# Supplementary material for: STAT3‐dependent analysis reveals PDK4 as independent predictor of recurrence in prostate cancer
Source: Mol Syst Biol. 2020 Apr 23;16(4):e9247. doi: 10.15252/msb.20199247 (PMC7178451; doi:10.15252/msb.20199247)
Supplement: Supplementary file 4 — Table EV2 [file MSB-16-e9247-s004.xlsx]

## Sheet: Overview
Table EV2
Table overview
Sheet	Description
WGCNA clinical trait info	Table of TCGA PRAD clinical traits for each patient used for WGCNA
WGCNA gene clusters	WGCNA: Association of genes to gene clusters and correlation with STAT3 expression.
STAT3 associated clusters	WGCNA: Clusters including STAT3 pathway genes and STAT3 target genes
ANOVAs STAT3 clinical traits	Multi-way ANOVAs for STAT3 pathway genes (IL6ST, STAT3, SOCS3, JAK1, JAK2 and TYK2) with TCGA PRAD clinical traits

## Sheet: WGCNA clinical trait Info
Table EV2
TCGA PRAD clinical traits used for WGCNA
BCR = Biochemical disease recurrence, GSC = Gleason Score, pT = pathological tumor staging, pN = pathological lymph node staging;
Low risk (1) = pT2abc, pN0; High risk (2) = pT3-T4, pN1.
SampleID	PatientID	BCR yes/no	GSC	pT_low risk_high risk	pN_low risk_high risk
TCGA-2A-A8VL-01A-21R-A37L-07	TCGA-2A-A8VL	0	6	1	1
TCGA-2A-A8VO-01A-11R-A37L-07	TCGA-2A-A8VO	0	6	2	NA
TCGA-2A-A8VT-01A-11R-A37L-07	TCGA-2A-A8VT	0	9	2	2
TCGA-2A-A8VV-01A-11R-A37L-07	TCGA-2A-A8VV	0	6	1	1
TCGA-2A-A8VX-01A-11R-A37L-07	TCGA-2A-A8VX	0	8	2	1
TCGA-2A-A8W1-01A-11R-A37L-07	TCGA-2A-A8W1	0	7	2	1
TCGA-2A-A8W3-01A-11R-A37L-07	TCGA-2A-A8W3	1	9	2	1
TCGA-2A-AAYF-01A-11R-A41O-07	TCGA-2A-AAYF	0	7	2	NA
TCGA-2A-AAYO-01A-11R-A41O-07	TCGA-2A-AAYO	0	6	1	NA
TCGA-2A-AAYU-01A-11R-A41O-07	TCGA-2A-AAYU	0	6	2	1
TCGA-4L-AA1F-01A-11R-A41O-07	TCGA-4L-AA1F	0	8	2	1
TCGA-CH-5737-01A-11R-1580-07	TCGA-CH-5737	0	7	1	1
TCGA-CH-5738-01A-11R-1580-07	TCGA-CH-5738	0	6	NA	NA
TCGA-CH-5739-01A-11R-1580-07	TCGA-CH-5739	0	7	2	1
TCGA-CH-5740-01A-11R-1580-07	TCGA-CH-5740	0	7	1	1
TCGA-CH-5741-01A-11R-1580-07	TCGA-CH-5741	0	9	2	2
TCGA-CH-5743-01A-21R-1580-07	TCGA-CH-5743	0	7	1	1
TCGA-CH-5744-01A-11R-1580-07	TCGA-CH-5744	0	7	1	1
TCGA-CH-5745-01A-11R-1580-07	TCGA-CH-5745	0	7	2	1
TCGA-CH-5746-01A-11R-1580-07	TCGA-CH-5746	0	7	1	1
TCGA-CH-5750-01A-11R-1580-07	TCGA-CH-5750	0	7	1	1
TCGA-CH-5751-01A-11R-1580-07	TCGA-CH-5751	0	NA	2	2
TCGA-CH-5752-01A-11R-1580-07	TCGA-CH-5752	0	8	2	1
TCGA-CH-5753-01A-11R-1580-07	TCGA-CH-5753	0	9	2	2
TCGA-CH-5754-01A-11R-1580-07	TCGA-CH-5754	0	9	2	2
TCGA-CH-5761-01A-11R-1580-07	TCGA-CH-5761	0	9	2	1
TCGA-CH-5762-01A-11R-1580-07	TCGA-CH-5762	0	7	2	1
TCGA-CH-5763-01A-11R-1580-07	TCGA-CH-5763	0	7	2	1
TCGA-CH-5764-01A-21R-1580-07	TCGA-CH-5764	0	7	2	1
TCGA-CH-5765-01A-11R-1580-07	TCGA-CH-5765	0	7	2	1
TCGA-CH-5766-01A-11R-1580-07	TCGA-CH-5766	0	7	2	2
TCGA-CH-5767-01A-11R-1789-07	TCGA-CH-5767	0	7	1	1
TCGA-CH-5768-01A-11R-1580-07	TCGA-CH-5768	0	6	2	1
TCGA-CH-5769-01A-11R-1580-07	TCGA-CH-5769	0	9	2	1
TCGA-CH-5771-01A-21R-1580-07	TCGA-CH-5771	0	7	1	1
TCGA-CH-5772-01A-11R-1580-07	TCGA-CH-5772	0	9	2	1
TCGA-CH-5788-01A-11R-1580-07	TCGA-CH-5788	1	7	2	2
TCGA-CH-5789-01A-11R-1580-07	TCGA-CH-5789	0	7	2	1
TCGA-CH-5790-01A-11R-1580-07	TCGA-CH-5790	0	7	1	1
TCGA-CH-5791-01A-11R-1580-07	TCGA-CH-5791	0	7	2	1
TCGA-CH-5792-01A-11R-1580-07	TCGA-CH-5792	0	9	2	1
TCGA-CH-5794-01A-11R-1580-07	TCGA-CH-5794	0	7	1	1
TCGA-EJ-5494-01A-01R-1580-07	TCGA-EJ-5494	0	7	2	1
TCGA-EJ-5495-01A-01R-1580-07	TCGA-EJ-5495	0	8	2	2
TCGA-EJ-5496-01A-01R-1580-07	TCGA-EJ-5496	0	7	1	1
TCGA-EJ-5497-01A-02R-1580-07	TCGA-EJ-5497	0	7	1	1
TCGA-EJ-5498-01A-01R-1580-07	TCGA-EJ-5498	0	7	1	1
TCGA-EJ-5499-01A-01R-1580-07	TCGA-EJ-5499	0	7	2	1
TCGA-EJ-5501-01A-01R-1580-07	TCGA-EJ-5501	0	7	2	1
TCGA-EJ-5502-01A-01R-1580-07	TCGA-EJ-5502	0	7	1	1
TCGA-EJ-5503-01A-01R-1580-07	TCGA-EJ-5503	0	8	2	1
TCGA-EJ-5504-01A-01R-1580-07	TCGA-EJ-5504	1	7	2	2
TCGA-EJ-5505-01A-01R-1580-07	TCGA-EJ-5505	0	7	1	1
TCGA-EJ-5506-01A-01R-1580-07	TCGA-EJ-5506	0	8	2	2
TCGA-EJ-5507-01A-01R-1580-07	TCGA-EJ-5507	0	9	2	2
TCGA-EJ-5508-01A-02R-1580-07	TCGA-EJ-5508	0	7	2	1
TCGA-EJ-5509-01A-01R-1580-07	TCGA-EJ-5509	0	7	1	1
TCGA-EJ-5510-01A-01R-1580-07	TCGA-EJ-5510	0	7	1	1
TCGA-EJ-5511-01A-01R-1580-07	TCGA-EJ-5511	0	7	2	1
TCGA-EJ-5512-01A-01R-1580-07	TCGA-EJ-5512	0	7	1	1
TCGA-EJ-5514-01A-01R-1580-07	TCGA-EJ-5514	0	9	1	1
TCGA-EJ-5515-01A-01R-1580-07	TCGA-EJ-5515	0	7	2	1
TCGA-EJ-5516-01A-01R-1580-07	TCGA-EJ-5516	0	7	2	1
TCGA-EJ-5517-01A-01R-1580-07	TCGA-EJ-5517	0	6	1	1
TCGA-EJ-5518-01A-01R-1580-07	TCGA-EJ-5518	0	9	2	1
TCGA-EJ-5519-01A-01R-1580-07	TCGA-EJ-5519	1	8	2	2
TCGA-EJ-5521-01A-01R-1580-07	TCGA-EJ-5521	0	7	2	1
TCGA-EJ-5522-01A-01R-1580-07	TCGA-EJ-5522	0	7	1	1
TCGA-EJ-5524-01A-01R-1580-07	TCGA-EJ-5524	0	9	2	1
TCGA-EJ-5525-01A-01R-1580-07	TCGA-EJ-5525	1	9	1	1
TCGA-EJ-5526-01A-01R-1580-07	TCGA-EJ-5526	0	8	2	2
TCGA-EJ-5527-01A-01R-1580-07	TCGA-EJ-5527	0	7	2	1
TCGA-EJ-5530-01A-01R-1580-07	TCGA-EJ-5530	0	7	1	1
TCGA-EJ-5531-01A-01R-1580-07	TCGA-EJ-5531	0	7	2	1
TCGA-EJ-5532-01A-01R-1580-07	TCGA-EJ-5532	0	7	2	1
TCGA-EJ-5542-01A-01R-1580-07	TCGA-EJ-5542	0	7	2	1
TCGA-EJ-7115-01A-11R-2118-07	TCGA-EJ-7115	0	7	2	1
TCGA-EJ-7123-01A-11R-1965-07	TCGA-EJ-7123	0	7	1	1
TCGA-EJ-7125-01A-11R-1965-07	TCGA-EJ-7125	0	7	1	1
TCGA-EJ-7218-01B-11R-A32O-07	TCGA-EJ-7218	0	7	1	1
TCGA-EJ-7312-01B-21R-A32O-07	TCGA-EJ-7312	0	7	2	1
TCGA-EJ-7314-01A-31R-2118-07	TCGA-EJ-7314	0	7	2	1
TCGA-EJ-7315-01A-31R-2118-07	TCGA-EJ-7315	0	7	2	1
TCGA-EJ-7317-01A-31R-2118-07	TCGA-EJ-7317	0	7	1	1
TCGA-EJ-7318-01B-11R-A32O-07	TCGA-EJ-7318	1	7	2	NA
TCGA-EJ-7321-01A-31R-2263-07	TCGA-EJ-7321	0	6	2	1
TCGA-EJ-7325-01B-11R-A32O-07	TCGA-EJ-7325	0	7	2	1
TCGA-EJ-7327-01A-11R-2118-07	TCGA-EJ-7327	0	7	2	1
TCGA-EJ-7330-01A-11R-2118-07	TCGA-EJ-7330	0	7	2	1
TCGA-EJ-7331-01A-11R-2118-07	TCGA-EJ-7331	1	7	1	1
TCGA-EJ-7781-01A-11R-2118-07	TCGA-EJ-7781	0	7	1	1
TCGA-EJ-7782-01A-11R-2118-07	TCGA-EJ-7782	0	8	1	1
TCGA-EJ-7783-01A-11R-2118-07	TCGA-EJ-7783	1	7	2	1
TCGA-EJ-7784-01A-11R-2118-07	TCGA-EJ-7784	0	7	1	1
TCGA-EJ-7785-01A-11R-2118-07	TCGA-EJ-7785	0	7	2	1
TCGA-EJ-7786-01A-11R-2118-07	TCGA-EJ-7786	0	7	1	1
TCGA-EJ-7788-01A-11R-2118-07	TCGA-EJ-7788	0	7	2	1
TCGA-EJ-7791-01A-11R-2118-07	TCGA-EJ-7791	0	7	1	1
TCGA-EJ-7792-01A-11R-2118-07	TCGA-EJ-7792	0	7	1	1
TCGA-EJ-7793-01A-31R-2263-07	TCGA-EJ-7793	0	7	1	NA
TCGA-EJ-7794-01A-11R-2118-07	TCGA-EJ-7794	0	7	1	1
TCGA-EJ-7797-01A-11R-2263-07	TCGA-EJ-7797	0	7	1	1
TCGA-EJ-8468-01A-21R-2403-07	TCGA-EJ-8468	0	8	2	1
TCGA-EJ-8469-01A-11R-2403-07	TCGA-EJ-8469	1	9	2	1
TCGA-EJ-8472-01A-11R-2403-07	TCGA-EJ-8472	1	8	2	1
TCGA-EJ-8474-01A-11R-2403-07	TCGA-EJ-8474	0	8	2	1
TCGA-EJ-A46B-01A-31R-A250-07	TCGA-EJ-A46B	0	8	2	1
TCGA-EJ-A46D-01A-21R-A32Y-07	TCGA-EJ-A46D	0	8	1	1
TCGA-EJ-A46E-01A-31R-A250-07	TCGA-EJ-A46E	0	8	NA	1
TCGA-EJ-A46F-01A-31R-A250-07	TCGA-EJ-A46F	1	8	2	2
TCGA-EJ-A46G-01A-31R-A26U-07	TCGA-EJ-A46G	0	8	2	1
TCGA-EJ-A46H-01A-31R-A26U-07	TCGA-EJ-A46H	0	7	1	1
TCGA-EJ-A46I-01A-12R-A26U-07	TCGA-EJ-A46I	0	7	2	1
TCGA-EJ-A65B-01A-12R-A30B-07	TCGA-EJ-A65B	0	9	2	1
TCGA-EJ-A65D-01A-11R-A30B-07	TCGA-EJ-A65D	0	8	2	1
TCGA-EJ-A65E-01A-11R-A29R-07	TCGA-EJ-A65E	0	7	2	1
TCGA-EJ-A65F-01A-21R-A311-07	TCGA-EJ-A65F	1	9	2	1
TCGA-EJ-A65G-01A-21R-A29R-07	TCGA-EJ-A65G	0	8	1	1
TCGA-EJ-A65J-01A-11R-A311-07	TCGA-EJ-A65J	0	9	2	1
TCGA-EJ-A65M-01A-11R-A29R-07	TCGA-EJ-A65M	0	6	1	1
TCGA-EJ-A6RA-01A-11R-A33R-07	TCGA-EJ-A6RA	1	8	2	2
TCGA-EJ-A6RC-01A-11R-A32O-07	TCGA-EJ-A6RC	0	7	NA	1
TCGA-EJ-A7NF-01A-11R-A33R-07	TCGA-EJ-A7NF	0	7	1	1
TCGA-EJ-A7NG-01A-31R-A33R-07	TCGA-EJ-A7NG	0	7	2	1
TCGA-EJ-A7NH-01A-12R-A33R-07	TCGA-EJ-A7NH	0	7	1	1
TCGA-EJ-A7NJ-01A-22R-A352-07	TCGA-EJ-A7NJ	0	8	1	1
TCGA-EJ-A7NK-01A-12R-A352-07	TCGA-EJ-A7NK	0	7	2	1
TCGA-EJ-A7NM-01A-21R-A33R-07	TCGA-EJ-A7NM	0	9	2	2
TCGA-EJ-A7NN-01A-11R-A33R-07	TCGA-EJ-A7NN	1	7	2	2
TCGA-EJ-A8FN-01A-11R-A352-07	TCGA-EJ-A8FN	0	7	1	1
TCGA-EJ-A8FO-01A-21R-A36G-07	TCGA-EJ-A8FO	0	7	2	1
TCGA-EJ-A8FP-01A-21R-A36G-07	TCGA-EJ-A8FP	1	8	1	1
TCGA-EJ-A8FS-01A-11R-A352-07	TCGA-EJ-A8FS	1	7	2	1
TCGA-EJ-AB20-01A-12R-A41O-07	TCGA-EJ-AB20	0	6	1	1
TCGA-EJ-AB27-01A-11R-A41O-07	TCGA-EJ-AB27	0	6	1	1
TCGA-FC-A5OB-01A-11R-A29R-07	TCGA-FC-A5OB	0	9	2	1
TCGA-FC-A66V-01A-21R-A30B-07	TCGA-FC-A66V	0	7	2	1
TCGA-FC-A8O0-01A-41R-A37L-07	TCGA-FC-A8O0	0	6	2	1
TCGA-G9-6329-01A-13R-1965-07	TCGA-G9-6329	0	7	1	NA
TCGA-G9-6333-01A-12R-1965-07	TCGA-G9-6333	0	7	1	1
TCGA-G9-6336-01A-11R-1789-07	TCGA-G9-6336	0	7	NA	1
TCGA-G9-6342-01A-11R-1965-07	TCGA-G9-6342	0	6	2	NA
TCGA-G9-6343-01A-21R-1965-07	TCGA-G9-6343	0	7	1	NA
TCGA-G9-6347-01A-11R-A31N-07	TCGA-G9-6347	0	6	1	NA
TCGA-G9-6348-01A-11R-1789-07	TCGA-G9-6348	0	7	1	1
TCGA-G9-6351-01A-21R-1965-07	TCGA-G9-6351	0	7	1	NA
TCGA-G9-6353-01A-11R-1965-07	TCGA-G9-6353	0	7	2	NA
TCGA-G9-6354-01A-11R-A311-07	TCGA-G9-6354	0	7	1	NA
TCGA-G9-6356-01A-11R-1789-07	TCGA-G9-6356	0	9	2	1
TCGA-G9-6361-01A-21R-1965-07	TCGA-G9-6361	0	7	2	1
TCGA-G9-6362-01A-11R-1789-07	TCGA-G9-6362	0	7	2	1
TCGA-G9-6363-01A-21R-1789-07	TCGA-G9-6363	0	7	2	1
TCGA-G9-6364-01A-21R-1789-07	TCGA-G9-6364	0	7	2	1
TCGA-G9-6365-01A-11R-1789-07	TCGA-G9-6365	0	7	2	1
TCGA-G9-6366-01A-11R-2118-07	TCGA-G9-6366	0	7	2	NA
TCGA-G9-6369-01A-21R-1965-07	TCGA-G9-6369	0	7	1	1
TCGA-G9-6370-01A-11R-1789-07	TCGA-G9-6370	0	7	2	1
TCGA-G9-6371-01A-11R-1789-07	TCGA-G9-6371	0	6	1	NA
TCGA-G9-6377-01A-11R-1965-07	TCGA-G9-6377	0	7	1	1
TCGA-G9-6378-01A-11R-1789-07	TCGA-G9-6378	0	7	1	NA
TCGA-G9-6379-01A-11R-A31N-07	TCGA-G9-6379	0	7	2	1
TCGA-G9-6384-01A-11R-1789-07	TCGA-G9-6384	0	7	2	1
TCGA-G9-6385-01A-11R-1789-07	TCGA-G9-6385	0	7	1	NA
TCGA-G9-6496-01A-11R-1789-07	TCGA-G9-6496	0	7	1	1
TCGA-G9-6499-01A-12R-1965-07	TCGA-G9-6499	0	9	2	1
TCGA-G9-7509-01A-11R-A41O-07	TCGA-G9-7509	0	6	1	NA
TCGA-G9-7510-01A-11R-2263-07	TCGA-G9-7510	0	8	2	1
TCGA-G9-7519-01A-11R-2263-07	TCGA-G9-7519	0	7	1	NA
TCGA-G9-7521-01A-11R-2263-07	TCGA-G9-7521	0	8	2	2
TCGA-G9-7522-01A-11R-2263-07	TCGA-G9-7522	0	7	1	1
TCGA-G9-7523-01A-11R-2263-07	TCGA-G9-7523	0	NA	2	1
TCGA-G9-7525-01A-31R-2263-07	TCGA-G9-7525	0	7	1	1
TCGA-G9-A9S0-01A-11R-A41O-07	TCGA-G9-A9S0	1	8	2	2
TCGA-G9-A9S4-01A-11R-A41O-07	TCGA-G9-A9S4	0	8	2	2
TCGA-G9-A9S7-01A-11R-A41O-07	TCGA-G9-A9S7	0	8	2	1
TCGA-H9-7775-01A-11R-2118-07	TCGA-H9-7775	0	7	1	NA
TCGA-H9-A6BX-01A-31R-A311-07	TCGA-H9-A6BX	0	6	1	NA
TCGA-HC-7080-01A-11R-1965-07	TCGA-HC-7080	0	7	1	1
TCGA-HC-7213-01A-11R-2118-07	TCGA-HC-7213	1	9	2	1
TCGA-HC-7742-01A-11R-2118-07	TCGA-HC-7742	0	7	2	1
TCGA-HC-7744-01A-11R-2118-07	TCGA-HC-7744	0	7	2	1
TCGA-HC-7747-01A-11R-2118-07	TCGA-HC-7747	0	7	1	1
TCGA-HC-7817-01B-11R-A29R-07	TCGA-HC-7817	0	7	2	NA
TCGA-HC-7821-01A-12R-2118-07	TCGA-HC-7821	0	8	2	2
TCGA-HC-8257-01A-11R-2263-07	TCGA-HC-8257	0	7	2	2
TCGA-HC-8259-01A-11R-2263-07	TCGA-HC-8259	0	6	1	NA
TCGA-HC-8260-01A-11R-2263-07	TCGA-HC-8260	0	7	1	1
TCGA-HC-8262-01A-11R-2263-07	TCGA-HC-8262	0	8	1	1
TCGA-HC-A76W-01A-11R-A33R-07	TCGA-HC-A76W	0	7	2	1
TCGA-HC-A76X-01A-11R-A33R-07	TCGA-HC-A76X	0	7	1	1
TCGA-HC-A8D0-01A-11R-A36G-07	TCGA-HC-A8D0	0	7	1	1
TCGA-HC-A8D1-01A-11R-A36G-07	TCGA-HC-A8D1	0	7	1	1
TCGA-HC-A9TE-01A-11R-A41O-07	TCGA-HC-A9TE	0	9	2	1
TCGA-HC-A9TH-01A-11R-A41O-07	TCGA-HC-A9TH	0	9	2	1
TCGA-HI-7168-01A-11R-2118-07	TCGA-HI-7168	1	9	2	1
TCGA-HI-7169-01A-11R-2118-07	TCGA-HI-7169	0	7	2	1
TCGA-HI-7170-01A-11R-2118-07	TCGA-HI-7170	0	6	1	1
TCGA-HI-7171-01A-12R-2118-07	TCGA-HI-7171	1	9	2	1
TCGA-J4-8198-01A-11R-2263-07	TCGA-J4-8198	0	7	2	NA
TCGA-J4-8200-01A-11R-A29R-07	TCGA-J4-8200	0	7	1	1
TCGA-J4-A67K-01A-21R-A30B-07	TCGA-J4-A67K	0	7	1	NA
TCGA-J4-A67L-01A-11R-A30B-07	TCGA-J4-A67L	0	7	2	1
TCGA-J4-A67M-01A-11R-A30B-07	TCGA-J4-A67M	0	7	2	1
TCGA-J4-A67N-01A-11R-A30B-07	TCGA-J4-A67N	1	7	2	1
TCGA-J4-A67O-01A-11R-A30B-07	TCGA-J4-A67O	0	7	1	1
TCGA-J4-A67Q-01A-21R-A30B-07	TCGA-J4-A67Q	0	6	1	NA
TCGA-J4-A67R-01A-21R-A30B-07	TCGA-J4-A67R	0	7	1	1
TCGA-J4-A67S-01A-11R-A30B-07	TCGA-J4-A67S	0	7	2	1
TCGA-J4-A67T-01A-11R-A311-07	TCGA-J4-A67T	0	7	1	NA
TCGA-J4-A6G1-01A-11R-A311-07	TCGA-J4-A6G1	0	8	2	1
TCGA-J4-A6G3-01A-11R-A311-07	TCGA-J4-A6G3	0	8	2	1
TCGA-J4-A6M7-01A-11R-A31N-07	TCGA-J4-A6M7	0	7	1	NA
TCGA-J4-A83I-01A-11R-A36G-07	TCGA-J4-A83I	0	7	2	1
TCGA-J4-A83J-01A-11R-A36G-07	TCGA-J4-A83J	0	7	1	1
TCGA-J4-A83K-01A-11R-A352-07	TCGA-J4-A83K	0	6	1	NA
TCGA-J4-A83L-01A-11R-A352-07	TCGA-J4-A83L	0	7	1	1
TCGA-J4-A83M-01A-11R-A352-07	TCGA-J4-A83M	0	7	1	1
TCGA-J4-A83N-01A-11R-A352-07	TCGA-J4-A83N	0	7	1	NA
TCGA-J4-AATV-01A-11R-A41O-07	TCGA-J4-AATV	0	6	1	1
TCGA-J4-AAU2-01A-11R-A41O-07	TCGA-J4-AAU2	0	6	1	1
TCGA-J9-A52C-01A-11R-A26U-07	TCGA-J9-A52C	0	9	2	NA
TCGA-J9-A52D-01A-11R-A29R-07	TCGA-J9-A52D	0	9	2	NA
TCGA-J9-A8CK-01A-11R-A352-07	TCGA-J9-A8CK	0	9	2	NA
TCGA-J9-A8CL-01A-11R-A352-07	TCGA-J9-A8CL	1	9	2	NA
TCGA-J9-A8CM-01A-11R-A352-07	TCGA-J9-A8CM	1	9	2	2
TCGA-J9-A8CN-01A-11R-A352-07	TCGA-J9-A8CN	0	6	2	NA
TCGA-J9-A8CP-01A-11R-A352-07	TCGA-J9-A8CP	0	7	2	NA
TCGA-KC-A4BL-01A-31R-A250-07	TCGA-KC-A4BL	1	7	1	1
TCGA-KC-A4BN-01A-61R-A250-07	TCGA-KC-A4BN	0	7	1	1
TCGA-KC-A4BV-01A-31R-A26U-07	TCGA-KC-A4BV	1	9	2	1
TCGA-KC-A7F3-01A-21R-A33R-07	TCGA-KC-A7F3	0	7	1	1
TCGA-KC-A7F5-01A-11R-A33R-07	TCGA-KC-A7F5	0	7	1	1
TCGA-KC-A7F6-01A-11R-A33R-07	TCGA-KC-A7F6	0	7	1	1
TCGA-KC-A7FA-01A-21R-A33R-07	TCGA-KC-A7FA	0	7	2	1
TCGA-KC-A7FD-01A-11R-A33R-07	TCGA-KC-A7FD	0	7	2	1
TCGA-KC-A7FE-01A-12R-A33R-07	TCGA-KC-A7FE	0	7	1	1
TCGA-KK-A59V-01A-11R-A29R-07	TCGA-KK-A59V	0	9	2	1
TCGA-KK-A59Y-01A-11R-A26U-07	TCGA-KK-A59Y	0	9	2	2
TCGA-KK-A59Z-01A-12R-A26U-07	TCGA-KK-A59Z	0	7	1	1
TCGA-KK-A5A1-01A-11R-A29R-07	TCGA-KK-A5A1	0	9	2	1
TCGA-KK-A6DY-01A-12R-A311-07	TCGA-KK-A6DY	0	7	1	1
TCGA-KK-A6E0-01A-11R-A311-07	TCGA-KK-A6E0	1	9	2	1
TCGA-KK-A6E1-01A-11R-A311-07	TCGA-KK-A6E1	0	9	2	2
TCGA-KK-A6E2-01A-11R-A311-07	TCGA-KK-A6E2	0	7	1	1
TCGA-KK-A6E3-01A-21R-A30B-07	TCGA-KK-A6E3	0	7	1	1
TCGA-KK-A6E4-01A-11R-A30B-07	TCGA-KK-A6E4	0	7	1	1
TCGA-KK-A6E5-01A-11R-A311-07	TCGA-KK-A6E5	0	7	2	1
TCGA-KK-A6E6-01A-11R-A311-07	TCGA-KK-A6E6	0	9	2	1
TCGA-KK-A6E7-01A-11R-A31N-07	TCGA-KK-A6E7	0	9	2	2
TCGA-KK-A6E8-01A-11R-A31N-07	TCGA-KK-A6E8	0	9	1	1
TCGA-KK-A7AV-01A-11R-A32O-07	TCGA-KK-A7AV	0	7	1	1
TCGA-KK-A7AW-01A-11R-A32O-07	TCGA-KK-A7AW	1	7	2	2
TCGA-KK-A7B1-01A-11R-A32O-07	TCGA-KK-A7B1	0	7	2	1
TCGA-KK-A7B2-01A-12R-A32O-07	TCGA-KK-A7B2	0	9	2	2
TCGA-KK-A7B3-01A-11R-A33R-07	TCGA-KK-A7B3	0	9	2	1
TCGA-KK-A7B4-01A-11R-A32O-07	TCGA-KK-A7B4	1	9	2	2
TCGA-KK-A8I5-01A-11R-A36G-07	TCGA-KK-A8I5	0	7	1	1
TCGA-KK-A8I6-01A-11R-A36G-07	TCGA-KK-A8I6	0	7	2	1
TCGA-KK-A8I8-01A-11R-A36G-07	TCGA-KK-A8I8	0	9	2	1
TCGA-KK-A8I9-01A-11R-A36G-07	TCGA-KK-A8I9	0	8	2	1
TCGA-KK-A8IA-01A-11R-A36G-07	TCGA-KK-A8IA	0	9	2	2
TCGA-KK-A8IC-01A-11R-A36G-07	TCGA-KK-A8IC	1	9	2	1
TCGA-KK-A8ID-01A-11R-A36G-07	TCGA-KK-A8ID	0	9	2	2
TCGA-KK-A8IF-01A-11R-A36G-07	TCGA-KK-A8IF	1	7	2	1
TCGA-KK-A8IG-01A-11R-A36G-07	TCGA-KK-A8IG	0	7	2	1
TCGA-KK-A8IH-01A-11R-A36G-07	TCGA-KK-A8IH	0	7	2	1
TCGA-KK-A8II-01A-11R-A36G-07	TCGA-KK-A8II	1	9	2	1
TCGA-KK-A8IJ-01A-11R-A352-07	TCGA-KK-A8IJ	0	7	2	2
TCGA-KK-A8IK-01A-11R-A36G-07	TCGA-KK-A8IK	0	9	1	1
TCGA-KK-A8IL-01A-11R-A36G-07	TCGA-KK-A8IL	0	9	2	2
TCGA-KK-A8IM-01A-11R-A36G-07	TCGA-KK-A8IM	0	7	1	1
TCGA-M7-A71Y-01A-22R-A32O-07	TCGA-M7-A71Y	0	7	1	NA
TCGA-M7-A71Z-01A-12R-A32O-07	TCGA-M7-A71Z	0	7	2	1
TCGA-M7-A720-01A-12R-A32O-07	TCGA-M7-A720	0	6	1	NA
TCGA-M7-A721-01A-12R-A32O-07	TCGA-M7-A721	0	7	1	NA
TCGA-M7-A722-01A-12R-A36G-07	TCGA-M7-A722	1	8	2	1
TCGA-M7-A723-01A-12R-A32O-07	TCGA-M7-A723	0	7	2	2
TCGA-M7-A724-01A-12R-A32O-07	TCGA-M7-A724	0	8	2	1
TCGA-M7-A725-01A-12R-A32O-07	TCGA-M7-A725	0	7	2	1
TCGA-MG-AAMC-01A-11R-A41O-07	TCGA-MG-AAMC	0	9	2	1
TCGA-QU-A6IL-01A-11R-A31N-07	TCGA-QU-A6IL	0	7	1	1
TCGA-QU-A6IM-01A-11R-A31N-07	TCGA-QU-A6IM	0	7	1	1
TCGA-QU-A6IN-01A-11R-A31N-07	TCGA-QU-A6IN	0	7	1	1
TCGA-QU-A6IO-01A-11R-A31N-07	TCGA-QU-A6IO	0	6	1	1
TCGA-QU-A6IP-01A-11R-A31N-07	TCGA-QU-A6IP	0	6	1	1
TCGA-SU-A7E7-01A-22R-A33R-07	TCGA-SU-A7E7	0	8	1	1
TCGA-TP-A8TT-01A-12R-A41O-07	TCGA-TP-A8TT	0	7	2	1
TCGA-TP-A8TV-01A-11R-A41O-07	TCGA-TP-A8TV	0	7	1	1
TCGA-V1-A8MF-01A-11R-A36G-07	TCGA-V1-A8MF	0	6	2	1
TCGA-V1-A8MG-01A-11R-A36G-07	TCGA-V1-A8MG	0	7	2	NA
TCGA-V1-A8ML-01A-11R-A37L-07	TCGA-V1-A8ML	0	7	1	1
TCGA-V1-A8MM-01A-11R-A37L-07	TCGA-V1-A8MM	1	7	2	1
TCGA-V1-A8MU-01A-11R-A37L-07	TCGA-V1-A8MU	0	7	2	2
TCGA-V1-A8WL-01A-11R-A37L-07	TCGA-V1-A8WL	0	7	2	1
TCGA-V1-A8WN-01A-11R-A37L-07	TCGA-V1-A8WN	0	6	1	NA
TCGA-V1-A8WS-01A-11R-A37L-07	TCGA-V1-A8WS	0	6	2	NA
TCGA-V1-A8WV-01A-11R-A37L-07	TCGA-V1-A8WV	0	9	2	2
TCGA-V1-A8X3-01A-11R-A37L-07	TCGA-V1-A8X3	0	7	1	1
TCGA-V1-A9O5-01A-11R-A41O-07	TCGA-V1-A9O5	1	9	2	2
TCGA-V1-A9O7-01A-21R-A41O-07	TCGA-V1-A9O7	1	9	2	1
TCGA-V1-A9OA-01A-11R-A41O-07	TCGA-V1-A9OA	0	9	2	2
TCGA-V1-A9OF-01A-11R-A41O-07	TCGA-V1-A9OF	0	6	1	NA
TCGA-V1-A9OH-01A-11R-A41O-07	TCGA-V1-A9OH	0	8	1	NA
TCGA-V1-A9OQ-01A-11R-A41O-07	TCGA-V1-A9OQ	0	6	2	NA
TCGA-V1-A9OX-01A-11R-A41O-07	TCGA-V1-A9OX	0	8	1	1
TCGA-V1-A9OY-01A-11R-A41O-07	TCGA-V1-A9OY	0	7	2	2
TCGA-V1-A9Z8-01A-11R-A41O-07	TCGA-V1-A9Z8	0	9	2	1
TCGA-V1-A9Z9-01A-21R-A41O-07	TCGA-V1-A9Z9	0	9	1	1
TCGA-V1-A9ZG-01A-11R-A41O-07	TCGA-V1-A9ZG	0	9	1	1
TCGA-V1-A9ZI-01A-11R-A41O-07	TCGA-V1-A9ZI	1	9	2	1
TCGA-V1-A9ZK-01A-11R-A41O-07	TCGA-V1-A9ZK	0	8	2	1
TCGA-VN-A88I-01A-11R-A352-07	TCGA-VN-A88I	0	8	2	1
TCGA-VN-A88K-01A-11R-A352-07	TCGA-VN-A88K	0	8	2	2
TCGA-VN-A88L-01A-11R-A352-07	TCGA-VN-A88L	0	7	1	1
TCGA-VN-A88N-01A-11R-A36G-07	TCGA-VN-A88N	0	7	1	1
TCGA-VN-A88O-01A-11R-A352-07	TCGA-VN-A88O	0	7	1	1
TCGA-VN-A88P-01A-11R-A352-07	TCGA-VN-A88P	0	7	1	1
TCGA-VN-A88Q-01A-11R-A352-07	TCGA-VN-A88Q	0	8	1	1
TCGA-VN-A88R-01A-11R-A36G-07	TCGA-VN-A88R	0	8	1	1
TCGA-VN-A943-01A-11R-A41O-07	TCGA-VN-A943	0	8	1	1
TCGA-VP-A872-01A-11R-A352-07	TCGA-VP-A872	0	8	2	1
TCGA-VP-A875-01A-31R-A352-07	TCGA-VP-A875	0	7	2	1
TCGA-VP-A876-01A-11R-A352-07	TCGA-VP-A876	0	8	1	1
TCGA-VP-A879-01A-11R-A352-07	TCGA-VP-A879	0	9	1	1
TCGA-VP-A87B-01A-11R-A352-07	TCGA-VP-A87B	0	8	1	1
TCGA-VP-A87C-01A-11R-A352-07	TCGA-VP-A87C	0	7	1	1
TCGA-VP-A87D-01A-11R-A352-07	TCGA-VP-A87D	1	9	2	2
TCGA-VP-A87E-01A-31R-A352-07	TCGA-VP-A87E	0	6	1	1
TCGA-VP-A87H-01A-11R-A352-07	TCGA-VP-A87H	0	9	2	1
TCGA-VP-A87J-01A-11R-A352-07	TCGA-VP-A87J	0	7	2	2
TCGA-VP-A87K-01A-11R-A352-07	TCGA-VP-A87K	1	8	2	1
TCGA-VP-AA1N-01A-31R-A41O-07	TCGA-VP-AA1N	0	9	2	1
TCGA-WW-A8ZI-01A-11R-A37L-07	TCGA-WW-A8ZI	0	8	1	1
TCGA-X4-A8KQ-01A-12R-A36G-07	TCGA-X4-A8KQ	0	9	2	1
TCGA-X4-A8KS-01A-12R-A36G-07	TCGA-X4-A8KS	0	7	1	NA
TCGA-XA-A8JR-01A-11R-A36G-07	TCGA-XA-A8JR	0	7	1	1
TCGA-XJ-A83F-01A-11R-A352-07	TCGA-XJ-A83F	0	7	2	1
TCGA-XJ-A83G-01A-11R-A352-07	TCGA-XJ-A83G	0	7	2	1
TCGA-XJ-A83H-01A-11R-A352-07	TCGA-XJ-A83H	0	7	1	NA
TCGA-XJ-A9DI-01A-11R-A37L-07	TCGA-XJ-A9DI	0	9	2	1
TCGA-XJ-A9DK-01A-11R-A37L-07	TCGA-XJ-A9DK	0	8	1	NA
TCGA-XJ-A9DX-01A-11R-A37L-07	TCGA-XJ-A9DX	0	9	2	2
TCGA-XK-AAIR-01A-11R-A41O-07	TCGA-XK-AAIR	0	8	1	1
TCGA-XK-AAIV-01A-11R-A41O-07	TCGA-XK-AAIV	0	NA	2	2
TCGA-XK-AAIW-01A-11R-A41O-07	TCGA-XK-AAIW	0	9	2	1
TCGA-XK-AAJ3-01A-11R-A41O-07	TCGA-XK-AAJ3	0	8	2	1
TCGA-XK-AAJA-01A-11R-A41O-07	TCGA-XK-AAJA	0	7	2	1
TCGA-XK-AAJP-01A-11R-A41O-07	TCGA-XK-AAJP	0	7	2	1
TCGA-XK-AAJR-01A-11R-A41O-07	TCGA-XK-AAJR	1	7	2	1
TCGA-XK-AAJT-01A-11R-A41O-07	TCGA-XK-AAJT	0	7	2	1
TCGA-XK-AAJU-01A-11R-A41O-07	TCGA-XK-AAJU	0	7	1	1
TCGA-XK-AAK1-01A-11R-A41O-07	TCGA-XK-AAK1	0	7	1	1
TCGA-XQ-A8TB-01A-11R-A36G-07	TCGA-XQ-A8TB	0	9	2	1
TCGA-Y6-A8TL-01A-21R-A37L-07	TCGA-Y6-A8TL	0	6	2	1
TCGA-Y6-A9XI-01A-11R-A41O-07	TCGA-Y6-A9XI	0	8	NA	1
TCGA-YJ-A8SW-01A-11R-A37L-07	TCGA-YJ-A8SW	1	9	2	1
TCGA-YL-A8HJ-01A-11R-A36G-07	TCGA-YL-A8HJ	0	9	2	NA
TCGA-YL-A8HK-01A-11R-A36G-07	TCGA-YL-A8HK	1	9	2	1
TCGA-YL-A8HL-01A-11R-A36G-07	TCGA-YL-A8HL	0	9	2	2
TCGA-YL-A8HM-01A-11R-A36G-07	TCGA-YL-A8HM	0	9	2	1
TCGA-YL-A8S8-01A-11R-A37L-07	TCGA-YL-A8S8	1	9	2	1
TCGA-YL-A8S9-01A-11R-A37L-07	TCGA-YL-A8S9	0	9	2	1
TCGA-YL-A8SA-01A-21R-A37L-07	TCGA-YL-A8SA	0	8	2	1
TCGA-YL-A8SB-01A-31R-A37L-07	TCGA-YL-A8SB	0	9	2	1
TCGA-YL-A8SC-01A-11R-A37L-07	TCGA-YL-A8SC	0	9	2	1
TCGA-YL-A8SH-01B-11R-A37L-07	TCGA-YL-A8SH	0	7	2	1
TCGA-YL-A8SJ-01B-11R-A37L-07	TCGA-YL-A8SJ	1	9	2	1
TCGA-YL-A8SK-01B-21R-A37L-07	TCGA-YL-A8SK	0	9	2	2
TCGA-YL-A8SL-01B-21R-A37L-07	TCGA-YL-A8SL	0	8	2	2
TCGA-YL-A8SO-01B-31R-A37L-07	TCGA-YL-A8SO	0	9	2	NA
TCGA-YL-A8SP-01B-11R-A37L-07	TCGA-YL-A8SP	0	9	2	NA
TCGA-YL-A8SQ-01B-11R-A37L-07	TCGA-YL-A8SQ	1	9	2	1
TCGA-YL-A8SR-01B-11R-A37L-07	TCGA-YL-A8SR	0	9	2	1
TCGA-YL-A9WH-01A-11R-A37L-07	TCGA-YL-A9WH	0	9	2	2
TCGA-YL-A9WI-01A-11R-A37L-07	TCGA-YL-A9WI	0	9	2	2
TCGA-YL-A9WJ-01A-11R-A37L-07	TCGA-YL-A9WJ	1	8	2	2
TCGA-YL-A9WK-01A-11R-A37L-07	TCGA-YL-A9WK	1	9	2	1
TCGA-YL-A9WL-01A-11R-A41O-07	TCGA-YL-A9WL	1	9	2	1
TCGA-YL-A9WX-01A-21R-A41O-07	TCGA-YL-A9WX	1	9	2	2
TCGA-YL-A9WY-01A-11R-A41O-07	TCGA-YL-A9WY	1	9	2	2
TCGA-ZG-A8QZ-01A-11R-A37L-07	TCGA-ZG-A8QZ	0	9	2	2
TCGA-ZG-A9L1-01A-11R-A41O-07	TCGA-ZG-A9L1	0	9	2	2
TCGA-ZG-A9L2-01A-31R-A41O-07	TCGA-ZG-A9L2	1	9	2	1
TCGA-ZG-A9L4-01A-11R-A41O-07	TCGA-ZG-A9L4	0	9	2	1
TCGA-ZG-A9L6-01A-11R-A41O-07	TCGA-ZG-A9L6	1	9	2	1
TCGA-ZG-A9LB-01A-11R-A41O-07	TCGA-ZG-A9LB	0	9	2	1
TCGA-ZG-A9LM-01A-11R-A41O-07	TCGA-ZG-A9LM	0	9	2	2
TCGA-ZG-A9LN-01A-11R-A41O-07	TCGA-ZG-A9LN	0	9	2	2
TCGA-ZG-A9LS-01A-12R-A41O-07	TCGA-ZG-A9LS	0	9	2	2
TCGA-ZG-A9LU-01A-11R-A41O-07	TCGA-ZG-A9LU	0	9	2	1
TCGA-ZG-A9LY-01A-11R-A41O-07	TCGA-ZG-A9LY	0	9	2	2
TCGA-ZG-A9LZ-01A-11R-A41O-07	TCGA-ZG-A9LZ	1	9	2	1
TCGA-ZG-A9M4-01A-11R-A41O-07	TCGA-ZG-A9M4	0	9	2	2
TCGA-ZG-A9MC-01A-31R-A41O-07	TCGA-ZG-A9MC	0	9	2	2
TCGA-ZG-A9N3-01A-11R-A41O-07	TCGA-ZG-A9N3	0	9	2	2
TCGA-ZG-A9ND-01A-11R-A41O-07	TCGA-ZG-A9ND	0	9	2	1
TCGA-ZG-A9NI-01A-11R-A41O-07	TCGA-ZG-A9NI	0	9	2	1

## Sheet: WGCNA gene clusters
Table EV2
WGCNA: Association of genes to gene clusters and correlation with STAT3 expression.
GS = Gene significance, p-val. GS = p-value for gene significance, q-val. GS = adjusted p-value for gene significance
MM = module membership, p-val.MM = p-value for module membership, q-val.MM = adjusted p-value for module membership
EntrezID	geneSymbol	Ensembl	clusterColors	geneClusters	GS.STAT3exp	p-val.GS.STAT3exp	q-val.GS.STAT3exp	MM.Cluster 3	p-val.MM.Cluster 3	q-val.MM.Cluster 3	MM.Cluster 2	p-val.MM.Cluster 2	q-val.MM.Cluster 2	MM.Cluster 11	p-val.MM.Cluster 11	q-val.MM.Cluster 11	MM.Cluster 5	p-val.MM.Cluster 5	q-val.MM.Cluster 5	MM.Cluster 6	p-val.MM.Cluster 6	q-val.MM.Cluster 6	MM.Cluster 7	p-val.MM.Cluster 7	q-val.MM.Cluster 7	MM.Cluster 10	p-val.MM.Cluster 10	q-val.MM.Cluster 10	MM.Cluster 4	p-val.MM.Cluster 4	q-val.MM.Cluster 4	MM.Cluster 9	p-val.MM.Cluster 9	q-val.MM.Cluster 9	MM.Cluster 8	p-val.MM.Cluster 8	q-val.MM.Cluster 8	MM.Cluster 1	p-val.MM.Cluster 1	q-val.MM.Cluster 1	MM.Cluster 12	p-val.MM.Cluster 12	q-val.MM.Cluster 12	MM.Cluster 13	p-val.MM.Cluster 13	q-val.MM.Cluster 13
124245	ZC3H18	ENSG00000158545	orange	Cluster 1	0.426856	2.39266e-18	1.00861e-17	-0.403804	2.05142e-16	1.11932e-15	-0.274905	4.73642e-08	1.36001e-07	0.34464	4.29193e-12	1.72707e-11	0.268691	9.6772e-08	2.70107e-07	0.323912	8.82986e-11	3.20963e-10	0.169262	0.000895825	0.00161681	0.169911	0.00085522	0.00154727	0.105873	0.0386124	0.0545556	0.389198	2.8955e-15	1.46421e-14	0.185389	0.000269314	0.000519846	0.490813	1.49415e-24	1.27708e-23	0.129712	0.0111612	0.0172338	-0.160774	0.00161862	0.00282319
8558	CDK10	ENSG00000185324	orange	Cluster 1	-0.38998	2.52095e-15	8.47233e-15	0.403848	2.03471e-16	1.11057e-15	0.644981	2.62453e-46	5.49405e-45	-0.531486	3.10591e-29	3.31192e-28	-0.00369192	0.942664	0.952945	-0.146256	0.00417544	0.00687391	-0.0879895	0.0858995	0.113744	-0.266173	1.28611e-07	3.54549e-07	-0.0428382	0.403772	0.459319	0.1352	0.00814584	0.0128369	0.651669	1.51375e-47	3.31013e-46	0.759236	6.98982e-73	3.57416e-71	-0.189283	0.000198375	0.0003894	-0.0459326	0.37064	0.425698
54496	PRMT7	ENSG00000132600	orange	Cluster 1	-0.360865	3.42427e-13	9.87722e-13	0.370587	7.01552e-14	3.22264e-13	0.542377	1.34105e-30	1.51994e-29	-0.490605	1.57319e-24	1.34287e-23	-0.102094	0.0461435	0.0642728	-0.24507	1.24538e-06	3.11441e-06	-0.204095	5.86206e-05	0.000122412	-0.29827	2.74066e-09	8.81337e-09	-0.138643	0.00664799	0.0106164	-0.0484701	0.344766	0.399098	0.412073	4.32255e-17	2.46081e-16	0.760516	2.91014e-73	1.50678e-71	-0.17186	0.000743273	0.00135561	0.058333	0.255396	0.305367
54920	DUS2	ENSG00000167264	orange	Cluster 1	-0.323318	9.59703e-11	2.33833e-10	0.377797	2.09039e-14	9.95719e-14	0.480435	1.87065e-23	1.51266e-22	-0.453064	9.84726e-21	6.91734e-20	0.0327513	0.523349	0.576913	-0.116845	0.022368	0.0329198	-0.0457867	0.372163	0.427278	-0.181509	0.000363026	0.000689469	-0.165998	0.0011284	0.00200989	-0.167431	0.00102018	0.00182737	0.222051	1.18387e-05	2.67581e-05	0.730991	4.77158e-65	1.89436e-63	-0.0737247	0.150386	0.189478	0.175865	0.000554539	0.00102778
8996	NOL3	ENSG00000140939	orange	Cluster 1	-0.279682	2.70142e-08	5.54778e-08	0.238063	2.53287e-06	6.1464e-06	0.486522	4.29299e-24	3.58655e-23	-0.4325	7.62955e-19	4.82384e-18	0.0427661	0.404564	0.46009	-0.176726	0.000520262	0.000967799	-0.249889	7.54747e-07	1.93058e-06	-0.375881	2.892e-14	1.36431e-13	-0.177648	0.000485726	0.000907384	0.0562415	0.272862	0.323859	0.476582	4.67802e-23	3.70745e-22	0.719371	4.16032e-62	1.4909e-60	-0.266206	1.28135e-07	3.53295e-07	0.0101796	0.842802	0.86761
54758	KLHDC4	ENSG00000104731	orange	Cluster 1	-0.273133	5.8174e-08	1.1675e-07	0.31153	4.83384e-10	1.65511e-09	0.524446	2.23054e-28	2.28745e-27	-0.539815	2.83771e-30	3.17061e-29	0.120317	0.0186515	0.0278004	-0.000342354	0.994679	0.995569	0.0312401	0.542704	0.595462	-0.21244	2.83449e-05	6.1331e-05	0.0795333	0.120703	0.155117	-0.0357182	0.486404	0.54126	0.437719	2.60068e-19	1.69069e-18	0.817292	5.29239e-93	5.44005e-91	-0.208935	3.85976e-05	8.22787e-05	-0.0528354	0.303013	0.355734
105371397	LOC105371397	ENSG00000104731	orange	Cluster 1	-0.273133	5.8174e-08	1.1675e-07	0.31153	4.83384e-10	1.65511e-09	0.524446	2.23054e-28	2.28745e-27	-0.539815	2.83771e-30	3.17061e-29	0.120317	0.0186515	0.0278004	-0.000342354	0.994679	0.995569	0.0312401	0.542704	0.595462	-0.21244	2.83449e-05	6.1331e-05	0.0795333	0.120703	0.155117	-0.0357182	0.486404	0.54126	0.437719	2.60068e-19	1.69069e-18	0.817292	5.29239e-93	5.44005e-91	-0.208935	3.85976e-05	8.22787e-05	-0.0528354	0.303013	0.355734
5432	POLR2C	ENSG00000102978	orange	Cluster 1	0.271257	7.22028e-08	1.44199e-07	-0.247577	9.60976e-07	2.43081e-06	-0.201908	7.05762e-05	0.00014596	0.16346	0.0013463	0.00237444	0.22619	8.03151e-06	1.84882e-05	0.153633	0.00260574	0.00441698	-0.0074696	0.884304	0.903459	0.0172462	0.736875	0.774614	0.0310557	0.545089	0.597753	0.0935949	0.0676528	0.091426	-0.0441241	0.389794	0.445214	0.394273	1.17134e-15	6.07371e-15	-0.093774	0.0671267	0.090774	0.111654	0.0291146	0.0420122
4597	MVD	ENSG00000167508	orange	Cluster 1	-0.262657	1.90387e-07	3.66819e-07	0.223593	1.02543e-05	2.33306e-05	0.597048	2.89948e-38	4.52085e-37	-0.675864	2.65563e-52	6.85054e-51	0.053332	0.298485	0.350959	-0.120669	0.0183068	0.0273206	-0.136387	0.00759852	0.0120301	-0.309836	6.063e-10	2.05885e-09	-0.119833	0.0191347	0.0284677	-0.29547	3.91001e-09	1.24028e-08	0.25065	6.96682e-07	1.78842e-06	0.762581	6.99961e-74	3.70576e-72	-0.303436	1.40856e-09	4.64289e-09	0.00295285	0.954128	0.962514
197187	SNAI3-AS1	ENSG00000260630	orange	Cluster 1	-0.241772	1.74413e-06	3.12933e-06	0.112313	0.0281718	0.0407589	0.334485	1.94246e-11	7.43426e-11	-0.381011	1.2067e-14	5.84005e-14	-0.021057	0.681621	0.724797	0.0117962	0.818242	0.846199	-0.119327	0.019652	0.0291891	-0.275956	4.19004e-08	1.20932e-07	-0.126996	0.01299	0.019849	-0.0623193	0.224286	0.271825	0.259272	2.76274e-07	7.37398e-07	0.59797	2.09017e-38	3.27336e-37	-0.287212	1.09067e-08	3.32181e-08	-0.180626	0.000388224	0.000734521
8717	TRADD	ENSG00000102871	orange	Cluster 1	-0.236868	2.85262e-06	5.03454e-06	0.202289	6.8342e-05	0.000141589	0.537784	5.11769e-30	5.64835e-29	-0.565538	1.13215e-33	1.47127e-32	0.0967807	0.0587846	0.0803819	-0.102999	0.0442344	0.06182	-0.0467082	0.362607	0.417399	-0.263357	1.76156e-07	4.79301e-07	-0.0219973	0.668232	0.712786	-0.107113	0.0363784	0.0516325	0.379309	1.61542e-14	7.7531e-14	0.754831	1.36812e-71	6.70422e-70	-0.325404	7.15678e-11	2.62083e-10	0.0801468	0.117855	0.151803
9605	VPS9D1	ENSG00000075399	orange	Cluster 1	-0.225236	8.78896e-06	1.49345e-05	0.121543	0.0174749	0.0261597	0.532777	2.15282e-29	2.31086e-28	-0.50209	8.68085e-26	7.87657e-25	0.121753	0.0172797	0.0258891	-0.00100003	0.984457	0.987335	0.0335228	0.513605	0.567538	-0.219261	1.53148e-05	3.41755e-05	0.0206754	0.687084	0.729755	0.0443073	0.387828	0.443289	0.512408	5.84564e-27	5.60238e-26	0.798574	8.45723e-86	6.75966e-84	-0.231908	4.64228e-06	1.09569e-05	-0.199321	8.76874e-05	0.000179425
124045	SPATA33	ENSG00000167523	orange	Cluster 1	-0.192553	0.000152734	0.00023638	0.157828	0.00197467	0.00340264	0.471034	1.71561e-22	1.32246e-21	-0.396167	8.32245e-16	4.35833e-15	0.018604	0.717015	0.75679	0.0216978	0.672485	0.716677	0.121894	0.0171501	0.0257067	-0.0712613	0.164531	0.205551	0.0205807	0.688442	0.730952	0.0142204	0.781751	0.814345	0.357164	6.17513e-13	2.64576e-12	0.670827	2.82712e-51	7.02383e-50	0.0242896	0.636035	0.683113	-0.366437	1.38927e-13	6.24442e-13
9564	BCAR1	ENSG00000050820	orange	Cluster 1	0.189949	0.000188159	0.000289054	-0.11007	0.031493	0.0451797	0.162204	0.00146793	0.00257557	-0.203741	6.04142e-05	0.000125949	0.201323	7.41476e-05	0.000152981	0.145688	0.00432597	0.00710382	0.0651924	0.203604	0.249192	0.0321145	0.531461	0.584717	0.228081	6.71028e-06	1.55813e-05	-0.0350786	0.494247	0.548801	0.1681	0.000973016	0.00174775	0.652079	1.26776e-47	2.78049e-46	-0.107165	0.036288	0.0515134	0.114533	0.0251845	0.0367448
197322	ACSF3	ENSG00000176715	orange	Cluster 1	-0.16433	0.00126763	0.00181787	0.190158	0.000185052	0.000364577	0.360551	3.60135e-13	1.56971e-12	-0.430231	1.21107e-18	7.5701e-18	0.135162	0.00816406	0.012864	0.0230009	0.654057	0.699664	-0.00556107	0.91373	0.92826	-0.223287	1.05517e-05	2.39782e-05	-0.00225802	0.964914	0.971258	-0.0813164	0.112573	0.145597	0.290076	7.66999e-09	2.369e-08	0.882721	1.06301e-126	4.27841e-124	-0.279014	2.92411e-08	8.56529e-08	0.0121977	0.812169	0.840889
6687	SPG7	ENSG00000197912	orange	Cluster 1	-0.157231	0.00205501	0.0028981	0.121048	0.0179422	0.0268082	0.381124	1.18336e-14	5.73062e-14	-0.340594	7.8844e-12	3.10926e-11	0.209962	3.52774e-05	7.55156e-05	0.0900546	0.0787636	0.105103	0.046228	0.367567	0.42258	-0.184192	0.000295503	0.000567578	-0.00489255	0.924068	0.937227	0.179273	0.000430006	0.000808808	0.525032	1.89598e-28	1.95021e-27	0.868314	9.14015e-118	2.47819e-115	-0.187054	0.000236489	0.000459801	-0.168889	0.000919996	0.00165804
79726	WDR59	ENSG00000103091	orange	Cluster 1	0.149258	0.00345507	0.00477208	-0.100153	0.0504688	0.0698299	-0.0462105	0.367749	0.422759	0.122618	0.0164966	0.0247911	0.342351	6.06123e-12	2.41065e-11	0.248097	9.10274e-07	2.30813e-06	0.19551	0.000120133	0.000242054	0.017087	0.739216	0.776724	0.124011	0.0153	0.0231179	0.478599	2.89922e-23	2.3223e-22	0.482498	1.13953e-23	9.31307e-23	0.704439	1.53559e-58	4.86735e-57	0.00882767	0.863459	0.885359	-0.128043	0.0122558	0.0188024
10200	MPHOSPH6	ENSG00000135698	orange	Cluster 1	0.142621	0.00522771	0.00709965	-0.0791096	0.122701	0.157466	-0.0586504	0.252815	0.302668	0.0523982	0.307037	0.359933	0.159465	0.00176883	0.003069	0.0530857	0.300725	0.353315	0.0340777	0.506657	0.560916	-0.019438	0.704909	0.745947	0.0290621	0.571209	0.622541	0.0628623	0.220267	0.267451	-0.0125615	0.806675	0.836061	0.514374	3.45975e-27	3.35286e-26	0.0519499	0.3112	0.364245	-0.0566118	0.269712	0.320534
7567	ZNF19	ENSG00000157429	orange	Cluster 1	0.139178	0.00643876	0.00867467	-0.135459	0.0080236	0.0126597	-0.0309779	0.546098	0.598696	0.0447224	0.383392	0.438765	0.347733	2.68017e-12	1.09527e-11	0.300006	2.19443e-09	7.11429e-09	0.121651	0.0173739	0.0260193	-0.0503095	0.326746	0.380435	-0.14503	0.00450684	0.0073815	0.256767	3.6271e-07	9.57463e-07	0.234633	3.5572e-06	8.49797e-06	0.589095	4.66374e-37	6.94009e-36	-0.160076	0.00169713	0.00295147	-0.172898	0.000689329	0.00126246
863	CBFA2T3	ENSG00000129993	orange	Cluster 1	0.125585	0.0140405	0.0182901	-0.126441	0.013395	0.0204238	-0.0560236	0.274728	0.325835	-0.0777491	0.12929	0.165167	0.230225	5.46318e-06	1.28039e-05	0.109273	0.0327506	0.0468565	-0.0213863	0.676921	0.720598	-0.238786	2.35618e-06	5.73493e-06	0.0393278	0.443419	0.498878	0.0164134	0.749145	0.785698	0.0685383	0.181304	0.224376	0.554142	3.94591e-32	4.79546e-31	-0.29006	7.68535e-09	2.37354e-08	-0.0694215	0.175731	0.218145
5119	CHMP1A	ENSG00000131165	orange	Cluster 1	-0.122044	0.0170124	0.0219725	0.0720537	0.159876	0.200272	0.405972	1.36956e-16	7.55444e-16	-0.538905	3.69818e-30	4.11097e-29	0.101803	0.0467706	0.0650822	0.0694743	0.175402	0.217766	0.0296117	0.563949	0.615673	-0.271052	7.3924e-08	2.08649e-07	-0.0236003	0.645649	0.69192	-0.264847	1.49217e-07	4.0884e-07	0.133042	0.0092321	0.0144293	0.807066	5.71638e-89	5.10014e-87	-0.321449	1.24608e-10	4.47514e-10	-0.247585	9.60142e-07	2.4288e-06
55794	DDX28	ENSG00000182810	orange	Cluster 1	-0.121687	0.0173407	0.0223798	0.227364	7.18478e-06	1.66304e-05	0.243798	1.41894e-06	3.53013e-06	-0.16309	0.0013812	0.00243226	0.105755	0.0388301	0.0548423	-0.128525	0.0119299	0.0183368	-0.0606413	0.237036	0.28562	-0.139927	0.00615573	0.00988107	-0.12903	0.0115975	0.0178611	-0.0432399	0.399373	0.454941	0.129078	0.0115662	0.0178161	0.566058	9.59389e-34	1.25089e-32	0.0443389	0.387488	0.442949	0.15878	0.0018524	0.00320467
22980	TCF25	ENSG00000141002	orange	Cluster 1	-0.113487	0.0265559	0.0336435	0.0835132	0.103155	0.134451	0.339877	8.7733e-12	3.44795e-11	-0.479124	2.55821e-23	2.05542e-22	0.10419	0.041826	0.0587137	0.00718393	0.888699	0.907244	-0.0571186	0.26544	0.316076	-0.254379	4.6888e-07	1.22431e-06	-0.0223044	0.663881	0.708776	-0.248623	8.6173e-07	2.19028e-06	0.127493	0.0126366	0.0193443	0.812476	4.5073e-91	4.33764e-89	-0.31109	5.12753e-10	1.75159e-09	-0.0087533	0.864598	0.886301
54957	TXNL4B	ENSG00000140830	orange	Cluster 1	0.0994114	0.052207	0.0640441	0.0723317	0.158266	0.198434	0.0699719	0.172322	0.214295	-0.155281	0.00233864	0.00398957	0.11839	0.0206413	0.0305612	0.138053	0.00688563	0.0109695	0.0482003	0.347462	0.401839	-0.0680712	0.184304	0.227727	0.0120905	0.813789	0.842326	-0.0625546	0.222538	0.269911	0.0182194	0.722621	0.761867	0.551807	8.03419e-32	9.61682e-31	-0.182387	0.000339503	0.000647243	0.0211419	0.680408	0.723693
23417	MLYCD	ENSG00000103150	orange	Cluster 1	0.0967426	0.0588848	0.0717306	-0.137257	0.00721828	0.0114658	-0.0759339	0.138503	0.175833	-0.101278	0.0479225	0.0665716	0.160273	0.00167463	0.00291479	0.147162	0.00394473	0.0065172	-0.0848417	0.0977689	0.128037	-0.172839	0.000692309	0.0012676	-0.0165352	0.747346	0.78407	-0.0956204	0.0618961	0.0842828	-0.0438943	0.39227	0.447692	0.67369	7.41215e-52	1.88336e-50	-0.291061	6.78941e-09	2.10715e-08	0.0213539	0.677383	0.72102
54849	DEF8	ENSG00000140995	orange	Cluster 1	0.0777421	0.129324	0.151128	-0.0960063	0.0608466	0.0829697	0.082425	0.107739	0.139896	-0.0677532	0.186367	0.230042	0.297632	2.97302e-09	9.52828e-09	0.24343	1.47335e-06	3.66046e-06	0.176376	0.00053392	0.000991707	0.0265213	0.605333	0.654599	0.147206	0.00393394	0.00650073	0.268027	1.04338e-07	2.90333e-07	0.394745	1.07587e-15	5.59277e-15	0.76956	5.07202e-76	2.89148e-74	-0.0984021	0.0546544	0.0751747	-0.0940711	0.0662611	0.0897019
55697	VAC14	ENSG00000103043	orange	Cluster 1	0.0745645	0.14578	0.168969	-0.0752175	0.142274	0.180211	0.114221	0.0255864	0.0372853	-0.204313	5.75361e-05	0.000120276	0.187395	0.000230249	0.000448277	0.112012	0.0285993	0.0413276	0.0360719	0.482095	0.537043	-0.06109	0.233578	0.281898	-0.0134923	0.792664	0.823647	-0.122682	0.0164393	0.0247126	0.0364325	0.477723	0.532785	0.739913	2.0624e-67	8.82434e-66	-0.180134	0.000402954	0.00076069	0.00508207	0.921136	0.934751
9114	ATP6V0D1	ENSG00000159720	orange	Cluster 1	0.0728653	0.155212	0.179186	-0.155741	0.00226872	0.00387711	0.18154	0.000362172	0.000687955	-0.409897	6.53946e-17	3.68387e-16	0.121207	0.0177907	0.0265983	0.0253991	0.620689	0.668861	-0.0691461	0.177454	0.220053	-0.262804	1.87317e-07	5.08378e-07	-0.0309763	0.546119	0.598716	-0.397601	6.4162e-16	3.38561e-15	-0.121193	0.0178035	0.0266153	0.605703	1.2895e-39	2.11434e-38	-0.390944	2.12458e-15	1.08402e-14	0.000792696	0.987679	0.989926
25839	COG4	ENSG00000103051	orange	Cluster 1	-0.0723021	0.158437	0.182667	0.0715304	0.162939	0.203735	0.291604	6.34613e-09	1.97421e-08	-0.24304	1.53319e-06	3.80322e-06	0.0954041	0.0624908	0.0850287	-0.019184	0.708588	0.749314	-0.0188772	0.713041	0.753307	-0.0780317	0.127899	0.163542	-0.105109	0.0400432	0.05641	0.0640632	0.211561	0.257939	0.319037	1.74073e-10	6.17553e-10	0.789657	1.24846e-82	8.93032e-81	-0.0478657	0.350822	0.405283	0.0529575	0.301895	0.354539
84937	ZNRF1	ENSG00000186187	orange	Cluster 1	-0.0606131	0.237254	0.266455	0.0743158	0.147133	0.185751	0.299188	2.43722e-09	7.87084e-09	-0.303269	1.43949e-09	4.74201e-09	0.174846	0.000597786	0.00110341	0.167298	0.00102982	0.00184377	0.208553	3.99059e-05	8.49276e-05	0.0965703	0.059339	0.0810782	0.0975278	0.0568506	0.0779445	-0.0867022	0.0906054	0.119419	0.146466	0.00412088	0.00678963	0.62211	2.69617e-42	4.88955e-41	-0.0266808	0.603164	0.6526	-0.103994	0.0422142	0.0592095
80011	FAM192A	ENSG00000172775	orange	Cluster 1	0.0267447	0.602296	0.632391	0.0105415	0.837289	0.862848	0.107442	0.0358057	0.0508838	-0.0792548	0.122013	0.156648	0.187934	0.000220695	0.000430731	0.101368	0.0477222	0.0663101	0.0607222	0.23641	0.284945	-0.00206174	0.967962	0.973839	-0.0187464	0.714942	0.754985	0.106319	0.0377946	0.0534845	0.19195	0.000160341	0.00031848	0.583366	3.29214e-36	4.74238e-35	-0.0318682	0.534617	0.587762	0.132263	0.00965446	0.0150501
23659	PLA2G15	ENSG00000103066	orange	Cluster 1	0.0244332	0.63404	0.662028	-0.0636329	0.214651	0.261316	0.145971	0.00425044	0.00698942	-0.281642	2.13899e-08	6.34593e-08	0.0315874	0.538224	0.591138	-0.00769157	0.880891	0.90048	0.0977659	0.0562452	0.0771882	-0.0573858	0.263208	0.313723	-0.0589492	0.250401	0.300082	-0.236505	2.95717e-06	7.12563e-06	-0.0173169	0.735836	0.77368	0.667206	1.50466e-50	3.64719e-49	-0.163211	0.0013697	0.0024132	-0.0740047	0.148838	0.187694
64779	MTHFSD	ENSG00000103248	orange	Cluster 1	-0.021098	0.681035	0.706492	0.0655603	0.201059	0.24636	0.259289	2.75755e-07	7.36153e-07	-0.221622	1.23192e-05	2.77875e-05	0.298641	2.61383e-09	8.42104e-09	0.201797	7.12445e-05	0.000147285	0.13524	0.00812679	0.0128092	-0.101542	0.0473399	0.0658177	0.0275446	0.591481	0.641546	0.235752	3.186e-06	7.64976e-06	0.468684	2.95376e-22	2.2493e-21	0.805832	1.68732e-88	1.47848e-86	-0.144852	0.00455681	0.00745875	-0.133556	0.0089623	0.0140387
197258	FUK	ENSG00000157353	orange	Cluster 1	0.0114364	0.823693	0.840094	0.0382201	0.456375	0.51174	0.220352	1.38542e-05	3.10673e-05	-0.166009	0.00112752	0.00200844	0.117925	0.0211484	0.0312562	-0.0430483	0.401467	0.457013	-0.059659	0.244733	0.293946	-0.10414	0.0419246	0.0588371	-0.0826153	0.106926	0.13893	0.143779	0.00486912	0.00793482	0.364022	2.05852e-13	9.13266e-13	0.794253	3.03751e-84	2.29417e-82	-0.104148	0.0419088	0.0588176	0.0178845	0.727517	0.766218
1723	DHODH	ENSG00000102967	orange	Cluster 1	0.0110512	0.82954	0.845439	0.10195	0.0464534	0.0646717	0.190452	0.000180765	0.000356573	-0.147609	0.00383531	0.0063483	0.0558987	0.275801	0.326968	-0.093425	0.0681549	0.0920489	-0.0678549	0.185706	0.229293	-0.116181	0.0231472	0.0339845	-0.0787217	0.124552	0.159618	0.0803349	0.116993	0.150791	0.250585	7.01436e-07	1.79991e-06	0.714818	5.38305e-61	1.85247e-59	-0.0333623	0.515625	0.569456	0.0430045	0.401948	0.45748
10300	KATNB1	ENSG00000140854	orange	Cluster 1	0.0098088	0.848457	0.862839	-0.0644689	0.208677	0.254745	0.0885923	0.0837649	0.111161	-0.0236996	0.644259	0.690644	-0.113383	0.0266953	0.0387798	-0.248263	8.94663e-07	2.27014e-06	-0.245075	1.24467e-06	3.11281e-06	-0.154031	0.00253878	0.00431069	-0.175768	0.000558512	0.00103475	0.0707497	0.16759	0.209033	0.164698	0.00123556	0.00218963	0.588257	6.22367e-37	9.21749e-36	0.0827196	0.106482	0.138396	-0.0775961	0.130048	0.166034
10328	EMC8	ENSG00000131148	orange	Cluster 1	0.00969145	0.850249	0.864458	0.0537942	0.294311	0.346576	0.286332	1.21436e-08	3.6825e-08	-0.354969	8.72816e-13	3.6997e-12	0.128451	0.01198	0.0184083	0.107227	0.0361793	0.0513695	0.03611	0.481632	0.536586	-0.0715228	0.162984	0.203783	0.0228243	0.656542	0.701966	-0.160492	0.00165	0.00287438	0.0975954	0.0566782	0.0777329	0.76954	5.14586e-76	2.93266e-74	-0.162064	0.00148208	0.00259879	0.00114887	0.982144	0.985458
118460	EXOSC6	ENSG00000223496	orange	Cluster 1	-0.00505647	0.921532	0.930009	-0.0162265	0.751907	0.788207	0.0201304	0.694915	0.736874	-0.0868718	0.0899738	0.118653	-0.0285845	0.577553	0.628427	0.0102211	0.842169	0.867044	-0.107177	0.0362669	0.0514871	-0.123376	0.0158357	0.0238729	-0.112801	0.0274894	0.0398458	-0.134314	0.00857739	0.0134724	-0.128214	0.012139	0.0186356	0.352372	1.30984e-12	5.48009e-12	-0.135866	0.00783471	0.0123783	-0.0535921	0.296131	0.348485
2622	GAS8	ENSG00000141013	orange	Cluster 1	-0.00433509	0.932698	0.939645	0.0699289	0.172587	0.214597	0.220353	1.38522e-05	3.10634e-05	-0.0660236	0.197887	0.242883	0.164899	0.00121845	0.00216105	0.0518207	0.312406	0.365482	-0.0152325	0.766651	0.801256	-0.0906233	0.0768849	0.102814	0.0100741	0.84441	0.869008	0.329179	4.18385e-11	1.56002e-10	0.476436	4.84153e-23	3.83402e-22	0.698582	3.35001e-57	1.01802e-55	-0.0011946	0.981434	0.98487	-0.0247912	0.629077	0.67668
55454	CSGALNACT2	ENSG00000169826	darkorange	Cluster 10	0.471845	1.42068e-22	8.00362e-22	-0.455466	5.81043e-21	4.13225e-20	-0.605852	1.22122e-39	2.00419e-38	0.700779	1.06323e-57	3.28558e-56	0.0862582	0.0922754	0.121422	0.425575	3.09216e-18	1.88584e-17	0.479441	2.37205e-23	1.90847e-22	0.663956	6.61411e-50	1.56693e-48	0.260659	2.3732e-07	6.37382e-07	0.482285	1.19978e-23	9.79352e-23	-0.0399176	0.436607	0.492132	-0.265864	1.33145e-07	3.66523e-07	0.453835	8.31698e-21	5.86261e-20	-0.25947	2.70354e-07	7.22278e-07
283209	PGM2L1	ENSG00000165434	darkorange	Cluster 10	0.433899	5.72708e-19	2.52739e-18	-0.346139	3.41866e-12	1.38539e-11	-0.351507	1.49825e-12	6.23867e-12	0.381224	1.16321e-14	5.63589e-14	0.210645	3.32213e-05	7.13368e-05	0.365953	1.50361e-13	6.74213e-13	0.529021	6.22596e-29	6.54756e-28	0.604327	2.12854e-39	3.45999e-38	0.443073	8.45753e-20	5.64072e-19	0.298434	2.68381e-09	8.63729e-09	0.0147787	0.773411	0.807193	-0.17291	0.000688774	0.00126153	0.32648	6.14612e-11	2.26225e-10	-0.239164	2.26863e-06	5.53098e-06
55752	2011-09-01	ENSG00000138758	darkorange	Cluster 10	0.394471	1.13043e-15	3.89059e-15	-0.301636	1.7788e-09	5.81334e-09	-0.536351	7.73871e-30	8.47044e-29	0.661218	2.26913e-49	5.2845e-48	0.0957468	0.0615507	0.0838479	0.419152	1.10051e-17	6.48934e-17	0.450976	1.55252e-20	1.07829e-19	0.742046	5.43044e-68	2.36941e-66	0.158868	0.00184152	0.00318702	0.301529	1.80363e-09	5.89119e-09	-0.20298	6.44559e-05	0.000133971	-0.370039	7.68164e-14	3.51766e-13	0.475878	5.52308e-23	4.36001e-22	0.138934	0.00653325	0.010446
26064	RAI14	ENSG00000039560	darkorange	Cluster 10	0.377429	2.22518e-14	6.99486e-14	-0.226427	7.85282e-06	1.8096e-05	-0.335584	1.65401e-11	6.36686e-11	0.499397	1.72933e-25	1.54778e-24	0.244602	1.30668e-06	3.2613e-06	0.449395	2.18714e-20	1.50704e-19	0.470036	2.16188e-22	1.65813e-21	0.671835	1.76746e-51	4.41904e-50	0.260092	2.52575e-07	6.76636e-07	0.328542	4.58267e-11	1.70276e-10	-0.0263147	0.608147	0.657116	-0.243413	1.47582e-06	3.66633e-06	0.437201	2.89654e-19	1.87911e-18	0.209162	3.78375e-05	8.07392e-05
79987	SVEP1	ENSG00000165124	darkorange	Cluster 10	0.362237	2.74688e-13	7.98448e-13	-0.219901	1.4441e-05	3.23244e-05	-0.324332	8.32365e-11	3.03226e-10	0.359145	4.508e-13	1.9516e-12	0.452213	1.18598e-20	8.2864e-20	0.52977	5.04337e-29	5.32677e-28	0.597025	2.92238e-38	4.55617e-37	0.743998	1.58231e-68	7.02235e-67	0.314338	3.30988e-10	1.14769e-09	0.266805	1.19785e-07	3.31251e-07	0.0148895	0.771759	0.80573	-0.14557	0.0043579	0.00715322	0.216654	1.9423e-05	4.2848e-05	0.0588792	0.250965	0.30069
1462	VCAN	ENSG00000038427	darkorange	Cluster 10	0.361958	2.87304e-13	8.33725e-13	-0.27519	4.58186e-08	1.31741e-07	-0.379255	1.63052e-14	7.82287e-14	0.455026	6.402e-21	4.5428e-20	0.154686	0.00243206	0.00413892	0.498438	2.20693e-25	1.96534e-24	0.567061	6.96908e-34	9.13918e-33	0.861126	1.07512e-113	2.48687e-111	0.201862	7.08544e-05	0.000146516	0.247835	9.3545e-07	2.36872e-06	-0.0923509	0.0714006	0.0960707	-0.220603	1.35372e-05	3.03861e-05	0.420032	9.26237e-18	5.48582e-17	-0.0119296	0.816222	0.844492
54843	SYTL2	ENSG00000137501	darkorange	Cluster 10	0.360202	3.80774e-13	1.09403e-12	-0.342952	5.53752e-12	2.20964e-11	-0.377097	2.35417e-14	1.11778e-13	0.421129	7.46632e-18	4.44782e-17	0.169164	0.000902115	0.00162753	0.328329	4.72442e-11	1.75392e-10	0.413261	3.44336e-17	1.97101e-16	0.403723	2.08255e-16	1.13613e-15	0.264616	1.5312e-07	4.19123e-07	0.40246	2.63206e-16	1.42505e-15	0.11079	0.0303924	0.0437174	-0.0238629	0.641978	0.688574	0.257742	3.26361e-07	8.65284e-07	-0.381466	1.11581e-14	5.41306e-14
2530	FUT8	ENSG00000033170	darkorange	Cluster 10	0.357824	5.56145e-13	1.57548e-12	-0.238252	2.48555e-06	6.03651e-06	-0.416795	1.74176e-17	1.01552e-16	0.540937	2.04547e-30	2.29994e-29	0.273146	5.80843e-08	1.6549e-07	0.384698	6.37686e-15	3.14846e-14	0.497766	2.61744e-25	2.32303e-24	0.572396	1.24891e-34	1.69348e-33	0.18183	0.000354245	0.000673653	0.319266	1.68656e-10	5.9896e-10	-0.0753204	0.141728	0.179577	-0.209608	3.63905e-05	7.77936e-05	0.400435	3.82196e-16	2.04689e-15	0.00541908	0.915925	0.930166
1295	COL8A1	ENSG00000144810	darkorange	Cluster 10	0.336696	1.40484e-11	3.61512e-11	-0.222452	1.14056e-05	2.58294e-05	-0.329832	3.80959e-11	1.4241e-10	0.40096	3.47096e-16	1.86326e-15	0.198381	9.48238e-05	0.00019333	0.542313	1.36649e-30	1.548e-29	0.612838	9.21226e-41	1.57881e-39	0.921046	1.04886e-157	1.9788e-154	0.205856	5.04065e-05	0.000106066	0.222191	1.16866e-05	2.64287e-05	-0.0813883	0.112254	0.145219	-0.211179	3.16918e-05	6.82306e-05	0.375288	3.19672e-14	1.50349e-13	0.0364378	0.477659	0.532727
2149	F2R	ENSG00000181104	darkorange	Cluster 10	0.32422	8.45643e-11	2.06729e-10	-0.178473	0.000456669	0.000856079	-0.377741	2.11036e-14	1.00492e-13	0.523271	3.08569e-28	3.14165e-27	0.0947449	0.0643328	0.0873081	0.328181	4.82508e-11	1.79005e-10	0.436092	3.64443e-19	2.34982e-18	0.818314	2.02602e-93	2.11984e-91	0.0756999	0.139726	0.177252	0.260359	2.45277e-07	6.57855e-07	-0.124344	0.0150259	0.0227323	-0.268536	9.84836e-08	2.74694e-07	0.451595	1.35697e-20	9.45373e-20	0.179175	0.000433186	0.00081446
3624	INHBA	ENSG00000122641	darkorange	Cluster 10	0.31314	3.89188e-10	9.07628e-10	-0.207388	4.41575e-05	9.35473e-05	-0.318042	1.99632e-10	7.05232e-10	0.461748	1.43319e-21	1.05065e-20	0.11233	0.028147	0.0407269	0.373121	4.59947e-14	2.13863e-13	0.524631	2.11919e-28	2.17486e-27	0.93015	1.98279e-167	8.3515e-164	0.200193	8.15229e-05	0.000167449	0.26821	1.02195e-07	2.84603e-07	-0.0551976	0.281877	0.33343	-0.266682	1.21456e-07	3.35646e-07	0.505981	3.17247e-26	2.9395e-25	0.115793	0.0236137	0.0346147
7058	THBS2	ENSG00000186340	darkorange	Cluster 10	0.311382	4.9309e-10	1.14286e-09	-0.186979	0.000237888	0.000462369	-0.244369	1.33835e-06	3.33764e-06	0.365696	1.56793e-13	7.0196e-13	0.141089	0.00573872	0.00925567	0.436062	3.66782e-19	2.36414e-18	0.596198	3.91569e-38	6.07655e-37	0.905798	8.71895e-144	7.59202e-141	0.190536	0.000179554	0.000354322	0.235126	3.3888e-06	8.11312e-06	-0.0179548	0.726488	0.765263	-0.189656	0.0001926	0.000378632	0.477447	3.81123e-23	3.03271e-22	0.0237662	0.643329	0.689806
2191	FAP	ENSG00000078098	darkorange	Cluster 10	0.292374	5.76615e-09	1.24068e-08	-0.195463	0.000120591	0.000242933	-0.265574	1.37558e-07	3.78159e-07	0.379519	1.55834e-14	7.48806e-14	0.164712	0.00123436	0.00218768	0.385051	5.99615e-15	2.96551e-14	0.546293	4.21231e-31	4.8786e-30	0.895053	2.46646e-135	1.43638e-132	0.189787	0.000190594	0.00037487	0.24946	7.89455e-07	2.01518e-06	-0.0181395	0.723788	0.76284	-0.181817	0.000354601	0.000674302	0.42284	5.32647e-18	3.20267e-17	0.151999	0.00289771	0.00487985
753	LDLRAD4	ENSG00000168675	darkorange	Cluster 10	0.249521	7.84447e-07	1.44352e-06	-0.106228	0.0379616	0.0537011	-0.246465	1.07839e-06	2.71386e-06	0.362107	2.80465e-13	1.23227e-12	0.414135	2.91159e-17	1.67403e-16	0.464803	7.17986e-22	5.35029e-21	0.482944	1.02337e-23	8.38868e-23	0.666192	2.39238e-50	5.75354e-49	0.16684	0.00106356	0.00190054	0.311646	4.75908e-10	1.6301e-09	0.0657843	0.19952	0.244657	-0.173672	0.000651503	0.00119689	0.246883	1.03277e-06	2.60427e-06	0.274642	4.88366e-08	1.40067e-07
9358	ITGBL1	ENSG00000198542	darkorange	Cluster 10	0.220975	1.30796e-05	2.19468e-05	-0.116688	0.0225498	0.0331719	-0.176173	0.000542041	0.00100599	0.344281	4.53165e-12	1.82015e-11	0.0139479	0.78583	0.817836	0.163737	0.00132083	0.00233223	0.400344	3.88684e-16	2.08065e-15	0.871715	8.91773e-120	2.69191e-117	0.119381	0.0195968	0.0291135	0.252404	5.78751e-07	1.49791e-06	0.0429261	0.402807	0.458336	-0.186606	0.000244941	0.000475302	0.452602	1.08944e-20	7.63039e-20	0.0451861	0.378475	0.433767
6696	SPP1	ENSG00000118785	darkorange	Cluster 10	0.218641	1.62092e-05	2.70063e-05	-0.1061	0.0381939	0.0540061	-0.161411	0.00154982	0.00271038	0.264172	1.60888e-07	4.395e-07	0.0533527	0.298297	0.350761	0.105586	0.0391443	0.0552463	0.286887	1.13491e-08	3.45055e-08	0.545452	5.40896e-31	6.23067e-30	0.0840304	0.101031	0.131902	0.131067	0.0103365	0.0160433	-0.0385645	0.452325	0.507711	-0.0833249	0.103937	0.135372	0.370709	6.87495e-14	3.16047e-13	0.124341	0.015028	0.0227349
79070	KDELC1	ENSG00000134901	darkorange	Cluster 10	0.206959	4.58294e-05	7.38983e-05	-0.113245	0.0268821	0.0390314	-0.321016	1.32343e-10	4.74181e-10	0.48445	7.10957e-24	5.87623e-23	0.153192	0.00268185	0.00453771	0.471226	1.64067e-22	1.26598e-21	0.415911	2.06677e-17	1.19961e-16	0.679335	5.06214e-53	1.33981e-51	0.0973689	0.0572573	0.0784571	0.344295	4.52184e-12	1.81628e-11	-0.0114554	0.823406	0.850663	-0.116852	0.0223605	0.0329092	0.393706	1.29707e-15	6.70489e-15	0.16037	0.00166365	0.00289688
26585	GREM1	ENSG00000166923	darkorange	Cluster 10	0.196506	0.000110709	0.000173089	-0.0923981	0.0712554	0.0959003	-0.235322	3.32402e-06	7.96393e-06	0.378709	1.78963e-14	8.56173e-14	0.0772977	0.131535	0.167742	0.296524	3.42227e-09	1.09151e-08	0.26435	1.5773e-07	4.31186e-07	0.633476	3.01517e-44	5.86946e-43	0.0688776	0.179147	0.221945	0.229034	6.12583e-06	1.42833e-05	-0.0460487	0.369431	0.424453	-0.231619	4.77432e-06	1.12546e-05	0.29652	3.42369e-09	1.09195e-08	0.363504	2.23855e-13	9.90901e-13
339260	LOC339260	ENSG00000233098	darkorange	Cluster 10	0.19558	0.000119438	0.000186339	-0.0642417	0.210288	0.256517	-0.0609678	0.234516	0.282919	0.188385	0.000212981	0.000416564	0.144385	0.00469031	0.00766293	0.280074	2.57873e-08	7.59268e-08	0.396653	7.62146e-16	4.00177e-15	0.632145	5.15143e-44	9.95101e-43	0.196591	0.000109931	0.000222531	0.222822	1.10195e-05	2.49954e-05	0.112577	0.0278015	0.0402679	-0.0604746	0.23833	0.287013	0.250016	7.44729e-07	1.90597e-06	0.0799334	0.11884	0.152954
440416	CCDC144NL-AS1	ENSG00000233098	darkorange	Cluster 10	0.19558	0.000119438	0.000186339	-0.0642417	0.210288	0.256517	-0.0609678	0.234516	0.282919	0.188385	0.000212981	0.000416564	0.144385	0.00469031	0.00766293	0.280074	2.57873e-08	7.59268e-08	0.396653	7.62146e-16	4.00177e-15	0.632145	5.15143e-44	9.95101e-43	0.196591	0.000109931	0.000222531	0.222822	1.10195e-05	2.49954e-05	0.112577	0.0278015	0.0402679	-0.0604746	0.23833	0.287013	0.250016	7.44729e-07	1.90597e-06	0.0799334	0.11884	0.152954
105369205	LOC105369205	ENSG00000233098	darkorange	Cluster 10	0.19558	0.000119438	0.000186339	-0.0642417	0.210288	0.256517	-0.0609678	0.234516	0.282919	0.188385	0.000212981	0.000416564	0.144385	0.00469031	0.00766293	0.280074	2.57873e-08	7.59268e-08	0.396653	7.62146e-16	4.00177e-15	0.632145	5.15143e-44	9.95101e-43	0.196591	0.000109931	0.000222531	0.222822	1.10195e-05	2.49954e-05	0.112577	0.0278015	0.0402679	-0.0604746	0.23833	0.287013	0.250016	7.44729e-07	1.90597e-06	0.0799334	0.11884	0.152954
7060	THBS4	ENSG00000113296	darkorange	Cluster 10	0.19008	0.000186214	0.000286319	-0.0888708	0.0827931	0.109989	-0.0626224	0.222036	0.269358	0.103623	0.0429592	0.0601752	0.0648543	0.205963	0.251772	0.159213	0.00179922	0.00311834	0.323775	9.00133e-11	3.27025e-10	0.644193	3.65506e-46	7.61082e-45	0.140054	0.00610882	0.00981029	0.0563107	0.272272	0.323243	-0.0104046	0.839373	0.8647	-0.0595602	0.245516	0.294785	0.177572	0.000488484	0.000912152	0.000256331	0.996016	0.996704
1300	COL10A1	ENSG00000123500	darkorange	Cluster 10	0.174943	0.000593549	0.000875153	-0.0251043	0.624751	0.672615	-0.101357	0.0477462	0.0663408	0.295716	3.79066e-09	1.20403e-08	-0.0266187	0.604009	0.653374	0.0845278	0.0990205	0.129512	0.360535	3.61025e-13	1.57344e-12	0.874329	2.31788e-121	7.5369e-119	0.0786969	0.124671	0.159756	0.211406	3.1063e-05	6.69388e-05	0.0337541	0.510703	0.564809	-0.165213	0.00119208	0.00211676	0.512802	5.26373e-27	5.05727e-26	0.155287	0.00233774	0.00398816
10446	LRRN2	ENSG00000170382	darkorange	Cluster 10	0.142118	0.00539093	0.00731319	-0.0569844	0.266567	0.317218	-0.00629066	0.902465	0.918914	0.152501	0.00280503	0.00473348	0.0989863	0.0532265	0.0733483	0.220309	1.39093e-05	3.11856e-05	0.28403	1.6055e-08	4.81746e-08	0.492383	1.01181e-24	8.71729e-24	0.081187	0.113148	0.146278	0.230038	5.56225e-06	1.30269e-05	0.17787	0.000477736	0.000893297	0.0176393	0.731107	0.769399	0.224573	9.35413e-06	2.13826e-05	0.251938	6.08057e-07	1.57073e-06
9244	CRLF1	ENSG00000006016	darkorange	Cluster 10	-0.137084	0.00729242	0.00976247	0.234566	3.58068e-06	8.55204e-06	0.328213	4.80295e-11	1.78205e-10	-0.232156	4.53193e-06	1.07075e-05	0.0244575	0.633702	0.681007	0.0369664	0.471291	0.526462	0.219131	1.5499e-05	3.45632e-05	0.481974	1.2929e-23	1.05394e-22	0.196704	0.000108913	0.000220577	-0.0743262	0.147076	0.185687	0.142062	0.0054092	0.00875539	0.0615755	0.229876	0.277947	0.124702	0.0147352	0.0223208	0.0948533	0.0640268	0.0869306
401097	C3orf80	ENSG00000180044	darkorange	Cluster 10	0.126563	0.013305	0.017371	-0.053229	0.29942	0.351956	-0.124022	0.0152909	0.0231051	0.253619	5.0854e-07	1.32289e-06	-0.0284134	0.579834	0.63056	0.147946	0.00375475	0.00622256	0.355023	8.65382e-13	3.66939e-12	0.610339	2.33958e-40	3.94834e-39	0.0494403	0.335184	0.389104	0.150076	0.0032794	0.00547941	-0.0212127	0.679396	0.722792	-0.0730802	0.153994	0.193579	0.345986	3.49901e-12	1.41678e-11	-0.0136851	0.78977	0.82121
115908	CTHRC1	ENSG00000164932	darkorange	Cluster 10	0.119066	0.0199241	0.0255718	0.0398201	0.437728	0.49325	0.0399175	0.436608	0.492132	0.146683	0.00406533	0.00670359	0.114504	0.0252222	0.0367942	0.209601	3.64125e-05	7.78378e-05	0.53206	2.63965e-29	2.82355e-28	0.872757	2.10018e-120	6.53568e-118	0.19617	0.0001138	0.000230023	0.186567	0.000245698	0.000476678	0.124308	0.015055	0.022772	-0.113387	0.0266903	0.0387737	0.449293	2.23602e-20	1.54002e-19	0.200434	7.98947e-05	0.000164257
54829	ASPN	ENSG00000106819	darkorange	Cluster 10	0.111944	0.0286969	0.0362569	-0.0156851	0.759927	0.79528	-0.0366373	0.47525	0.5304	0.199056	8.96453e-05	0.000183251	0.0497804	0.331866	0.38567	0.191597	0.000164941	0.000327065	0.424791	3.61584e-18	2.19503e-17	0.826303	8.98157e-97	1.08303e-94	0.140093	0.00609438	0.00978876	0.161245	0.0015675	0.00273913	0.0459039	0.370939	0.426015	-0.242549	1.61173e-06	3.98927e-06	0.390724	2.20927e-15	1.12606e-14	0.075128	0.142751	0.18076
6424	SFRP4	ENSG00000106483	darkorange	Cluster 10	0.0756427	0.140026	0.162883	0.0718737	0.160924	0.201451	0.057531	0.262	0.312472	0.0896693	0.0800573	0.106672	0.00647141	0.899677	0.916657	0.207679	4.3057e-05	9.1315e-05	0.396414	7.95858e-16	4.17454e-15	0.834259	2.74922e-100	3.75229e-98	0.147984	0.00374561	0.0062082	0.13009	0.0109255	0.0168928	0.0900083	0.0789179	0.105288	-0.118862	0.0201377	0.029864	0.338755	1.03658e-11	4.05222e-11	0.140063	0.00610529	0.00980541
9547	CXCL14	ENSG00000145824	darkorange	Cluster 10	-0.0537787	0.29445	0.326147	0.215149	2.2249e-05	4.87261e-05	0.16671	0.00107338	0.00191729	-0.0326077	0.525173	0.578653	0.0695512	0.174923	0.217243	0.092525	0.0708662	0.0954219	0.329963	3.73882e-11	1.3986e-10	0.695358	1.77053e-56	5.26466e-55	0.0792587	0.121995	0.156628	0.053833	0.293963	0.346208	0.10661	0.0372711	0.0528023	-0.00956454	0.852187	0.875734	0.242926	1.55111e-06	3.84581e-06	0.246561	1.06775e-06	2.68831e-06
633	BGN	ENSG00000182492	darkorange	Cluster 10	0.0426722	0.405597	0.43992	0.0719602	0.16042	0.200873	0.123508	0.0157226	0.0237142	-0.0281992	0.582696	0.63325	0.176989	0.000510164	0.000950145	0.399655	4.4101e-16	2.35332e-15	0.569987	2.72495e-34	3.63453e-33	0.812504	4.39258e-91	4.23173e-89	0.232742	4.28067e-06	1.01393e-05	0.0365191	0.476677	0.531819	0.08041	0.11665	0.150398	-0.0890892	0.0820372	0.109079	0.265988	1.31301e-07	3.6169e-07	0.097807	0.0561413	0.0770595
24141	LAMP5	ENSG00000125869	darkorange	Cluster 10	0.0256911	0.616678	0.646225	0.047835	0.351131	0.405594	0.0883136	0.0847464	0.112357	0.0146227	0.775738	0.809221	0.0860297	0.0931444	0.12246	0.138727	0.00661457	0.0105665	0.299818	2.24812e-09	7.28236e-09	0.625828	6.32752e-43	1.176e-41	0.0386465	0.451363	0.506719	0.036774	0.473603	0.528751	0.0544043	0.288861	0.340839	-0.0635609	0.215172	0.261876	0.189386	0.000196769	0.000386412	0.164427	0.00125906	0.0022288
84448	ABLIM2	ENSG00000163995	darkorange	Cluster 10	0.0139719	0.785472	0.804291	0.120765	0.018214	0.0271881	0.061824	0.227998	0.27591	0.0241159	0.638452	0.685315	-0.0160031	0.755214	0.791105	0.315402	2.86458e-10	9.98557e-10	0.254029	4.86793e-07	1.26887e-06	0.458235	3.14649e-21	2.26773e-20	0.206382	4.81751e-05	0.000101599	0.0784392	0.125914	0.161224	0.0849371	0.0973907	0.127591	0.00563	0.912665	0.927397	0.0990403	0.053096	0.0731779	0.215921	2.07534e-05	4.562e-05
1311	COMP	ENSG00000105664	darkorange	Cluster 10	0.00450867	0.93001	0.937275	0.133011	0.00924838	0.0144535	0.153346	0.00265502	0.00449535	0.0146394	0.775489	0.809008	0.0594057	0.246745	0.296107	0.0844043	0.0995167	0.130104	0.376078	2.79759e-14	1.32133e-13	0.783147	2.06219e-80	1.3772e-78	0.0394602	0.441885	0.497359	0.0569527	0.266834	0.3175	0.102089	0.0461545	0.0642867	-0.0357378	0.486164	0.54102	0.354787	8.98143e-13	3.80288e-12	0.175929	0.000551908	0.00102327
197131	UBR1	ENSG00000159459	darkgreen	Cluster 11	0.729425	1.21276e-64	3.37922e-61	-0.747192	2.05347e-69	9.38472e-68	-0.864867	8.74965e-116	2.19184e-113	0.849749	1.06887e-107	2.00196e-105	0.224101	9.77752e-06	2.23022e-05	0.322912	1.01589e-10	3.67516e-10	0.231577	4.79386e-06	1.12985e-05	0.283805	1.64964e-08	4.94588e-08	0.10051	0.0496487	0.0687827	0.424188	4.07646e-18	2.46663e-17	-0.222441	1.14173e-05	2.58535e-05	-0.262142	2.01541e-07	5.45153e-07	0.240561	1.97144e-06	4.83735e-06	-0.123395	0.0158197	0.0238504
57169	ZNFX1	ENSG00000124201	darkgreen	Cluster 11	0.721822	1.02663e-62	1.70719e-59	-0.663256	9.07583e-50	2.14006e-48	-0.57586	4.02033e-35	5.55751e-34	0.596592	3.40704e-38	5.29674e-37	0.398596	5.35208e-16	2.83991e-15	0.424327	3.96566e-18	2.40151e-17	0.565048	1.32246e-33	1.71158e-32	0.389039	2.97817e-15	1.50442e-14	0.317869	2.0442e-10	7.21443e-10	0.372973	4.71516e-14	2.1904e-13	-0.0458039	0.371984	0.427104	-0.153396	0.00264637	0.00448133	0.203011	6.42851e-05	0.000133633	-0.165699	0.00115228	0.00205011
4928	NUP98	ENSG00000110713	darkgreen	Cluster 11	0.713522	1.10583e-60	1.18511e-57	-0.601201	6.58787e-39	1.05199e-37	-0.740111	1.82281e-67	7.81768e-66	0.832354	1.98403e-99	2.61718e-97	0.152654	0.00277729	0.00468965	0.181897	0.000352454	0.000670389	0.165265	0.00118777	0.00210946	0.289464	8.27213e-09	2.54716e-08	0.164171	0.00128164	0.00226672	0.452001	1.24221e-20	8.66887e-20	-0.159385	0.00177846	0.00308446	-0.342464	5.95917e-12	2.37146e-11	0.362733	2.53574e-13	1.11795e-12	-0.0814612	0.111932	0.144834
342371	ATXN1L	ENSG00000224470	darkgreen	Cluster 11	0.711763	2.91835e-60	2.90418e-57	-0.67753	1.20204e-52	3.13687e-51	-0.808678	1.37253e-89	1.25423e-87	0.830428	1.42704e-98	1.82916e-96	0.332015	2.78163e-11	1.05173e-10	0.401519	3.13101e-16	1.68667e-15	0.264926	1.47908e-07	4.05369e-07	0.358805	4.75868e-13	2.05619e-12	0.172049	0.000733161	0.00133812	0.46985	2.25695e-22	1.72922e-21	-0.146487	0.00411555	0.00678135	-0.0443124	0.387772	0.443229	0.245086	1.24325e-06	3.10934e-06	-0.0401871	0.433514	0.489007
23633	KPNA6	ENSG00000025800	darkgreen	Cluster 11	0.709301	1.12109e-59	9.5382e-57	-0.742941	3.09003e-68	1.36037e-66	-0.794607	2.27121e-84	1.72475e-82	0.817176	5.89944e-93	6.05716e-91	0.231209	4.96793e-06	1.16904e-05	0.267894	1.05917e-07	2.94562e-07	0.164356	0.00126528	0.0022393	0.299546	2.32801e-09	7.53075e-09	0.072486	0.157379	0.197429	0.336642	1.41612e-11	5.48212e-11	-0.271783	6.7971e-08	1.92462e-07	-0.321187	1.29224e-10	4.63473e-10	0.261368	2.19531e-07	5.91596e-07	-0.0671897	0.190064	0.234169
4086	SMAD1	ENSG00000170365	darkgreen	Cluster 11	0.709232	1.16386e-59	9.5382e-57	-0.671444	2.12117e-51	5.28732e-50	-0.782188	4.31119e-80	2.8435e-78	0.849319	1.76075e-107	3.26073e-105	0.302269	1.6389e-09	5.37299e-09	0.392173	1.70676e-15	8.75771e-15	0.315204	2.94277e-10	1.02491e-09	0.411118	5.18543e-17	2.9393e-16	0.147312	0.00390784	0.00646042	0.486337	4.49109e-24	3.74687e-23	-0.146873	0.00401709	0.00662894	-0.170494	0.000820209	0.00148739	0.362333	2.70441e-13	1.18956e-12	-0.150279	0.00323701	0.00541333
204851	HIPK1	ENSG00000163349	darkgreen	Cluster 11	0.707898	2.39885e-59	1.75899e-56	-0.724977	1.65744e-63	6.25655e-62	-0.838595	2.78262e-102	4.14114e-100	0.897703	2.48519e-137	1.64874e-134	0.207475	4.38251e-05	9.28724e-05	0.331624	2.94306e-11	1.11063e-10	0.257175	3.47035e-07	9.17624e-07	0.37939	1.59308e-14	7.64809e-14	0.133576	0.00895185	0.0140238	0.467915	3.52531e-22	2.67364e-21	-0.201441	7.34154e-05	0.000151543	-0.32675	5.91445e-11	2.17972e-10	0.34666	3.15768e-12	1.28293e-11	-0.128485	0.0119568	0.0183759
1452	CSNK1A1	ENSG00000113712	darkgreen	Cluster 11	0.706093	6.34275e-59	4.41836e-56	-0.673209	9.29321e-52	2.35405e-50	-0.789327	1.62416e-82	1.15766e-80	0.796456	4.9454e-85	3.84912e-83	0.0774293	0.130878	0.166988	0.115635	0.0238065	0.0348785	0.083475	0.103313	0.134635	0.226297	7.95069e-06	1.83101e-05	0.179456	0.000424119	0.000798398	0.369603	8.25582e-14	3.77029e-13	-0.211195	3.16471e-05	6.81392e-05	-0.273942	5.29729e-08	1.51443e-07	0.276447	3.95586e-08	1.14441e-07	-0.0776755	0.129654	0.165579
131544	CRYBG3	ENSG00000080200	darkgreen	Cluster 11	0.705316	9.61607e-59	5.58213e-56	-0.723667	3.5442e-63	1.32244e-61	-0.866	1.98245e-116	5.07855e-114	0.902446	4.80717e-141	3.75282e-138	0.207789	4.26465e-05	9.049e-05	0.339239	9.64749e-12	3.78043e-11	0.222575	1.12758e-05	2.55472e-05	0.343583	5.03561e-12	2.01585e-11	0.132962	0.00927434	0.0144921	0.484003	7.92222e-24	6.53091e-23	-0.192991	0.000147431	0.000294102	-0.278369	3.15579e-08	9.21268e-08	0.303125	1.46665e-09	4.82856e-09	-0.132392	0.00958322	0.014946
4238	MFAP3	ENSG00000037749	darkgreen	Cluster 11	0.704372	1.591e-58	8.52531e-56	-0.694568	2.65391e-56	7.81952e-55	-0.875521	4.26871e-122	1.42382e-119	0.925488	2.69929e-162	6.8857e-159	0.140014	0.00612356	0.00983247	0.263482	1.73728e-07	4.72992e-07	0.204025	5.89727e-05	0.000123101	0.376094	2.79009e-14	1.31792e-13	0.109885	0.0317814	0.0455678	0.459476	2.38594e-21	1.72984e-20	-0.228791	6.26997e-06	1.46047e-05	-0.324682	7.92378e-11	2.892e-10	0.369716	8.10401e-14	3.70386e-13	-0.0920609	0.0722983	0.097166
7109	TRAPPC10	ENSG00000160218	darkgreen	Cluster 11	0.703004	3.29107e-58	1.63754e-55	-0.69472	2.45506e-56	7.24895e-55	-0.806403	1.02369e-88	9.04459e-87	0.899915	4.86288e-139	3.48121e-136	0.168522	0.000944308	0.00169925	0.226913	7.49959e-06	1.73228e-05	0.207207	4.48576e-05	9.49471e-05	0.363001	2.4284e-13	1.07232e-12	0.140191	0.00605854	0.00973481	0.520367	6.84485e-28	6.84924e-27	-0.109725	0.0320325	0.045903	-0.285047	1.41957e-08	4.28013e-08	0.376484	2.61193e-14	1.23621e-13	-0.031833	0.535068	0.588192
54832	VPS13C	ENSG00000129003	darkgreen	Cluster 11	0.69961	1.96001e-57	7.80197e-55	-0.648036	7.19371e-47	1.53625e-45	-0.861353	8.06328e-114	1.87229e-111	0.876691	7.9796e-123	2.70643e-120	0.300183	2.14533e-09	6.96032e-09	0.386031	5.05303e-15	2.51273e-14	0.358683	4.85186e-13	2.09505e-12	0.42224	5.99746e-18	3.59205e-17	0.196211	0.000113418	0.000229264	0.481228	1.54667e-23	1.25634e-22	-0.17912	0.000434996	0.000817693	-0.293255	5.16533e-09	1.62035e-08	0.278877	2.97184e-08	8.6998e-08	-0.0746502	0.145316	0.183693
54778	RNF111	ENSG00000157450	darkgreen	Cluster 11	0.698898	2.84083e-57	1.0994e-54	-0.678319	8.24267e-53	2.16391e-51	-0.849951	8.44711e-108	1.58869e-105	0.899063	2.23569e-138	1.54549e-135	0.227729	6.93915e-06	1.60878e-05	0.294205	4.58517e-09	1.44526e-08	0.201242	7.46529e-05	0.000153977	0.335873	1.58542e-11	6.11387e-11	0.061145	0.233156	0.281451	0.469454	2.47297e-22	1.89136e-21	-0.202841	6.522e-05	0.000135451	-0.326886	5.80167e-11	2.13977e-10	0.289551	8.18426e-09	2.52135e-08	-0.0376478	0.463151	0.51843
8243	SMC1A	ENSG00000072501	darkgreen	Cluster 11	0.698497	3.50125e-57	1.31836e-54	-0.692038	9.61307e-56	2.78217e-54	-0.848935	2.74667e-107	5.03509e-105	0.905878	7.48533e-144	6.58113e-141	0.205829	5.05243e-05	0.000106285	0.28777	1.0187e-08	3.11066e-08	0.214576	2.34252e-05	5.1182e-05	0.312762	4.09583e-10	1.40974e-09	0.0747574	0.144738	0.183052	0.461802	1.41604e-21	1.03829e-20	-0.211271	3.14373e-05	6.77068e-05	-0.319248	1.69055e-10	6.00305e-10	0.384529	6.56651e-15	3.23892e-14	-0.105109	0.0400441	0.0564108
4644	MYO5A	ENSG00000197535	darkgreen	Cluster 11	0.697523	5.80102e-57	2.0723e-54	-0.778875	5.3522e-79	3.38113e-77	-0.757378	2.47087e-72	1.23862e-70	0.801217	9.05489e-87	7.44433e-85	0.160691	0.00162772	0.00283816	0.223625	1.02238e-05	2.32639e-05	0.252115	5.96754e-07	1.54264e-06	0.378344	1.90447e-14	9.09529e-14	0.11036	0.0310458	0.0445853	0.411288	5.01989e-17	2.84733e-16	-0.177334	0.000497232	0.000927511	-0.299432	2.36228e-09	7.63643e-09	0.292197	5.89521e-09	1.8401e-08	-0.206391	4.81346e-05	0.000101519
9320	TRIP12	ENSG00000153827	darkgreen	Cluster 11	0.697247	6.6932e-57	2.33124e-54	-0.66898	6.65202e-51	1.6325e-49	-0.800798	1.29364e-86	1.05826e-84	0.811367	1.23172e-90	1.16798e-88	0.265055	1.45789e-07	3.99762e-07	0.319153	1.71305e-10	6.08021e-10	0.311887	4.60732e-10	1.57952e-09	0.373329	4.44252e-14	2.06852e-13	0.0791401	0.122556	0.157295	0.343353	5.2129e-12	2.08438e-11	-0.273139	5.81328e-08	1.65617e-07	-0.344535	4.36104e-12	1.75383e-11	0.300387	2.08962e-09	6.78567e-09	-0.00341503	0.946958	0.956496
1783	DYNC1LI2	ENSG00000135720	darkgreen	Cluster 11	0.689475	3.49284e-55	1.08138e-52	-0.712744	1.70004e-60	5.75199e-59	-0.814204	9.28324e-92	9.15266e-90	0.85452	3.77036e-110	7.61285e-108	0.201646	7.21548e-05	0.000149072	0.3306	3.41159e-11	1.28037e-10	0.167433	0.00102007	0.00182719	0.313129	3.898e-10	1.34393e-09	0.122078	0.0169811	0.0254708	0.519799	7.99211e-28	7.97256e-27	-0.111344	0.0295677	0.0426178	-0.0676411	0.187098	0.230845	0.279188	2.8644e-08	8.39721e-08	-0.122577	0.0165331	0.024841
55175	KLHL11	ENSG00000178502	darkgreen	Cluster 11	0.687237	1.06607e-54	3.16011e-52	-0.687554	9.10547e-55	2.55207e-53	-0.845765	1.02845e-105	1.74737e-103	0.887596	5.42502e-130	2.5521e-127	0.162232	0.00146508	0.00257083	0.236498	2.95929e-06	7.13056e-06	0.170073	0.000845346	0.00153026	0.28267	1.89102e-08	5.63778e-08	0.0601374	0.240963	0.289874	0.467053	4.29653e-22	3.24238e-21	-0.176789	0.000517811	0.000963496	-0.290933	6.89767e-09	2.13928e-08	0.316944	2.32077e-10	8.1527e-10	-0.114508	0.0252164	0.0367865
1982	EIF4G2	ENSG00000110321	darkgreen	Cluster 11	0.685891	2.07543e-54	5.90101e-52	-0.663935	6.67567e-50	1.5809e-48	-0.766734	3.80725e-75	2.10744e-73	0.847605	1.26843e-106	2.22609e-104	0.227547	7.06075e-06	1.63565e-05	0.295407	3.94102e-09	1.24981e-08	0.251253	6.53737e-07	1.68314e-06	0.413772	3.12165e-17	1.79105e-16	0.159787	0.00173076	0.00300672	0.430483	1.15051e-18	7.20302e-18	-0.210488	3.36834e-05	7.22657e-05	-0.359774	4.07758e-13	1.7711e-12	0.364916	1.78038e-13	7.93777e-13	-0.0603385	0.23939	0.288177
54521	WDR44	ENSG00000131725	darkgreen	Cluster 11	0.684944	3.3097e-54	8.86744e-52	-0.680665	2.66555e-53	7.11426e-52	-0.757949	1.67821e-72	8.47133e-71	0.823775	1.07833e-95	1.23297e-93	0.212772	2.75195e-05	5.96612e-05	0.342595	5.84345e-12	2.3272e-11	0.260859	2.32161e-07	6.24165e-07	0.369202	8.82199e-14	4.02084e-13	0.176747	0.000519444	0.000966397	0.497305	2.94121e-25	2.60337e-24	-0.117449	0.0216791	0.0319806	-0.316067	2.6164e-10	9.15271e-10	0.281385	2.20579e-08	6.53692e-08	-0.139132	0.0064563	0.0103313
1659	DHX8	ENSG00000067596	darkgreen	Cluster 11	0.684703	3.72605e-54	9.79458e-52	-0.565691	1.07813e-33	1.40248e-32	-0.597901	2.14221e-38	3.3534e-37	0.648501	5.89987e-47	1.26442e-45	0.28479	1.46449e-08	4.41136e-08	0.295279	4.00553e-09	1.26925e-08	0.274681	4.86138e-08	1.39461e-07	0.247636	9.55099e-07	2.41648e-06	0.189555	0.00019414	0.000381514	0.330761	3.33321e-11	1.25204e-10	-0.117199	0.0219618	0.0323642	-0.205896	5.02355e-05	0.00010573	0.262122	2.01986e-07	5.46291e-07	-0.0382978	0.455459	0.510843
9736	USP34	ENSG00000115464	darkgreen	Cluster 11	0.684648	3.82787e-54	9.8759e-52	-0.685057	3.13077e-54	8.60313e-53	-0.880268	4.25297e-125	1.58821e-122	0.945604	2.06286e-187	5.33738e-183	0.191086	0.000171836	0.000339977	0.293798	4.82523e-09	1.51755e-08	0.172036	0.000733897	0.0013394	0.330635	3.39449e-11	1.27423e-10	0.0858532	0.0938203	0.123276	0.529181	5.95297e-29	6.26739e-28	-0.168508	0.000945216	0.00170073	-0.325325	7.23642e-11	2.64913e-10	0.337993	1.16024e-11	4.51997e-11	-0.0708728	0.16685	0.208196
8239	USP9X	ENSG00000124486	darkgreen	Cluster 11	0.683785	5.84466e-54	1.48051e-51	-0.660614	2.97315e-49	6.89482e-48	-0.847089	2.28804e-106	3.98462e-104	0.912672	9.59056e-150	1.24191e-146	0.190189	0.000184601	0.000363731	0.299918	2.21961e-09	7.19333e-09	0.271229	7.24386e-08	2.04629e-07	0.458338	3.07515e-21	2.21764e-20	0.0768062	0.134014	0.170627	0.403845	2.03621e-16	1.11135e-15	-0.283297	1.7538e-08	5.2455e-08	-0.412734	3.80889e-17	2.17474e-16	0.4127	3.83418e-17	2.1887e-16	0.0186134	0.716878	0.756658
6868	ADAM17	ENSG00000151694	darkgreen	Cluster 11	0.682449	1.12168e-53	2.79058e-51	-0.628534	2.17643e-43	4.10783e-42	-0.741643	6.99352e-68	3.03969e-66	0.913661	1.21494e-150	1.67973e-147	0.254243	4.75749e-07	1.24147e-06	0.321558	1.22734e-10	4.41079e-10	0.327	5.70882e-11	2.10651e-10	0.487504	3.37677e-24	2.83365e-23	0.202079	6.95659e-05	0.000143983	0.613602	6.91671e-41	1.19001e-39	-0.029746	0.562182	0.614022	-0.30584	1.02866e-09	3.42893e-09	0.483087	9.88664e-24	8.11377e-23	-0.0647524	0.206678	0.252547
158427	TSTD2	ENSG00000136925	darkgreen	Cluster 11	0.681236	2.0215e-53	4.85577e-51	-0.674466	5.14434e-52	1.31339e-50	-0.790815	4.93771e-83	3.58149e-81	0.904909	4.75554e-143	3.93289e-140	0.172572	0.000705903	0.00129126	0.276047	4.14571e-08	1.19706e-07	0.179806	0.000413087	0.000778804	0.338688	1.04691e-11	4.09095e-11	0.118008	0.0210569	0.0311316	0.589948	3.47521e-37	5.19835e-36	-0.0551054	0.282683	0.334282	-0.257953	3.18963e-07	8.46574e-07	0.360014	3.92449e-13	1.70608e-12	-0.133311	0.00909009	0.0142227
7158	TP53BP1	ENSG00000067369	darkgreen	Cluster 11	0.677704	1.10581e-52	2.48487e-50	-0.663599	7.77187e-50	1.83546e-48	-0.773941	2.10287e-77	1.25408e-75	0.8943	8.90628e-135	5.08855e-132	0.215104	2.23393e-05	4.8915e-05	0.245113	1.23985e-06	3.10109e-06	0.148154	0.00370578	0.00614637	0.303116	1.46839e-09	4.83393e-09	0.095403	0.0624941	0.0850319	0.564643	1.50373e-33	1.94202e-32	-0.0589766	0.250181	0.299854	-0.246421	1.08334e-06	2.72601e-06	0.3495	2.04345e-12	8.42196e-12	-0.0192166	0.708115	0.74888
1500	CTNND1	ENSG00000198561	darkgreen	Cluster 11	0.677242	1.37889e-52	3.00168e-50	-0.655259	3.17677e-48	7.11029e-47	-0.785627	3.00943e-81	2.05915e-79	0.906046	5.41853e-144	4.85833e-141	0.14836	0.00365772	0.00607216	0.149718	0.00335522	0.00559819	0.104392	0.0414288	0.0581985	0.288618	9.18079e-09	2.81461e-08	0.0745456	0.145883	0.184334	0.556001	2.23151e-32	2.73971e-31	-0.0992359	0.0526259	0.0725853	-0.28285	1.85057e-08	5.52252e-08	0.385596	5.45215e-15	2.70511e-14	-0.0604554	0.238479	0.28718
23317	DNAJC13	ENSG00000138246	darkgreen	Cluster 11	0.67521	3.61987e-52	7.52716e-50	-0.697308	6.48547e-57	1.95575e-55	-0.761224	1.78786e-73	9.3183e-72	0.827881	1.86582e-97	2.30198e-95	0.300904	1.95509e-09	6.36639e-09	0.415063	2.43467e-17	1.40719e-16	0.394597	1.10493e-15	5.73988e-15	0.445827	4.70842e-20	3.18637e-19	0.135721	0.00790157	0.0124775	0.49772	2.64839e-25	2.34992e-24	-0.116321	0.0229817	0.0337585	-0.233718	3.89126e-06	9.25817e-06	0.362967	2.4415e-13	1.07781e-12	-0.190498	0.000180099	0.000355351
10558	SPTLC1	ENSG00000090054	darkgreen	Cluster 11	0.674131	6.02263e-52	1.16538e-49	-0.65822	8.62528e-49	1.97145e-47	-0.773235	3.52881e-77	2.08864e-75	0.893087	6.89751e-134	3.7515e-131	0.182338	0.00034076	0.000649476	0.227391	7.16648e-06	1.65904e-05	0.200281	8.09307e-05	0.000166287	0.373649	4.21041e-14	1.96423e-13	0.0756762	0.139851	0.177393	0.513742	4.09678e-27	3.95539e-26	-0.145556	0.00436179	0.00715907	-0.277582	3.46226e-08	1.0071e-07	0.418933	1.1486e-17	6.76562e-17	-0.131416	0.0101331	0.015749
148789	B3GALNT2	ENSG00000162885	darkgreen	Cluster 11	0.673319	8.82521e-52	1.61819e-49	-0.709644	9.29971e-60	3.06967e-58	-0.793495	5.64344e-84	4.23237e-82	0.800957	1.12995e-86	9.2561e-85	0.129201	0.0114864	0.0177018	0.257679	3.28585e-07	8.70964e-07	0.185437	0.000268314	0.000518026	0.284427	1.53014e-08	4.60032e-08	0.13542	0.00804201	0.0126856	0.46896	2.77146e-22	2.11385e-21	-0.111887	0.0287778	0.0415652	-0.23018	5.48683e-06	1.28566e-05	0.249828	7.59562e-07	1.94238e-06	-0.210443	3.3816e-05	7.25348e-05
10725	NFAT5	ENSG00000102908	darkgreen	Cluster 11	0.673318	8.82734e-52	1.61819e-49	-0.673672	7.4742e-52	1.89859e-50	-0.860689	1.86859e-113	4.28395e-111	0.896182	3.53225e-136	2.19844e-133	0.235134	3.38614e-06	8.10697e-06	0.369016	9.0964e-14	4.14174e-13	0.224159	9.72444e-06	2.21896e-05	0.332218	2.701e-11	1.02241e-10	0.157858	0.0019707	0.00339618	0.552054	7.45521e-32	8.93973e-31	-0.109853	0.0318312	0.045633	-0.191385	0.000167772	0.000332428	0.263411	1.75097e-07	4.76564e-07	-0.1106	0.0306792	0.0440997
143	PARP4	ENSG00000102699	darkgreen	Cluster 11	0.673156	9.52757e-52	1.71127e-49	-0.687193	1.08978e-54	3.04688e-53	-0.773185	3.66109e-77	2.16622e-75	0.79104	4.11942e-83	2.9958e-81	0.199335	8.75843e-05	0.00017924	0.282097	2.0255e-08	6.02136e-08	0.301947	1.70876e-09	5.59261e-09	0.353655	1.07229e-12	4.51586e-12	0.0896031	0.0802811	0.106948	0.402805	2.46894e-16	1.3399e-15	-0.19506	0.000124634	0.000250686	-0.175403	0.000573762	0.00106148	0.328574	4.56178e-11	1.69545e-10	-0.236618	2.92415e-06	7.05028e-06
92017	SNX29	ENSG00000048471	darkgreen	Cluster 11	0.673048	1.00211e-51	1.76727e-49	-0.656289	2.02212e-48	4.55974e-47	-0.76539	9.82974e-75	5.34792e-73	0.834583	1.96036e-100	2.7062e-98	0.308725	7.02836e-10	2.37327e-09	0.469727	2.32217e-22	1.77829e-21	0.415386	2.28783e-17	1.32473e-16	0.504422	4.75518e-26	4.37067e-25	0.18632	0.000250472	0.000485472	0.489928	1.85969e-24	1.58198e-23	-0.105942	0.0384837	0.0543878	-0.235587	3.23824e-06	7.7691e-06	0.375835	2.91458e-14	1.37468e-13	-0.110842	0.0303131	0.0436123
11234	HPS5	ENSG00000110756	darkgreen	Cluster 11	0.672009	1.63002e-51	2.83868e-49	-0.672462	1.31853e-51	3.31677e-50	-0.746616	2.97481e-69	1.3517e-67	0.833436	6.47823e-100	8.69763e-98	0.245584	1.1812e-06	2.96074e-06	0.367026	1.26163e-13	5.68794e-13	0.349763	1.96227e-12	8.09916e-12	0.362562	2.60645e-13	1.148e-12	0.217242	1.84134e-05	4.07344e-05	0.501117	1.11425e-25	1.00622e-24	-0.126495	0.0133547	0.0203668	-0.264488	1.55318e-07	4.24857e-07	0.356795	6.54611e-13	2.79934e-12	-0.210757	3.28944e-05	7.06767e-05
10197	PSME3	ENSG00000131467	darkgreen	Cluster 11	0.670442	3.38025e-51	5.35155e-49	-0.551078	1.00193e-31	1.19322e-30	-0.550667	1.13451e-31	1.34837e-30	0.645911	1.77215e-46	3.73345e-45	0.0123521	0.809835	0.838785	-0.014138	0.782983	0.815375	0.0530208	0.301317	0.353927	0.204833	5.50331e-05	0.000115284	0.090445	0.0774699	0.103526	0.218942	1.57699e-05	3.51401e-05	-0.249306	8.02343e-07	2.04655e-06	-0.199051	8.96847e-05	0.000183327	0.409016	7.72572e-17	4.33097e-16	-0.0361505	0.48114	0.536124
57695	USP37	ENSG00000135913	darkgreen	Cluster 11	0.669951	4.24526e-51	6.64551e-49	-0.657052	1.44533e-48	3.27585e-47	-0.865471	3.97162e-116	1.01029e-113	0.935784	3.94275e-174	2.99502e-170	0.190048	0.000186688	0.000367595	0.267219	1.14312e-07	3.16725e-07	0.23969	2.15211e-06	5.2607e-06	0.346925	3.0324e-12	1.2338e-11	0.126067	0.0136736	0.0208167	0.506616	2.68856e-26	2.49983e-25	-0.178774	0.000446456	0.000837974	-0.342227	6.17502e-12	2.45461e-11	0.402936	2.40996e-16	1.30891e-15	-0.094418	0.0652626	0.0884646
55014	STX17	ENSG00000136874	darkgreen	Cluster 11	0.669772	4.61218e-51	7.13966e-49	-0.705558	8.44692e-59	2.69962e-57	-0.790045	9.15614e-83	6.58326e-81	0.880808	1.90182e-125	7.25157e-123	0.0921593	0.0719928	0.0968035	0.180102	0.000403931	0.000762488	0.211796	3.00099e-05	6.47711e-05	0.368856	9.33957e-14	4.25011e-13	0.110719	0.0304998	0.0438612	0.518248	1.21833e-27	1.20487e-26	-0.122774	0.0163583	0.0246	-0.327118	5.6135e-11	2.07231e-10	0.410824	5.48382e-17	3.10358e-16	-0.196429	0.000111409	0.000225395
3097	HIVEP2	ENSG00000010818	darkgreen	Cluster 11	0.668929	6.81033e-51	9.8835e-49	-0.546783	3.6401e-31	4.22887e-30	-0.712845	1.60769e-60	5.44463e-59	0.678116	9.08427e-53	2.37968e-51	0.288171	9.69845e-09	2.96744e-08	0.386469	4.68036e-15	2.33228e-14	0.31625	2.55156e-10	8.93261e-10	0.330782	3.32339e-11	1.24851e-10	0.267668	1.0866e-07	3.01786e-07	0.385717	5.33852e-15	2.65018e-14	-0.136395	0.00759485	0.0120246	-0.187645	0.00022578	0.000440073	0.126183	0.0135864	0.0206931	-0.0749903	0.143486	0.181612
100381270	ZBED6	ENSG00000257315	darkgreen	Cluster 11	0.668314	9.04249e-51	1.27253e-48	-0.646604	1.32202e-46	2.79848e-45	-0.824126	7.65227e-96	8.78294e-94	0.88016	4.99048e-125	1.85979e-122	0.121214	0.0177842	0.0265893	0.235309	3.32814e-06	7.97317e-06	0.143758	0.00487536	0.00794456	0.313966	3.48076e-10	1.20503e-09	0.0882638	0.0849229	0.112577	0.512566	5.60517e-27	5.37705e-26	-0.117089	0.0220876	0.0325352	-0.31687	2.34437e-10	8.23321e-10	0.283183	1.778e-08	5.3149e-08	-0.0564881	0.270761	0.321648
5965	RECQL	ENSG00000004700	darkgreen	Cluster 11	0.668047	1.02258e-50	1.41055e-48	-0.620466	5.08705e-42	9.14124e-41	-0.766032	6.25235e-75	3.42115e-73	0.846941	2.70704e-106	4.70979e-104	0.268459	9.93515e-08	2.77016e-07	0.460764	1.788e-21	1.30484e-20	0.398546	5.40087e-16	2.86471e-15	0.510524	9.63326e-27	9.13954e-26	0.16374	0.00132048	0.00233164	0.509081	1.40942e-26	1.32786e-25	-0.112502	0.0279054	0.0404068	-0.225924	8.23616e-06	1.89343e-05	0.415678	2.16237e-17	1.25369e-16	-0.103045	0.0441398	0.0616973
10114	HIPK3	ENSG00000110422	darkgreen	Cluster 11	0.667916	1.08595e-50	1.48328e-48	-0.634151	2.29506e-44	4.48814e-43	-0.787185	8.86215e-82	6.19482e-80	0.744512	1.14134e-68	5.08522e-67	0.209079	3.81147e-05	8.13057e-05	0.434208	5.37546e-19	3.42895e-18	0.298065	2.81349e-09	9.03873e-09	0.387498	3.90692e-15	1.9582e-14	0.214957	2.26373e-05	4.95382e-05	0.283041	1.80849e-08	5.40123e-08	-0.335793	1.60422e-11	6.18336e-11	-0.379668	1.51925e-14	7.30569e-14	0.192432	0.000154241	0.000306967	-0.117155	0.0220118	0.0324316
23365	ARHGEF12	ENSG00000196914	darkgreen	Cluster 11	0.666762	1.8438e-50	2.3785e-48	-0.646917	1.15764e-46	2.45455e-45	-0.820656	2.19102e-94	2.37765e-92	0.899509	1.00818e-138	7.16072e-136	0.146975	0.00399159	0.00658919	0.219865	1.44891e-05	3.24253e-05	0.148742	0.0035703	0.0059354	0.302674	1.55517e-09	5.10866e-09	0.06959	0.174682	0.216982	0.457242	3.92298e-21	2.81526e-20	-0.21832	1.66915e-05	3.70897e-05	-0.349483	2.04862e-12	8.44276e-12	0.343943	4.76895e-12	1.91214e-11	-0.10474	0.0407514	0.0573233
27125	AFF4	ENSG00000072364	darkgreen	Cluster 11	0.665525	3.2433e-50	3.96366e-48	-0.701187	8.58176e-58	2.65691e-56	-0.881048	1.32718e-125	5.09267e-123	0.87792	1.3459e-123	4.69681e-121	0.109466	0.0324421	0.0464525	0.224635	9.30003e-06	2.12643e-05	0.109451	0.032467	0.0464831	0.26313	1.80661e-07	4.90925e-07	0.123537	0.0156982	0.0236795	0.419051	1.12236e-17	6.61453e-17	-0.252142	5.95023e-07	1.53831e-06	-0.35211	1.3643e-12	5.69925e-12	0.257468	3.36179e-07	8.90167e-07	-0.141347	0.00564966	0.00912104
23215	PRRC2C	ENSG00000117523	darkgreen	Cluster 11	0.665269	3.64468e-50	4.41545e-48	-0.628802	1.9569e-43	3.69965e-42	-0.804501	5.38124e-88	4.62128e-86	0.869884	1.09576e-118	3.11985e-116	0.213455	2.58953e-05	5.63202e-05	0.30944	6.39078e-10	2.16524e-09	0.257457	3.36582e-07	8.91195e-07	0.329474	4.01056e-11	1.49694e-10	0.1886	0.000209403	0.000409939	0.50432	4.88321e-26	4.4856e-25	-0.127995	0.0122885	0.0188495	-0.368065	1.06392e-13	4.82226e-13	0.335701	1.6261e-11	6.26316e-11	-0.0956578	0.0617938	0.084155
10075	HUWE1	ENSG00000086758	darkgreen	Cluster 11	0.664759	4.59579e-50	5.47253e-48	-0.65619	2.11172e-48	4.75587e-47	-0.817183	5.8595e-93	6.01957e-91	0.856942	1.98261e-111	4.21459e-109	0.202838	6.52368e-05	0.000135479	0.212751	2.75719e-05	5.97628e-05	0.168468	0.000947939	0.00170526	0.283404	1.73137e-08	5.18088e-08	0.040714	0.427505	0.483043	0.414352	2.79255e-17	1.60773e-16	-0.192553	0.000152739	0.000304138	-0.309134	6.65689e-10	2.25207e-09	0.320214	1.4793e-10	5.27878e-10	-0.00475522	0.926193	0.939083
4790	NFKB1	ENSG00000109320	darkgreen	Cluster 11	0.664255	5.77568e-50	6.81922e-48	-0.429537	1.39387e-18	8.68428e-18	-0.572338	1.27251e-34	1.72457e-33	0.643279	5.36256e-46	1.10797e-44	0.479068	2.59296e-23	2.0826e-22	0.415896	2.07282e-17	1.203e-16	0.451	1.5446e-20	1.07308e-19	0.372231	5.33657e-14	2.47045e-13	0.344824	4.1744e-12	1.68116e-11	0.456233	4.90565e-21	3.50255e-20	0.00300098	0.953381	0.961852	-0.223737	1.01168e-05	2.30306e-05	0.239221	2.25569e-06	5.5004e-06	0.0669254	0.191817	0.236119
50618	ITSN2	ENSG00000198399	darkgreen	Cluster 11	0.662533	1.25698e-49	1.41228e-47	-0.660447	3.20325e-49	7.42083e-48	-0.778752	5.868e-79	3.69923e-77	0.880463	3.18107e-125	1.1978e-122	0.320001	1.52342e-10	5.4298e-10	0.352522	1.27957e-12	5.35717e-12	0.337942	1.1691e-11	4.55371e-11	0.390381	2.34823e-15	1.19497e-14	0.178792	0.000445848	0.000836894	0.629403	1.54116e-43	2.92526e-42	0.000123208	0.998085	0.998438	-0.276861	3.76863e-08	1.09253e-07	0.292401	5.74655e-09	1.79546e-08	-0.0389001	0.448396	0.503808
55293	UEVLD	ENSG00000151116	darkgreen	Cluster 11	0.66247	1.29357e-49	1.44176e-47	-0.733068	1.36979e-65	5.5402e-64	-0.75599	6.29491e-72	3.11846e-70	0.738039	6.59138e-67	2.78146e-65	0.104079	0.0420454	0.0589924	0.247542	9.64455e-07	2.4392e-06	0.169916	0.000854925	0.00154677	0.28725	1.08569e-08	3.30736e-08	0.00654004	0.898619	0.915759	0.318398	1.90081e-10	6.72369e-10	-0.277701	3.41403e-08	9.93661e-08	-0.165688	0.00115318	0.00205152	0.256945	3.55777e-07	9.39958e-07	-0.252981	5.44347e-07	1.41218e-06
23064	SETX	ENSG00000107290	darkgreen	Cluster 11	0.662314	1.3874e-49	1.52199e-47	-0.643671	4.54982e-46	9.44248e-45	-0.824642	4.61917e-96	5.35257e-94	0.857544	9.45554e-112	2.03391e-109	0.32099	1.32826e-10	4.75828e-10	0.348307	2.4547e-12	1.00601e-11	0.305057	1.13992e-09	3.78509e-09	0.347467	2.79176e-12	1.13927e-11	0.155101	0.00236661	0.00403437	0.465463	6.17774e-22	4.61606e-21	-0.163882	0.00130762	0.00231033	-0.366071	1.47487e-13	6.61851e-13	0.23734	2.72207e-06	6.58454e-06	0.0690324	0.17817	0.220845
6249	CLIP1	ENSG00000130779	darkgreen	Cluster 11	0.660852	2.67336e-49	2.84315e-47	-0.690326	2.27853e-55	6.51838e-54	-0.723487	3.9344e-63	1.46441e-61	0.771183	1.57243e-76	9.11921e-75	0.113729	0.0262335	0.0381652	0.274367	5.04257e-08	1.44419e-07	0.244417	1.3318e-06	3.32182e-06	0.420087	9.1624e-18	5.42768e-17	0.156922	0.00209774	0.00360052	0.447146	3.54953e-20	2.41692e-19	-0.124915	0.0145653	0.0220811	-0.304796	1.17948e-09	3.9118e-09	0.335138	1.76575e-11	6.78056e-11	-0.260901	2.31091e-07	6.21408e-07
57553	MICAL3	ENSG00000243156	darkgreen	Cluster 11	0.660562	3.04373e-49	3.21251e-47	-0.654483	4.46133e-48	9.93261e-47	-0.761821	1.18476e-73	6.2071e-72	0.78676	1.23851e-81	8.61092e-80	0.321358	1.26194e-10	4.53046e-10	0.43297	6.92929e-19	4.39227e-18	0.257666	3.2904e-07	8.72116e-07	0.290823	6.99303e-09	2.16764e-08	0.212428	2.83749e-05	6.13922e-05	0.559833	6.81489e-33	8.56607e-32	0.0129011	0.801556	0.831556	-0.13463	0.00842125	0.0132438	0.246476	1.07717e-06	2.71101e-06	-0.163881	0.00130767	0.00231038
5290	PIK3CA	ENSG00000121879	darkgreen	Cluster 11	0.659914	4.06415e-49	4.2255e-47	-0.675836	2.6912e-52	6.93935e-51	-0.835363	8.64733e-101	1.21221e-98	0.855773	8.26846e-111	1.71935e-108	0.233707	3.89559e-06	9.26799e-06	0.412489	3.99204e-17	2.27655e-16	0.391005	2.10162e-15	1.07255e-14	0.499783	1.56721e-25	1.40637e-24	0.207244	4.47147e-05	9.46613e-05	0.430154	1.23004e-18	7.68736e-18	-0.230566	5.28633e-06	1.24065e-05	-0.352797	1.22588e-12	5.13988e-12	0.318789	1.80105e-10	6.38267e-10	-0.162518	0.00143658	0.00252364
10564	ARFGEF2	ENSG00000124198	darkgreen	Cluster 11	0.658341	8.17631e-49	8.31477e-47	-0.715046	4.74055e-61	1.63323e-59	-0.863862	3.23318e-115	7.97794e-113	0.885434	1.63443e-128	7.06495e-126	0.156707	0.00212788	0.00365007	0.196128	0.000114195	0.000230778	0.130197	0.0108593	0.0167991	0.294191	4.59321e-09	1.44775e-08	0.0482257	0.347207	0.401591	0.425087	3.4081e-18	2.07302e-17	-0.238526	2.41842e-06	5.88019e-06	-0.28906	8.69449e-09	2.67217e-08	0.27961	2.72469e-08	8.00462e-08	-0.0297806	0.561728	0.613614
83737	ITCH	ENSG00000078747	darkgreen	Cluster 11	0.657754	1.05984e-48	1.05469e-46	-0.615217	3.76518e-41	6.54197e-40	-0.807408	4.22807e-89	3.79659e-87	0.912923	5.69675e-150	7.69979e-147	0.151811	0.00293326	0.00493607	0.207836	4.24745e-05	9.01462e-05	0.20923	3.76126e-05	8.02857e-05	0.387398	3.97648e-15	1.99232e-14	0.0658397	0.199141	0.244255	0.466053	5.40035e-22	4.04956e-21	-0.21451	2.35634e-05	5.14682e-05	-0.386798	4.41793e-15	2.2063e-14	0.412557	3.9402e-17	2.24774e-16	0.0220117	0.668027	0.712609
54552	GNL3L	ENSG00000130119	darkgreen	Cluster 11	0.655927	2.37062e-48	2.34237e-46	-0.627358	3.46588e-43	6.4935e-42	-0.776383	3.45842e-78	2.11542e-76	0.84811	7.1084e-107	1.26592e-104	0.10353	0.0431468	0.060418	0.142291	0.00533423	0.00864254	0.174243	0.00062484	0.00115048	0.337026	1.33822e-11	5.18946e-11	0.104899	0.0404459	0.0569295	0.440635	1.41394e-19	9.32142e-19	-0.147546	0.00385062	0.00637188	-0.256928	3.56442e-07	9.41631e-07	0.39317	1.42778e-15	7.36022e-15	-0.0375463	0.464358	0.519611
9632	SEC24C	ENSG00000176986	darkgreen	Cluster 11	0.655826	2.47761e-48	2.43085e-46	-0.699626	1.94355e-57	5.95411e-56	-0.780958	1.10358e-79	7.16143e-78	0.86185	4.28489e-114	1.00137e-111	0.0985371	0.0543216	0.0747539	0.161218	0.0015704	0.00274385	0.0841146	0.100688	0.131492	0.246885	1.03246e-06	2.60357e-06	0.0617631	0.228457	0.27641	0.49827	2.30328e-25	2.04852e-24	-0.112804	0.0274864	0.0398421	-0.232779	4.26492e-06	1.01045e-05	0.348047	2.55452e-12	1.04538e-11	-0.162956	0.00139398	0.00245328
391059	FRRS1	ENSG00000156869	darkgreen	Cluster 11	0.655558	2.78694e-48	2.69636e-46	-0.652341	1.13197e-47	2.48838e-46	-0.759543	5.66974e-73	2.90819e-71	0.833508	6.00896e-100	8.08557e-98	0.256816	3.60783e-07	9.52613e-07	0.272652	6.15006e-08	1.74761e-07	0.229928	5.6218e-06	1.31598e-05	0.311432	4.89752e-10	1.67612e-09	0.102227	0.045858	0.063905	0.52188	4.52399e-28	4.57338e-27	-0.0900208	0.0788763	0.105237	-0.214915	2.27219e-05	4.97155e-05	0.317712	2.08872e-10	7.36481e-10	-0.168684	0.000933512	0.00168096
26049	FAM169A	ENSG00000198780	darkgreen	Cluster 11	0.655492	2.86918e-48	2.75678e-46	-0.629123	1.72267e-43	3.26499e-42	-0.791262	3.44712e-83	2.51644e-81	0.799702	3.27269e-86	2.64615e-84	0.285164	1.3996e-08	4.22321e-08	0.366539	1.36632e-13	6.14583e-13	0.212094	2.92294e-05	6.31543e-05	0.280298	2.51096e-08	7.40145e-08	0.104636	0.0409537	0.057582	0.387928	3.62242e-15	1.82026e-14	-0.221179	1.2836e-05	2.88926e-05	-0.312916	4.01137e-10	1.3817e-09	0.175883	0.000553769	0.00102648	0.00303436	0.952863	0.961377
9813	EFCAB14	ENSG00000159658	darkgreen	Cluster 11	0.653327	7.38154e-48	6.85597e-46	-0.699002	2.69179e-57	8.20613e-56	-0.844255	5.61685e-105	9.18141e-103	0.850774	3.22913e-108	6.14981e-106	0.280373	2.48866e-08	7.33812e-08	0.35478	8.99099e-13	3.80666e-12	0.229138	6.06456e-06	1.4147e-05	0.302687	1.55251e-09	5.10038e-09	0.103048	0.0441339	0.06169	0.37832	1.91233e-14	9.13255e-14	-0.288888	8.8808e-09	2.7267e-08	-0.335068	1.78392e-11	6.84859e-11	0.207119	4.51993e-05	9.562e-05	-0.00530472	0.917693	0.931732
65125	WNK1	ENSG00000060237	darkgreen	Cluster 11	0.65316	7.93665e-48	7.27457e-46	-0.649618	3.65899e-47	7.90058e-46	-0.797681	1.78545e-85	1.41026e-83	0.823073	2.13541e-95	2.39923e-93	0.106692	0.037125	0.0526109	0.320689	1.38489e-10	4.95449e-10	0.212543	2.80874e-05	6.0805e-05	0.346607	3.18334e-12	1.29298e-11	0.0857143	0.0943547	0.123936	0.418794	1.18028e-17	6.94727e-17	-0.20349	6.17211e-05	0.000128558	-0.32397	8.75886e-11	3.18491e-10	0.313959	3.48431e-10	1.20619e-09	-0.237184	2.76443e-06	6.68183e-06
54726	OTUD4	ENSG00000164164	darkgreen	Cluster 11	0.652659	9.8621e-48	8.922e-46	-0.571482	1.67998e-34	2.26325e-33	-0.794463	2.55762e-84	1.93737e-82	0.908218	7.87769e-146	7.92653e-143	0.326366	6.24619e-11	2.29791e-10	0.40199	2.87067e-16	1.5503e-15	0.379693	1.51265e-14	7.27467e-14	0.421525	6.90586e-18	4.12194e-17	0.217128	1.8605e-05	4.11386e-05	0.59572	4.63479e-38	7.17343e-37	-0.0747287	0.144893	0.183227	-0.31415	3.39533e-10	1.17646e-09	0.382599	9.17737e-15	4.48265e-14	-0.0600625	0.24155	0.290528
10274	STAG1	ENSG00000118007	darkgreen	Cluster 11	0.652584	1.01893e-47	9.15855e-46	-0.624293	1.1539e-42	2.12409e-41	-0.809199	8.62797e-90	7.94844e-88	0.925797	1.26233e-162	3.31346e-159	0.220182	1.40723e-05	3.15342e-05	0.336047	1.54555e-11	5.96534e-11	0.277545	3.47741e-08	1.01133e-07	0.40708	1.11264e-16	6.1722e-16	0.141401	0.00563105	0.00909311	0.586125	1.2907e-36	1.88948e-35	-0.0919569	0.0726225	0.0975742	-0.341606	6.77749e-12	2.68549e-11	0.41274	3.80444e-17	2.17234e-16	-0.140868	0.00581587	0.00937175
80204	FBXO11	ENSG00000138081	darkgreen	Cluster 11	0.652344	1.13065e-47	1.00333e-45	-0.639496	2.583e-45	5.20775e-44	-0.815166	3.82511e-92	3.81701e-90	0.944837	2.7343e-186	6.19032e-182	0.15725	0.00205241	0.00352801	0.291083	6.77113e-09	2.10173e-08	0.211952	2.95972e-05	6.392e-05	0.398282	5.66789e-16	3.00238e-15	0.123516	0.0157158	0.0237045	0.597239	2.70977e-38	4.22798e-37	-0.085173	0.096461	0.12647	-0.304163	1.28122e-09	4.23702e-09	0.418942	1.14667e-17	6.75447e-17	-0.0993971	0.052241	0.0720984
23019	CNOT1	ENSG00000125107	darkgreen	Cluster 11	0.651405	1.69666e-47	1.48666e-45	-0.628722	2.01985e-43	3.81707e-42	-0.815839	2.05104e-92	2.06147e-90	0.802398	3.30124e-87	2.76937e-85	0.186561	0.000245802	0.00047687	0.193798	0.000138106	0.000276346	0.129349	0.0113915	0.0175646	0.246976	1.02282e-06	2.58012e-06	0.0553666	0.280404	0.331861	0.357768	5.61103e-13	2.41188e-12	-0.229221	6.01681e-06	1.404e-05	-0.0752134	0.142296	0.180235	0.272943	5.94662e-08	1.69222e-07	0.0133427	0.794913	0.825642
10787	NCKAP1	ENSG00000061676	darkgreen	Cluster 11	0.651362	1.72864e-47	1.50522e-45	-0.68695	1.22932e-54	3.42907e-53	-0.849416	1.57324e-107	2.92245e-105	0.870403	5.4013e-119	1.57024e-116	0.186735	0.000242476	0.000470841	0.365189	1.703e-13	7.60495e-13	0.201395	7.36991e-05	0.000152094	0.379162	1.65637e-14	7.9429e-14	0.098279	0.0549591	0.0755663	0.403632	2.11824e-16	1.15514e-15	-0.288654	9.13953e-09	2.80239e-08	-0.393616	1.31809e-15	6.80873e-15	0.298847	2.5461e-09	8.21072e-09	-0.119301	0.0196788	0.029225
3796	KIF2A	ENSG00000068796	darkgreen	Cluster 11	0.651139	1.90257e-47	1.63621e-45	-0.564423	1.61186e-33	2.07944e-32	-0.805402	2.45791e-88	2.14023e-86	0.843968	7.73618e-105	1.25438e-102	0.273849	5.35494e-08	1.53031e-07	0.334405	1.96535e-11	7.51834e-11	0.337283	1.28845e-11	5.00191e-11	0.366481	1.37946e-13	6.20189e-13	0.162197	0.00146864	0.00257675	0.421862	6.46294e-18	3.86369e-17	-0.197203	0.000104528	0.000212066	-0.286981	1.12196e-08	3.4132e-08	0.34965	1.99648e-12	8.23583e-12	0.0356409	0.487349	0.542162
4520	MTF1	ENSG00000188786	darkgreen	Cluster 11	0.651015	2.00693e-47	1.71537e-45	-0.65425	4.93788e-48	1.0972e-46	-0.777785	1.21421e-78	7.56231e-77	0.813973	1.1478e-91	1.12613e-89	0.266547	1.23307e-07	3.40529e-07	0.218463	1.64756e-05	3.66291e-05	0.220945	1.31163e-05	2.94911e-05	0.224713	9.2321e-06	2.11159e-05	0.233978	3.79347e-06	9.0356e-06	0.440511	1.45119e-19	9.56245e-19	-0.138418	0.00673761	0.0107496	-0.263135	1.8056e-07	4.90658e-07	0.231739	4.71899e-06	1.11304e-05	-0.0290988	0.570723	0.62211
254225	RNF169	ENSG00000166439	darkgreen	Cluster 11	0.650668	2.33126e-47	1.98043e-45	-0.625913	6.11955e-43	1.13782e-41	-0.832987	1.03151e-99	1.37877e-97	0.930026	2.74224e-167	1.12878e-163	0.211223	3.15688e-05	6.79771e-05	0.314667	3.16551e-10	1.09946e-09	0.241865	1.72774e-06	4.26532e-06	0.373719	4.16105e-14	1.9418e-13	0.125014	0.0144865	0.0219689	0.555338	2.73557e-32	3.34474e-31	-0.120211	0.0187566	0.0279455	-0.338232	1.11992e-11	4.3675e-11	0.389125	2.9332e-15	1.48257e-14	-0.0847186	0.0982581	0.128602
283149	BCL9L	ENSG00000186174	darkgreen	Cluster 11	0.650381	2.63675e-47	2.22637e-45	-0.669169	6.09769e-51	1.49768e-49	-0.720628	2.0336e-62	7.36635e-61	0.830581	1.22024e-98	1.56742e-96	0.291324	6.57092e-09	2.04165e-08	0.34442	4.43727e-12	1.78357e-11	0.299031	2.48685e-09	8.02652e-09	0.371964	5.57989e-14	2.58051e-13	0.146419	0.00413299	0.00680798	0.580892	7.56538e-36	1.07493e-34	0.0193267	0.70652	0.747406	-0.162077	0.00148082	0.00259671	0.368078	1.06161e-13	4.81238e-13	-0.163289	0.00136228	0.00240102
5966	REL	ENSG00000162924	darkgreen	Cluster 11	0.650187	2.8665e-47	2.39138e-45	-0.618114	1.25308e-41	2.22175e-40	-0.8054	2.46271e-88	2.14338e-86	0.786987	1.03558e-81	7.21942e-80	0.33855	1.06842e-11	4.17266e-11	0.391791	1.82713e-15	9.35999e-15	0.38035	1.35162e-14	6.52071e-14	0.308168	7.56722e-10	2.54829e-09	0.400514	3.76706e-16	2.01779e-15	0.468702	2.94121e-22	2.24002e-21	-0.124057	0.0152622	0.0230652	-0.300602	2.03259e-09	6.60864e-09	0.215207	2.21328e-05	4.84827e-05	-0.0810317	0.113841	0.147106
26298	EHF	ENSG00000135373	darkgreen	Cluster 11	0.65001	3.09284e-47	2.56485e-45	-0.667767	1.16306e-50	2.83131e-49	-0.835174	1.05403e-100	1.46847e-98	0.88992	1.2904e-131	6.49202e-129	0.185358	0.00026998	0.000521024	0.172072	0.000731951	0.00133614	0.0974107	0.05715	0.0783219	0.213625	2.55048e-05	5.55127e-05	0.0675965	0.18739	0.231167	0.499714	1.59512e-25	1.43077e-24	-0.145963	0.00425242	0.00699218	-0.271303	7.18246e-08	2.02945e-07	0.320689	1.38498e-10	4.9547e-10	-0.143004	0.00510672	0.0082967
64768	IPPK	ENSG00000127080	darkgreen	Cluster 11	0.649681	3.56113e-47	2.93572e-45	-0.701746	6.39325e-58	1.98512e-56	-0.672013	1.62688e-51	4.07599e-50	0.78708	9.63171e-82	6.72238e-80	0.109671	0.0321177	0.0460172	0.140905	0.00580296	0.00935228	0.120663	0.0183125	0.0273289	0.278129	3.24638e-08	9.46768e-08	0.0970841	0.0579926	0.0793847	0.500158	1.42415e-25	1.28034e-24	-0.0388248	0.449277	0.504662	-0.166169	0.00111496	0.00198718	0.360633	3.55386e-13	1.54961e-12	-0.180544	0.000390641	0.00073884
80315	CPEB4	ENSG00000113742	darkgreen	Cluster 11	0.649663	3.58925e-47	2.94149e-45	-0.718751	5.91502e-62	2.10887e-60	-0.777037	2.12411e-78	1.30899e-76	0.78652	1.49501e-81	1.03505e-79	0.140288	0.00602321	0.00968251	0.298195	2.76693e-09	8.89532e-09	0.20331	6.26733e-05	0.000130419	0.358939	4.65853e-13	2.01417e-12	0.25149	6.37598e-07	1.64339e-06	0.381906	1.0344e-14	5.03171e-14	-0.232521	4.37343e-06	1.03502e-05	-0.347897	2.61357e-12	1.06872e-11	0.232397	4.42687e-06	1.04718e-05	-0.147042	0.00397469	0.00656333
4763	NF1	ENSG00000196712	darkgreen	Cluster 11	0.649649	3.61065e-47	2.94173e-45	-0.659862	4.15913e-49	9.60945e-48	-0.848288	5.79027e-107	1.03833e-104	0.885823	8.89778e-129	3.90201e-126	0.236719	2.89507e-06	6.98314e-06	0.33999	8.62791e-12	3.3925e-11	0.270696	7.6995e-08	2.16976e-07	0.342478	5.94671e-12	2.36677e-11	0.0924689	0.071038	0.0956347	0.473784	9.03514e-23	7.06079e-22	-0.190341	0.00018238	0.000359602	-0.339297	9.56402e-12	3.74886e-11	0.335923	1.5739e-11	6.0714e-11	-0.202329	6.81087e-05	0.000141133
9213	XPR1	ENSG00000143324	darkgreen	Cluster 11	0.649551	3.76488e-47	3.04955e-45	-0.547709	2.76013e-31	3.22248e-30	-0.738553	4.79745e-67	2.0325e-65	0.806973	6.20077e-89	5.52415e-87	0.289448	8.28862e-09	2.55202e-08	0.280932	2.32821e-08	6.8844e-08	0.31901	1.74707e-10	6.19733e-10	0.412491	3.99005e-17	2.2756e-16	0.174974	0.000592187	0.00109364	0.378751	1.77695e-14	8.50291e-14	-0.236745	2.88757e-06	6.96618e-06	-0.358304	5.15353e-13	2.22119e-12	0.388811	3.10042e-15	1.5639e-14	-0.0368997	0.472092	0.527246
8867	SYNJ1	ENSG00000159082	darkgreen	Cluster 11	0.649157	4.45694e-47	3.58925e-45	-0.661974	1.61682e-49	3.7819e-48	-0.759854	4.58289e-73	2.35739e-71	0.858208	4.16153e-112	9.07002e-110	0.240268	2.03047e-06	4.97647e-06	0.386154	4.94567e-15	2.46055e-14	0.381269	1.15433e-14	5.59424e-14	0.43339	6.35787e-19	4.04011e-18	0.214494	2.3598e-05	5.15377e-05	0.571745	1.54303e-34	2.08325e-33	-0.0487782	0.341704	0.395909	-0.248926	8.34854e-07	2.12498e-06	0.381605	1.08948e-14	5.29015e-14	-0.196993	0.000106356	0.000215619
23035	PHLPP2	ENSG00000040199	darkgreen	Cluster 11	0.649088	4.59057e-47	3.65462e-45	-0.664591	4.9596e-50	1.18099e-48	-0.733352	1.15386e-65	4.67627e-64	0.750299	2.73425e-70	1.28394e-68	0.169506	0.000880387	0.00159058	0.292919	5.38665e-09	1.68688e-08	0.20515	5.35602e-05	0.000112371	0.324902	7.6817e-11	2.80687e-10	0.145424	0.00439766	0.00721443	0.424769	3.63159e-18	2.20436e-17	-0.128819	0.0117353	0.0180569	-0.0092316	0.857276	0.880056	0.23493	3.4549e-06	8.26405e-06	-0.100732	0.0491439	0.0681313
7576	ZNF28	ENSG00000198538	darkgreen	Cluster 11	0.648424	6.09583e-47	4.71817e-45	-0.649791	3.3967e-47	7.34564e-46	-0.74063	1.31878e-67	5.6856e-66	0.84498	2.49153e-105	4.14758e-103	0.125176	0.0143588	0.0217874	0.129567	0.0112526	0.0173656	0.160919	0.0016027	0.00279688	0.292483	5.68831e-09	1.778e-08	-0.0103408	0.840345	0.865495	0.418037	1.368e-17	8.02353e-17	-0.208197	4.11603e-05	8.74707e-05	-0.261854	2.08072e-07	5.62004e-07	0.41966	9.96398e-18	5.89013e-17	-0.132196	0.00969179	0.0151054
55589	BMP2K	ENSG00000138756	darkgreen	Cluster 11	0.64756	8.81041e-47	6.78158e-45	-0.626079	5.73428e-43	1.06728e-41	-0.718473	6.92116e-62	2.46197e-60	0.754425	1.79373e-71	8.74962e-70	0.179672	0.000417283	0.00078625	0.326017	6.56264e-11	2.41027e-10	0.46109	1.66189e-21	1.21467e-20	0.532504	2.32687e-29	2.49414e-28	0.235582	3.23986e-06	7.77267e-06	0.364477	1.91187e-13	8.50431e-13	-0.20257	6.67367e-05	0.000138431	-0.296268	3.53477e-09	1.12569e-08	0.44938	2.19422e-20	1.51186e-19	-0.182853	0.000327586	0.000625788
10730	YME1L1	ENSG00000136758	darkgreen	Cluster 11	0.647195	1.02896e-46	7.72543e-45	-0.667077	1.59616e-50	3.86174e-49	-0.789546	1.36362e-82	9.74256e-81	0.822725	2.99167e-95	3.33645e-93	0.122542	0.0165642	0.0248846	0.173282	0.000670342	0.0012296	0.146784	0.0040395	0.00666325	0.265956	1.31783e-07	3.62946e-07	0.0174761	0.7335	0.771559	0.365256	1.68442e-13	7.52381e-13	-0.269234	9.09798e-08	2.54654e-07	-0.282938	1.83117e-08	5.46581e-08	0.335825	1.59668e-11	6.15547e-11	-0.114708	0.0249605	0.0364446
27340	UTP20	ENSG00000120800	darkgreen	Cluster 11	0.647124	1.06037e-46	7.90007e-45	-0.557081	1.59981e-32	1.97607e-31	-0.71852	6.74133e-62	2.39875e-60	0.829342	4.29202e-98	5.43223e-96	0.251945	6.07606e-07	1.56968e-06	0.258782	2.91455e-07	7.76305e-07	0.278233	3.20689e-08	9.35659e-08	0.326613	6.03104e-11	2.22079e-10	0.124737	0.0147074	0.0222813	0.529481	5.47071e-29	5.76904e-28	-0.0467679	0.361993	0.416748	-0.194613	0.000129253	0.000259505	0.397544	6.48349e-16	3.42022e-15	-0.0886043	0.0837226	0.111108
57448	BIRC6	ENSG00000115760	darkgreen	Cluster 11	0.647088	1.07681e-46	7.97987e-45	-0.67795	9.83218e-53	2.5715e-51	-0.86947	1.92254e-118	5.34874e-116	0.932134	1.00655e-169	4.92711e-166	0.127792	0.0124282	0.0190468	0.194863	0.000126652	0.00025453	0.138294	0.00678734	0.0108242	0.302481	1.59454e-09	5.23239e-09	0.0413655	0.420141	0.475623	0.479646	2.25896e-23	1.8195e-22	-0.206329	4.83937e-05	0.000102038	-0.370009	7.72023e-14	3.53443e-13	0.360358	3.7142e-13	1.61742e-12	-0.0764343	0.135914	0.172836
23387	SIK3	ENSG00000160584	darkgreen	Cluster 11	0.647035	1.10088e-46	8.11509e-45	-0.56317	2.39447e-33	3.06464e-32	-0.607928	5.704e-40	9.47959e-39	0.628142	2.54223e-43	4.78627e-42	0.453924	8.15643e-21	5.75123e-20	0.471629	1.49408e-22	1.15577e-21	0.342434	5.98581e-12	2.38154e-11	0.194568	0.000129733	0.000260412	0.224098	9.78058e-06	2.2309e-05	0.420373	8.66366e-18	5.13946e-17	-0.0202638	0.692994	0.735121	-0.166159	0.00111576	0.00198859	0.0786055	0.125111	0.160278	0.00176867	0.972514	0.977452
3688	ITGB1	ENSG00000150093	darkgreen	Cluster 11	0.646281	1.51568e-46	1.08848e-44	-0.624509	1.06057e-42	1.95488e-41	-0.819262	8.26763e-94	8.79788e-92	0.830616	1.17736e-98	1.51449e-96	0.22948	5.86923e-06	1.37103e-05	0.508364	1.70157e-26	1.59705e-25	0.308898	6.86834e-10	2.32096e-09	0.481379	1.49167e-23	1.21249e-22	0.1795	0.000422737	0.000795963	0.410795	5.51355e-17	3.11995e-16	-0.241397	1.81164e-06	4.46313e-06	-0.264409	1.56685e-07	4.28459e-07	0.312755	4.09969e-10	1.41102e-09	-0.0163172	0.750567	0.786966
9722	NOS1AP	ENSG00000198929	darkgreen	Cluster 11	0.644316	3.4715e-46	2.38251e-44	-0.705312	9.63232e-59	3.0725e-57	-0.652508	1.05287e-47	2.31647e-46	0.721953	9.52143e-63	3.48944e-61	0.259024	2.8384e-07	7.56689e-07	0.26336	1.76099e-07	4.79168e-07	0.237166	2.76944e-06	6.6933e-06	0.315734	2.73771e-10	9.55914e-10	0.150151	0.00326354	0.00545472	0.415306	2.32327e-17	1.34444e-16	-0.0691524	0.177415	0.220012	-0.220658	1.34689e-05	3.02425e-05	0.317626	2.11365e-10	7.44971e-10	-0.12318	0.0160043	0.0241089
6093	ROCK1	ENSG00000067900	darkgreen	Cluster 11	0.643153	5.65363e-46	3.8611e-44	-0.61418	5.56665e-41	9.61206e-40	-0.823458	1.46924e-95	1.66731e-93	0.900971	7.19664e-140	5.29849e-137	0.197222	0.000104367	0.000211753	0.34501	4.05808e-12	1.63595e-11	0.259601	2.66522e-07	7.12314e-07	0.42159	6.81882e-18	4.07093e-17	0.136703	0.00745862	0.0118234	0.509816	1.16149e-26	1.09805e-25	-0.166863	0.00106185	0.0018977	-0.355305	8.27843e-13	3.51483e-12	0.356689	6.65595e-13	2.84514e-12	-0.0405264	0.429639	0.485186
10363	HMG20A	ENSG00000140382	darkgreen	Cluster 11	0.64309	5.80346e-46	3.94409e-44	-0.586469	1.14806e-36	1.68339e-35	-0.77696	2.24967e-78	1.38448e-76	0.840436	3.79731e-103	5.85322e-101	0.314711	3.14634e-10	1.09307e-09	0.497991	2.47217e-25	2.19636e-24	0.32708	5.64415e-11	2.08307e-10	0.397515	6.5168e-16	3.43679e-15	0.157438	0.00202676	0.00348713	0.539514	3.09792e-30	3.45452e-29	-0.0898848	0.0793315	0.105789	-0.218667	1.61713e-05	3.59889e-05	0.295846	3.72859e-09	1.18502e-08	-0.106638	0.037221	0.0527374
4205	MEF2A	ENSG00000068305	darkgreen	Cluster 11	0.642913	6.24979e-46	4.2268e-44	-0.648592	5.67369e-47	1.21666e-45	-0.798322	1.04406e-85	8.29004e-84	0.828674	8.41401e-98	1.04953e-95	0.312712	4.1235e-10	1.41889e-09	0.590115	3.2801e-37	4.91259e-36	0.361065	3.31638e-13	1.4498e-12	0.443342	7.98808e-20	5.33745e-19	0.209803	3.57732e-05	7.65291e-05	0.514263	3.5642e-27	3.4515e-26	-0.127897	0.012356	0.0189443	-0.245082	1.24385e-06	3.11079e-06	0.253281	5.27209e-07	1.36968e-06	-0.157547	0.00201202	0.00346353
57584	ARHGAP21	ENSG00000107863	darkgreen	Cluster 11	0.642825	6.48306e-46	4.36338e-44	-0.681876	1.48236e-53	3.99165e-52	-0.745192	7.40143e-69	3.31319e-67	0.820322	3.01457e-94	3.25574e-92	0.197616	0.000101024	0.000205301	0.350733	1.68912e-12	7.00815e-12	0.309087	6.6981e-10	2.26559e-09	0.438946	2.01411e-19	1.31726e-18	0.137603	0.00707209	0.0112477	0.500532	1.29429e-25	1.16579e-24	-0.102762	0.0447295	0.0624511	-0.234789	3.5031e-06	8.3736e-06	0.376343	2.67487e-14	1.26551e-13	-0.194859	0.000126695	0.000254613
55870	ASH1L	ENSG00000116539	darkgreen	Cluster 11	0.642031	9.02847e-46	5.96136e-44	-0.645895	1.78449e-46	3.75856e-45	-0.854025	6.83439e-110	1.36775e-107	0.937652	1.72957e-176	1.56626e-172	0.18889	0.00020465	0.000401045	0.283142	1.78666e-08	5.34e-08	0.179398	0.00042598	0.000801743	0.314585	3.20086e-10	1.11127e-09	0.0569094	0.267198	0.317901	0.537317	5.85682e-30	6.44566e-29	-0.145994	0.00424439	0.00697998	-0.355871	7.57273e-13	3.22526e-12	0.32841	4.66992e-11	1.73419e-10	-0.0470146	0.359464	0.414157
8678	BECN1	ENSG00000126581	darkgreen	Cluster 11	0.641082	1.34018e-45	8.68438e-44	-0.5678	5.50185e-34	7.2455e-33	-0.57374	8.05687e-35	1.10072e-33	0.655156	3.32399e-48	7.43795e-47	0.188895	0.000204565	0.000400883	0.188166	0.000216694	0.000423361	0.106891	0.0367697	0.0521445	0.255017	4.3792e-07	1.14669e-06	0.088702	0.0833809	0.110694	0.360125	3.85536e-13	1.67716e-12	-0.0852285	0.0962435	0.126201	-0.0711562	0.165156	0.206256	0.269181	9.15287e-08	2.56103e-07	0.0874023	0.088021	0.116324
55142	HAUS2	ENSG00000137814	darkgreen	Cluster 11	0.640407	1.77231e-45	1.13265e-43	-0.571037	1.94082e-34	2.60806e-33	-0.69135	1.36073e-55	3.91812e-54	0.813367	2.00036e-91	1.94679e-89	0.324145	8.54623e-11	3.11027e-10	0.365321	1.66685e-13	7.44699e-13	0.340295	8.24403e-12	3.24642e-11	0.375489	3.09003e-14	1.45486e-13	0.242436	1.6304e-06	4.0336e-06	0.510169	1.05806e-26	1.002e-25	-0.0966462	0.0591385	0.0808244	-0.242379	1.6399e-06	4.05621e-06	0.398761	5.19315e-16	2.75784e-15	-0.060199	0.24048	0.289361
80131	LRRC8E	ENSG00000171017	darkgreen	Cluster 11	0.640305	1.84927e-45	1.17644e-43	-0.652726	9.5818e-48	2.11173e-46	-0.668811	7.19358e-51	1.7635e-49	0.749893	3.5643e-70	1.66508e-68	0.142053	0.00541225	0.00875994	0.0830951	0.104897	0.136508	0.115523	0.0239427	0.0350626	0.214021	2.46192e-05	5.36542e-05	0.136358	0.0076113	0.0120489	0.47387	8.85521e-23	6.92316e-22	-0.0460745	0.369163	0.424193	-0.147521	0.00385664	0.00638126	0.335142	1.76464e-11	6.77688e-11	-0.201203	7.48994e-05	0.000154456
1654	DDX3X	ENSG00000215301	darkgreen	Cluster 11	0.640106	2.00754e-45	1.27132e-43	-0.562723	2.7563e-33	3.51878e-32	-0.776827	2.48418e-78	1.52828e-76	0.83388	4.08135e-100	5.53707e-98	0.259135	2.80433e-07	7.48013e-07	0.292558	5.63567e-09	1.76224e-08	0.238833	2.34511e-06	5.70952e-06	0.30367	1.36626e-09	4.50722e-09	0.410146	6.23794e-17	3.51729e-16	0.501844	9.2462e-26	8.38198e-25	-0.118496	0.0205276	0.0304043	-0.356946	6.39157e-13	2.73552e-12	0.240727	1.93866e-06	4.76084e-06	0.0779848	0.128129	0.163815
50640	PNPLA8	ENSG00000135241	darkgreen	Cluster 11	0.639681	2.39328e-45	1.47938e-43	-0.646916	1.15827e-46	2.45559e-45	-0.698285	3.90798e-57	1.18499e-55	0.705916	6.97104e-59	2.23503e-57	0.130062	0.0109426	0.0169173	0.245648	1.17334e-06	2.94215e-06	0.1768	0.000517406	0.000962792	0.298344	2.71485e-09	8.73298e-09	0.233892	3.82568e-06	9.10849e-06	0.333542	2.22866e-11	8.48941e-11	-0.24133	1.82394e-06	4.49234e-06	-0.325952	6.62322e-11	2.43183e-10	0.256405	3.77166e-07	9.93887e-07	-0.234755	3.51484e-06	8.40088e-06
283820	NOMO2	ENSG00000185164	darkgreen	Cluster 11	0.638962	3.21958e-45	1.95022e-43	-0.675828	2.70105e-52	6.96276e-51	-0.780328	1.78282e-79	1.14869e-77	0.783673	1.3733e-80	9.23605e-79	0.0489031	0.340468	0.394653	0.0954428	0.0623842	0.084892	0.057386	0.263206	0.313723	0.243254	1.50002e-06	3.72364e-06	0.00858045	0.867247	0.888508	0.299604	2.31074e-09	7.47756e-09	-0.275939	4.19812e-08	1.21151e-07	-0.246414	1.08407e-06	2.72771e-06	0.298048	2.81931e-09	9.05616e-09	0.0162244	0.751939	0.788231
102723728	LOC102723728	ENSG00000185164	darkgreen	Cluster 11	0.638962	3.21958e-45	1.95022e-43	-0.675828	2.70105e-52	6.96276e-51	-0.780328	1.78282e-79	1.14869e-77	0.783673	1.3733e-80	9.23605e-79	0.0489031	0.340468	0.394653	0.0954428	0.0623842	0.084892	0.057386	0.263206	0.313723	0.243254	1.50002e-06	3.72364e-06	0.00858045	0.867247	0.888508	0.299604	2.31074e-09	7.47756e-09	-0.275939	4.19812e-08	1.21151e-07	-0.246414	1.08407e-06	2.72771e-06	0.298048	2.81931e-09	9.05616e-09	0.0162244	0.751939	0.788231
643853	TMPPE	ENSG00000188167	darkgreen	Cluster 11	0.638864	3.35174e-45	2.02149e-43	-0.649759	3.44492e-47	7.44725e-46	-0.776091	4.29592e-78	2.62061e-76	0.77013	3.36556e-76	1.92776e-74	0.189194	0.000199782	0.000391998	0.203801	6.01057e-05	0.000125344	0.205937	5.00546e-05	0.000105368	0.294071	4.66289e-09	1.46884e-08	0.139021	0.0064995	0.0103964	0.338072	1.14682e-11	4.46905e-11	-0.241163	1.85507e-06	4.56541e-06	-0.203884	5.96832e-05	0.000124511	0.301287	1.86088e-09	6.07107e-09	-0.0829767	0.105395	0.137103
147179	WIPF2	ENSG00000171475	darkgreen	Cluster 11	0.638835	3.39229e-45	2.03713e-43	-0.664983	4.15056e-50	9.91209e-49	-0.77062	2.36341e-76	1.36322e-74	0.820945	1.66273e-94	1.81196e-92	0.0940728	0.0662565	0.089697	0.139249	0.00641126	0.0102638	0.103065	0.0440982	0.0616468	0.178767	0.000446696	0.000838389	-0.00573894	0.910982	0.925988	0.375684	2.98994e-14	1.40901e-13	-0.236693	2.9026e-06	7.00018e-06	-0.257159	3.47646e-07	9.19147e-07	0.343647	4.98675e-12	1.99686e-11	-0.153838	0.002571	0.00436206
79134	TMEM185B	ENSG00000226479	darkgreen	Cluster 11	0.638766	3.48952e-45	2.0776e-43	-0.646159	1.59586e-46	3.36714e-45	-0.70191	5.86655e-58	1.82377e-56	0.731007	4.72413e-65	1.87635e-63	0.27217	6.50141e-08	1.84378e-07	0.221171	1.28449e-05	2.89111e-05	0.17214	0.000728388	0.00133005	0.155873	0.00224902	0.00384577	0.197644	0.00010079	0.000204857	0.363374	2.28605e-13	1.01128e-12	-0.168495	0.000946125	0.00170225	-0.263945	1.65013e-07	4.5028e-07	0.20619	4.89781e-05	0.000103219	-0.0733332	0.15257	0.191977
1595	CYP51A1	ENSG00000001630	darkgreen	Cluster 11	0.638236	4.34082e-45	2.54102e-43	-0.698727	3.10559e-57	9.44853e-56	-0.68707	1.15829e-54	3.23593e-53	0.744544	1.11806e-68	4.98649e-67	0.12845	0.0119804	0.0184086	0.105488	0.0393273	0.0554839	0.0483464	0.346	0.400362	0.173394	0.000664872	0.00122017	0.0187651	0.71467	0.754764	0.385342	5.69956e-15	2.82368e-14	-0.132246	0.00966394	0.0150643	-0.214042	2.45719e-05	5.35588e-05	0.311578	4.80273e-10	1.64474e-09	-0.0839615	0.101312	0.132242
5286	PIK3C2A	ENSG00000011405	darkgreen	Cluster 11	0.638063	4.65873e-45	2.71571e-43	-0.622999	1.9101e-42	3.48564e-41	-0.856241	4.67916e-111	9.82006e-109	0.951466	1.41306e-196	8.53094e-192	0.131879	0.00986882	0.0153627	0.236439	2.97664e-06	7.17093e-06	0.160196	0.00168344	0.00292941	0.379479	1.5692e-14	7.53787e-14	0.0695758	0.17477	0.217079	0.513175	4.7659e-27	4.58724e-26	-0.196677	0.000109155	0.000221051	-0.41402	2.97664e-17	1.71018e-16	0.386318	4.80591e-15	2.39345e-14	-0.00526719	0.918273	0.932253
64343	AZI2	ENSG00000163512	darkgreen	Cluster 11	0.637051	7.05382e-45	4.04419e-43	-0.668482	8.37051e-51	2.04703e-49	-0.776407	3.39694e-78	2.08062e-76	0.862863	1.17223e-114	2.81953e-112	0.0850457	0.0969619	0.127076	0.186387	0.000249179	0.000483074	0.128276	0.0120973	0.0185761	0.312994	3.96983e-10	1.36778e-09	-0.0137102	0.789394	0.820889	0.467629	3.76459e-22	2.85092e-21	-0.174842	0.00059797	0.00110373	-0.270038	8.30161e-08	2.33214e-07	0.349015	2.20178e-12	9.05368e-12	-0.169685	0.000869149	0.00157129
9686	VGLL4	ENSG00000144560	darkgreen	Cluster 11	0.637027	7.12201e-45	4.06655e-43	-0.595194	5.57798e-38	8.60163e-37	-0.709662	9.21203e-60	3.04183e-58	0.849911	8.85225e-108	1.66143e-105	0.275078	4.6418e-08	1.33377e-07	0.331485	3.00299e-11	1.13218e-10	0.268422	9.97701e-08	2.78123e-07	0.40224	2.74114e-16	1.48216e-15	0.202279	6.83988e-05	0.000141697	0.602119	4.73468e-39	7.59948e-38	0.0252963	0.622104	0.670146	-0.192179	0.000157413	0.000312974	0.406495	1.2417e-16	6.86712e-16	-0.109007	0.0331807	0.0474209
54764	ZRANB1	ENSG00000019995	darkgreen	Cluster 11	0.636678	8.2165e-45	4.67234e-43	-0.630903	8.47445e-44	1.62488e-42	-0.803108	1.79341e-87	1.51854e-85	0.878076	1.07297e-123	3.76612e-121	0.241672	1.76182e-06	4.3452e-06	0.340443	8.0648e-12	3.17743e-11	0.199235	8.83218e-05	0.00018067	0.298953	2.51185e-09	8.10534e-09	0.149313	0.00344288	0.00573537	0.547508	2.93119e-31	3.41933e-30	-0.0919243	0.0727243	0.0976957	-0.273927	5.30631e-08	1.51694e-07	0.309406	6.41976e-10	2.17461e-09	-0.151395	0.00301296	0.00506169
6711	SPTBN1	ENSG00000115306	darkgreen	Cluster 11	0.63666	8.27517e-45	4.68657e-43	-0.667891	1.09869e-50	2.67604e-49	-0.719364	4.1782e-62	1.49642e-60	0.733633	9.7383e-66	3.95729e-64	0.291815	6.182e-09	1.92507e-08	0.519547	8.56109e-28	8.52794e-27	0.34484	4.16419e-12	1.67723e-11	0.41337	3.37199e-17	1.93114e-16	0.150574	0.0031763	0.0053177	0.369328	8.64074e-14	3.94022e-13	-0.181815	0.00035467	0.00067442	-0.297521	3.01505e-09	9.6575e-09	0.192042	0.000159156	0.000316242	-0.0343729	0.50298	0.557288
9685	CLINT1	ENSG00000113282	darkgreen	Cluster 11	0.636558	8.62699e-45	4.86604e-43	-0.614166	5.59553e-41	9.66008e-40	-0.736506	1.69214e-66	7.05187e-65	0.873783	5.00256e-121	1.59234e-118	0.0882214	0.0850732	0.112749	0.138108	0.00686294	0.0109359	0.121037	0.0179521	0.0268216	0.360139	3.84671e-13	1.67347e-12	0.0472903	0.35665	0.411268	0.496852	3.29834e-25	2.91278e-24	-0.148563	0.00361099	0.00599925	-0.320614	1.3993e-10	5.00406e-10	0.405174	1.58982e-16	8.73477e-16	-0.0573205	0.263752	0.314287
4627	MYH9	ENSG00000100345	darkgreen	Cluster 11	0.63653	8.72724e-45	4.88305e-43	-0.545493	5.34248e-31	6.15566e-30	-0.58185	5.48668e-36	7.84128e-35	0.679182	5.44797e-53	1.43983e-51	0.373374	4.40925e-14	2.05355e-13	0.500166	1.42123e-25	1.27786e-24	0.420673	8.16759e-18	4.8536e-17	0.60583	1.23097e-39	2.01947e-38	0.214265	2.40873e-05	5.25576e-05	0.44134	1.21909e-19	8.06592e-19	-0.0268002	0.601543	0.651076	-0.112623	0.0277363	0.0401786	0.378786	1.76618e-14	8.45403e-14	0.0686422	0.180641	0.223627
152559	PAQR3	ENSG00000163291	darkgreen	Cluster 11	0.635507	1.32417e-44	7.34994e-43	-0.65424	4.95887e-48	1.10173e-46	-0.680414	3.00894e-53	8.01775e-52	0.687229	1.07052e-54	2.99487e-53	0.269949	8.38599e-08	2.35514e-07	0.356806	6.53412e-13	2.79441e-12	0.224719	9.22647e-06	2.11038e-05	0.231998	4.60169e-06	1.08654e-05	0.185258	0.000272087	0.000524861	0.401787	2.98036e-16	1.60786e-15	-0.13778	0.00699794	0.0111384	-0.240104	2.06434e-06	5.05523e-06	0.19732	0.000103522	0.000210123	-0.313456	3.7294e-10	1.28793e-09
25921	ZDHHC5	ENSG00000156599	darkgreen	Cluster 11	0.635285	1.44926e-44	7.98065e-43	-0.695971	1.29198e-56	3.86328e-55	-0.613362	7.57021e-41	1.30121e-39	0.672514	1.28676e-51	3.23865e-50	0.0972326	0.0576082	0.0789033	0.03953	0.441077	0.496597	0.022291	0.664071	0.708928	0.11036	0.0310459	0.0445853	0.0262819	0.608595	0.657514	0.339881	8.76865e-12	3.44628e-11	-0.156495	0.00215812	0.00369889	-0.252109	5.97165e-07	1.54359e-06	0.237694	2.62761e-06	6.3647e-06	-0.257748	3.26146e-07	8.64788e-07
90	ACVR1	ENSG00000115170	darkgreen	Cluster 11	0.634887	1.70349e-44	9.27073e-43	-0.5949	6.18739e-38	9.53083e-37	-0.63596	1.10104e-44	2.17656e-43	0.713562	1.08134e-60	3.68619e-59	0.376794	2.47818e-14	1.17457e-13	0.406398	1.26456e-16	6.98973e-16	0.386297	4.82359e-15	2.40199e-14	0.5283	7.62234e-29	7.98916e-28	0.208693	3.94213e-05	8.39388e-05	0.389391	2.79815e-15	1.41656e-14	-0.140048	0.00611085	0.00981339	-0.273826	5.36922e-08	1.53415e-07	0.285496	1.34429e-08	4.06138e-08	0.121355	0.0176511	0.026404
84669	USP32	ENSG00000170832	darkgreen	Cluster 11	0.634773	1.78392e-44	9.67063e-43	-0.617653	1.49398e-41	2.64191e-40	-0.744241	1.35608e-68	6.03014e-67	0.837807	6.47141e-102	9.49819e-100	0.16567	0.00115459	0.00205385	0.190797	0.000175853	0.000347447	0.199002	9.00533e-05	0.000184047	0.369464	8.44865e-14	3.85495e-13	0.0418073	0.415189	0.470752	0.398349	5.59919e-16	2.96704e-15	-0.193211	0.000144834	0.000289144	-0.401495	3.14486e-16	1.69378e-15	0.356215	7.17361e-13	3.05974e-12	0.112702	0.0276269	0.0400319
9730	DCAF1	ENSG00000145041	darkgreen	Cluster 11	0.633779	2.66722e-44	1.42922e-42	-0.59645	3.58276e-38	5.56514e-37	-0.732199	2.31263e-65	9.27902e-64	0.877952	1.28567e-123	4.49526e-121	0.112463	0.0279604	0.0404786	0.138499	0.00670503	0.0107011	0.146071	0.00422383	0.00694901	0.322694	1.0474e-10	3.78449e-10	0.0244088	0.634379	0.681598	0.504173	5.07246e-26	4.65496e-25	-0.116117	0.0232237	0.0340869	-0.318747	1.81155e-10	6.41862e-10	0.436717	3.20198e-19	2.07133e-18	-0.0984154	0.0546216	0.0751336
9147	NEMF	ENSG00000165525	darkgreen	Cluster 11	0.633404	3.10294e-44	1.65633e-42	-0.638887	3.32091e-45	6.67188e-44	-0.779978	2.3238e-79	1.48983e-77	0.926888	8.41831e-164	2.42014e-160	0.182757	0.000330003	0.000630161	0.265924	1.3225e-07	3.64165e-07	0.16341	0.00135101	0.00238227	0.343247	5.29672e-12	2.11671e-11	0.0711451	0.165222	0.20633	0.631162	7.64183e-44	1.46834e-42	-0.0361256	0.481442	0.536414	-0.267583	1.09709e-07	3.04564e-07	0.357272	6.07033e-13	2.60264e-12	-0.0563857	0.271632	0.322552
374879	ZNF699	ENSG00000196110	darkgreen	Cluster 11	0.633209	3.35793e-44	1.7856e-42	-0.642629	7.03717e-46	1.44867e-44	-0.811735	8.83098e-91	8.40479e-89	0.884218	1.07525e-127	4.46662e-125	0.235373	3.30723e-06	7.92559e-06	0.351535	1.49166e-12	6.21221e-12	0.284599	1.49868e-08	4.51037e-08	0.348027	2.56224e-12	1.0484e-11	0.07852	0.125523	0.160766	0.550218	1.2992e-31	1.53996e-30	-0.090821	0.0762406	0.102024	-0.26584	1.33502e-07	3.67441e-07	0.333708	2.17559e-11	8.29284e-11	-0.15903	0.00182146	0.00315431
3091	HIF1A	ENSG00000100644	darkgreen	Cluster 11	0.63302	3.62273e-44	1.91181e-42	-0.569951	2.75613e-34	3.67558e-33	-0.726785	5.76011e-64	2.21121e-62	0.752809	5.24928e-71	2.52183e-69	0.086113	0.0928267	0.122085	0.212967	2.70478e-05	5.87048e-05	0.216206	2.02261e-05	4.45226e-05	0.418268	1.30772e-17	7.67791e-17	0.191125	0.000171306	0.000339003	0.308894	6.87274e-10	2.32228e-09	-0.277222	3.61207e-08	1.04864e-07	-0.267047	1.1656e-07	3.22706e-07	0.38837	3.3509e-15	1.68682e-14	-0.0167059	0.744827	0.781808
4615	MYD88	ENSG00000172936	darkgreen	Cluster 11	0.632939	3.7434e-44	1.96804e-42	-0.491935	1.13114e-24	9.725e-24	-0.546054	4.52243e-31	5.22775e-30	0.697665	5.39157e-57	1.62859e-55	0.248358	8.85845e-07	2.24852e-06	0.248533	8.69879e-07	2.21004e-06	0.415363	2.29781e-17	1.3303e-16	0.490102	1.78163e-24	1.51743e-23	0.217314	1.82938e-05	4.04827e-05	0.423137	5.02271e-18	3.02475e-17	-0.0730502	0.154163	0.193775	-0.15587	0.00224937	0.00384634	0.499975	1.49237e-25	1.34054e-24	-0.0264521	0.606276	0.65545
399979	SNX19	ENSG00000120451	darkgreen	Cluster 11	0.632864	3.85845e-44	2.0209e-42	-0.692924	6.13201e-56	1.7864e-54	-0.726339	7.48257e-64	2.86212e-62	0.767544	2.1421e-75	1.19448e-73	0.116119	0.023222	0.034085	0.166529	0.00108714	0.00194062	0.0953105	0.0627498	0.0853504	0.248701	8.54699e-07	2.17311e-06	0.0700571	0.171799	0.213703	0.347908	2.60934e-12	1.06709e-11	-0.220009	1.42982e-05	3.20209e-05	-0.293213	5.1921e-09	1.62829e-08	0.284523	1.51261e-08	4.5502e-08	-0.033706	0.511306	0.565372
11043	MID2	ENSG00000080561	darkgreen	Cluster 11	0.632676	4.16228e-44	2.17187e-42	-0.677656	1.13135e-52	2.95424e-51	-0.797291	2.4705e-85	1.94204e-83	0.817836	3.17624e-93	3.29855e-91	0.0704544	0.169375	0.211015	0.137931	0.00693561	0.0110447	0.0966887	0.0590266	0.0806867	0.278403	3.14294e-08	9.17769e-08	0.0738882	0.14948	0.18843	0.337513	1.24557e-11	4.84023e-11	-0.279625	2.71978e-08	7.99058e-08	-0.410513	5.81805e-17	3.28658e-16	0.299307	2.40055e-09	7.75681e-09	-0.0622186	0.225037	0.272641
324	APC	ENSG00000134982	darkgreen	Cluster 11	0.632652	4.20136e-44	2.17596e-42	-0.629284	1.61609e-43	3.06556e-42	-0.829007	6.02e-98	7.55592e-96	0.81765	3.78233e-93	3.91676e-91	0.161305	0.00156106	0.00272876	0.287158	1.09798e-08	3.34316e-08	0.192097	0.000158448	0.000314913	0.276839	3.77847e-08	1.09531e-07	0.0995872	0.0517902	0.0715329	0.329387	4.06106e-11	1.51532e-10	-0.320089	1.50507e-10	5.36695e-10	-0.38956	2.71569e-15	1.37593e-14	0.259787	2.61134e-07	6.98531e-07	-0.121019	0.0179698	0.0268461
54989	ZNF770	ENSG00000198146	darkgreen	Cluster 11	0.632609	4.27579e-44	2.20631e-42	-0.641085	1.3384e-45	2.72949e-44	-0.841393	1.33396e-103	2.08636e-101	0.924618	2.25012e-161	5.22479e-158	0.0451758	0.378584	0.433873	0.166032	0.00112567	0.00200536	0.0831357	0.104727	0.136311	0.296475	3.4434e-09	1.09791e-08	0.0318093	0.535372	0.58847	0.473408	9.86627e-23	7.69337e-22	-0.219489	1.4999e-05	3.35096e-05	-0.34874	2.29671e-12	9.43182e-12	0.39533	9.68231e-16	5.04712e-15	-0.168423	0.000950943	0.00171041
729830	FAM160A1	ENSG00000164142	darkgreen	Cluster 11	0.632514	4.44178e-44	2.2835e-42	-0.566284	8.92825e-34	1.16527e-32	-0.718633	6.3229e-62	2.25251e-60	0.751131	1.58601e-70	7.502e-69	0.16614	0.00111721	0.00199101	0.0494176	0.335406	0.389337	0.140624	0.0059023	0.00950282	0.255954	3.95954e-07	1.04128e-06	0.184051	0.000298737	0.000573407	0.344298	4.5202e-12	1.81566e-11	-0.188678	0.000208107	0.00040752	-0.356733	6.61018e-13	2.82601e-12	0.287051	1.11242e-08	3.38513e-08	-0.015145	0.767954	0.802436
170506	DHX36	ENSG00000174953	darkgreen	Cluster 11	0.632396	4.65846e-44	2.38609e-42	-0.595413	5.16565e-38	7.97938e-37	-0.720286	2.47124e-62	8.92662e-61	0.86972	1.36856e-118	3.86689e-116	0.166947	0.00105562	0.00188739	0.227459	7.12032e-06	1.64883e-05	0.257678	3.28611e-07	8.71018e-07	0.408995	7.75706e-17	4.34814e-16	0.121086	0.0179055	0.0267574	0.541388	1.79266e-30	2.02128e-29	-0.0906633	0.0767543	0.102651	-0.351226	1.56508e-12	6.50765e-12	0.471049	1.70942e-22	1.31779e-21	-0.157331	0.0020413	0.00351043
51663	ZFR	ENSG00000056097	darkgreen	Cluster 11	0.632348	4.74923e-44	2.42368e-42	-0.607445	6.81306e-40	1.12948e-38	-0.793412	6.03468e-84	4.5183e-82	0.930896	2.77118e-168	1.19501e-164	0.121802	0.0172346	0.0258253	0.240093	2.06653e-06	5.06018e-06	0.173169	0.000675876	0.00123933	0.375762	2.95067e-14	1.39119e-13	0.00224854	0.965061	0.971368	0.513252	4.66947e-27	4.49753e-26	-0.181008	0.000377137	0.000714665	-0.384241	6.90439e-15	3.40058e-14	0.451888	1.27301e-20	8.8794e-20	-0.0787501	0.124416	0.159459
23131	GPATCH8	ENSG00000186566	darkgreen	Cluster 11	0.631746	6.04716e-44	3.07478e-42	-0.590787	2.5995e-37	3.90909e-36	-0.701228	8.39885e-58	2.60162e-56	0.87066	3.7993e-119	1.11165e-116	0.264969	1.47189e-07	4.03443e-07	0.362185	2.77003e-13	1.21765e-12	0.287935	9.9828e-09	3.05083e-08	0.372324	5.25518e-14	2.43364e-13	0.12408	0.0152432	0.0230379	0.676135	2.33465e-52	6.03802e-51	0.0951359	0.063235	0.0859503	-0.236305	3.01645e-06	7.26151e-06	0.40228	2.72069e-16	1.47163e-15	-0.176831	0.000516197	0.000960691
375748	ERCC6L2	ENSG00000182150	darkgreen	Cluster 11	0.63155	6.54225e-44	3.30241e-42	-0.643894	4.14455e-46	8.6162e-45	-0.817623	3.87725e-93	4.01046e-91	0.860756	1.71694e-113	3.94126e-111	0.256178	3.86504e-07	1.01741e-06	0.365636	1.58339e-13	7.08686e-13	0.26934	8.98904e-08	2.51714e-07	0.328279	4.75782e-11	1.76585e-10	0.158326	0.00190976	0.00329781	0.506426	2.82521e-26	2.62419e-25	-0.123477	0.0157496	0.0237519	-0.321146	1.29967e-10	4.6602e-10	0.277373	3.54852e-08	1.03093e-07	-0.0796495	0.12016	0.154482
57551	TAOK1	ENSG00000160551	darkgreen	Cluster 11	0.631466	6.76527e-44	3.40266e-42	-0.61143	1.55901e-40	2.64855e-39	-0.826641	6.42213e-97	7.80114e-95	0.935781	3.96875e-174	2.99502e-170	0.0905938	0.0769815	0.102929	0.230208	5.47207e-06	1.28235e-05	0.190773	0.0001762	0.000348095	0.383115	8.39397e-15	4.11043e-14	0.0374318	0.465723	0.520993	0.47352	9.61205e-23	7.49934e-22	-0.222947	1.08922e-05	2.47215e-05	-0.441719	1.12577e-19	7.46103e-19	0.427462	2.11827e-18	1.30579e-17	-0.0438291	0.392975	0.448411
2969	GTF2I	ENSG00000263001	darkgreen	Cluster 11	0.631251	7.374e-44	3.68224e-42	-0.612085	1.22083e-40	2.08301e-39	-0.816927	7.44117e-93	7.60562e-91	0.928001	5.08994e-165	1.6462e-161	0.130078	0.0109328	0.0169033	0.212288	2.87304e-05	6.21295e-05	0.124923	0.014559	0.0220725	0.322252	1.11415e-10	4.01757e-10	0.0627949	0.220763	0.26798	0.527366	9.90201e-29	1.03194e-27	-0.13542	0.00804212	0.0126857	-0.346481	3.24483e-12	1.31704e-11	0.402745	2.49664e-16	1.3544e-15	-0.0356515	0.487219	0.542037
26959	HBP1	ENSG00000105856	darkgreen	Cluster 11	0.631068	7.93443e-44	3.94794e-42	-0.661044	2.45305e-49	5.70402e-48	-0.822799	2.78568e-95	3.11247e-93	0.885214	2.30002e-128	9.87132e-126	0.168065	0.00097545	0.00175184	0.266492	1.24079e-07	3.42562e-07	0.191676	0.000163907	0.00032511	0.371058	6.48764e-14	2.98697e-13	0.08824	0.0850073	0.11267	0.477119	4.11907e-23	3.27221e-22	-0.183337	0.000315634	0.00060427	-0.334031	2.07563e-11	7.92417e-11	0.345299	3.88426e-12	1.56794e-11	-0.105077	0.040105	0.0564902
9972	NUP153	ENSG00000124789	darkgreen	Cluster 11	0.630782	8.89583e-44	4.40282e-42	-0.582661	4.17649e-36	5.99152e-35	-0.812467	4.54622e-91	4.37045e-89	0.937738	1.34126e-176	1.27854e-172	0.184298	0.000293086	0.000563127	0.27853	3.09617e-08	9.04665e-08	0.247051	1.01486e-06	2.56102e-06	0.37391	4.03038e-14	1.88271e-13	0.170878	0.00079785	0.0014493	0.559914	6.64382e-33	8.35394e-32	-0.124164	0.0151736	0.0229395	-0.384132	7.03636e-15	3.46351e-14	0.436128	3.61795e-19	2.33333e-18	-0.105501	0.039303	0.0554527
29766	TMOD3	ENSG00000138594	darkgreen	Cluster 11	0.629836	1.29746e-43	6.32034e-42	-0.586594	1.1001e-36	1.61384e-35	-0.773428	3.06444e-77	1.81974e-75	0.871897	6.9315e-120	2.09934e-117	0.0122897	0.810778	0.839622	0.134422	0.00852351	0.0133946	0.152909	0.00273165	0.00461714	0.40766	9.97809e-17	5.55136e-16	0.0584976	0.254055	0.303961	0.393482	1.35015e-15	6.96916e-15	-0.274374	5.03811e-08	1.44296e-07	-0.356274	7.10712e-13	3.03259e-12	0.457117	4.03367e-21	2.89251e-20	-0.0951872	0.0630922	0.0857723
7799	PRDM2	ENSG00000116731	darkgreen	Cluster 11	0.629758	1.33816e-43	6.49591e-42	-0.643636	4.61828e-46	9.58016e-45	-0.801462	7.35243e-87	6.06671e-85	0.831165	6.72729e-99	8.72793e-97	0.358172	5.26247e-13	2.26684e-12	0.433852	5.78317e-19	3.68112e-18	0.315788	2.71768e-10	9.49279e-10	0.292217	5.88028e-09	1.83566e-08	0.190036	0.000186863	0.00036792	0.571638	1.59715e-34	2.15391e-33	-0.0352557	0.492069	0.546732	-0.223666	1.01847e-05	2.31784e-05	0.173718	0.000649354	0.00119315	-0.0708129	0.16721	0.208604
23379	ICE1	ENSG00000164151	darkgreen	Cluster 11	0.629456	1.50929e-43	7.30119e-42	-0.543637	9.2531e-31	1.05607e-29	-0.764976	1.31528e-74	7.13015e-73	0.90938	7.85534e-147	8.41851e-144	0.263822	1.67285e-07	4.56273e-07	0.30823	7.50504e-10	2.5281e-09	0.281335	2.21896e-08	6.5739e-08	0.386236	4.8752e-15	2.42669e-14	0.122773	0.0163596	0.0246017	0.597886	2.1539e-38	3.37054e-37	-0.0377774	0.461611	0.516933	-0.300532	2.05094e-09	6.66507e-09	0.437604	2.66354e-19	1.7308e-18	-0.00623088	0.903387	0.919651
8812	CCNK	ENSG00000090061	darkgreen	Cluster 11	0.62866	2.07048e-43	9.90582e-42	-0.625034	8.63678e-43	1.59683e-41	-0.708905	1.39046e-59	4.5581e-58	0.843814	9.18913e-105	1.48466e-102	0.132669	0.00943242	0.0147259	0.238373	2.45565e-06	5.96727e-06	0.16238	0.00145033	0.00254631	0.343331	5.23044e-12	2.09134e-11	0.110821	0.0303456	0.0436553	0.557217	1.53421e-32	1.89763e-31	-0.0548165	0.285218	0.336961	-0.243683	1.43565e-06	3.57041e-06	0.406674	1.20069e-16	6.6454e-16	-0.218731	1.60774e-05	3.57882e-05
55709	KBTBD4	ENSG00000123444	darkgreen	Cluster 11	0.628466	2.23595e-43	1.06318e-41	-0.626174	5.52504e-43	1.02886e-41	-0.698653	3.22779e-57	9.81375e-56	0.824144	7.52061e-96	8.63731e-94	0.205893	5.02476e-05	0.000105754	0.230685	5.22571e-06	1.22691e-05	0.11909	0.0198981	0.02953	0.26981	8.51972e-08	2.39111e-07	0.0531638	0.300013	0.352555	0.492384	1.01151e-24	8.71513e-24	-0.0909187	0.0759237	0.101639	-0.182269	0.000342566	0.000652726	0.330061	3.68661e-11	1.37967e-10	-0.0430479	0.401472	0.457015
51099	ABHD5	ENSG00000011198	darkgreen	Cluster 11	0.628271	2.41549e-43	1.14077e-41	-0.603761	2.61431e-39	4.23443e-38	-0.647732	8.188e-47	1.74468e-45	0.755412	9.27504e-72	4.57228e-70	0.0324822	0.52677	0.580179	0.0671049	0.190626	0.23479	0.155876	0.00224856	0.00384511	0.397578	6.4434e-16	3.39966e-15	0.111977	0.0286487	0.0413933	0.295835	3.7338e-09	1.18663e-08	-0.272245	6.44481e-08	1.82833e-07	-0.352984	1.19078e-12	4.99674e-12	0.474903	6.94935e-23	5.46159e-22	-0.0638847	0.212839	0.259346
8428	STK24	ENSG00000102572	darkgreen	Cluster 11	0.627956	2.73633e-43	1.28793e-41	-0.561502	4.045e-33	5.12748e-32	-0.70258	4.11867e-58	1.28769e-56	0.795545	1.05018e-84	8.07663e-83	0.316009	2.63711e-10	9.22319e-10	0.347949	2.59319e-12	1.06068e-11	0.237337	2.72268e-06	6.58576e-06	0.357263	6.07839e-13	2.60573e-12	0.168627	0.000937256	0.00168725	0.520584	6.45158e-28	6.46536e-27	-0.0579546	0.258497	0.3087	-0.166679	0.00107573	0.00192126	0.34672	3.12869e-12	1.27161e-11	-0.124852	0.014615	0.0221496
2033	EP300	ENSG00000100393	darkgreen	Cluster 11	0.627613	3.13353e-43	1.46991e-41	-0.639755	2.32155e-45	4.69117e-44	-0.82073	2.04183e-94	2.22107e-92	0.924197	6.21495e-161	1.38966e-157	0.1106	0.0306793	0.0440997	0.217182	1.8514e-05	4.09448e-05	0.124526	0.0148777	0.0225212	0.309067	6.71576e-10	2.27128e-09	0.0333179	0.516184	0.569962	0.549518	1.60404e-31	1.89423e-30	-0.116128	0.0232103	0.0340691	-0.323682	9.11941e-11	3.31195e-10	0.369482	8.42367e-14	3.84404e-13	-0.145481	0.00438225	0.00719077
81856	ZNF611	ENSG00000213020	darkgreen	Cluster 11	0.627204	3.68223e-43	1.7215e-41	-0.684992	3.23274e-54	8.87796e-53	-0.8004	1.81262e-86	1.47814e-84	0.862635	1.57136e-114	3.75955e-112	0.265446	1.39531e-07	3.83329e-07	0.308889	6.87694e-10	2.32361e-09	0.226478	7.81503e-06	1.80146e-05	0.266762	1.20354e-07	3.3273e-07	0.148302	0.00367114	0.00609281	0.580747	7.9403e-36	1.12705e-34	-0.0422108	0.410698	0.466235	-0.212946	2.70977e-05	5.88066e-05	0.273092	5.84518e-08	1.66487e-07	-0.128297	0.0120832	0.0185555
51474	LIMA1	ENSG00000050405	darkgreen	Cluster 11	0.627029	3.94554e-43	1.83231e-41	-0.574422	6.44735e-35	8.83697e-34	-0.664463	5.2553e-50	1.24976e-48	0.722022	9.15286e-63	3.35641e-61	0.513925	3.90074e-27	3.76934e-26	0.394292	1.16732e-15	6.05337e-15	0.395452	9.47139e-16	4.94115e-15	0.39062	2.25036e-15	1.14649e-14	0.29672	3.33789e-09	1.06539e-08	0.477137	4.1022e-23	3.25896e-22	-0.0592593	0.247913	0.2974	-0.203386	6.22673e-05	0.000129622	0.261178	2.24149e-07	6.0361e-07	0.00628563	0.902543	0.918967
23352	UBR4	ENSG00000127481	darkgreen	Cluster 11	0.626989	4.00745e-43	1.85488e-41	-0.689876	2.85651e-55	8.13587e-54	-0.764275	2.1502e-74	1.15869e-72	0.810205	3.50716e-90	3.27256e-88	0.207103	4.5263e-05	9.5747e-05	0.204674	5.57911e-05	0.000116798	0.153694	0.00259537	0.00440068	0.252282	5.86259e-07	1.51648e-06	0.0569399	0.266941	0.317621	0.498437	2.20788e-25	1.96609e-24	-0.0468055	0.361607	0.416356	-0.188978	0.000203239	0.00039844	0.275536	4.40072e-08	1.26746e-07	-0.0878694	0.0863303	0.114268
23137	SMC5	ENSG00000198887	darkgreen	Cluster 11	0.626698	4.49558e-43	2.06996e-41	-0.56529	1.22463e-33	1.58837e-32	-0.742783	3.41368e-68	1.5003e-66	0.828994	6.09857e-98	7.63865e-96	0.383025	8.52513e-15	4.17274e-14	0.370831	6.73698e-14	3.09838e-13	0.365952	1.50397e-13	6.74357e-13	0.344378	4.46568e-12	1.7946e-11	0.224891	9.07893e-06	2.07829e-05	0.57651	3.24596e-35	4.50564e-34	-0.025616	0.617709	0.666053	-0.234545	3.58807e-06	8.56867e-06	0.343426	5.15583e-12	2.06265e-11	-0.0851942	0.096378	0.126367
113251	LARP4	ENSG00000161813	darkgreen	Cluster 11	0.626536	4.79049e-43	2.19543e-41	-0.606135	1.10131e-39	1.80986e-38	-0.718622	6.36253e-62	2.26619e-60	0.760231	3.5382e-73	1.82727e-71	0.00118136	0.981639	0.985044	0.0292268	0.569029	0.620516	0.113747	0.0262097	0.0381328	0.282499	1.93029e-08	5.74944e-08	0.0625661	0.222453	0.269818	0.301833	1.73411e-09	5.67209e-09	-0.285309	1.37518e-08	4.15201e-08	-0.346238	3.36751e-12	1.36537e-11	0.377041	2.37673e-14	1.12793e-13	-0.138695	0.00662719	0.0105851
26134	RALGAPA1P1	ENSG00000229419	darkgreen	Cluster 11	0.626109	5.66605e-43	2.58818e-41	-0.676587	1.88363e-52	4.88482e-51	-0.794103	3.43372e-84	2.59018e-82	0.881202	1.05465e-125	4.08148e-123	0.0519814	0.310906	0.363948	0.165808	0.00114352	0.00203539	0.0772552	0.131748	0.167987	0.28275	1.87286e-08	5.58584e-08	0.0906126	0.0769199	0.102857	0.494027	6.71275e-25	5.83727e-24	-0.157839	0.00197318	0.0034002	-0.318081	1.98553e-10	7.01518e-10	0.368993	9.13081e-14	4.15679e-13	-0.185772	0.000261424	0.00050543
317	APAF1	ENSG00000120868	darkgreen	Cluster 11	0.625545	7.06981e-43	3.17731e-41	-0.645958	1.73779e-46	3.66191e-45	-0.801457	7.37937e-87	6.08617e-85	0.925048	7.91522e-162	1.93726e-158	0.19343	0.000142286	0.000284295	0.287958	9.95461e-09	3.04258e-08	0.269223	9.10879e-08	2.54941e-07	0.376614	2.55513e-14	1.21019e-13	0.146849	0.0040231	0.00663795	0.62066	4.72033e-42	8.49321e-41	-0.0377503	0.461934	0.517247	-0.263674	1.70056e-07	4.63519e-07	0.432227	8.06726e-19	5.09417e-18	-0.21524	2.20671e-05	4.83447e-05
55681	SCYL2	ENSG00000136021	darkgreen	Cluster 11	0.6255	7.1979e-43	3.21414e-41	-0.607561	6.52849e-40	1.0828e-38	-0.757584	2.14832e-72	1.07872e-70	0.848102	7.17275e-107	1.27613e-104	0.0949771	0.063679	0.0865031	0.198546	9.35304e-05	0.00019079	0.226213	8.0142e-06	1.845e-05	0.408528	8.47167e-17	4.73669e-16	0.106086	0.0382197	0.0540388	0.436555	3.31166e-19	2.14021e-18	-0.199343	8.75277e-05	0.000179132	-0.33059	3.41633e-11	1.28207e-10	0.45502	6.41104e-21	4.54904e-20	-0.100139	0.0505002	0.0698716
5908	RAP1B	ENSG00000127314	darkgreen	Cluster 11	0.625203	8.0853e-43	3.57601e-41	-0.493526	7.60763e-25	6.59865e-24	-0.671342	2.22435e-51	5.54224e-50	0.657616	1.12676e-48	2.56376e-47	0.370346	7.30109e-14	3.34881e-13	0.518067	1.27952e-27	1.26406e-26	0.453044	9.89014e-21	6.94476e-20	0.461967	1.36409e-21	1.00138e-20	0.382017	1.01478e-14	4.93986e-14	0.313608	3.6539e-10	1.26282e-09	-0.21983	1.45361e-05	3.25248e-05	-0.31343	3.74284e-10	1.2923e-09	0.165971	0.0011305	0.00201344	0.123207	0.0159808	0.0240765
80012	PHC3	ENSG00000173889	darkgreen	Cluster 11	0.6242	1.19652e-42	5.20934e-41	-0.640427	1.75775e-45	3.56902e-44	-0.835906	4.8779e-101	6.90748e-99	0.907447	3.57724e-145	3.48331e-142	0.18765	0.000225681	0.000439897	0.276171	4.08597e-08	1.18037e-07	0.234608	3.56602e-06	8.51826e-06	0.383304	8.12336e-15	3.98136e-14	0.10189	0.0465818	0.0648354	0.498579	2.12935e-25	1.89774e-24	-0.174925	0.000594344	0.00109738	-0.364476	1.9122e-13	8.50556e-13	0.328977	4.30661e-11	1.60404e-10	0.00926522	0.856762	0.879627
162073	ITPRIPL2	ENSG00000205730	darkgreen	Cluster 11	0.623808	1.39422e-42	6.05118e-41	-0.56673	7.74536e-34	1.01359e-32	-0.7072	3.49654e-59	1.13328e-57	0.832754	1.31246e-99	1.74657e-97	0.33256	2.57028e-11	9.74519e-11	0.326795	5.87713e-11	2.16667e-10	0.293274	5.15269e-09	1.61655e-08	0.411271	5.03687e-17	2.8567e-16	0.187183	0.000234111	0.000455419	0.551855	7.91827e-32	9.48621e-31	-0.0164438	0.748696	0.785308	-0.250987	6.72371e-07	1.72896e-06	0.364631	1.86491e-13	8.30156e-13	0.0188214	0.713852	0.754001
114885	OSBPL11	ENSG00000144909	darkgreen	Cluster 11	0.623572	1.52879e-42	6.61463e-41	-0.594058	8.31285e-38	1.27549e-36	-0.727653	3.45915e-64	1.33498e-62	0.804579	5.03116e-88	4.33297e-86	0.276673	3.85274e-08	1.11602e-07	0.481835	1.33695e-23	1.08936e-22	0.423262	4.89969e-18	2.95272e-17	0.481946	1.30164e-23	1.06097e-22	0.182831	0.000328138	0.000626798	0.4399	1.64949e-19	1.08384e-18	-0.188804	0.000206054	0.0004037	-0.29603	3.64274e-09	1.15847e-08	0.38426	6.88111e-15	3.38939e-14	-0.157014	0.00208483	0.0035799
26058	GIGYF2	ENSG00000204120	darkgreen	Cluster 11	0.623363	1.65797e-42	7.12928e-41	-0.661653	1.86711e-49	4.35946e-48	-0.817148	6.05231e-93	6.20708e-91	0.860133	3.76889e-113	8.53258e-111	0.10628	0.0378654	0.0535754	0.168943	0.000916414	0.00165194	0.0890719	0.0820968	0.109151	0.219797	1.45803e-05	3.26164e-05	-0.00964387	0.850975	0.874703	0.436324	3.47363e-19	2.24305e-18	-0.20177	7.14067e-05	0.000147594	-0.304257	1.2656e-09	4.18705e-09	0.284854	1.45315e-08	4.37823e-08	-0.168848	0.00092265	0.00166255
5934	RBL2	ENSG00000103479	darkgreen	Cluster 11	0.623226	1.74845e-42	7.49522e-41	-0.711577	3.23185e-60	1.08557e-58	-0.790091	8.82169e-83	6.34783e-81	0.834265	2.73139e-100	3.73076e-98	0.181343	0.000367651	0.000697675	0.224081	9.79595e-06	2.23406e-05	0.130436	0.0107139	0.0165865	0.23879	2.35533e-06	5.73293e-06	0.0690676	0.177948	0.2206	0.539927	2.74684e-30	3.07078e-29	-0.065792	0.199468	0.244607	-0.130963	0.0103983	0.0161322	0.243765	1.42377e-06	3.54179e-06	-0.230931	5.10311e-06	1.19934e-05
10973	ASCC3	ENSG00000112249	darkgreen	Cluster 11	0.622302	2.50366e-42	1.057e-40	-0.516807	1.79927e-27	1.76454e-26	-0.750524	2.36033e-70	1.11095e-68	0.770053	3.55796e-76	2.03539e-74	0.330171	3.62864e-11	1.3587e-10	0.317398	2.18066e-10	7.67658e-10	0.296397	3.47776e-09	1.1083e-08	0.336106	1.53213e-11	5.91569e-11	0.200338	8.05402e-05	0.000165518	0.320525	1.41669e-10	5.06317e-10	-0.27176	6.8149e-08	1.92942e-07	-0.326207	6.38809e-11	2.34816e-10	0.276323	4.01392e-08	1.16048e-07	0.181703	0.000357697	0.000679932
4649	MYO9A	ENSG00000066933	darkgreen	Cluster 11	0.622285	2.52014e-42	1.06074e-40	-0.585851	1.41727e-36	2.07142e-35	-0.829005	6.0288e-98	7.55648e-96	0.813991	1.12867e-91	1.10857e-89	0.331597	2.95473e-11	1.11473e-10	0.404245	1.89019e-16	1.0339e-15	0.279562	2.74029e-08	8.04864e-08	0.294974	4.16253e-09	1.31709e-08	0.147121	0.00395514	0.00653279	0.46216	1.3062e-21	9.5965e-21	-0.156967	0.00209144	0.00359046	-0.302961	1.49824e-09	4.92846e-09	0.213951	2.4774e-05	5.39766e-05	-0.097688	0.0564427	0.0774405
26057	ANKRD17	ENSG00000132466	darkgreen	Cluster 11	0.622108	2.69824e-42	1.13229e-40	-0.646102	1.63496e-46	3.44723e-45	-0.835617	6.61709e-101	9.33381e-99	0.929057	3.40233e-166	1.25759e-162	0.0569739	0.266656	0.317313	0.118885	0.0201138	0.0298313	0.0807476	0.115118	0.148616	0.289239	8.50496e-09	2.61548e-08	0.0135837	0.791292	0.822486	0.496328	3.76462e-25	3.31808e-24	-0.183862	0.00030313	0.000581419	-0.334379	1.97282e-11	7.54564e-11	0.410916	5.38818e-17	3.05114e-16	-0.102454	0.0453768	0.0632813
51079	NDUFA13	ENSG00000186010	darkgreen	Cluster 11	-0.6221	2.70708e-42	1.13258e-40	0.593482	1.01723e-37	1.55526e-36	0.858641	2.4339e-112	5.34975e-110	-0.915126	5.4319e-152	7.99841e-149	-0.183139	0.000320458	0.000613001	-0.258931	2.86732e-07	7.64152e-07	-0.194298	0.000132612	0.000265938	-0.374664	3.55045e-14	1.66484e-13	-0.159454	0.00177016	0.00307112	-0.520029	7.50594e-28	7.49502e-27	0.16022	0.00168066	0.00292484	0.356643	6.70457e-13	2.86555e-12	-0.359407	4.32343e-13	1.87393e-12	-0.00191992	0.970165	0.975551
64645	MFSD14A	ENSG00000156875	darkgreen	Cluster 11	0.621513	3.39674e-42	1.39186e-40	-0.643093	5.79547e-46	1.19673e-44	-0.80729	4.69194e-89	4.20478e-87	0.871858	7.31157e-120	2.21076e-117	0.144139	0.0047621	0.00777217	0.227075	7.38497e-06	1.70739e-05	0.151228	0.0030457	0.00511347	0.312318	4.34827e-10	1.49331e-09	0.0852587	0.0961253	0.126059	0.472921	1.10554e-22	8.60066e-22	-0.183309	0.00031631	0.000605532	-0.329143	4.20523e-11	1.56783e-10	0.32056	1.40996e-10	5.04039e-10	-0.0378946	0.460222	0.515569
54906	FAM208B	ENSG00000108021	darkgreen	Cluster 11	0.620354	5.31126e-42	2.15106e-40	-0.573043	1.0115e-34	1.3764e-33	-0.749895	3.56017e-70	1.66358e-68	0.940225	7.38993e-180	8.9229e-176	0.0847799	0.0980142	0.128325	0.136054	0.0077488	0.0122516	0.168952	0.000915853	0.00165098	0.381093	1.18978e-14	5.76048e-14	0.0718624	0.160991	0.201522	0.642929	6.20854e-46	1.28071e-44	-0.00127957	0.980113	0.983763	-0.347294	2.8663e-12	1.16872e-11	0.480236	1.96198e-23	1.58495e-22	-0.0799544	0.118743	0.152843
51715	RAB23	ENSG00000112210	darkgreen	Cluster 11	0.619989	6.11203e-42	2.4682e-40	-0.641037	1.36542e-45	2.78396e-44	-0.746871	2.52408e-69	1.15007e-67	0.801514	7.03167e-87	5.80733e-85	0.240704	1.94313e-06	4.77106e-06	0.425464	3.16142e-18	1.92646e-17	0.246164	1.11256e-06	2.79657e-06	0.427995	1.90299e-18	1.17624e-17	0.105627	0.0390688	0.0551506	0.424904	3.53506e-18	2.14786e-17	-0.188788	0.000206314	0.000404188	-0.294024	4.69036e-09	1.47708e-08	0.295698	3.79894e-09	1.20655e-08	-0.0348486	0.497085	0.551572
7189	TRAF6	ENSG00000175104	darkgreen	Cluster 11	0.619861	6.42045e-42	2.5778e-40	-0.575991	3.85042e-35	5.32589e-34	-0.741309	8.62478e-68	3.73884e-66	0.808952	1.07553e-89	9.86804e-88	0.387139	4.16164e-15	2.08169e-14	0.46808	3.39399e-22	2.57587e-21	0.367553	1.15725e-13	5.23232e-13	0.354715	9.08346e-13	3.84473e-12	0.181159	0.000372831	0.000706941	0.540185	2.54746e-30	2.85193e-29	-0.0684039	0.182163	0.225332	-0.280213	2.53619e-08	7.47219e-08	0.23307	4.1459e-06	9.83559e-06	-0.100588	0.0494693	0.0685526
9231	DLG5	ENSG00000151208	darkgreen	Cluster 11	0.619739	6.7277e-42	2.67801e-40	-0.645121	2.47361e-46	5.1805e-45	-0.673029	1.01084e-51	2.55555e-50	0.726224	8.0008e-64	3.05841e-62	0.304765	1.18438e-09	3.92724e-09	0.318708	1.82139e-10	6.45196e-10	0.183696	0.000307026	0.000588531	0.234525	3.59504e-06	8.58465e-06	0.157999	0.00195219	0.00336656	0.571958	1.43964e-34	1.94656e-33	0.082192	0.108741	0.141082	-0.0787105	0.124606	0.159681	0.23778	2.60539e-06	6.31351e-06	-0.225881	8.26935e-06	1.90075e-05
54464	XRN1	ENSG00000114127	darkgreen	Cluster 11	0.619433	7.5647e-42	2.98559e-40	-0.654473	4.48068e-48	9.97324e-47	-0.77923	4.09452e-79	2.60113e-77	0.861709	5.13049e-114	1.19436e-111	0.151494	0.0029939	0.00503191	0.23831	2.47101e-06	6.00378e-06	0.298516	2.65585e-09	8.5514e-09	0.398922	5.04301e-16	2.68031e-15	0.0988315	0.0536018	0.0738302	0.535367	1.02697e-29	1.11833e-28	-0.0998854	0.0510897	0.0706289	-0.304309	1.2571e-09	4.16001e-09	0.386685	4.50663e-15	2.2483e-14	-0.185656	0.00026379	0.000509791
25942	SIN3A	ENSG00000169375	darkgreen	Cluster 11	0.619384	7.70876e-42	3.03386e-40	-0.570326	2.44207e-34	3.26588e-33	-0.744929	8.75465e-69	3.91218e-67	0.835425	8.10017e-101	1.13903e-98	0.33705	1.33364e-11	5.17234e-11	0.367264	1.21337e-13	5.4769e-13	0.268238	1.01876e-07	2.83763e-07	0.280135	2.55987e-08	7.53923e-08	0.122168	0.0168997	0.0253566	0.532005	2.68067e-29	2.86624e-28	-0.0690161	0.178273	0.220956	-0.285874	1.2839e-08	3.88548e-08	0.315323	2.89534e-10	1.00893e-09	-0.119658	0.0193128	0.0287176
389072	PLEKHM3	ENSG00000178385	darkgreen	Cluster 11	0.61928	8.02233e-42	3.14837e-40	-0.659768	4.33749e-49	1.00139e-47	-0.786786	1.21337e-81	8.44258e-80	0.832028	2.775e-99	3.64464e-97	0.165025	0.00120775	0.00214305	0.168231	0.000963993	0.00173263	0.115771	0.0236409	0.034652	0.23588	3.14584e-06	7.55734e-06	0.0905035	0.0772776	0.103292	0.431599	9.16926e-19	5.77193e-18	-0.153571	0.00261635	0.00443388	-0.326472	6.15271e-11	2.26462e-10	0.258996	2.84723e-07	7.58977e-07	0.0201938	0.694001	0.736073
7110	TMF1	ENSG00000144747	darkgreen	Cluster 11	0.619068	8.70025e-42	3.40483e-40	-0.679742	4.16018e-53	1.10367e-51	-0.790183	8.195e-83	5.90862e-81	0.876895	5.94795e-123	2.02494e-120	0.123804	0.0154733	0.0233606	0.181942	0.000351246	0.000668239	0.191459	0.000166781	0.000330535	0.35579	7.67044e-13	3.26511e-12	0.136632	0.00748972	0.0118681	0.521044	5.68888e-28	5.72066e-27	-0.128326	0.0120635	0.0185279	-0.351221	1.5661e-12	6.5116e-12	0.325928	6.64537e-11	2.43981e-10	-0.108578	0.0338828	0.0483545
10802	SEC24A	ENSG00000113615	darkgreen	Cluster 11	0.619031	8.82508e-42	3.444e-40	-0.671073	2.52188e-51	6.27667e-50	-0.801269	8.66424e-87	7.12964e-85	0.836119	3.89459e-101	5.55412e-99	-0.00175143	0.972782	0.977678	0.0520392	0.310367	0.363395	0.0748138	0.144434	0.18271	0.277486	3.50179e-08	1.01817e-07	0.0659377	0.198472	0.24351	0.347622	2.7261e-12	1.11343e-11	-0.286302	1.21874e-08	3.69519e-08	-0.37514	3.27736e-14	1.54013e-13	0.341988	6.40081e-12	2.54146e-11	-0.0566089	0.269736	0.320559
6668	SP2	ENSG00000167182	darkgreen	Cluster 11	0.618975	9.01685e-42	3.50902e-40	-0.603557	2.81455e-39	4.55305e-38	-0.637907	4.96751e-45	9.92494e-44	0.77214	7.85222e-77	4.59652e-75	0.175704	0.000561141	0.00103936	0.221352	1.26319e-05	2.84533e-05	0.128961	0.0116422	0.0179262	0.247963	9.23087e-07	2.33915e-06	0.110579	0.0307117	0.0441435	0.543922	8.50722e-31	9.72417e-30	0.0325677	0.525682	0.579126	-0.194315	0.000132432	0.000265592	0.307303	8.48409e-10	2.84672e-09	-0.136208	0.00767875	0.0121489
24145	PANX1	ENSG00000110218	darkgreen	Cluster 11	0.618268	1.18175e-41	4.56072e-40	-0.585199	1.76952e-36	2.5771e-35	-0.627143	3.77145e-43	7.05651e-42	0.647136	1.0548e-46	2.23964e-45	0.160213	0.0016815	0.00292623	0.311453	4.88363e-10	1.67168e-09	0.362572	2.60227e-13	1.14622e-12	0.394415	1.14187e-15	5.9253e-15	0.237497	2.67985e-06	6.48649e-06	0.279247	2.84462e-08	8.3418e-08	-0.233763	3.87431e-06	9.21941e-06	-0.258296	3.07269e-07	8.16707e-07	0.361803	2.94562e-13	1.29208e-12	-0.221781	1.214e-05	2.74008e-05
6667	SP1	ENSG00000185591	darkgreen	Cluster 11	0.61787	1.37521e-41	5.27807e-40	-0.590052	3.35318e-37	5.01955e-36	-0.805069	3.28352e-88	2.84408e-86	0.897344	4.66689e-137	3.01875e-134	0.293669	4.90419e-09	1.54153e-08	0.325542	7.01827e-11	2.57196e-10	0.297781	2.91711e-09	9.35721e-09	0.345546	3.74121e-12	1.51161e-11	0.133885	0.00879307	0.0137902	0.541247	1.86824e-30	2.10468e-29	-0.122102	0.0169598	0.0254406	-0.323716	9.07702e-11	3.29689e-10	0.378097	1.9862e-14	9.47314e-14	-0.0876854	0.0869931	0.115067
89910	UBE3B	ENSG00000151148	darkgreen	Cluster 11	0.617494	1.58753e-41	6.02654e-40	-0.682472	1.1091e-53	2.99949e-52	-0.630401	1.03562e-43	1.97856e-42	0.71837	7.33689e-62	2.60759e-60	0.315581	2.79541e-10	9.75366e-10	0.291455	6.46523e-09	2.00992e-08	0.219216	1.53786e-05	3.43065e-05	0.21538	2.17907e-05	4.7772e-05	0.133614	0.00893201	0.0139949	0.523012	3.31404e-28	3.36903e-27	0.0390495	0.446655	0.502094	-0.054052	0.291999	0.344167	0.247861	9.32997e-07	2.36284e-06	-0.277343	3.56104e-08	1.03449e-07
10291	SF3A1	ENSG00000099995	darkgreen	Cluster 11	0.61733	1.68962e-41	6.39668e-40	-0.5847	2.09586e-36	3.04552e-35	-0.748658	7.96021e-70	3.67786e-68	0.751393	1.33516e-70	6.33366e-69	0.235333	3.32025e-06	7.95542e-06	0.268038	1.04207e-07	2.89992e-07	0.083288	0.10409	0.135551	0.150032	0.00328865	0.00549359	0.0851688	0.0964776	0.126491	0.361016	3.34249e-13	1.46075e-12	-0.195508	0.00012015	0.000242085	-0.213819	2.50682e-05	5.45979e-05	0.130663	0.0105769	0.0163901	-0.0189997	0.711262	0.751699
121441	NEDD1	ENSG00000139350	darkgreen	Cluster 11	0.61685	2.02781e-41	7.6562e-40	-0.588409	5.90638e-37	8.75903e-36	-0.742403	4.33643e-68	1.89893e-66	0.839062	1.68188e-102	2.52374e-100	0.258373	3.04731e-07	8.102e-07	0.340279	8.26433e-12	3.25413e-11	0.329629	3.92231e-11	1.46485e-10	0.396425	7.94316e-16	4.16693e-15	0.150701	0.0031506	0.0052779	0.494725	5.63527e-25	4.91946e-24	-0.150797	0.00313111	0.00524733	-0.323214	9.7388e-11	3.52919e-10	0.408394	8.68793e-17	4.85595e-16	-0.187589	0.000226762	0.000441853
25820	ARIH1	ENSG00000166233	darkgreen	Cluster 11	0.616564	2.26041e-41	8.51135e-40	-0.545784	4.90037e-31	5.65273e-30	-0.781804	5.78469e-80	3.79464e-78	0.875602	3.80542e-122	1.27398e-119	0.172401	0.000714704	0.00130655	0.235808	3.16842e-06	7.60956e-06	0.138515	0.00669889	0.0106921	0.322826	1.02824e-10	3.71755e-10	0.104139	0.0419266	0.0588394	0.507878	1.93263e-26	1.80951e-25	-0.151733	0.00294797	0.00495944	-0.341924	6.46193e-12	2.565e-11	0.339681	9.03401e-12	3.54656e-11	-0.0230015	0.654048	0.699662
5469	MED1	ENSG00000125686	darkgreen	Cluster 11	0.616418	2.38936e-41	8.94855e-40	-0.566815	7.53833e-34	9.86711e-33	-0.7859	2.43008e-81	1.66968e-79	0.866418	1.14203e-116	2.93807e-114	0.0674398	0.188417	0.232316	0.138733	0.00661217	0.0105635	0.137564	0.0070882	0.0112724	0.27708	3.67289e-08	1.06578e-07	0.0306829	0.549929	0.602357	0.417998	1.37837e-17	8.08314e-17	-0.205924	5.01129e-05	0.000105484	-0.335579	1.65529e-11	6.37155e-11	0.402501	2.61222e-16	1.4146e-15	-0.0805714	0.115916	0.149544
8925	HERC1	ENSG00000103657	darkgreen	Cluster 11	0.616016	2.78261e-41	1.03105e-39	-0.635544	1.30414e-44	2.57047e-43	-0.826147	1.04811e-96	1.25881e-94	0.851725	1.05544e-108	2.0401e-106	0.244125	1.37218e-06	3.4184e-06	0.314588	3.19928e-10	1.11074e-09	0.205366	5.25747e-05	0.000110405	0.312869	4.0372e-10	1.3902e-09	0.119444	0.0195315	0.0290227	0.489375	2.1316e-24	1.80743e-23	-0.117399	0.0217352	0.0320538	-0.262713	1.89198e-07	5.13229e-07	0.238726	2.37047e-06	5.76833e-06	0.0237013	0.644235	0.690622
54878	DPP8	ENSG00000074603	darkgreen	Cluster 11	0.615503	3.37872e-41	1.2486e-39	-0.629816	1.30775e-43	2.48981e-42	-0.832848	1.19162e-99	1.59043e-97	0.895262	1.7233e-135	1.01337e-132	0.260395	2.44313e-07	6.55345e-07	0.377826	2.07995e-14	9.90853e-14	0.24702	1.01819e-06	2.56899e-06	0.336211	1.5087e-11	5.82934e-11	0.0560609	0.274407	0.325502	0.506789	2.56948e-26	2.39107e-25	-0.173374	0.000665862	0.00122182	-0.317111	2.26813e-10	7.97395e-10	0.290347	7.41712e-09	2.29395e-08	-0.0670373	0.191074	0.235279
5781	PTPN11	ENSG00000179295	darkgreen	Cluster 11	0.61529	3.66323e-41	1.35016e-39	-0.604985	1.67521e-39	2.73389e-38	-0.817859	3.108e-93	3.22954e-91	0.86393	2.96152e-115	7.31759e-113	0.142116	0.00539136	0.0087287	0.402191	2.76624e-16	1.49551e-15	0.208471	4.0191e-05	8.55153e-05	0.3751	3.29935e-14	1.54995e-13	0.109744	0.0320022	0.0458629	0.421205	7.35641e-18	4.38393e-17	-0.249512	7.85195e-07	2.00504e-06	-0.323053	9.9607e-11	3.60636e-10	0.353748	1.05681e-12	4.45274e-12	-0.141386	0.00563624	0.00910091
23332	CLASP1	ENSG00000074054	darkgreen	Cluster 11	0.614883	4.27176e-41	1.5703e-39	-0.653804	5.99754e-48	1.33005e-46	-0.734451	5.92923e-66	2.42739e-64	0.777972	1.05486e-78	6.58344e-77	0.323962	8.768e-11	3.1881e-10	0.499928	1.51038e-25	1.35637e-24	0.308423	7.31616e-10	2.46663e-09	0.312596	4.18815e-10	1.44007e-09	0.162661	0.00142261	0.00250056	0.488693	2.52171e-24	2.13003e-23	-0.0870474	0.0893235	0.117878	-0.252647	5.64003e-07	1.46106e-06	0.22139	1.25873e-05	2.83574e-05	-0.146531	0.00410419	0.0067639
29978	UBQLN2	ENSG00000188021	darkgreen	Cluster 11	0.614861	4.30739e-41	1.57923e-39	-0.641275	1.23681e-45	2.52658e-44	-0.785648	2.96042e-81	2.02714e-79	0.828688	8.29688e-98	1.03563e-95	0.197254	0.000104089	0.000211224	0.275125	4.61641e-08	1.32684e-07	0.153196	0.00268112	0.00453656	0.265346	1.41114e-07	3.87518e-07	0.046124	0.368648	0.423657	0.370448	7.1782e-14	3.2947e-13	-0.263231	1.78635e-07	4.85681e-07	-0.329118	4.22054e-11	1.57318e-10	0.235351	3.31462e-06	7.94257e-06	-0.0157062	0.759613	0.794992
54545	MTMR12	ENSG00000150712	darkgreen	Cluster 11	0.614672	4.6246e-41	1.68665e-39	-0.663184	9.37382e-50	2.20917e-48	-0.766396	4.83603e-75	2.66145e-73	0.811057	1.63025e-90	1.54025e-88	0.117257	0.0218961	0.0322727	0.195581	0.000119429	0.000240721	0.131451	0.0101131	0.0157202	0.221158	1.2861e-05	2.89436e-05	0.068756	0.179918	0.222805	0.446181	4.36491e-20	2.95955e-19	-0.143448	0.00496942	0.0080883	-0.235561	3.24658e-06	7.78735e-06	0.360717	3.50641e-13	1.52984e-12	-0.263597	1.7152e-07	4.67313e-07
23233	EXOC6B	ENSG00000144036	darkgreen	Cluster 11	0.614213	5.49827e-41	1.98966e-39	-0.648788	5.21849e-47	1.12064e-45	-0.767182	2.77135e-75	1.54015e-73	0.836238	3.43479e-101	4.90612e-99	0.228378	6.52262e-06	1.51634e-05	0.404238	1.89264e-16	1.03518e-15	0.243731	1.42864e-06	3.55366e-06	0.389154	2.91782e-15	1.47516e-14	0.133474	0.00900485	0.0140997	0.468976	2.76185e-22	2.1067e-21	-0.168501	0.00094571	0.00170155	-0.373413	4.38036e-14	2.04041e-13	0.329677	3.89546e-11	1.45521e-10	-0.185238	0.000272499	0.00052559
9646	CTR9	ENSG00000198730	darkgreen	Cluster 11	0.614165	5.59764e-41	2.02037e-39	-0.57786	2.07736e-35	2.90491e-34	-0.750262	2.80029e-70	1.31461e-68	0.888773	8.25051e-131	3.96366e-128	0.119097	0.0198915	0.0295214	0.103809	0.0425839	0.059686	0.131826	0.00989885	0.0154065	0.300867	1.96448e-09	6.39499e-09	-0.00686532	0.893606	0.911512	0.452376	1.14462e-20	8.00573e-20	-0.19949	8.64583e-05	0.000177086	-0.39154	1.91075e-15	9.77703e-15	0.381596	1.09109e-14	5.29769e-14	-0.00359171	0.944218	0.954245
7592	ZNF41	ENSG00000147124	darkgreen	Cluster 11	0.61405	5.84484e-41	2.09872e-39	-0.642658	6.95169e-46	1.4314e-44	-0.77485	1.07688e-77	6.48406e-76	0.914663	1.45829e-151	2.12999e-148	0.114616	0.0250788	0.0366021	0.230745	5.19547e-06	1.22012e-05	0.212594	2.79581e-05	6.05499e-05	0.345033	4.04378e-12	1.6304e-11	0.0349298	0.496083	0.550562	0.577343	2.46441e-35	3.43686e-34	-0.0819375	0.109844	0.142374	-0.289629	8.10512e-09	2.49782e-08	0.44686	3.77434e-20	2.56633e-19	-0.251541	6.34115e-07	1.63474e-06
81567	TXNDC5	ENSG00000239264	darkgreen	Cluster 11	0.613926	6.12398e-41	2.18768e-39	-0.623961	1.31361e-42	2.41416e-41	-0.696076	1.22438e-56	3.66476e-55	0.77364	2.62255e-77	1.5604e-75	0.0809454	0.114228	0.147568	0.158032	0.0019478	0.00335949	0.114584	0.0251186	0.0366566	0.325317	7.24482e-11	2.6521e-10	0.0865779	0.0910703	0.119982	0.422463	5.73857e-18	3.44269e-17	-0.123003	0.0161578	0.0243182	-0.172702	0.000699236	0.0012797	0.379142	1.66207e-14	7.96936e-14	-0.0863649	0.0918718	0.120934
9043	SPAG9	ENSG00000008294	darkgreen	Cluster 11	0.613657	6.77679e-41	2.41469e-39	-0.571578	1.62895e-34	2.19548e-33	-0.794109	3.41632e-84	2.57812e-82	0.838301	3.81408e-102	5.6345e-100	0.241064	1.87375e-06	4.60969e-06	0.437753	2.58246e-19	1.67926e-18	0.370181	7.50366e-14	3.43867e-13	0.47693	4.3081e-23	3.41892e-22	0.177557	0.000489048	0.000913111	0.441194	1.25722e-19	8.31216e-19	-0.18368	0.000307402	0.000589221	-0.356332	7.04254e-13	3.00539e-12	0.333526	2.23409e-11	8.50955e-11	0.00931628	0.855981	0.878986
5573	PRKAR1A	ENSG00000108946	darkgreen	Cluster 11	0.613527	7.11472e-41	2.52863e-39	-0.632033	5.38907e-44	1.04034e-42	-0.760409	3.13265e-73	1.6206e-71	0.72923	1.36174e-64	5.32569e-63	0.237291	2.73536e-06	6.61491e-06	0.350855	1.65754e-12	6.88074e-12	0.196273	0.000112845	0.000228161	0.25115	6.60905e-07	1.70075e-06	0.11685	0.0223622	0.0329115	0.292681	5.54943e-09	1.73612e-08	-0.292821	5.45356e-09	1.70718e-08	-0.298551	2.64404e-09	8.51428e-09	0.110634	0.0306282	0.0440325	-0.00494708	0.923224	0.936495
9693	RAPGEF2	ENSG00000109756	darkgreen	Cluster 11	0.613512	7.15613e-41	2.53687e-39	-0.684352	4.42639e-54	1.21229e-52	-0.794441	2.60293e-84	1.97005e-82	0.89843	6.89779e-138	4.64424e-135	0.0811179	0.113456	0.146644	0.170436	0.000823619	0.00149327	0.13104	0.0103529	0.0160662	0.317152	2.25555e-10	7.93128e-10	0.101485	0.047465	0.0659749	0.557226	1.53004e-32	1.89261e-31	-0.0814062	0.112175	0.145127	-0.343946	4.76675e-12	1.9113e-11	0.332147	2.72875e-11	1.03264e-10	-0.155499	0.0023052	0.00393577
10097	ACTR2	ENSG00000138071	darkgreen	Cluster 11	0.612757	9.49835e-41	3.30002e-39	-0.618602	1.04008e-41	1.84954e-40	-0.742933	3.10514e-68	1.36635e-66	0.841272	1.52425e-103	2.38193e-101	0.0544659	0.288314	0.340251	0.21603	2.05511e-05	4.52023e-05	0.245254	1.22197e-06	3.05867e-06	0.457008	4.13167e-21	2.9615e-20	0.0833952	0.103644	0.135029	0.369557	8.32e-14	3.79846e-13	-0.291177	6.69262e-09	2.07804e-08	-0.367529	1.16175e-13	5.25217e-13	0.476975	4.26283e-23	3.38388e-22	-0.104445	0.041325	0.0580644
9931	HELZ	ENSG00000198265	darkgreen	Cluster 11	0.61261	1.00352e-40	3.47788e-39	-0.596839	3.12221e-38	4.86143e-37	-0.84742	1.56676e-106	2.73377e-104	0.934703	8.45959e-173	6.12867e-169	0.224018	9.85423e-06	2.24651e-05	0.327786	5.10475e-11	1.89007e-10	0.24006	2.07337e-06	5.0764e-06	0.333253	2.32449e-11	8.84327e-11	0.0943255	0.0655277	0.0887947	0.554026	4.08821e-32	4.9644e-31	-0.134714	0.00838015	0.0131828	-0.330681	3.37195e-11	1.26607e-10	0.341439	6.94881e-12	2.75055e-11	-0.0396678	0.439485	0.494993
259282	BOD1L1	ENSG00000038219	darkgreen	Cluster 11	0.612351	1.10556e-40	3.79493e-39	-0.598599	1.67099e-38	2.62871e-37	-0.819001	1.05835e-93	1.12096e-91	0.923777	1.7064e-160	3.72356e-157	0.21473	2.3103e-05	5.05096e-05	0.362265	2.73431e-13	1.20236e-12	0.220972	1.30833e-05	2.9422e-05	0.37375	4.13973e-14	1.9322e-13	0.106377	0.0376901	0.0533478	0.612315	1.12047e-40	1.91431e-39	-0.0618953	0.227461	0.275317	-0.309911	6.00236e-10	2.03917e-09	0.334683	1.88731e-11	7.23128e-11	-0.100713	0.0491865	0.0681856
163859	SDE2	ENSG00000143751	darkgreen	Cluster 11	0.61235	1.1059e-40	3.79493e-39	-0.579211	1.32597e-35	1.86949e-34	-0.778165	9.12733e-79	5.70824e-77	0.878307	7.65409e-124	2.72353e-121	0.132146	0.00971918	0.0151456	0.219991	1.43219e-05	3.2072e-05	0.174435	0.000616097	0.00113532	0.331621	2.94453e-11	1.11114e-10	0.292342	5.78932e-09	1.80848e-08	0.481506	1.44694e-23	1.17676e-22	-0.174102	0.000631328	0.00116174	-0.448947	2.40917e-20	1.65669e-19	0.354187	9.86674e-13	4.16566e-12	-0.0276988	0.589406	0.639636
10162	LPCAT3	ENSG00000111684	darkgreen	Cluster 11	0.612113	1.20854e-40	4.13694e-39	-0.617228	1.75634e-41	3.0992e-40	-0.727379	4.06447e-64	1.56492e-62	0.772773	4.94672e-77	2.91549e-75	0.0976842	0.0564522	0.0774517	0.145359	0.00441545	0.00724118	0.0610801	0.233654	0.281981	0.277696	3.41618e-08	9.94224e-08	0.071332	0.164112	0.20507	0.40543	1.51562e-16	8.33519e-16	-0.164743	0.00123177	0.00218332	-0.157872	0.00196885	0.00339322	0.313637	3.63919e-10	1.25795e-09	-0.147714	0.00381009	0.00630862
55252	ASXL2	ENSG00000143970	darkgreen	Cluster 11	0.611841	1.3376e-40	4.54524e-39	-0.622795	2.06773e-42	3.76721e-41	-0.82325	1.79872e-95	2.02976e-93	0.882101	2.72339e-126	1.06764e-123	0.227188	7.30601e-06	1.68996e-05	0.315792	2.71619e-10	9.48804e-10	0.301198	1.88244e-09	6.1384e-09	0.411345	4.96621e-17	2.81786e-16	0.111989	0.0286319	0.0413711	0.4446	6.11629e-20	4.1121e-19	-0.209896	3.54806e-05	7.59283e-05	-0.363051	2.4089e-13	1.06397e-12	0.365564	1.60212e-13	7.16821e-13	-0.0369508	0.471478	0.526655
9990	SLC12A6	ENSG00000140199	darkgreen	Cluster 11	0.611825	1.34544e-40	4.56074e-39	-0.613051	8.50798e-41	1.45935e-39	-0.786432	1.60163e-81	1.10845e-79	0.84388	8.54256e-105	1.38266e-102	0.315352	2.88397e-10	1.00514e-09	0.395684	9.08334e-16	4.7439e-15	0.393955	1.24037e-15	6.42152e-15	0.444717	5.96554e-20	4.01283e-19	0.188129	0.000217338	0.000424554	0.542996	1.11799e-30	1.27157e-29	-0.0752469	0.142118	0.180022	-0.227065	7.39208e-06	1.70899e-05	0.305957	1.01301e-09	3.37887e-09	-0.168382	0.000953702	0.00171499
9354	UBE4A	ENSG00000110344	darkgreen	Cluster 11	0.611545	1.49368e-40	5.05096e-39	-0.644959	2.64859e-46	5.54313e-45	-0.808088	2.31569e-89	2.09704e-87	0.799264	4.73559e-86	3.80857e-84	0.167492	0.00101579	0.00182002	0.196888	0.000107277	0.000217398	0.200371	8.03189e-05	0.000165093	0.224188	9.69822e-06	2.21322e-05	0.0649307	0.205429	0.251203	0.384774	6.29261e-15	3.10865e-14	-0.212762	2.75455e-05	5.97139e-05	-0.306655	9.24118e-10	3.09142e-09	0.264818	1.49693e-07	4.10071e-07	-0.117818	0.0212671	0.0314139
5921	RASA1	ENSG00000145715	darkgreen	Cluster 11	0.611446	1.54977e-40	5.22794e-39	-0.569393	3.29939e-34	4.38296e-33	-0.802299	3.59256e-87	3.00401e-85	0.918001	1.03254e-154	1.70009e-151	0.208007	4.18461e-05	8.88645e-05	0.294579	4.37441e-09	1.38097e-08	0.228167	6.65545e-06	1.54593e-05	0.357896	5.49836e-13	2.36508e-12	0.123432	0.0157875	0.0238045	0.59802	2.05347e-38	3.21727e-37	-0.063314	0.216963	0.263829	-0.293412	5.06484e-09	1.58976e-08	0.364823	1.80741e-13	8.05511e-13	-0.0418937	0.414226	0.46976
49855	SCAPER	ENSG00000140386	darkgreen	Cluster 11	0.611121	1.74921e-40	5.85818e-39	-0.614998	4.08984e-41	7.09449e-40	-0.784726	6.07052e-81	4.12558e-79	0.784794	5.75869e-81	3.91513e-79	0.286221	1.23095e-08	3.73135e-08	0.379737	1.50148e-14	7.22327e-14	0.196887	0.00010729	0.000217423	0.242822	1.56756e-06	3.88519e-06	0.0847704	0.0980519	0.128363	0.459918	2.16134e-21	1.5704e-20	-0.121783	0.0172514	0.0258494	-0.164692	0.00123613	0.00219055	0.147554	0.00384868	0.00636885	-0.0704683	0.169291	0.210923
103	ADAR	ENSG00000160710	darkgreen	Cluster 11	0.610697	2.04774e-40	6.82514e-39	-0.573013	1.02145e-34	1.38973e-33	-0.626652	4.5776e-43	8.54102e-42	0.763233	4.44825e-74	2.37472e-72	0.194164	0.000134067	0.000268707	0.181648	0.000359211	0.000682646	0.343375	5.19601e-12	2.07808e-11	0.377782	2.09558e-14	9.98139e-14	0.070601	0.168488	0.210037	0.411357	4.955e-17	2.81176e-16	-0.114075	0.0257774	0.0375436	-0.311294	4.98902e-10	1.70602e-09	0.422421	5.78673e-18	3.47008e-17	-0.0218601	0.670179	0.714509
64778	FNDC3B	ENSG00000075420	darkgreen	Cluster 11	0.61065	2.08439e-40	6.93071e-39	-0.623103	1.83464e-42	3.35165e-41	-0.777496	1.5069e-78	9.3499e-77	0.77732	1.7197e-78	1.06411e-76	0.16984	0.000859556	0.00155479	0.275433	4.45395e-08	1.2822e-07	0.212307	2.8681e-05	6.20324e-05	0.382033	1.01184e-14	4.92595e-14	0.100113	0.0505609	0.0699465	0.272177	6.49596e-08	1.84229e-07	-0.337872	1.18122e-11	4.59905e-11	-0.340142	8.43395e-12	3.31868e-11	0.26927	9.06079e-08	2.53637e-07	0.162813	0.0014078	0.00247613
6830	SUPT6H	ENSG00000109111	darkgreen	Cluster 11	0.610462	2.23501e-40	7.41385e-39	-0.520379	6.82235e-28	6.8271e-27	-0.432753	7.2446e-19	4.58604e-18	0.410365	5.98327e-17	3.37738e-16	0.333009	2.40813e-11	9.1492e-11	0.361915	2.89272e-13	1.26964e-12	0.24786	9.33063e-07	2.36297e-06	0.141374	0.00564028	0.00910664	0.147562	0.00384684	0.0063661	0.262174	2.00845e-07	5.43399e-07	0.0125562	0.806756	0.83614	0.0185293	0.718103	0.757779	-0.0436937	0.39444	0.449887	-0.00434583	0.932531	0.944559
6397	SEC14L1	ENSG00000129657	darkgreen	Cluster 11	0.610222	2.44345e-40	8.08602e-39	-0.529613	5.27125e-29	5.56356e-28	-0.591739	1.86803e-37	2.82648e-36	0.702882	3.51067e-58	1.10007e-56	0.201316	7.41926e-05	0.000153072	0.338128	1.13728e-11	4.43301e-11	0.326198	6.39627e-11	2.35107e-10	0.536805	6.79022e-30	7.44892e-29	0.127533	0.0126087	0.0193039	0.37102	6.52831e-14	3.00509e-13	-0.130784	0.0105043	0.0162866	-0.296304	3.51862e-09	1.12075e-08	0.338399	1.09261e-11	4.26431e-11	0.115601	0.0238472	0.0349337
996	CDC27	ENSG00000004897	darkgreen	Cluster 11	0.610189	2.47351e-40	8.1661e-39	-0.581906	5.38395e-36	7.6981e-35	-0.725647	1.12133e-63	4.25676e-62	0.790277	7.60006e-83	5.48622e-81	0.158695	0.00186306	0.00322184	0.302713	1.54738e-09	5.08381e-09	0.282367	1.96114e-08	5.83817e-08	0.384199	6.95491e-15	3.42463e-14	0.0950707	0.063417	0.086177	0.337833	1.18805e-11	4.62472e-11	-0.281719	2.11927e-08	6.2902e-08	-0.384755	6.31368e-15	3.11863e-14	0.384387	6.73036e-15	3.31721e-14	-0.0710125	0.166014	0.207253
347344	ZNF81	ENSG00000197779	darkgreen	Cluster 11	0.610096	2.56007e-40	8.43188e-39	-0.606024	1.1469e-39	1.88359e-38	-0.767967	1.5852e-75	8.88593e-74	0.858167	4.37909e-112	9.50987e-110	0.252571	5.68553e-07	1.47234e-06	0.320918	1.3416e-10	4.80484e-10	0.30942	6.40775e-10	2.17066e-09	0.364871	1.7934e-13	7.99443e-13	0.0787503	0.124415	0.159459	0.540518	2.31195e-30	2.59325e-29	-0.0732849	0.152841	0.19229	-0.274455	4.99106e-08	1.43009e-07	0.353143	1.16165e-12	4.87914e-12	-0.0717575	0.161604	0.202233
84726	PRRC2B	ENSG00000130723	darkgreen	Cluster 11	0.609953	2.69974e-40	8.87093e-39	-0.636865	7.60984e-45	1.51109e-43	-0.778254	8.53671e-79	5.34625e-77	0.8758	2.86974e-122	9.66089e-120	0.162568	0.00143171	0.00251536	0.203093	6.38398e-05	0.000132735	0.138432	0.00673201	0.0107416	0.307267	8.52442e-10	2.85983e-09	0.115702	0.0237243	0.0347636	0.538935	3.6654e-30	4.07478e-29	-0.0562316	0.272946	0.323951	-0.31789	2.03827e-10	7.19449e-10	0.350778	1.6774e-12	6.96078e-12	-0.0916198	0.0736812	0.09888
9810	RNF40	ENSG00000103549	darkgreen	Cluster 11	0.60993	2.7229e-40	8.92598e-39	-0.578328	1.77846e-35	2.49328e-34	-0.551828	7.98321e-32	9.56022e-31	0.743406	2.30231e-68	1.01704e-66	0.140215	0.00604964	0.0097219	0.151459	0.00300057	0.00504246	0.101917	0.046523	0.0647611	0.267523	1.10458e-07	3.06541e-07	0.0461414	0.368467	0.423482	0.548093	2.46093e-31	2.88115e-30	0.0804875	0.116297	0.14998	-0.0867618	0.0903829	0.119152	0.367851	1.10193e-13	4.98982e-13	-0.145348	0.00441852	0.00724582
23276	KLHL18	ENSG00000114648	darkgreen	Cluster 11	0.609905	2.74765e-40	8.98599e-39	-0.57531	4.81718e-35	6.63626e-34	-0.579015	1.41555e-35	1.99346e-34	0.741618	7.10671e-68	3.0874e-66	0.1309	0.0104353	0.0161863	0.154674	0.00243403	0.00414216	0.242197	1.67052e-06	4.12954e-06	0.38204	1.01077e-14	4.92103e-14	0.182508	0.00033637	0.000641649	0.465923	5.5633e-22	4.16864e-21	-0.0168008	0.74343	0.780553	-0.239587	2.17438e-06	5.31214e-06	0.444005	6.94019e-20	4.6522e-19	-0.0397486	0.438552	0.494074
6738	TROVE2	ENSG00000116747	darkgreen	Cluster 11	0.609765	2.89427e-40	9.42125e-39	-0.591838	1.80507e-37	2.73328e-36	-0.831026	7.75382e-99	1.00454e-96	0.910825	4.26898e-148	5.08672e-145	0.104343	0.0415247	0.0583234	0.216421	1.98368e-05	4.37119e-05	0.18089	0.000380525	0.000720777	0.365015	1.75202e-13	7.81533e-13	0.032748	0.523391	0.576947	0.406715	1.19146e-16	6.59553e-16	-0.295289	4.0006e-09	1.2678e-08	-0.460085	2.08174e-21	1.5139e-20	0.411052	5.25128e-17	2.9756e-16	-0.0643497	0.209522	0.255659
55667	DENND4C	ENSG00000137145	darkgreen	Cluster 11	0.609679	2.98763e-40	9.70249e-39	-0.616048	2.74947e-41	4.81226e-40	-0.864895	8.43708e-116	2.1194e-113	0.928431	1.7014e-165	5.70649e-162	0.182047	0.000348431	0.000663252	0.241558	1.78227e-06	4.39361e-06	0.146967	0.00399353	0.00659229	0.300048	2.18275e-09	7.07755e-09	0.0512882	0.317411	0.370708	0.486471	4.34716e-24	3.6303e-23	-0.198149	9.66631e-05	0.000196905	-0.357683	5.68728e-13	2.44402e-12	0.339439	9.36511e-12	3.67359e-11	0.0177505	0.729478	0.767957
64746	ACBD3	ENSG00000182827	darkgreen	Cluster 11	0.609569	3.11227e-40	1.00838e-38	-0.568844	3.93602e-34	5.21299e-33	-0.7501	3.11479e-70	1.45848e-68	0.834554	2.01873e-100	2.78253e-98	0.0526314	0.304886	0.357698	0.0681365	0.183882	0.227246	0.1281	0.0122169	0.0187472	0.339544	9.21914e-12	3.61743e-11	0.126809	0.0131251	0.0200427	0.357816	5.56832e-13	2.39426e-12	-0.268706	9.66058e-08	2.69664e-07	-0.416383	1.88659e-17	1.09773e-16	0.374744	3.5035e-14	1.64333e-13	0.0684046	0.182159	0.225328
51780	KDM3B	ENSG00000120733	darkgreen	Cluster 11	0.609486	3.20894e-40	1.03728e-38	-0.605446	1.41635e-39	2.31854e-38	-0.796645	4.22646e-85	3.29664e-83	0.912016	3.73263e-149	4.72754e-146	0.194614	0.000129241	0.000259485	0.286394	1.20515e-08	3.65554e-08	0.187934	0.000220695	0.000430731	0.307329	8.4557e-10	2.83757e-09	0.0601875	0.24057	0.289453	0.566604	8.06331e-34	1.05467e-32	-0.089133	0.0818865	0.108895	-0.323829	8.93373e-11	3.24628e-10	0.371725	5.80684e-14	2.68328e-13	-0.151053	0.00308002	0.00516706
1495	CTNNA1	ENSG00000044115	darkgreen	Cluster 11	0.608851	4.05874e-40	1.29101e-38	-0.531753	2.87993e-29	3.07584e-28	-0.559578	7.37804e-33	9.25851e-32	0.694416	2.86726e-56	8.44127e-55	0.168114	0.00097201	0.00174609	0.23989	2.10922e-06	5.15997e-06	0.157651	0.00199812	0.00344121	0.392861	1.50902e-15	7.76705e-15	0.0847938	0.097959	0.128263	0.426773	2.43272e-18	1.49393e-17	-0.0691456	0.177458	0.220056	-0.204678	5.57719e-05	0.00011676	0.3727	4.93528e-14	2.28989e-13	0.0055481	0.913931	0.928412
84343	HPS3	ENSG00000163755	darkgreen	Cluster 11	0.608839	4.07665e-40	1.29376e-38	-0.640894	1.44839e-45	2.94947e-44	-0.675488	3.17367e-52	8.16364e-51	0.806828	7.04858e-89	6.26403e-87	0.227098	7.36897e-06	1.70387e-05	0.288441	9.38181e-09	2.8742e-08	0.367974	1.07992e-13	4.89211e-13	0.50496	4.13679e-26	3.81428e-25	0.125841	0.0138445	0.0210636	0.520484	6.62913e-28	6.63998e-27	-0.0588341	0.251329	0.30108	-0.191865	0.000161433	0.00032053	0.464277	8.09154e-22	6.01308e-21	-0.111188	0.0297974	0.0429254
6780	STAU1	ENSG00000124214	darkgreen	Cluster 11	0.608819	4.10699e-40	1.30042e-38	-0.534595	1.28127e-29	1.38983e-28	-0.633783	2.66338e-44	5.19694e-43	0.760162	3.71172e-73	1.91579e-71	0.0863914	0.0917718	0.120817	0.182073	0.000347734	0.000661988	0.152715	0.00276627	0.00467208	0.397478	6.56076e-16	3.45937e-15	0.0554104	0.280023	0.33145	0.358187	5.25006e-13	2.26171e-12	-0.210757	3.28943e-05	7.06767e-05	-0.271889	6.71488e-08	1.90214e-07	0.40917	7.50444e-17	4.21162e-16	-0.0922277	0.0717808	0.09654
8202	NCOA3	ENSG00000124151	darkgreen	Cluster 11	0.608687	4.31136e-40	1.36204e-38	-0.626896	4.1575e-43	7.76838e-42	-0.727386	4.04702e-64	1.55887e-62	0.850013	7.8622e-108	1.48485e-105	0.225953	8.21318e-06	1.88851e-05	0.297004	3.21987e-09	1.02901e-08	0.35566	7.82917e-13	3.33104e-12	0.455645	5.58559e-21	3.97579e-20	0.139934	0.00615306	0.00987706	0.493183	8.2893e-25	7.17788e-24	-0.11097	0.030122	0.0433594	-0.409427	7.14743e-17	4.01636e-16	0.43072	1.09649e-18	6.87167e-18	-0.0662827	0.196129	0.240937
55187	VPS13D	ENSG00000048707	darkgreen	Cluster 11	0.608634	4.39633e-40	1.38574e-38	-0.558576	1.00727e-32	1.2553e-31	-0.678539	7.41508e-53	1.9489e-51	0.691425	1.31006e-55	3.77402e-54	0.489612	2.01086e-24	1.70737e-23	0.314414	3.276e-10	1.13644e-09	0.25726	3.43864e-07	9.09678e-07	0.275304	4.52133e-08	1.30071e-07	0.161443	0.00154649	0.00270507	0.382364	9.55693e-15	4.66139e-14	-0.111579	0.029224	0.0421611	-0.217463	1.8048e-05	3.99646e-05	0.156611	0.00214155	0.00367196	0.122746	0.016383	0.0246341
151195	CCNYL1	ENSG00000163249	darkgreen	Cluster 11	0.60812	5.31395e-40	1.66743e-38	-0.620883	4.33236e-42	7.806e-41	-0.608686	4.31376e-40	7.20882e-39	0.679581	4.49705e-53	1.19234e-51	0.172932	0.000687631	0.00125964	0.18631	0.000250682	0.000485859	0.27236	6.36047e-08	1.80536e-07	0.312807	4.07097e-10	1.4014e-09	0.267625	1.09197e-07	3.03194e-07	0.383652	7.64751e-15	3.75383e-14	-0.130898	0.0104364	0.0161879	-0.209516	3.66848e-05	7.83959e-05	0.376261	2.71243e-14	1.28247e-13	-0.186672	0.000243673	0.000472948
118987	PDZD8	ENSG00000165650	darkgreen	Cluster 11	0.60798	5.59537e-40	1.74786e-38	-0.520882	5.94688e-28	5.97181e-27	-0.802742	2.4571e-87	2.07083e-85	0.833364	6.97833e-100	9.36213e-98	0.0941337	0.06608	0.0894801	0.188083	0.000218129	0.000426007	0.125278	0.0142787	0.0216764	0.321287	1.27444e-10	4.57333e-10	0.129537	0.0112713	0.0173929	0.316402	2.49922e-10	8.75682e-10	-0.327654	5.20112e-11	1.92494e-10	-0.382964	8.61609e-15	4.21612e-14	0.342089	6.30404e-12	2.50425e-11	0.035234	0.492335	0.546989
57182	ANKRD50	ENSG00000151458	darkgreen	Cluster 11	0.607455	6.7863e-40	2.10572e-38	-0.455883	5.29955e-21	3.77739e-20	-0.672244	1.46022e-51	3.66503e-50	0.752567	6.16056e-71	2.95023e-69	0.26182	2.08844e-07	5.63998e-07	0.32003	1.5173e-10	5.40907e-10	0.326977	5.72762e-11	2.11314e-10	0.469408	2.49985e-22	1.9116e-21	0.181802	0.000355015	0.000675053	0.374114	3.89459e-14	1.82083e-13	-0.189821	0.000190091	0.000373944	-0.302064	1.68297e-09	5.51149e-09	0.370408	7.22643e-14	3.31599e-13	0.0802253	0.117495	0.151379
55153	SDAD1	ENSG00000198301	darkgreen	Cluster 11	0.60734	7.07961e-40	2.19185e-38	-0.57391	7.62295e-35	1.04223e-33	-0.748874	6.91747e-70	3.20098e-68	0.887198	1.02107e-129	4.68182e-127	0.126271	0.0135206	0.0206011	0.199746	8.46296e-05	0.000173542	0.141597	0.00556462	0.008992	0.346987	3.00421e-12	1.22268e-11	0.0339307	0.508493	0.562702	0.512909	5.11594e-27	4.91841e-26	-0.132845	0.00933724	0.0145846	-0.302311	1.63002e-09	5.34504e-09	0.423039	5.12025e-18	3.08216e-17	-0.0661988	0.196697	0.24156
79183	TTPAL	ENSG00000124120	darkgreen	Cluster 11	0.607145	7.60588e-40	2.34436e-38	-0.54968	1.52768e-31	1.80581e-30	-0.452499	1.11414e-20	7.79677e-20	0.53677	6.85866e-30	7.52127e-29	0.312261	4.38172e-10	1.50443e-09	0.227191	7.30364e-06	1.68945e-05	0.334345	1.98262e-11	7.58202e-11	0.214436	2.372e-05	5.17911e-05	0.251622	6.2874e-07	1.62164e-06	0.380837	1.24318e-14	6.01129e-14	0.0227064	0.658203	0.703547	-0.0313175	0.541704	0.594502	0.299351	2.38679e-09	7.71402e-09	-0.259335	2.74382e-07	7.32639e-07
23074	UHRF1BP1L	ENSG00000111647	darkgreen	Cluster 11	0.607131	7.64372e-40	2.35082e-38	-0.619087	8.63847e-42	1.53993e-40	-0.842249	5.20818e-104	8.2455e-102	0.852556	3.9483e-109	7.74757e-107	0.11404	0.0258229	0.0376041	0.284456	1.52479e-08	4.58502e-08	0.199111	8.92385e-05	0.00018246	0.305728	1.04399e-09	3.47809e-09	0.122285	0.016794	0.0252079	0.388458	3.29954e-15	1.66161e-14	-0.276991	3.71154e-08	1.07648e-07	-0.346649	3.16302e-12	1.28504e-11	0.308914	6.85388e-10	2.31625e-09	-0.135042	0.00822135	0.0129492
54617	INO80	ENSG00000128908	darkgreen	Cluster 11	0.607056	7.85937e-40	2.40649e-38	-0.57037	2.40759e-34	3.22143e-33	-0.620051	5.96656e-42	1.06909e-40	0.801402	7.7382e-87	6.3763e-85	0.327558	5.27305e-11	1.95064e-10	0.269455	8.8716e-08	2.48556e-07	0.22418	9.70566e-06	2.21484e-05	0.239594	2.17296e-06	5.30894e-06	0.0845834	0.0987982	0.129248	0.679785	4.07605e-53	1.08151e-51	0.177564	0.000488778	0.000912656	-0.143629	0.00491429	0.00800418	0.320479	1.4258e-10	5.09492e-10	-0.0817542	0.110644	0.143311
150275	CCDC117	ENSG00000159873	darkgreen	Cluster 11	0.60705	7.87655e-40	2.40649e-38	-0.552849	5.85389e-32	7.05599e-31	-0.793446	5.86971e-84	4.39842e-82	0.862333	2.31234e-114	5.47454e-112	0.0454845	0.375331	0.430567	0.180952	0.000378729	0.00071751	0.128323	0.012066	0.018531	0.306698	9.18871e-10	3.07438e-09	0.0500943	0.328822	0.382543	0.424697	3.68355e-18	2.23516e-17	-0.214257	2.41037e-05	5.25911e-05	-0.348233	2.48274e-12	1.01706e-11	0.350119	1.85738e-12	7.68056e-12	-0.0314385	0.540142	0.593012
9578	CDC42BPB	ENSG00000198752	darkgreen	Cluster 11	0.606774	8.71414e-40	2.645e-38	-0.690219	2.40452e-55	6.87228e-54	-0.669427	5.41047e-51	1.33232e-49	0.723282	4.42884e-63	1.64507e-61	0.201278	7.44291e-05	0.000153538	0.258217	3.09935e-07	8.23505e-07	0.143966	0.00481324	0.00785082	0.231043	5.04832e-06	1.18717e-05	0.0381121	0.457649	0.513036	0.429858	1.30624e-18	8.15121e-18	-0.0521442	0.309391	0.362362	-0.264722	1.51313e-07	4.14364e-07	0.214856	2.28418e-05	4.99651e-05	-0.238929	2.32265e-06	5.65774e-06
3658	IREB2	ENSG00000136381	darkgreen	Cluster 11	0.606458	9.78523e-40	2.96365e-38	-0.572866	1.07143e-34	1.45685e-33	-0.845066	2.26322e-105	3.77445e-103	0.898145	1.1416e-137	7.65788e-135	0.153164	0.00268663	0.00454538	0.163411	0.00135095	0.00238217	0.127597	0.0125641	0.0192402	0.268382	1.00225e-07	2.79353e-07	0.0124689	0.808073	0.83729	0.449126	2.31786e-20	1.59523e-19	-0.214154	2.43269e-05	5.30542e-05	-0.351334	1.53899e-12	6.40258e-12	0.332349	2.65007e-11	1.00381e-10	0.0274745	0.592425	0.642439
55281	TMEM140	ENSG00000146859	darkgreen	Cluster 11	0.606407	9.96759e-40	3.01233e-38	-0.515308	2.69317e-27	2.62175e-26	-0.449937	1.94516e-20	1.34419e-19	0.357551	5.8073e-13	2.49365e-12	0.339346	9.4953e-12	3.72289e-11	0.453083	9.80786e-21	6.89046e-20	0.592562	1.40286e-37	2.13244e-36	0.420875	7.84996e-18	4.66975e-17	0.302047	1.68668e-09	5.52333e-09	0.125364	0.0142115	0.0215807	-0.167253	0.00103304	0.00184917	-0.0757061	0.139693	0.177213	0.068307	0.182785	0.226019	-0.141793	0.00549862	0.00889122
23224	SYNE2	ENSG00000054654	darkgreen	Cluster 11	0.605978	1.16635e-39	3.51724e-38	-0.50963	1.2196e-26	1.15221e-25	-0.667131	1.55729e-50	3.77174e-49	0.734648	5.26265e-66	2.15742e-64	0.444815	5.84217e-20	3.93218e-19	0.428864	1.59692e-18	9.91494e-18	0.380405	1.33899e-14	6.4615e-14	0.334111	2.05157e-11	7.83592e-11	0.210526	3.35698e-05	7.20392e-05	0.519612	8.40876e-28	8.37897e-27	-0.0156213	0.760874	0.796136	-0.0720142	0.160106	0.200514	0.274856	4.76345e-08	1.36745e-07	-0.00820457	0.873012	0.893628
4853	NOTCH2	ENSG00000134250	darkgreen	Cluster 11	0.605856	1.21947e-39	3.66947e-38	-0.657145	1.38711e-48	3.14663e-47	-0.831293	5.89962e-99	7.65961e-97	0.848384	5.18524e-107	9.34459e-105	0.194146	0.000134266	0.000269094	0.237424	2.69917e-06	6.53097e-06	0.205453	5.21824e-05	0.000109612	0.291515	6.41678e-09	1.9955e-08	0.0794764	0.12097	0.155436	0.396312	8.10694e-16	4.24891e-15	-0.234535	3.59171e-06	8.57703e-06	-0.324356	8.2958e-11	3.02253e-10	0.3446	4.31797e-12	1.7372e-11	-0.131005	0.0103734	0.0160965
57003	CCDC47	ENSG00000108588	darkgreen	Cluster 11	0.605708	1.28714e-39	3.86474e-38	-0.62124	3.77439e-42	6.81082e-41	-0.695162	1.95799e-56	5.80872e-55	0.708934	1.36868e-59	4.48832e-58	0.0407686	0.426885	0.482445	0.0111739	0.827676	0.854415	0.0370806	0.469921	0.525139	0.185828	0.000260278	0.000503379	-0.0348079	0.497588	0.552094	0.250965	6.73913e-07	1.73275e-06	-0.29678	3.31277e-09	1.05762e-08	-0.235565	3.24528e-06	7.78434e-06	0.267564	1.09952e-07	3.05196e-07	-0.0997789	0.051339	0.0709498
23683	PRKD3	ENSG00000115825	darkgreen	Cluster 11	0.605604	1.3367e-39	4.00491e-38	-0.512165	6.23698e-27	5.97081e-26	-0.746214	3.8494e-69	1.74341e-67	0.757562	2.18079e-72	1.09472e-70	0.423168	4.99142e-18	3.00641e-17	0.578434	1.71711e-35	2.40858e-34	0.459152	2.56458e-21	1.85683e-20	0.450852	1.59514e-20	1.10721e-19	0.242923	1.55146e-06	3.84649e-06	0.395325	9.6909e-16	5.05131e-15	-0.198563	9.33966e-05	0.000190536	-0.23478	3.50636e-06	8.38117e-06	0.249478	7.87984e-07	2.01171e-06	0.143996	0.00480436	0.00783711
6654	SOS1	ENSG00000115904	darkgreen	Cluster 11	0.605284	1.50239e-39	4.47251e-38	-0.635791	1.17942e-44	2.32848e-43	-0.823638	1.23189e-95	1.405e-93	0.855375	1.34045e-110	2.75257e-108	0.277021	3.69859e-08	1.07291e-07	0.460318	1.97599e-21	1.43856e-20	0.318751	1.81063e-10	6.41548e-10	0.370222	7.45265e-14	3.41591e-13	0.147216	0.00393149	0.00649698	0.488549	2.61232e-24	2.20503e-23	-0.170501	0.000819771	0.0014867	-0.310034	5.90436e-10	2.00727e-09	0.297276	3.1104e-09	9.95272e-09	-0.141155	0.00571558	0.00922064
867	CBL	ENSG00000110395	darkgreen	Cluster 11	0.605015	1.6572e-39	4.90193e-38	-0.609531	3.1562e-40	5.30523e-39	-0.736306	1.91374e-66	7.95886e-65	0.825198	2.67454e-96	3.13326e-94	0.231848	4.66917e-06	1.1017e-05	0.455407	5.88678e-21	4.18541e-20	0.431201	9.9435e-19	6.2478e-18	0.483062	9.94662e-24	8.16152e-23	0.232561	4.35672e-06	1.03128e-05	0.512748	5.34038e-27	5.12928e-26	-0.102035	0.0462695	0.0644344	-0.34535	3.85382e-12	1.55596e-11	0.42878	1.62434e-18	1.00814e-17	-0.249504	7.85856e-07	2.00658e-06
22911	WDR47	ENSG00000085433	darkgreen	Cluster 11	0.604906	1.72413e-39	5.08911e-38	-0.670994	2.61606e-51	6.50749e-50	-0.731584	3.34593e-65	1.3351e-63	0.806554	8.96473e-89	7.94741e-87	0.238245	2.48727e-06	6.04045e-06	0.462229	1.286e-21	9.4531e-21	0.349218	2.13385e-12	8.7839e-12	0.424303	3.98459e-18	2.41241e-17	0.211933	2.96474e-05	6.40239e-05	0.507879	1.93244e-26	1.80942e-25	-0.0966012	0.0592575	0.0809772	-0.27974	2.6831e-08	7.88731e-08	0.324226	8.44866e-11	3.07588e-10	-0.229752	5.71737e-06	1.3371e-05
9766	SUSD6	ENSG00000100647	darkgreen	Cluster 11	0.604857	1.75553e-39	5.17083e-38	-0.52232	4.00893e-28	4.06109e-27	-0.637917	4.94632e-45	9.88368e-44	0.727173	4.58627e-64	1.76433e-62	0.334455	1.95121e-11	7.46677e-11	0.239681	2.15393e-06	5.26494e-06	0.27152	7.00524e-08	1.98126e-07	0.410353	5.99701e-17	3.38492e-16	0.222793	1.10498e-05	2.50608e-05	0.398249	5.70205e-16	3.01986e-15	-0.112477	0.0279411	0.040453	-0.278726	3.02533e-08	8.84793e-08	0.304319	1.25544e-09	4.15465e-09	0.16689	0.00105984	0.00189437
659	BMPR2	ENSG00000204217	darkgreen	Cluster 11	0.604441	2.04255e-39	6.00354e-38	-0.602064	4.82943e-39	7.74746e-38	-0.843991	7.54507e-105	1.22449e-102	0.872655	2.4205e-120	7.50671e-118	0.201939	7.03921e-05	0.0001456	0.349454	2.05788e-12	8.47984e-12	0.245777	1.15787e-06	2.90476e-06	0.423797	4.40568e-18	2.6614e-17	0.087777	0.0866626	0.114672	0.388052	3.54446e-15	1.78168e-14	-0.294867	4.21897e-09	1.33418e-08	-0.441764	1.11495e-19	7.39069e-19	0.28975	7.98572e-09	2.46257e-08	-0.0214904	0.675437	0.719315
49854	ZBTB21	ENSG00000173276	darkgreen	Cluster 11	0.604426	2.05328e-39	6.02239e-38	-0.543284	1.02706e-30	1.16977e-29	-0.657705	1.0834e-48	2.46634e-47	0.687692	8.50494e-55	2.38486e-53	0.309759	6.12505e-10	2.07855e-09	0.328748	4.44972e-11	1.65537e-10	0.307666	8.08719e-10	2.71813e-09	0.315425	2.85529e-10	9.95474e-10	0.528478	7.25289e-29	7.60854e-28	0.434497	5.06524e-19	3.23711e-18	-0.0801058	0.118044	0.152021	-0.301822	1.73665e-09	5.68018e-09	0.189194	0.000199789	0.000392006	-0.0620851	0.226036	0.273739
1121	CHM	ENSG00000188419	darkgreen	Cluster 11	0.604344	2.11554e-39	6.17896e-38	-0.651665	1.51639e-47	3.31534e-46	-0.829555	3.46023e-98	4.38561e-96	0.795484	1.10457e-84	8.48411e-83	0.139547	0.00629779	0.0100944	0.297885	2.87861e-09	9.23862e-09	0.190158	0.000185058	0.000364584	0.280882	2.34214e-08	6.9239e-08	0.111496	0.0293453	0.0423198	0.367405	1.18573e-13	5.356e-13	-0.254267	4.74567e-07	1.23848e-06	-0.295257	4.01671e-09	1.27261e-08	0.247218	9.97474e-07	2.51912e-06	-0.215818	2.09471e-05	4.60156e-05
56252	YLPM1	ENSG00000119596	darkgreen	Cluster 11	0.604135	2.28232e-39	6.65216e-38	-0.599843	1.07207e-38	1.69936e-37	-0.753296	3.80046e-71	1.83358e-69	0.806032	1.41684e-88	1.2463e-86	0.151113	0.00306819	0.00514823	0.171358	0.000770714	0.00140282	0.0962619	0.0601596	0.0821127	0.172931	0.000687696	0.00125974	0.0951843	0.0631002	0.0857812	0.492656	9.45214e-25	8.15867e-24	-0.0597536	0.243984	0.293136	-0.219765	1.46236e-05	3.27077e-05	0.276078	4.13044e-08	1.19286e-07	-0.165836	0.00114129	0.00203158
96459	FNIP1	ENSG00000217128	darkgreen	Cluster 11	0.604111	2.30281e-39	6.69785e-38	-0.662933	1.04993e-49	2.47184e-48	-0.754939	1.27275e-71	6.24196e-70	0.787209	8.69726e-82	6.0819e-80	0.141991	0.00543279	0.00879168	0.242435	1.63056e-06	4.03395e-06	0.24087	1.91076e-06	4.69539e-06	0.345153	3.97076e-12	1.60182e-11	0.0715343	0.162916	0.203711	0.452499	1.11421e-20	7.797e-20	-0.136073	0.00773987	0.0122382	-0.250031	7.43521e-07	1.90308e-06	0.298298	2.73084e-09	8.78303e-09	-0.278348	3.16336e-08	9.23403e-08
57533	TBC1D14	ENSG00000132405	darkgreen	Cluster 11	0.604063	2.34272e-39	6.79974e-38	-0.660353	3.34104e-49	7.73805e-48	-0.770929	1.88958e-76	1.09305e-74	0.884606	5.91139e-128	2.49568e-125	0.124328	0.0150386	0.0227501	0.194067	0.000135123	0.000270728	0.104154	0.0418976	0.0588046	0.293614	4.9382e-09	1.55189e-08	0.0279466	0.586078	0.636517	0.537493	5.56642e-30	6.13129e-29	-0.0786994	0.124659	0.159742	-0.272076	6.57215e-08	1.86328e-07	0.373532	4.29351e-14	2.00145e-13	-0.159168	0.00180459	0.00312703
25836	NIPBL	ENSG00000164190	darkgreen	Cluster 11	0.603826	2.55339e-39	7.36519e-38	-0.566072	9.55278e-34	1.24566e-32	-0.792361	1.41812e-83	1.05091e-81	0.92777	9.13539e-165	2.90274e-161	0.251444	6.40684e-07	1.65092e-06	0.302112	1.67268e-09	5.47906e-09	0.283378	1.73665e-08	5.19594e-08	0.410855	5.45151e-17	3.08587e-16	0.0960731	0.0606664	0.0827408	0.579562	1.17961e-35	1.66573e-34	-0.088655	0.0835452	0.110896	-0.364265	1.97886e-13	8.79062e-13	0.428442	1.7389e-18	1.07724e-17	-0.0219798	0.66848	0.713008
10672	GNA13	ENSG00000120063	darkgreen	Cluster 11	0.60366	2.71136e-39	7.80469e-38	-0.477403	3.85166e-23	3.06408e-22	-0.774988	9.72654e-78	5.86494e-76	0.855393	1.31266e-110	2.69858e-108	0.297022	3.21245e-09	1.02667e-08	0.451196	1.48004e-20	1.02933e-19	0.449905	1.95854e-20	1.35318e-19	0.52616	1.38592e-28	1.43509e-27	0.255268	4.26292e-07	1.11755e-06	0.448113	2.88374e-20	1.97404e-19	-0.210195	3.45621e-05	7.40544e-05	-0.40331	2.24859e-16	1.22424e-15	0.39079	2.18367e-15	1.11345e-14	0.0921684	0.0719646	0.0967684
55159	RFWD3	ENSG00000168411	darkgreen	Cluster 11	0.603507	2.8662e-39	8.23339e-38	-0.546669	3.76605e-31	4.37239e-30	-0.642141	8.62624e-46	1.77057e-44	0.705426	9.06463e-59	2.89448e-57	0.273819	5.37324e-08	1.53525e-07	0.256745	3.63542e-07	9.59521e-07	0.254852	4.45723e-07	1.16616e-06	0.302802	1.52944e-09	5.02706e-09	0.0561435	0.2737	0.324758	0.392991	1.47451e-15	7.59464e-15	-0.136892	0.00737579	0.0117	0.106818	0.0368992	0.0523146	0.371437	6.09133e-14	2.81065e-13	-0.0170724	0.739431	0.776923
4357	MPST	ENSG00000128309	darkgreen	Cluster 11	-0.603111	3.30856e-39	9.44568e-38	0.625167	8.19876e-43	1.51709e-41	0.767684	1.93898e-75	1.08322e-73	-0.769411	5.64532e-76	3.21023e-74	-0.245611	1.17784e-06	2.95269e-06	-0.32156	1.22695e-10	4.4095e-10	-0.265292	1.41974e-07	3.89773e-07	-0.321508	1.23592e-10	4.4398e-10	-0.175153	0.00058446	0.00108024	-0.334891	1.83066e-11	7.02163e-11	0.271931	6.68246e-08	1.89317e-07	0.451497	1.38617e-20	9.65125e-20	-0.21947	1.50247e-05	3.35641e-05	-0.106515	0.0374414	0.0530228
85406	DNAJC14	ENSG00000135392	darkgreen	Cluster 11	0.602849	3.63719e-39	1.02995e-37	-0.643801	4.30952e-46	8.95507e-45	-0.715054	4.71963e-61	1.62633e-59	0.858103	4.74003e-112	1.02814e-109	0.0780572	0.127774	0.163394	0.118008	0.0210572	0.0311318	0.0965109	0.0594963	0.0812778	0.266891	1.18618e-07	3.28149e-07	0.00658577	0.897914	0.915185	0.503419	6.16339e-26	5.63071e-25	-0.10229	0.0457235	0.0637328	-0.296821	3.29565e-09	1.05239e-08	0.417164	1.62132e-17	9.47006e-17	-0.202939	6.46809e-05	0.000134396
7182	NR2C2	ENSG00000177463	darkgreen	Cluster 11	0.60269	3.85218e-39	1.08861e-37	-0.565644	1.09447e-33	1.42332e-32	-0.723428	4.06984e-63	1.51358e-61	0.927109	4.84118e-164	1.45215e-160	0.216817	1.91378e-05	4.22573e-05	0.282527	1.92381e-08	5.73108e-08	0.238532	2.4169e-06	5.87671e-06	0.420378	8.65487e-18	5.13508e-17	0.0912494	0.0748591	0.100339	0.720238	2.54018e-62	9.1665e-61	0.0898912	0.0793101	0.105763	-0.266589	1.22726e-07	3.38997e-07	0.446131	4.4115e-20	2.99047e-19	-0.073327	0.152604	0.192018
29915	HCFC2	ENSG00000111727	darkgreen	Cluster 11	0.602676	3.87169e-39	1.09191e-37	-0.641769	1.00721e-45	2.06335e-44	-0.765165	1.15138e-74	6.25665e-73	0.779254	4.02027e-79	2.55486e-77	0.263001	1.83264e-07	4.97684e-07	0.494105	6.58194e-25	5.72545e-24	0.318483	1.87865e-10	6.64779e-10	0.393421	1.36496e-15	7.0434e-15	0.156423	0.00216844	0.00371543	0.482739	1.07519e-23	8.79918e-23	-0.130816	0.010485	0.0162592	-0.254951	4.41005e-07	1.1543e-06	0.218608	1.62591e-05	3.61732e-05	-0.201787	7.13029e-05	0.000147393
6601	SMARCC2	ENSG00000139613	darkgreen	Cluster 11	0.602423	4.24203e-39	1.18913e-37	-0.597992	2.07389e-38	3.24813e-37	-0.6977	5.29262e-57	1.59896e-55	0.868709	5.36927e-118	1.46897e-115	0.157062	0.00207826	0.00356925	0.242655	1.59451e-06	3.94858e-06	0.138313	0.00677996	0.0108134	0.329886	3.7803e-11	1.41344e-10	0.079954	0.118745	0.152844	0.644424	3.31774e-46	6.91798e-45	0.0510075	0.32007	0.373492	-0.205979	4.98754e-05	0.00010501	0.400418	3.83409e-16	2.05309e-15	-0.163997	0.00129726	0.00229313
25782	RAB3GAP2	ENSG00000118873	darkgreen	Cluster 11	0.602414	4.25673e-39	1.19086e-37	-0.601695	5.51457e-39	8.82935e-38	-0.780943	1.11643e-79	7.23962e-78	0.862901	1.11683e-114	2.68985e-112	0.0498954	0.330749	0.384505	0.145871	0.00427695	0.00702971	0.15375	0.00258593	0.00438591	0.314381	3.29061e-10	1.14138e-09	0.0160431	0.754621	0.790573	0.416589	1.81264e-17	1.05589e-16	-0.233097	4.13484e-06	9.81091e-06	-0.405759	1.42519e-16	7.8522e-16	0.36857	9.79068e-14	4.44802e-13	-0.127737	0.0124662	0.0191018
257218	SHPRH	ENSG00000146414	darkgreen	Cluster 11	0.602405	4.26961e-39	1.19207e-37	-0.615492	3.39331e-41	5.914e-40	-0.824646	4.60203e-96	5.33612e-94	0.927758	9.41995e-165	2.94156e-161	0.114339	0.0254342	0.0370834	0.23715	2.77396e-06	6.70379e-06	0.143805	0.00486133	0.00792277	0.308465	7.27544e-10	2.45354e-09	0.0673441	0.189046	0.233028	0.598353	1.82444e-38	2.86562e-37	-0.0602429	0.240137	0.288985	-0.278284	3.18742e-08	9.30094e-08	0.366804	1.3084e-13	5.89335e-13	-0.145171	0.00446753	0.00732123
9871	SEC24D	ENSG00000150961	darkgreen	Cluster 11	0.602395	4.28559e-39	1.19414e-37	-0.644603	3.0771e-46	6.42213e-45	-0.734912	4.48215e-66	1.8433e-64	0.762673	6.56453e-74	3.47847e-72	0.0667627	0.192902	0.237334	0.0888169	0.0829804	0.11021	0.0951816	0.0631077	0.0857907	0.341044	7.37265e-12	2.91373e-11	0.0296679	0.56321	0.615011	0.270061	8.27913e-08	2.32608e-07	-0.308235	7.50076e-10	2.5268e-09	-0.272766	6.06917e-08	1.72584e-07	0.315347	2.88605e-10	1.00583e-09	0.12792	0.0123401	0.0189228
22990	PCNX1	ENSG00000100731	darkgreen	Cluster 11	0.602361	4.33782e-39	1.20628e-37	-0.58901	4.80316e-37	7.1411e-36	-0.834482	2.17693e-100	2.99147e-98	0.861265	9.01649e-114	2.09095e-111	0.225376	8.67302e-06	1.98959e-05	0.365542	1.60792e-13	7.19329e-13	0.324392	8.25438e-11	3.00787e-10	0.399315	4.69355e-16	2.50039e-15	0.143891	0.00483573	0.00788502	0.454343	7.44032e-21	5.25754e-20	-0.184052	0.000298706	0.000573359	-0.347535	2.76258e-12	1.1278e-11	0.33555	1.66235e-11	6.39774e-11	-0.052595	0.305221	0.358046
23431	AP4E1	ENSG00000081014	darkgreen	Cluster 11	0.602271	4.4817e-39	1.24133e-37	-0.617826	1.39847e-41	2.47518e-40	-0.75589	6.73402e-72	3.33144e-70	0.808566	1.51597e-89	1.38321e-87	0.317428	2.17169e-10	7.64545e-10	0.459419	2.41627e-21	1.75155e-20	0.387694	3.77488e-15	1.8942e-14	0.426474	2.58283e-18	1.58278e-17	0.201363	7.38955e-05	0.000152482	0.467625	3.76838e-22	2.85356e-21	-0.140173	0.00606521	0.00974484	-0.264146	1.61347e-07	4.40703e-07	0.352174	1.35074e-12	5.6435e-12	-0.0312258	0.542889	0.595625
29072	SETD2	ENSG00000181555	darkgreen	Cluster 11	0.602196	4.60406e-39	1.27017e-37	-0.59074	2.64207e-37	3.97146e-36	-0.737773	7.76749e-67	3.26787e-65	0.925012	8.62855e-162	2.08369e-158	0.180971	0.000378184	0.000716544	0.217941	1.72794e-05	3.83437e-05	0.191926	0.000160651	0.000319055	0.365953	1.50356e-13	6.74213e-13	0.0109903	0.830464	0.856858	0.621682	3.18224e-42	5.75952e-41	-0.0169771	0.740833	0.778188	-0.312914	4.01242e-10	1.38201e-09	0.465682	5.87729e-22	4.39737e-21	-0.0805674	0.115934	0.149565
8411	EEA1	ENSG00000102189	darkgreen	Cluster 11	0.601747	5.41301e-39	1.48746e-37	-0.644513	3.19519e-46	6.66705e-45	-0.838751	2.35219e-102	3.50922e-100	0.86718	4.15783e-117	1.08353e-114	0.114638	0.0250497	0.0365622	0.290923	6.90663e-09	2.14195e-08	0.229798	5.69223e-06	1.3315e-05	0.392526	1.60226e-15	8.23295e-15	0.0891956	0.0816712	0.108637	0.424325	3.96713e-18	2.40233e-17	-0.250099	7.38235e-07	1.89e-06	-0.381963	1.02416e-14	4.98364e-14	0.3483	2.4573e-12	1.00703e-11	-0.126275	0.0135175	0.0205972
22903	BTBD3	ENSG00000132640	darkgreen	Cluster 11	0.601665	5.57517e-39	1.529e-37	-0.58353	3.11514e-36	4.49456e-35	-0.707724	2.63555e-59	8.57599e-58	0.735876	2.48862e-66	1.03141e-64	0.316872	2.34381e-10	8.23141e-10	0.456953	4.18232e-21	2.99697e-20	0.297317	3.0945e-09	9.90288e-09	0.292155	5.92586e-09	1.84922e-08	0.221862	1.20485e-05	2.72027e-05	0.462874	1.11165e-21	8.1958e-21	-0.0929276	0.0696426	0.093902	-0.157604	0.0020044	0.00345125	0.196588	0.000109957	0.000222581	0.0492734	0.33682	0.390802
5431	POLR2B	ENSG00000047315	darkgreen	Cluster 11	0.601601	5.70603e-39	1.55684e-37	-0.569269	3.43375e-34	4.55743e-33	-0.772074	8.23681e-77	4.81698e-75	0.905326	2.14964e-143	1.82786e-140	0.141604	0.00556194	0.00898799	0.19166	0.000164108	0.000325485	0.174216	0.000626074	0.00115259	0.340955	7.47143e-12	2.95155e-11	0.0234851	0.647261	0.693402	0.52446	2.22146e-28	2.2784e-27	-0.133559	0.00896091	0.0140367	-0.298048	2.81924e-09	9.05616e-09	0.427401	2.14454e-18	1.32148e-17	-0.00197811	0.969261	0.974859
10390	CEPT1	ENSG00000134255	darkgreen	Cluster 11	0.601578	5.75295e-39	1.56543e-37	-0.55621	2.09258e-32	2.5728e-31	-0.692712	6.82925e-56	1.98729e-54	0.860069	4.08215e-113	9.23025e-111	0.258834	2.89789e-07	7.7207e-07	0.27971	2.69242e-08	7.91329e-08	0.301502	1.80985e-09	5.91043e-09	0.359592	4.19807e-13	1.82161e-12	0.138191	0.00682944	0.0108867	0.68766	8.63802e-55	2.4218e-53	0.0913734	0.0744632	0.0998487	-0.148519	0.00362113	0.00601477	0.427651	2.03925e-18	1.2584e-17	-0.177016	0.000509161	0.000948396
25831	HECTD1	ENSG00000092148	darkgreen	Cluster 11	0.601422	6.08419e-39	1.65234e-37	-0.589802	3.65532e-37	5.4628e-36	-0.833611	5.39856e-100	7.29132e-98	0.92891	4.96989e-166	1.80025e-162	0.122825	0.0163135	0.0245373	0.203023	6.42197e-05	0.000133505	0.0924317	0.071152	0.0957746	0.313058	3.93524e-10	1.35625e-09	0.0322692	0.529485	0.582791	0.48537	5.68429e-24	4.71822e-23	-0.199213	8.84818e-05	0.000180973	-0.377257	2.29105e-14	1.08867e-13	0.336693	1.4056e-11	5.44234e-11	0.0378513	0.460736	0.516068
55958	KLHL9	ENSG00000198642	darkgreen	Cluster 11	0.601362	6.21755e-39	1.68527e-37	-0.596094	4.06278e-38	6.30265e-37	-0.783066	2.19399e-80	1.46306e-78	0.856763	2.46985e-111	5.21971e-109	0.137292	0.00720329	0.0114438	0.151119	0.00306708	0.00514659	0.0816214	0.111226	0.143986	0.19303	0.000146975	0.00029324	0.0403283	0.431899	0.487427	0.440719	1.38913e-19	9.16087e-19	-0.21712	1.8619e-05	4.1168e-05	-0.359693	4.13066e-13	1.79338e-12	0.274468	4.98344e-08	1.42802e-07	-0.0523554	0.307433	0.360361
22978	NT5C2	ENSG00000076685	darkgreen	Cluster 11	0.600754	7.73361e-39	2.08001e-37	-0.624395	1.10903e-42	2.04233e-41	-0.760623	2.70378e-73	1.40154e-71	0.843073	2.09528e-104	3.34646e-102	0.127613	0.012553	0.0192246	0.207776	4.26956e-05	9.05899e-05	0.137013	0.00732312	0.0116225	0.243114	1.52156e-06	3.77532e-06	0.0970621	0.0580499	0.0794546	0.562679	2.79527e-33	3.56652e-32	-0.0431048	0.400849	0.456404	-0.215033	2.24831e-05	4.92126e-05	0.335668	1.6339e-11	6.29202e-11	-0.259552	2.6795e-07	7.16014e-07
2117	ETV3	ENSG00000117036	darkgreen	Cluster 11	0.600567	8.27026e-39	2.21579e-37	-0.552974	5.63592e-32	6.79915e-31	-0.732489	1.94271e-65	7.81901e-64	0.808758	1.27751e-89	1.17094e-87	0.376619	2.55299e-14	1.20924e-13	0.377325	2.26503e-14	1.07664e-13	0.279397	2.79425e-08	8.20072e-08	0.313372	3.7721e-10	1.30196e-09	0.296112	3.60526e-09	1.14729e-08	0.499795	1.56259e-25	1.40229e-24	-0.0945028	0.0650203	0.0881625	-0.362271	2.73177e-13	1.2013e-12	0.256774	3.62409e-07	9.56711e-07	0.0334733	0.514229	0.568125
55127	HEATR1	ENSG00000119285	darkgreen	Cluster 11	0.60056	8.29112e-39	2.21712e-37	-0.498126	2.38875e-25	2.12339e-24	-0.756349	4.94592e-72	2.46095e-70	0.920462	4.01533e-157	7.2724e-154	0.157352	0.00203843	0.00350607	0.21262	2.78957e-05	6.04213e-05	0.193315	0.000143617	0.000286825	0.399335	4.676e-16	2.49146e-15	0.0948277	0.0640991	0.0870236	0.565279	1.22894e-33	1.59374e-32	-0.090419	0.0775555	0.103632	-0.301114	1.90285e-09	6.20085e-09	0.492013	1.10947e-24	9.54281e-24	0.0043242	0.932866	0.944796
54885	TBC1D8B	ENSG00000133138	darkgreen	Cluster 11	0.600425	8.70492e-39	2.32331e-37	-0.672718	1.16985e-51	2.94848e-50	-0.772696	5.23601e-77	3.08399e-75	0.766106	5.93549e-75	3.25072e-73	0.082999	0.105301	0.136998	0.0604814	0.238277	0.286965	0.0229772	0.65439	0.699989	0.149714	0.00335605	0.00559942	0.0319468	0.533608	0.586794	0.374825	3.45599e-14	1.6218e-13	-0.207149	4.50817e-05	9.53891e-05	-0.226458	7.83039e-06	1.80473e-05	0.186741	0.000242371	0.000470648	-0.0888007	0.0830368	0.110277
58533	SNX6	ENSG00000129515	darkgreen	Cluster 11	0.600373	8.86744e-39	2.36216e-37	-0.570764	2.12026e-34	2.84222e-33	-0.777447	1.56322e-78	9.6927e-77	0.868571	6.46713e-118	1.76401e-115	0.170405	0.000825449	0.00149646	0.286521	1.18664e-08	3.60107e-08	0.250328	7.20694e-07	1.84705e-06	0.40689	1.15308e-16	6.39009e-16	0.0826863	0.106624	0.138567	0.428873	1.59431e-18	9.8997e-18	-0.240875	1.90983e-06	4.69337e-06	-0.338598	1.06093e-11	4.14451e-11	0.4234	4.76675e-18	2.87462e-17	-0.0399626	0.43609	0.491612
9991	PTBP3	ENSG00000119314	darkgreen	Cluster 11	0.600132	9.66675e-39	2.56528e-37	-0.539857	2.80365e-30	3.13313e-29	-0.702379	4.58047e-58	1.43009e-56	0.814731	5.71393e-92	5.66749e-90	0.20536	5.26028e-05	0.000110457	0.195248	0.000122729	0.000247048	0.362589	2.59544e-13	1.14326e-12	0.452919	1.01652e-20	7.13291e-20	0.160227	0.00167987	0.0029235	0.398472	5.47488e-16	2.90303e-15	-0.217591	1.7839e-05	3.95259e-05	-0.381211	1.16594e-14	5.64839e-14	0.470414	1.98072e-22	1.52202e-21	-0.0266121	0.604098	0.653459
54434	SSH1	ENSG00000084112	darkgreen	Cluster 11	0.60007	9.88264e-39	2.61758e-37	-0.549884	1.43677e-31	1.70024e-30	-0.703982	1.9586e-58	6.19083e-57	0.795121	1.48931e-84	1.1391e-82	0.401773	2.98808e-16	1.61183e-15	0.532216	2.52523e-29	2.70307e-28	0.464638	7.45478e-22	5.54922e-21	0.51717	1.63117e-27	1.60317e-26	0.298188	2.76943e-09	8.90304e-09	0.545076	6.04655e-31	6.95275e-30	-0.013911	0.786383	0.818308	-0.289119	8.6318e-09	2.6534e-08	0.363444	2.26055e-13	1.00042e-12	-0.0770356	0.132853	0.169275
55930	MYO5C	ENSG00000128833	darkgreen	Cluster 11	0.60001	1.00988e-38	2.66976e-37	-0.635608	1.27076e-44	2.50631e-43	-0.72076	1.88629e-62	6.84232e-61	0.746186	3.91872e-69	1.77436e-67	0.057682	0.260747	0.311112	0.0125478	0.806881	0.836247	-0.0280989	0.584038	0.634534	0.0882225	0.0850692	0.112746	0.00564444	0.912442	0.927201	0.413553	3.25545e-17	1.86604e-16	-0.134481	0.00849423	0.0133513	-0.151741	0.00294658	0.00495725	0.202059	6.9685e-05	0.000144218	-0.0989574	0.0532964	0.073439
57674	RNF213	ENSG00000173821	darkgreen	Cluster 11	0.599956	1.02947e-38	2.71127e-37	-0.567512	6.0337e-34	7.93667e-33	-0.592129	1.631e-37	2.4732e-36	0.704277	1.67411e-58	5.30178e-57	0.328754	4.44569e-11	1.65394e-10	0.230366	5.38903e-06	1.26374e-05	0.474104	8.38172e-23	6.56091e-22	0.40064	3.68096e-16	1.97266e-15	0.187024	0.000237055	0.000460844	0.51488	3.02076e-27	2.93482e-26	0.0690315	0.178176	0.220851	-0.134172	0.00864798	0.0135777	0.377598	2.1622e-14	1.02895e-13	-0.018835	0.713654	0.753824
7126	TNFAIP1	ENSG00000109079	darkgreen	Cluster 11	0.599915	1.04463e-38	2.74599e-37	-0.458185	3.18144e-21	2.29237e-20	-0.327752	5.12962e-11	1.89906e-10	0.414515	2.70611e-17	1.55945e-16	0.272673	6.1352e-08	1.74371e-07	0.276913	3.74575e-08	1.08609e-07	0.339246	9.6365e-12	3.77629e-11	0.332712	2.51445e-11	9.54033e-11	0.412344	4.10396e-17	2.33916e-16	0.312721	4.11831e-10	1.41724e-09	0.0398657	0.437204	0.492724	-0.0819879	0.109625	0.14211	0.238052	2.53553e-06	6.15221e-06	-0.158958	0.00183031	0.00316875
55171	TBCCD1	ENSG00000113838	darkgreen	Cluster 11	0.59961	1.16533e-38	3.04604e-37	-0.579248	1.31e-35	1.84726e-34	-0.641124	1.31692e-45	2.6872e-44	0.814007	1.11212e-91	1.09291e-89	0.210915	3.24408e-05	6.97593e-05	0.257482	3.35668e-07	8.8884e-07	0.285856	1.28682e-08	3.89407e-08	0.394239	1.17859e-15	6.11059e-15	0.173924	0.000639632	0.0011762	0.558442	1.05011e-32	1.30743e-31	-0.00116436	0.981903	0.985249	-0.206649	4.70736e-05	9.93947e-05	0.463175	1.03863e-21	7.66805e-21	-0.168928	0.000917389	0.00165357
144108	SPTY2D1	ENSG00000179119	darkgreen	Cluster 11	0.599519	1.20386e-38	3.14044e-37	-0.612629	9.96213e-41	1.70555e-39	-0.782524	3.32865e-80	2.20268e-78	0.860539	2.26043e-113	5.16268e-111	-0.0103411	0.84034	0.865495	-0.00286133	0.955548	0.963657	0.0395189	0.441205	0.496698	0.212296	2.87089e-05	6.2086e-05	0.0821528	0.10891	0.141281	0.371388	6.14129e-14	2.83298e-13	-0.268876	9.47623e-08	2.64758e-07	-0.381685	1.0744e-14	5.2203e-14	0.345477	3.78061e-12	1.52722e-11	-0.0715537	0.162802	0.203599
80205	CHD9	ENSG00000177200	darkgreen	Cluster 11	0.599356	1.2758e-38	3.31614e-37	-0.626942	4.08388e-43	7.63392e-42	-0.80492	3.74012e-88	3.23031e-86	0.786688	1.30998e-81	9.09033e-80	0.392854	1.51092e-15	7.77662e-15	0.438126	2.38943e-19	1.55643e-18	0.306091	9.95279e-10	3.32144e-09	0.273855	5.35071e-08	1.52917e-07	0.155357	0.002327	0.00397103	0.482069	1.2636e-23	1.03043e-22	-0.108299	0.0343466	0.048967	-0.0993728	0.052299	0.0721712	0.161296	0.00156209	0.00273029	-0.0650443	0.204635	0.250324
57589	RIC1	ENSG00000107036	darkgreen	Cluster 11	0.598984	1.45712e-38	3.77334e-37	-0.593971	8.57201e-38	1.31448e-36	-0.737797	7.65385e-67	3.2208e-65	0.801013	1.07724e-86	8.83227e-85	0.308442	7.29707e-10	2.46047e-09	0.529906	4.85419e-29	5.13205e-28	0.465842	5.66654e-22	4.24424e-21	0.504942	4.15559e-26	3.83103e-25	0.264603	1.53336e-07	4.19689e-07	0.59654	3.47056e-38	5.39363e-37	0.0155627	0.761744	0.796885	-0.209668	3.61993e-05	7.73976e-05	0.351479	1.50482e-12	6.26488e-12	-0.18949	0.000195152	0.000383423
10818	FRS2	ENSG00000166225	darkgreen	Cluster 11	0.59858	1.68237e-38	4.33486e-37	-0.591477	2.04646e-37	3.08924e-36	-0.826002	1.21041e-96	1.44512e-94	0.941103	4.84424e-181	6.50328e-177	0.134089	0.0086899	0.0136397	0.229666	5.76484e-06	1.3477e-05	0.207766	4.27338e-05	9.06616e-05	0.413735	3.14379e-17	1.80347e-16	0.0521693	0.309158	0.362136	0.495531	4.60163e-25	4.03598e-24	-0.208054	4.16776e-05	8.85255e-05	-0.428778	1.62493e-18	1.00847e-17	0.437438	2.75702e-19	1.79026e-18	-0.0897087	0.0799242	0.106517
51552	RAB14	ENSG00000119396	darkgreen	Cluster 11	0.598519	1.71947e-38	4.41988e-37	-0.554979	3.05474e-32	3.72693e-31	-0.677984	9.67278e-53	2.53164e-51	0.776981	2.21427e-78	1.36315e-76	0.164013	0.00129578	0.00229064	0.166277	0.00110651	0.00197303	0.184178	0.000295818	0.000568171	0.291179	6.69087e-09	2.07754e-08	0.0789525	0.123448	0.158328	0.405087	1.61574e-16	8.8726e-16	-0.174182	0.000627634	0.00115528	-0.377708	2.12225e-14	1.01039e-13	0.336847	1.37401e-11	5.32343e-11	-0.104712	0.0408067	0.0573932
8853	ASAP2	ENSG00000151693	darkgreen	Cluster 11	0.598337	1.83441e-38	4.69797e-37	-0.563268	2.32159e-33	2.97325e-32	-0.73198	2.63774e-65	1.05577e-63	0.917102	7.50579e-154	1.1619e-150	0.154097	0.00252783	0.00429294	0.219353	1.51861e-05	3.39047e-05	0.178528	0.000454771	0.000852732	0.446764	3.85294e-20	2.6183e-19	0.0786966	0.124673	0.159757	0.5921	1.64784e-37	2.49854e-36	-0.0338588	0.509392	0.563576	-0.332696	2.52028e-11	9.56182e-11	0.463313	1.00665e-21	7.43678e-21	0.0264378	0.60647	0.655609
440138	ALG11	ENSG00000253710	darkgreen	Cluster 11	0.598073	2.01536e-38	5.15192e-37	-0.654328	4.77369e-48	1.06163e-46	-0.776503	3.16326e-78	1.94012e-76	0.758675	1.02453e-72	5.20796e-71	0.177225	0.000501276	0.000934621	0.139842	0.00618715	0.00992869	0.0952546	0.0629047	0.085543	0.125029	0.0144745	0.0219518	0.110377	0.0310193	0.0445488	0.367079	1.2508e-13	5.64094e-13	-0.193632	0.000139982	0.00027993	-0.287294	1.07986e-08	3.29043e-08	0.139623	0.006269	0.0100518	0.0496186	0.333442	0.387305
22828	SCAF8	ENSG00000213079	darkgreen	Cluster 11	0.597958	2.09954e-38	5.35728e-37	-0.606252	1.05485e-39	1.73493e-38	-0.806209	1.213e-88	1.06907e-86	0.914295	3.18908e-151	4.58407e-148	0.182345	0.000340585	0.000649162	0.240187	2.04698e-06	5.01509e-06	0.187638	0.000225898	0.000440283	0.288336	9.50436e-09	2.91012e-08	0.131951	0.00982839	0.0153039	0.530211	4.45409e-29	4.71758e-28	-0.143186	0.00504996	0.00821031	-0.416072	2.00358e-17	1.16405e-16	0.350325	1.79913e-12	7.44751e-12	-0.0557815	0.27681	0.328016
84162	KIAA1109	ENSG00000138688	darkgreen	Cluster 11	0.59794	2.11271e-38	5.37122e-37	-0.626483	4.89262e-43	9.1222e-42	-0.833458	6.33086e-100	8.51239e-98	0.917225	5.72847e-154	9.0219e-151	0.191828	0.000161918	0.000321441	0.274648	4.88034e-08	1.39976e-07	0.18436	0.000291676	0.000560518	0.326026	6.55406e-11	2.40716e-10	0.0699654	0.172362	0.214339	0.601184	6.62813e-39	1.05823e-37	-0.0510019	0.320124	0.373544	-0.272611	6.17907e-08	1.75552e-07	0.309902	6.00927e-10	2.04144e-09	-0.0708213	0.167159	0.208547
90333	ZNF468	ENSG00000204604	darkgreen	Cluster 11	0.597717	2.28723e-38	5.80432e-37	-0.609303	3.43383e-40	5.76334e-39	-0.684002	5.25488e-54	1.43486e-52	0.792247	1.55582e-83	1.15061e-81	0.158989	0.00182657	0.00316275	0.153922	0.00255702	0.00433956	0.107212	0.0362052	0.0514027	0.226856	7.54016e-06	1.74131e-05	-0.0579693	0.258376	0.308576	0.44232	9.91645e-20	6.59093e-19	-0.14092	0.00579774	0.00934462	-0.2226	1.12493e-05	2.54918e-05	0.317872	2.04332e-10	7.21148e-10	-0.127079	0.0129304	0.0197621
1387	CREBBP	ENSG00000005339	darkgreen	Cluster 11	0.597283	2.66756e-38	6.7449e-37	-0.547156	3.25609e-31	3.79012e-30	-0.712871	1.58521e-60	5.37051e-59	0.84016	5.12728e-103	7.83656e-101	0.286584	1.17764e-08	3.57555e-08	0.354315	9.67102e-13	4.08521e-12	0.269032	9.30917e-08	2.60263e-07	0.320765	1.37037e-10	4.90407e-10	0.146091	0.00421858	0.00694127	0.616599	2.23063e-41	3.92045e-40	0.0492872	0.336685	0.390666	-0.320646	1.3931e-10	4.98258e-10	0.340943	7.48425e-12	2.95642e-11	-0.129073	0.0115697	0.0178208
10079	ATP9A	ENSG00000054793	darkgreen	Cluster 11	0.597273	2.67674e-38	6.75586e-37	-0.548043	2.49795e-31	2.92374e-30	-0.708801	1.471e-59	4.82124e-58	0.801951	4.83934e-87	4.01872e-85	0.22678	7.5944e-06	1.75321e-05	0.211531	3.07232e-05	6.62389e-05	0.159759	0.00173399	0.00301193	0.414801	2.56107e-17	1.47813e-16	0.0198359	0.699158	0.740709	0.390061	2.48527e-15	1.26304e-14	-0.187289	0.000232171	0.000451814	-0.292104	5.96346e-09	1.86044e-08	0.335779	1.60755e-11	6.1958e-11	0.184698	0.000284156	0.000546821
80208	SPG11	ENSG00000104133	darkgreen	Cluster 11	0.597121	2.8251e-38	7.10458e-37	-0.648079	7.06243e-47	1.50875e-45	-0.80188	5.14272e-87	4.26869e-85	0.857243	1.3703e-111	2.92325e-109	0.0951915	0.0630802	0.0857585	0.101553	0.0473166	0.0657873	0.0692333	0.176907	0.219443	0.183195	0.000319092	0.000610535	-0.0201329	0.694878	0.736851	0.477388	3.86562e-23	3.07491e-22	-0.147678	0.00381868	0.00632214	-0.21691	1.89765e-05	4.19196e-05	0.2722	6.47875e-08	1.83767e-07	-0.104373	0.0414665	0.0582474
375035	SFT2D2	ENSG00000213064	darkgreen	Cluster 11	0.597086	2.86077e-38	7.1813e-37	-0.568175	4.87864e-34	6.43648e-33	-0.648965	4.83892e-47	1.04012e-45	0.66119	2.29799e-49	5.34965e-48	0.426641	2.49809e-18	1.53272e-17	0.448439	2.68853e-20	1.8434e-19	0.396179	8.30516e-16	4.34951e-15	0.314187	3.37809e-10	1.17069e-09	0.236645	2.91647e-06	7.03279e-06	0.368061	1.06453e-13	4.82481e-13	-0.14646	0.00412246	0.00679187	-0.199827	8.40605e-05	0.000172444	0.207603	4.33417e-05	9.18931e-05	-0.0617484	0.228568	0.27653
8661	EIF3A	ENSG00000107581	darkgreen	Cluster 11	0.597067	2.87943e-38	7.21515e-37	-0.545056	6.0829e-31	6.99366e-30	-0.776672	2.78847e-78	1.71281e-76	0.830753	1.02401e-98	1.32004e-96	0.0484982	0.344486	0.398816	0.136914	0.00736633	0.0116857	0.0528695	0.3027	0.35539	0.253776	5.00086e-07	1.30185e-06	0.0270405	0.598286	0.647977	0.4212	7.36372e-18	4.38814e-17	-0.192335	0.000155446	0.000309247	-0.252486	5.7372e-07	1.48534e-06	0.342747	5.71133e-12	2.27639e-11	-0.107929	0.0349708	0.04979
23294	ANKS1A	ENSG00000064999	darkgreen	Cluster 11	0.596888	3.06848e-38	7.67506e-37	-0.57564	4.32304e-35	5.97005e-34	-0.706386	5.41725e-59	1.74334e-57	0.762635	6.73893e-74	3.5688e-72	0.185635	0.000264223	0.000510584	0.406687	1.19778e-16	6.62969e-16	0.218142	1.69649e-05	3.76731e-05	0.298119	2.79386e-09	8.97774e-09	0.108338	0.0342824	0.048884	0.47196	1.38323e-22	1.07149e-21	-0.061408	0.231148	0.279286	-0.169653	0.000871152	0.00157471	0.27938	2.80008e-08	8.21732e-08	-0.173888	0.000641303	0.00117908
4891	SLC11A2	ENSG00000110911	darkgreen	Cluster 11	0.596873	3.08483e-38	7.70213e-37	-0.506812	2.55427e-26	2.37741e-25	-0.646849	1.19174e-46	2.52596e-45	0.676971	1.56883e-52	4.07602e-51	0.269387	8.94048e-08	2.5042e-07	0.101327	0.0478128	0.0664293	0.193129	0.000145802	0.00029101	0.1417	0.00552988	0.00893889	0.206012	4.97326e-05	0.000104723	0.439717	1.71404e-19	1.12511e-18	-0.0392951	0.443799	0.499246	-0.152983	0.00271855	0.00459615	0.236836	2.86171e-06	6.90692e-06	-0.0634347	0.216086	0.262874
23527	ACAP2	ENSG00000114331	darkgreen	Cluster 11	0.596029	4.15634e-38	1.0322e-36	-0.636938	7.38682e-45	1.46761e-43	-0.806922	6.48683e-89	5.77615e-87	0.910324	1.17812e-147	1.35909e-144	0.205758	5.08345e-05	0.000106905	0.302398	1.6119e-09	5.28784e-09	0.305657	1.05374e-09	3.50922e-09	0.418308	1.29766e-17	7.61988e-17	0.133798	0.00883781	0.0138567	0.533399	1.80324e-29	1.94286e-28	-0.131591	0.0100328	0.0156038	-0.346838	3.07306e-12	1.24976e-11	0.415908	2.06816e-17	1.20038e-16	-0.108138	0.034617	0.0493206
51755	CDK12	ENSG00000167258	darkgreen	Cluster 11	0.595994	4.20764e-38	1.04308e-36	-0.516096	2.17909e-27	2.13035e-26	-0.69401	3.52863e-56	1.03614e-54	0.802296	3.60408e-87	3.01226e-85	0.116271	0.0230401	0.0338385	0.132287	0.00964124	0.0150315	0.151536	0.00298579	0.00501907	0.225664	8.44082e-06	1.93831e-05	0.114653	0.0250306	0.0365369	0.431661	9.05379e-19	5.70103e-18	-0.140204	0.00605364	0.00972764	-0.322073	1.14233e-10	4.11559e-10	0.412091	4.30751e-17	2.45256e-16	0.0472991	0.356561	0.411176
4863	NPAT	ENSG00000149308	darkgreen	Cluster 11	0.595972	4.2404e-38	1.04747e-36	-0.562976	2.54541e-33	3.25484e-32	-0.828319	1.20288e-97	1.49527e-95	0.902673	3.16029e-141	2.47783e-138	0.251545	6.33879e-07	1.63415e-06	0.312465	4.26281e-10	1.46507e-09	0.2898	7.9363e-09	2.44825e-08	0.357754	5.62342e-13	2.41715e-12	0.133915	0.0087782	0.0137676	0.49726	2.97538e-25	2.6331e-24	-0.176553	0.000526986	0.000979603	-0.369009	9.10716e-14	4.14644e-13	0.338512	1.07458e-11	4.19612e-11	-0.0104299	0.838989	0.864359
57680	CHD8	ENSG00000100888	darkgreen	Cluster 11	0.595739	4.60469e-38	1.13284e-36	-0.616671	2.1711e-41	3.8173e-40	-0.756004	6.23584e-72	3.09004e-70	0.86225	2.57232e-114	6.07417e-112	0.146527	0.00410527	0.00676545	0.162899	0.00139943	0.0024622	0.12732	0.012759	0.0195191	0.234129	3.73769e-06	8.90966e-06	0.0424653	0.40788	0.46343	0.542035	1.48286e-30	1.67773e-29	-0.0524328	0.306717	0.3596	-0.314235	3.35643e-10	1.16332e-09	0.35416	9.90913e-13	4.18258e-12	-0.130737	0.0105325	0.0163266
64854	USP46	ENSG00000109189	darkgreen	Cluster 11	0.595735	4.61041e-38	1.13284e-36	-0.66509	3.95325e-50	9.44835e-49	-0.819584	6.0922e-94	6.51739e-92	0.838399	3.43297e-102	5.0881e-100	0.132421	0.00956751	0.0149229	0.194051	0.000135304	0.000271078	0.147574	0.00384396	0.00636168	0.268141	1.02997e-07	2.86761e-07	0.0422135	0.410668	0.466207	0.411685	4.65451e-17	2.64531e-16	-0.231102	5.01952e-06	1.18072e-05	-0.271983	6.64229e-08	1.8824e-07	0.30808	7.65603e-10	2.57743e-09	-0.275922	4.2065e-08	1.2138e-07
5927	KDM5A	ENSG00000073614	darkgreen	Cluster 11	0.595701	4.66655e-38	1.14462e-36	-0.539792	2.85703e-30	3.19159e-29	-0.807004	6.03634e-89	5.38031e-87	0.805371	2.52417e-88	2.19581e-86	0.257539	3.33612e-07	8.8364e-07	0.327252	5.50778e-11	2.03457e-10	0.25936	2.73617e-07	7.30661e-07	0.302534	1.58372e-09	5.19811e-09	0.126922	0.0130429	0.0199243	0.404869	1.68285e-16	9.233e-16	-0.19947	8.66064e-05	0.000177359	-0.244749	1.28712e-06	3.21437e-06	0.284478	1.52084e-08	4.57412e-08	-0.0313707	0.541018	0.593853
55904	KMT2E	ENSG00000005483	darkgreen	Cluster 11	0.595329	5.31983e-38	1.298e-36	-0.579987	1.02377e-35	1.4486e-34	-0.738456	5.09602e-67	2.15748e-65	0.862249	2.57574e-114	6.07432e-112	0.245805	1.15455e-06	2.89687e-06	0.376358	2.66805e-14	1.26238e-13	0.281217	2.25024e-08	6.66287e-08	0.358191	5.24669e-13	2.26032e-12	0.1581	0.00193893	0.00334493	0.590125	3.26934e-37	4.89727e-36	-0.0382673	0.455818	0.511198	-0.346087	3.4458e-12	1.39602e-11	0.362856	2.48584e-13	1.09661e-12	-0.21632	2.00185e-05	4.40928e-05
222484	LNX2	ENSG00000139517	darkgreen	Cluster 11	0.594865	6.26241e-38	1.52265e-36	-0.539525	3.08817e-30	3.44386e-29	-0.647716	8.24489e-47	1.75597e-45	0.707514	2.95252e-59	9.59534e-58	0.325732	6.83207e-11	2.50556e-10	0.16781	0.000993197	0.00178209	0.188645	0.000208659	0.000408548	0.237769	2.60824e-06	6.31974e-06	0.134272	0.00859814	0.0135038	0.368528	9.85846e-14	4.47758e-13	-0.156693	0.00212993	0.00365314	-0.244334	1.34313e-06	3.34877e-06	0.285825	1.29163e-08	3.90821e-08	-0.111541	0.0292789	0.0422324
56907	SPIRE1	ENSG00000134278	darkgreen	Cluster 11	0.594671	6.70487e-38	1.62739e-36	-0.513569	4.28998e-27	4.13862e-26	-0.750323	2.69091e-70	1.26392e-68	0.867959	1.47101e-117	3.94701e-115	0.120051	0.0189163	0.0281656	0.228792	6.26932e-06	1.46034e-05	0.142537	0.00525462	0.00852209	0.40935	7.25353e-17	4.07409e-16	0.0863075	0.0920887	0.121193	0.49726	2.97525e-25	2.6331e-24	-0.131137	0.0102958	0.015985	-0.321041	1.31887e-10	4.72596e-10	0.412759	3.79062e-17	2.16465e-16	0.0498197	0.331484	0.38529
6102	RP2	ENSG00000102218	darkgreen	Cluster 11	0.594162	8.01759e-38	1.93926e-36	-0.64012	1.99645e-45	4.04372e-44	-0.762492	7.44215e-74	3.93775e-72	0.848433	4.89973e-107	8.83884e-105	0.0896965	0.0799652	0.106565	0.222627	1.1222e-05	2.54332e-05	0.202331	6.80972e-05	0.000141111	0.401772	2.98826e-16	1.61188e-15	0.116015	0.0233459	0.0342504	0.410336	6.01646e-17	3.39559e-16	-0.257985	3.1784e-07	8.43737e-07	-0.3493	2.10732e-12	8.67786e-12	0.408711	8.18436e-17	4.58156e-16	-0.0959575	0.0609785	0.0831347
4864	NPC1	ENSG00000141458	darkgreen	Cluster 11	0.593877	8.85758e-38	2.13871e-36	-0.56958	3.10698e-34	4.1322e-33	-0.567122	6.8342e-34	8.96619e-33	0.630755	8.99094e-44	1.72245e-42	0.344922	4.11281e-12	1.65717e-11	0.277195	3.6234e-08	1.05186e-07	0.275643	4.34589e-08	1.25232e-07	0.381994	1.01869e-14	4.95784e-14	0.190708	0.000177111	0.000349792	0.371101	6.44161e-14	2.96684e-13	-0.0875302	0.0875555	0.115756	-0.205165	5.34901e-05	0.00011223	0.221707	1.22232e-05	2.75803e-05	0.21665	1.9429e-05	4.28607e-05
255394	TCP11L2	ENSG00000166046	darkgreen	Cluster 11	0.593858	8.91801e-38	2.14587e-36	-0.569017	3.72387e-34	4.9367e-33	-0.792946	8.81982e-84	6.5629e-82	0.842017	6.72315e-104	1.06161e-101	0.207427	4.40109e-05	9.32496e-05	0.307382	8.39648e-10	2.81816e-09	0.251174	6.59214e-07	1.69657e-06	0.398006	5.9606e-16	3.15246e-15	0.163527	0.00134009	0.00236416	0.512482	5.73169e-27	5.49609e-26	-0.101598	0.0472167	0.065658	-0.233572	3.94718e-06	9.38517e-06	0.333359	2.2887e-11	8.71154e-11	-0.0746873	0.145116	0.183469
23469	PHF3	ENSG00000118482	darkgreen	Cluster 11	0.593575	9.84736e-38	2.36133e-36	-0.552705	6.11679e-32	7.3665e-31	-0.80241	3.2665e-87	2.74277e-85	0.911695	7.21975e-149	9.01801e-146	0.204231	5.79431e-05	0.000121079	0.314992	3.02862e-10	1.05355e-09	0.193896	0.000137013	0.000274305	0.348214	2.48981e-12	1.01984e-11	0.0927292	0.0702433	0.0946471	0.555607	2.51912e-32	3.08508e-31	-0.133254	0.00911991	0.0142655	-0.369928	7.82388e-14	3.57989e-13	0.334481	1.94374e-11	7.43892e-11	-0.0722011	0.159021	0.199282
158358	KIAA2026	ENSG00000183354	darkgreen	Cluster 11	0.593477	1.01889e-37	2.43486e-36	-0.585304	1.70692e-36	2.48854e-35	-0.751203	1.5121e-70	7.1599e-69	0.873011	1.47426e-120	4.60366e-118	0.260053	2.53657e-07	6.79335e-07	0.397406	6.6476e-16	3.50424e-15	0.276912	3.7462e-08	1.0862e-07	0.362489	2.63763e-13	1.16109e-12	0.170114	0.000842863	0.00152606	0.620513	4.99491e-42	8.97924e-41	-0.0161632	0.752844	0.789042	-0.317341	2.19781e-10	7.73469e-10	0.312599	4.18672e-10	1.4396e-09	-0.120732	0.0182454	0.0272332
9695	EDEM1	ENSG00000134109	darkgreen	Cluster 11	0.593374	1.0564e-37	2.52017e-36	-0.651005	2.01574e-47	4.38959e-46	-0.716625	1.96059e-61	6.8551e-60	0.760058	3.98499e-73	2.05392e-71	0.0652264	0.203368	0.248932	0.0308256	0.548073	0.600571	0.135035	0.00822483	0.0129544	0.284223	1.56836e-08	4.71067e-08	0.122282	0.0167965	0.0252112	0.38679	4.42441e-15	2.20905e-14	-0.158599	0.00187505	0.00324131	-0.25782	3.23583e-07	8.58281e-07	0.331757	2.88737e-11	1.09027e-10	-0.072421	0.157752	0.197848
8777	MPDZ	ENSG00000107186	darkgreen	Cluster 11	0.593309	1.08047e-37	2.57317e-36	-0.578272	1.81201e-35	2.53953e-34	-0.795775	8.68595e-85	6.69432e-83	0.836855	1.7854e-101	2.58899e-99	0.272015	6.61776e-08	1.87578e-07	0.491523	1.25294e-24	1.07508e-23	0.262822	1.86929e-07	5.07389e-07	0.377493	2.20135e-14	1.04709e-13	0.153199	0.00268054	0.00453567	0.555072	2.96856e-32	3.62325e-31	-0.06666	0.193589	0.238108	-0.253935	4.91705e-07	1.28095e-06	0.208043	4.17171e-05	8.86042e-05	-0.0120417	0.814526	0.842993
80830	APOL6	ENSG00000221963	darkgreen	Cluster 11	0.593033	1.18993e-37	2.81462e-36	-0.545758	4.93888e-31	5.6957e-30	-0.491699	1.19938e-24	1.03005e-23	0.394194	1.18808e-15	6.15826e-15	0.439528	1.78344e-19	1.17003e-18	0.412099	4.30065e-17	2.44881e-16	0.606318	1.02995e-39	1.69475e-38	0.282589	1.90953e-08	5.68995e-08	0.26206	2.03391e-07	5.49884e-07	0.183064	0.000322315	0.000616337	-0.156798	0.00211507	0.00362906	-0.0531558	0.300087	0.352632	0.0249942	0.626271	0.674018	-0.168601	0.000939004	0.00169021
9169	SCAF11	ENSG00000139218	darkgreen	Cluster 11	0.59294	1.22921e-37	2.89768e-36	-0.534708	1.24057e-29	1.34656e-28	-0.799605	3.55072e-86	2.86711e-84	0.949169	7.4179e-193	2.687e-188	0.173553	0.000657211	0.00120687	0.223927	9.93835e-06	2.26466e-05	0.234699	3.53421e-06	8.44484e-06	0.388741	3.13871e-15	1.58269e-14	0.108623	0.0338089	0.0482544	0.599031	1.4325e-38	2.25844e-37	-0.0837742	0.102078	0.133153	-0.382399	9.49918e-15	4.63397e-14	0.426972	2.33741e-18	1.43691e-17	0.000541775	0.991579	0.993082
51274	KLF3	ENSG00000109787	darkgreen	Cluster 11	0.592913	1.24104e-37	2.92063e-36	-0.58737	8.43491e-37	1.24294e-35	-0.77362	2.66193e-77	1.58331e-75	0.775781	5.40691e-78	3.29058e-76	0.236217	3.04286e-06	7.32208e-06	0.21453	2.35209e-05	5.13806e-05	0.130659	0.0105789	0.016393	0.188272	0.000214902	0.000420059	0.251068	6.66654e-07	1.71498e-06	0.452659	1.07589e-20	7.53842e-20	-0.127044	0.0129555	0.0197994	-0.256364	3.7883e-07	9.9801e-07	0.160779	0.00161807	0.00282234	-0.037588	0.463862	0.51912
6651	SON	ENSG00000159140	darkgreen	Cluster 11	0.592808	1.28713e-37	3.02399e-36	-0.585532	1.57955e-36	2.3047e-35	-0.788502	3.13008e-82	2.21448e-80	0.889324	3.39467e-131	1.67986e-128	0.203445	6.19562e-05	0.000129019	0.192886	0.000148691	0.000296489	0.178595	0.000452508	0.000848744	0.30979	6.10027e-10	2.07065e-09	0.131171	0.0102755	0.0159547	0.555107	2.93658e-32	3.5847e-31	-0.0592165	0.248256	0.297779	-0.315703	2.74936e-10	9.59854e-10	0.361089	3.30336e-13	1.44438e-12	0.0536959	0.295195	0.347502
5978	REST	ENSG00000084093	darkgreen	Cluster 11	0.59275	1.31383e-37	3.07634e-36	-0.583246	3.42802e-36	4.93458e-35	-0.815977	1.80445e-92	1.82069e-90	0.905959	6.4047e-144	5.65851e-141	0.191851	0.000161616	0.000320878	0.283981	1.61491e-08	4.84433e-08	0.24516	1.23387e-06	3.08721e-06	0.375567	3.04962e-14	1.43639e-13	0.0561869	0.273328	0.324362	0.534221	1.42606e-29	1.54345e-28	-0.144974	0.00452253	0.00740511	-0.26699	1.17311e-07	3.24727e-07	0.372309	5.26822e-14	2.43962e-13	-0.113398	0.0266757	0.0387544
5429	POLH	ENSG00000170734	darkgreen	Cluster 11	0.592583	1.39221e-37	3.2544e-36	-0.613169	8.13975e-41	1.39685e-39	-0.73265	1.76235e-65	7.0994e-64	0.797633	1.85871e-85	1.46685e-83	0.37216	5.40079e-14	2.49941e-13	0.413895	3.0487e-17	1.75042e-16	0.350231	1.82548e-12	7.55245e-12	0.342687	5.76273e-12	2.29617e-11	0.153285	0.00266567	0.0045122	0.53927	3.32546e-30	3.70369e-29	-0.031756	0.536057	0.589097	-0.138665	0.00663924	0.0106035	0.363378	2.28472e-13	1.01072e-12	-0.181066	0.000375463	0.00071168
10137	RBM12	ENSG00000244462	darkgreen	Cluster 11	0.592573	1.39715e-37	3.26048e-36	-0.505515	3.58089e-26	3.31099e-25	-0.717808	1.0076e-61	3.56221e-60	0.806625	8.42618e-89	7.47364e-87	0.138223	0.00681635	0.0108666	0.0727001	0.156153	0.196016	0.103402	0.0434082	0.0607568	0.184674	0.000284695	0.000547784	0.242004	1.70348e-06	4.20784e-06	0.434615	4.94353e-19	3.16155e-18	-0.149263	0.00345394	0.00575284	-0.357771	5.60848e-13	2.4109e-12	0.312289	4.36481e-10	1.49879e-09	-0.00667537	0.896533	0.913983
7580	ZNF32	ENSG00000169740	darkgreen	Cluster 11	-0.592542	1.41235e-37	3.28846e-36	0.577224	2.56354e-35	3.57263e-34	0.731459	3.60494e-65	1.43782e-63	-0.752693	5.66568e-71	2.71683e-69	-0.159071	0.0018165	0.00314626	-0.273958	5.28765e-08	1.5118e-07	-0.252159	5.93993e-07	1.53576e-06	-0.429141	1.51026e-18	9.39071e-18	-0.201828	7.1056e-05	0.000146909	-0.348014	2.56713e-12	1.05035e-11	0.20199	7.00887e-05	0.000145015	0.401026	3.42863e-16	1.84136e-15	-0.33709	1.32566e-11	5.14238e-11	-0.0670931	0.190704	0.234875
8615	USO1	ENSG00000138768	darkgreen	Cluster 11	0.592102	1.64667e-37	3.81721e-36	-0.636921	7.4396e-45	1.47777e-43	-0.801734	5.82534e-87	4.82645e-85	0.837265	1.15501e-101	1.68295e-99	-0.0284515	0.579326	0.630105	0.148632	0.0035951	0.00597445	0.0951284	0.063256	0.0859749	0.335156	1.76115e-11	6.7639e-11	0.0123217	0.810296	0.839209	0.402119	2.8032e-16	1.51485e-15	-0.254842	4.46201e-07	1.16734e-06	-0.292207	5.8876e-09	1.83788e-08	0.361705	2.9924e-13	1.31199e-12	-0.202185	6.89461e-05	0.000142765
3836	KPNA1	ENSG00000114030	darkgreen	Cluster 11	0.591886	1.77523e-37	4.10839e-36	-0.629038	1.78212e-43	3.3752e-42	-0.603253	3.14299e-39	5.0744e-38	0.668633	7.80576e-51	1.9115e-49	0.0307621	0.548899	0.601382	0.14311	0.0050734	0.0082459	0.169593	0.000874936	0.00158122	0.370566	7.04018e-14	3.23364e-13	0.0341801	0.50538	0.55966	0.292025	6.02255e-09	1.87752e-08	-0.225766	8.35965e-06	1.92036e-05	-0.22734	7.20126e-06	1.66662e-05	0.380565	1.30273e-14	6.29171e-14	-0.182398	0.000339218	0.000646734
79699	ZYG11B	ENSG00000162378	darkgreen	Cluster 11	0.591754	1.85848e-37	4.29393e-36	-0.687982	7.36079e-55	2.06851e-53	-0.823106	2.06747e-95	2.32724e-93	0.814008	1.11157e-91	1.09291e-89	0.186168	0.000253469	0.000490961	0.42738	2.15374e-18	1.32693e-17	0.288511	9.30165e-09	2.85031e-08	0.331856	2.84612e-11	1.07525e-10	0.0675352	0.187791	0.23162	0.361715	2.98737e-13	1.30991e-12	-0.289522	8.21309e-09	2.5298e-08	-0.338815	1.02726e-11	4.01677e-11	0.313226	3.84728e-10	1.32719e-09	-0.238232	2.49032e-06	6.04744e-06
23013	SPEN	ENSG00000065526	darkgreen	Cluster 11	0.591351	2.13757e-37	4.8901e-36	-0.583416	3.23702e-36	4.6652e-35	-0.747462	1.72499e-69	7.90147e-68	0.869947	1.00511e-118	2.87585e-116	0.229638	5.78061e-06	1.35121e-05	0.279769	2.67373e-08	7.8609e-08	0.195827	0.000117046	0.000236211	0.302952	1.49998e-09	4.93397e-09	0.129169	0.0115075	0.0177327	0.626975	4.03084e-43	7.53639e-42	0.0340455	0.507058	0.561323	-0.251645	6.27228e-07	1.61795e-06	0.335526	1.66835e-11	6.41935e-11	-0.151849	0.00292603	0.00492479
146050	ZSCAN29	ENSG00000140265	darkgreen	Cluster 11	0.591155	2.28856e-37	5.22692e-36	-0.551014	1.02144e-31	1.21583e-30	-0.64485	2.77282e-46	5.79843e-45	0.838073	4.8682e-102	7.16836e-100	0.226602	7.72408e-06	1.78159e-05	0.277238	3.60535e-08	1.04677e-07	0.277338	3.56317e-08	1.03507e-07	0.343456	5.13276e-12	2.05365e-11	0.0915809	0.0738043	0.0990334	0.688796	4.90614e-55	1.38559e-53	0.117214	0.0219453	0.0323412	-0.198628	9.28925e-05	0.000189557	0.398349	5.5991e-16	2.96704e-15	-0.128635	0.0118573	0.0182346
57724	EPG5	ENSG00000152223	darkgreen	Cluster 11	0.590262	3.1175e-37	7.06227e-36	-0.599955	1.02992e-38	1.63326e-37	-0.770819	2.04627e-76	1.18255e-74	0.854629	3.3068e-110	6.68431e-108	0.280162	2.55173e-08	7.51579e-08	0.281305	2.22693e-08	6.59591e-08	0.214429	2.37344e-05	5.18213e-05	0.290858	6.96218e-09	2.15857e-08	0.125234	0.0143135	0.0217245	0.568417	4.51465e-34	5.96496e-33	-0.0326866	0.52417	0.577727	-0.21982	1.45492e-05	3.25529e-05	0.278685	3.04011e-08	8.88959e-08	-0.0315215	0.539073	0.591978
5929	RBBP5	ENSG00000117222	darkgreen	Cluster 11	0.59025	3.13095e-37	7.08124e-36	-0.574482	6.32085e-35	8.66621e-34	-0.751025	1.6996e-70	8.02883e-69	0.841537	1.13935e-103	1.78507e-101	0.123831	0.0154498	0.0233272	0.217428	1.81048e-05	4.00864e-05	0.199706	8.4912e-05	0.0001741	0.275098	4.63117e-08	1.33085e-07	0.00193497	0.969931	0.975386	0.372392	5.19581e-14	2.40707e-13	-0.284609	1.49683e-08	4.50504e-08	-0.382493	9.34684e-15	4.56211e-14	0.381586	1.09297e-14	5.30664e-14	-0.148856	0.00354442	0.00589497
7913	DEK	ENSG00000124795	darkgreen	Cluster 11	0.590224	3.15901e-37	7.13311e-36	-0.500161	1.42295e-25	1.27932e-24	-0.69756	5.69185e-57	1.71757e-55	0.80231	3.55939e-87	2.97903e-85	0.341786	6.59767e-12	2.61693e-11	0.384938	6.11571e-15	3.02282e-14	0.38974	2.63042e-15	1.33445e-14	0.427099	2.27854e-18	1.40153e-17	0.173407	0.000664265	0.00121913	0.462737	1.14675e-21	8.44973e-21	-0.148303	0.00367093	0.00609258	-0.351061	1.60549e-12	6.67096e-12	0.416392	1.88336e-17	1.09593e-16	0.0307301	0.549314	0.601779
7204	TRIO	ENSG00000038382	darkgreen	Cluster 11	0.590163	3.22599e-37	7.27256e-36	-0.620898	4.30702e-42	7.76267e-41	-0.728165	2.55634e-64	9.90573e-63	0.852189	6.09925e-109	1.18782e-106	0.0959051	0.0611203	0.0833103	0.248269	8.94092e-07	2.26875e-06	0.20876	3.91919e-05	8.34836e-05	0.344267	4.54143e-12	1.82394e-11	0.130886	0.0104438	0.0161987	0.629072	1.75797e-43	3.33086e-42	0.0483297	0.346167	0.400516	-0.237951	2.56123e-06	6.21132e-06	0.405689	1.44386e-16	7.95163e-16	-0.289409	8.32817e-09	2.56354e-08
26146	TRAF3IP1	ENSG00000204104	darkgreen	Cluster 11	0.589887	3.54972e-37	7.98945e-36	-0.55313	5.37379e-32	6.48767e-31	-0.602457	4.19113e-39	6.73839e-38	0.77021	3.17635e-76	1.82341e-74	0.252034	6.01914e-07	1.55546e-06	0.386532	4.62856e-15	2.30735e-14	0.302838	1.52236e-09	5.0047e-09	0.403043	2.3625e-16	1.28417e-15	0.154438	0.00247199	0.00420336	0.591302	2.1746e-37	3.2813e-36	0.0394579	0.441911	0.497385	-0.224096	9.7827e-06	2.23132e-05	0.385153	5.89045e-15	2.91522e-14	-0.160101	0.0016943	0.00294687
57492	ARID1B	ENSG00000049618	darkgreen	Cluster 11	0.589868	3.57321e-37	8.02936e-36	-0.576505	3.25136e-35	4.51245e-34	-0.798494	9.04452e-86	7.20047e-84	0.900764	1.04806e-139	7.68502e-137	0.227301	7.22787e-06	1.67246e-05	0.283009	1.8156e-08	5.42156e-08	0.173696	0.000650371	0.00119489	0.310911	5.25171e-10	1.79249e-09	0.0804627	0.11641	0.150115	0.550456	1.20922e-31	1.43518e-30	-0.0936346	0.0675357	0.0912786	-0.300485	2.06351e-09	6.704e-09	0.324885	7.69999e-11	2.81309e-10	0.00366893	0.943021	0.953226
84888	SPPL2A	ENSG00000138600	darkgreen	Cluster 11	0.589615	3.89882e-37	8.73287e-36	-0.640882	1.45573e-45	2.96344e-44	-0.635052	1.59272e-44	3.12938e-43	0.622928	1.96356e-42	3.58212e-41	0.244859	1.27261e-06	3.17953e-06	0.24981	7.60974e-07	1.94571e-06	0.288614	9.18474e-09	2.81575e-08	0.236937	2.83323e-06	6.84117e-06	0.171436	0.000766409	0.00139542	0.346898	3.04515e-12	1.23877e-11	-0.137093	0.00728888	0.0115713	-0.173721	0.000649198	0.00119288	0.160145	0.00168926	0.00293885	-0.123453	0.0157698	0.0237802
6733	SRPK2	ENSG00000135250	darkgreen	Cluster 11	0.589386	4.21894e-37	9.43472e-36	-0.609164	3.61484e-40	6.06321e-39	-0.659805	4.26646e-49	9.85491e-48	0.81943	7.04888e-94	7.5275e-92	0.0563595	0.271856	0.322791	0.167422	0.00102084	0.00182841	0.180492	0.000392178	0.000741608	0.39746	6.58223e-16	3.47049e-15	0.0510666	0.319509	0.37292	0.434491	5.07112e-19	3.24075e-18	-0.159721	0.00173846	0.00301931	-0.320748	1.37369e-10	4.9154e-10	0.546867	3.55006e-31	4.12638e-30	-0.197294	0.000103749	0.000210568
7813	EVI5	ENSG00000067208	darkgreen	Cluster 11	0.589111	4.63938e-37	1.03417e-35	-0.702721	3.82131e-58	1.19554e-56	-0.786551	1.45896e-81	1.01048e-79	0.764191	2.27992e-74	1.22713e-72	0.188621	0.000209046	0.000409278	0.359005	4.60963e-13	1.99374e-12	0.253028	5.41618e-07	1.40528e-06	0.264005	1.63917e-07	4.47403e-07	0.108456	0.0340859	0.0486267	0.419243	1.08116e-17	6.37854e-17	-0.177076	0.000506889	0.000944384	-0.302048	1.6865e-09	5.52288e-09	0.194921	0.000126048	0.000253386	-0.301289	1.86033e-09	6.06938e-09
11143	KAT7	ENSG00000136504	darkgreen	Cluster 11	0.588641	5.45369e-37	1.21375e-35	-0.556143	2.13632e-32	2.62551e-31	-0.734317	6.43166e-66	2.6313e-64	0.838681	2.53716e-102	3.78206e-100	0.264207	1.60262e-07	4.37824e-07	0.380448	1.32914e-14	6.41548e-14	0.226941	7.4792e-06	1.72778e-05	0.290766	7.04244e-09	2.18235e-08	0.0703857	0.169793	0.211492	0.507091	2.37492e-26	2.21537e-25	-0.118851	0.0201497	0.0298801	-0.296759	3.32154e-09	1.06032e-08	0.339373	9.45678e-12	3.70875e-11	-0.135449	0.00802842	0.0126664
23325	WASHC4	ENSG00000136051	darkgreen	Cluster 11	0.588493	5.73914e-37	1.27119e-35	-0.590228	3.15482e-37	4.72926e-36	-0.78876	2.54909e-82	1.80556e-80	0.892298	2.57985e-133	1.37024e-130	0.195749	0.000117806	0.000237664	0.319415	1.65215e-10	5.87108e-10	0.318817	1.79429e-10	6.35959e-10	0.438003	2.45179e-19	1.59612e-18	0.109068	0.0330823	0.0472952	0.577391	2.42561e-35	3.38352e-34	-0.0876454	0.0871379	0.115249	-0.270443	7.92545e-08	2.23062e-07	0.394179	1.19124e-15	6.17388e-15	-0.0802049	0.117589	0.15149
79577	CDC73	ENSG00000134371	darkgreen	Cluster 11	0.588484	5.75695e-37	1.27311e-35	-0.548052	2.49123e-31	2.91606e-30	-0.775942	4.79969e-78	2.92398e-76	0.840837	2.45169e-103	3.80498e-101	0.065774	0.199591	0.244732	0.162233	0.001465	0.00257072	0.102039	0.046261	0.0644241	0.302803	1.5294e-09	5.02702e-09	0.0175627	0.732229	0.770384	0.366177	1.44959e-13	6.5078e-13	-0.288083	9.80367e-09	2.99867e-08	-0.368882	9.30057e-14	4.23247e-13	0.360199	3.81001e-13	1.65791e-12	0.0198435	0.699049	0.740615
91582	RPS19BP1	ENSG00000187051	darkgreen	Cluster 11	-0.588448	5.82709e-37	1.28658e-35	0.539259	3.33629e-30	3.71507e-29	0.832504	1.69938e-99	2.24496e-97	-0.866699	7.87313e-117	2.03707e-114	-0.256287	3.81966e-07	1.00597e-06	-0.362338	2.70236e-13	1.18868e-12	-0.300416	2.08197e-09	6.76216e-09	-0.412481	3.99802e-17	2.27971e-16	-0.23652	2.95273e-06	7.1155e-06	-0.440935	1.32753e-19	8.76835e-19	0.230351	5.39685e-06	1.26548e-05	0.436996	3.02229e-19	1.95809e-18	-0.343108	5.40875e-12	2.15992e-11	-0.0313197	0.541676	0.594478
546	ATRX	ENSG00000085224	darkgreen	Cluster 11	0.588138	6.48353e-37	1.42925e-35	-0.590639	2.73642e-37	4.11055e-36	-0.867939	1.5108e-117	4.0418e-115	0.921384	4.7981e-158	9.1475e-155	0.133582	0.00894863	0.0140194	0.278643	3.05524e-08	8.93186e-08	0.178173	0.000467018	0.000874392	0.341672	6.71099e-12	2.66025e-11	0.0494957	0.334642	0.388564	0.466809	4.54307e-22	3.42358e-21	-0.22924	6.0058e-06	1.40163e-05	-0.406302	1.28756e-16	7.11253e-16	0.333143	2.36197e-11	8.98154e-11	-0.000561772	0.991268	0.992825
23389	MED13L	ENSG00000123066	darkgreen	Cluster 11	0.587292	8.66332e-37	1.88885e-35	-0.586078	1.31193e-36	1.92024e-35	-0.802403	3.2866e-87	2.75837e-85	0.92189	1.47676e-158	2.93917e-155	0.227176	7.3141e-06	1.69161e-05	0.3243	8.36203e-11	3.04568e-10	0.272623	6.17069e-08	1.75325e-07	0.413641	3.20137e-17	1.83574e-16	0.154308	0.0024931	0.00423731	0.593216	1.11618e-37	1.70368e-36	-0.0678608	0.185667	0.229252	-0.37675	2.49684e-14	1.18323e-13	0.408053	9.26645e-17	5.16734e-16	-0.158307	0.00191227	0.00330171
2241	FER	ENSG00000151422	darkgreen	Cluster 11	0.587274	8.71661e-37	1.8975e-35	-0.570935	2.00586e-34	2.69166e-33	-0.784438	7.5935e-81	5.14325e-79	0.823328	1.6669e-95	1.88453e-93	0.344602	4.31672e-12	1.73674e-11	0.558291	1.10032e-32	1.369e-31	0.34829	2.46108e-12	1.00846e-11	0.399813	4.28425e-16	2.28798e-15	0.204054	5.8823e-05	0.000122813	0.490919	1.45569e-24	1.24492e-23	-0.147942	0.00375571	0.0062241	-0.2972	3.14093e-09	1.00486e-08	0.222054	1.18361e-05	2.67529e-05	-0.00374004	0.941918	0.952292
1399	CRKL	ENSG00000099942	darkgreen	Cluster 11	0.587039	9.44732e-37	2.03746e-35	-0.53114	3.42539e-29	3.64508e-28	-0.670157	3.85937e-51	9.55431e-50	0.800778	1.31539e-86	1.07557e-84	0.315539	2.81162e-10	9.80834e-10	0.394624	1.09966e-15	5.71282e-15	0.286994	1.12016e-08	3.40795e-08	0.365064	1.73806e-13	7.75557e-13	0.114342	0.02543	0.0370782	0.538004	4.80191e-30	5.30759e-29	-0.049196	0.337581	0.3916	-0.22421	9.67841e-06	2.20887e-05	0.334496	1.93945e-11	7.42286e-11	-0.14447	0.00466578	0.00762555
394	ARHGAP5	ENSG00000100852	darkgreen	Cluster 11	0.586837	1.01226e-36	2.17637e-35	-0.538824	3.78605e-30	4.20683e-29	-0.803299	1.52223e-87	1.29194e-85	0.880602	2.58664e-125	9.80086e-123	0.261233	2.22812e-07	6.00134e-07	0.350543	1.7394e-12	7.20883e-12	0.272038	6.60091e-08	1.87118e-07	0.386381	4.75281e-15	2.3674e-14	0.148252	0.00368285	0.00611051	0.464583	7.5479e-22	5.61715e-21	-0.215403	2.17467e-05	4.76821e-05	-0.415847	2.09279e-17	1.21421e-16	0.311312	4.97686e-10	1.70205e-09	-0.0588837	0.250929	0.300652
57679	ALS2	ENSG00000003393	darkgreen	Cluster 11	0.586787	1.02991e-36	2.2109e-35	-0.558696	9.7061e-33	1.21028e-31	-0.719422	4.04246e-62	1.44952e-60	0.920834	1.71119e-157	3.13055e-154	0.144502	0.00465669	0.0076113	0.184472	0.000289181	0.000556024	0.193718	0.000139007	0.000278085	0.372661	4.96756e-14	2.30457e-13	0.129402	0.0113578	0.0175163	0.65279	9.31927e-48	2.05487e-46	0.018949	0.711997	0.752362	-0.30959	6.26494e-10	2.12384e-09	0.491078	1.39939e-24	1.19773e-23	-0.0235948	0.645725	0.691982
9575	CLOCK	ENSG00000134852	darkgreen	Cluster 11	0.586491	1.13941e-36	2.43844e-35	-0.656917	1.53346e-48	3.47212e-47	-0.863634	4.34443e-115	1.06619e-112	0.87739	2.90602e-123	9.9683e-121	0.0857183	0.0943393	0.123918	0.213869	2.49549e-05	5.43576e-05	0.110672	0.0305703	0.0439576	0.290818	6.99718e-09	2.16885e-08	-0.0168612	0.742539	0.779767	0.336879	1.36763e-11	5.2993e-11	-0.35911	4.53325e-13	1.96197e-12	-0.418363	1.28391e-17	7.54156e-17	0.289443	8.29335e-09	2.55343e-08	-0.0664855	0.194761	0.239404
1832	DSP	ENSG00000096696	darkgreen	Cluster 11	0.585988	1.35271e-36	2.87725e-35	-0.599112	1.39169e-38	2.19544e-37	-0.728224	2.46958e-64	9.58391e-63	0.785827	2.57376e-81	1.76639e-79	0.17861	0.000451994	0.000847851	0.132602	0.00946882	0.0147786	0.076454	0.135813	0.172727	0.182882	0.000326847	0.000624429	0.0347646	0.498123	0.552628	0.454023	7.98083e-21	5.63092e-20	-0.130837	0.0104725	0.0162406	-0.266245	1.27566e-07	3.51813e-07	0.312881	4.03071e-10	1.38801e-09	-0.240561	1.97129e-06	4.83704e-06
1213	CLTC	ENSG00000141367	darkgreen	Cluster 11	0.585639	1.52345e-36	3.23547e-35	-0.640017	2.08339e-45	4.21746e-44	-0.757066	3.0503e-72	1.52528e-70	0.783549	1.51178e-80	1.01523e-78	-0.0559767	0.27513	0.326258	-0.0100059	0.84545	0.869893	0.0380545	0.45833	0.513719	0.246096	1.12039e-06	2.81523e-06	-0.0731113	0.153818	0.193376	0.204155	5.83175e-05	0.000121821	-0.395729	9.00941e-16	4.70638e-15	-0.413834	3.08451e-17	1.77058e-16	0.344064	4.68295e-12	1.87895e-11	0.018485	0.718747	0.758384
84656	GLYR1	ENSG00000140632	darkgreen	Cluster 11	0.585508	1.59252e-36	3.37701e-35	-0.630974	8.23866e-44	1.58117e-42	-0.662303	1.39438e-49	3.26791e-48	0.793895	4.06976e-84	3.06104e-82	0.0533623	0.29821	0.350678	0.148883	0.00353834	0.00588552	0.0029785	0.95373	0.962161	0.180287	0.000398315	0.00075249	0.00375756	0.941647	0.952065	0.536642	7.11588e-30	7.79909e-29	-0.0234034	0.648405	0.694439	-0.216019	2.05714e-05	4.52419e-05	0.312465	4.26297e-10	1.4651e-09	-0.228237	6.61095e-06	1.53599e-05
9101	USP8	ENSG00000138592	darkgreen	Cluster 11	0.585371	1.66846e-36	3.53267e-35	-0.576291	3.48878e-35	4.83454e-34	-0.838984	1.82988e-102	2.74355e-100	0.893159	6.11092e-134	3.33369e-131	0.128046	0.0122539	0.0187996	0.196069	0.000114754	0.000231838	0.120352	0.0186169	0.0277541	0.308256	7.47896e-10	2.51974e-09	-0.0132587	0.796175	0.826807	0.430209	1.21638e-18	7.60302e-18	-0.240395	2.00466e-06	4.91592e-06	-0.36978	8.0177e-14	3.66589e-13	0.344411	4.44338e-12	1.78595e-11	0.0151508	0.767867	0.802374
8452	CUL3	ENSG00000036257	darkgreen	Cluster 11	0.585332	1.69129e-36	3.57557e-35	-0.597579	2.40188e-38	3.75307e-37	-0.760108	3.85043e-73	1.98626e-71	0.87117	1.88901e-119	5.59036e-117	0.0909293	0.0758893	0.101599	0.143192	0.00504796	0.00820735	0.128676	0.0118297	0.0181955	0.291635	6.32226e-09	1.96712e-08	0.0799764	0.118641	0.152723	0.465766	5.76602e-22	4.31715e-21	-0.195743	0.00011786	0.000237766	-0.369405	8.53061e-14	3.89127e-13	0.385053	5.99374e-15	2.9644e-14	-0.162652	0.00142345	0.00250191
23049	SMG1	ENSG00000157106	darkgreen	Cluster 11	0.585172	1.78575e-36	3.75818e-35	-0.539609	3.0132e-30	3.36191e-29	-0.705727	7.71402e-59	2.46887e-57	0.904804	5.81195e-143	4.74161e-140	0.25412	4.8208e-07	1.25727e-06	0.255814	4.01942e-07	1.05635e-06	0.278394	3.14644e-08	9.18672e-08	0.371925	5.61636e-14	2.59698e-13	0.14399	0.00480627	0.00784015	0.755483	8.84477e-72	4.36255e-70	0.162286	0.00145965	0.00256177	-0.269334	8.995e-08	2.51861e-07	0.409214	7.44223e-17	4.17748e-16	-0.0241381	0.638143	0.68504
29110	TBK1	ENSG00000183735	darkgreen	Cluster 11	0.58495	1.92565e-36	4.04038e-35	-0.622841	2.03067e-42	3.70156e-41	-0.6236	1.51174e-42	2.77125e-41	0.755581	8.28394e-72	4.08927e-70	0.153142	0.00269049	0.00455174	0.210546	3.35103e-05	7.19148e-05	0.267213	1.14399e-07	3.16946e-07	0.355812	7.64446e-13	3.25436e-12	0.0958945	0.0611491	0.0833452	0.539205	3.38865e-30	3.77151e-29	-0.0263882	0.607146	0.656219	-0.255182	4.30234e-07	1.12728e-06	0.357392	5.956e-13	2.5552e-12	-0.245267	1.22038e-06	3.05485e-06
23060	ZNF609	ENSG00000180357	darkgreen	Cluster 11	0.584942	1.93033e-36	4.04412e-35	-0.614468	4.99521e-41	8.63934e-40	-0.790082	8.88283e-83	6.38928e-81	0.829126	5.33802e-98	6.72323e-96	0.0667231	0.193167	0.237628	0.148235	0.00368678	0.0061168	0.0311935	0.543305	0.596039	0.228068	6.71868e-06	1.55992e-05	0.000739915	0.9885	0.99054	0.441558	1.16455e-19	7.71355e-19	-0.150004	0.00329455	0.0055029	-0.209169	3.78132e-05	8.06902e-05	0.319038	1.7404e-10	6.17451e-10	-0.126484	0.0133627	0.0203785
4714	NDUFB8	ENSG00000166136	darkgreen	Cluster 11	-0.58448	2.25806e-36	4.70948e-35	0.568894	3.87373e-34	5.13198e-33	0.720072	2.79185e-62	1.00547e-60	-0.79685	3.56508e-85	2.79037e-83	-0.0995863	0.0517924	0.0715348	-0.121536	0.0174814	0.0261691	-0.121149	0.0178452	0.0266728	-0.36047	3.64831e-13	1.58968e-12	-0.122672	0.0164488	0.0247247	-0.418547	1.23848e-17	7.28088e-17	0.13563	0.00794394	0.0125409	0.319982	1.52747e-10	5.44381e-10	-0.355211	8.40214e-13	3.56585e-12	-0.0407549	0.42704	0.482581
5980	REV3L	ENSG00000009413	darkgreen	Cluster 11	0.584199	2.48403e-36	5.14993e-35	-0.511224	8.00401e-27	7.62174e-26	-0.776307	3.65805e-78	2.23677e-76	0.800568	1.57218e-86	1.28438e-84	0.366455	1.38534e-13	6.22705e-13	0.535484	9.93151e-30	1.08209e-28	0.331376	3.05071e-11	1.14946e-10	0.387146	4.15625e-15	2.07917e-14	0.19375	0.000138647	0.000277396	0.486567	4.24633e-24	3.54823e-23	-0.12061	0.0183646	0.0274026	-0.238726	2.37037e-06	5.76814e-06	0.192118	0.00015819	0.000314422	0.0895175	0.0805716	0.107302
10975	UQCR11	ENSG00000127540	darkgreen	Cluster 11	-0.584004	2.65361e-36	5.48518e-35	0.591304	2.1727e-37	3.2787e-36	0.828238	1.30503e-97	1.62003e-95	-0.855605	1.01501e-110	2.09985e-108	-0.203877	5.9717e-05	0.000124572	-0.214813	2.29312e-05	5.01516e-05	-0.149814	0.00333479	0.00556651	-0.302127	1.6695e-09	5.46894e-09	-0.133572	0.00895382	0.0140266	-0.474676	7.32875e-23	5.75334e-22	0.152527	0.00280026	0.0047258	0.328362	4.70193e-11	1.74572e-10	-0.275118	4.62037e-08	1.32789e-07	-0.0505208	0.324716	0.378356
122809	SOCS4	ENSG00000180008	darkgreen	Cluster 11	0.583944	2.70746e-36	5.58819e-35	-0.549394	1.66532e-31	1.96505e-30	-0.728195	2.51284e-64	9.74343e-63	0.813285	2.15636e-91	2.09636e-89	0.114052	0.0258076	0.0375836	0.175078	0.000587688	0.00108589	0.206187	4.89899e-05	0.000103242	0.34765	2.71464e-12	1.10885e-11	0.183068	0.000322224	0.000616176	0.408193	9.02362e-17	5.0369e-16	-0.218065	1.70846e-05	3.79287e-05	-0.311182	5.06473e-10	1.73102e-09	0.388584	3.22693e-15	1.62609e-14	-0.00858213	0.867221	0.888502
8650	NUMB	ENSG00000133961	darkgreen	Cluster 11	0.583806	2.83747e-36	5.83924e-35	-0.611096	1.76547e-40	2.99255e-39	-0.703723	2.24745e-58	7.09268e-57	0.791039	4.12197e-83	2.9958e-81	0.199744	8.46481e-05	0.000173576	0.322642	1.05503e-10	3.81099e-10	0.252164	5.93671e-07	1.53497e-06	0.263467	1.74029e-07	4.73762e-07	0.0965555	0.0593782	0.0811269	0.520465	6.66429e-28	6.67298e-27	-0.0614744	0.230644	0.278762	-0.195581	0.00011943	0.000240721	0.334105	2.05331e-11	7.84191e-11	-0.225138	8.8701e-06	2.03274e-05
101928143	LOC101928143	ENSG00000133961	darkgreen	Cluster 11	0.583806	2.83747e-36	5.83924e-35	-0.611096	1.76547e-40	2.99255e-39	-0.703723	2.24745e-58	7.09268e-57	0.791039	4.12197e-83	2.9958e-81	0.199744	8.46481e-05	0.000173576	0.322642	1.05503e-10	3.81099e-10	0.252164	5.93671e-07	1.53497e-06	0.263467	1.74029e-07	4.73762e-07	0.0965555	0.0593782	0.0811269	0.520465	6.66429e-28	6.67298e-27	-0.0614744	0.230644	0.278762	-0.195581	0.00011943	0.000240721	0.334105	2.05331e-11	7.84191e-11	-0.225138	8.8701e-06	2.03274e-05
253143	PRR14L	ENSG00000183530	darkgreen	Cluster 11	0.583477	3.17057e-36	6.49594e-35	-0.575215	4.97074e-35	6.8426e-34	-0.743926	1.65566e-68	7.34247e-67	0.886226	4.73215e-129	2.10582e-126	0.124661	0.0147681	0.0223671	0.113346	0.026745	0.0388474	0.121888	0.017155	0.0257131	0.259976	2.55788e-07	6.84869e-07	0.0017739	0.972433	0.977386	0.540323	2.4469e-30	2.74241e-29	-0.0695812	0.174737	0.217044	-0.251931	6.08472e-07	1.57176e-06	0.424353	3.9449e-18	2.38934e-17	-0.0618033	0.228154	0.27608
117584	RFFL	ENSG00000092871	darkgreen	Cluster 11	0.583391	3.2649e-36	6.67938e-35	-0.615012	4.06761e-41	7.05661e-40	-0.700094	1.52214e-57	4.67975e-56	0.791225	3.54955e-83	2.59017e-81	-0.0750879	0.142965	0.181015	-0.0628234	0.220553	0.267757	-0.0503044	0.326795	0.380485	0.181755	0.000356277	0.000677362	-0.0444223	0.386595	0.442045	0.429533	1.39492e-18	8.69023e-18	-0.13407	0.00869932	0.0136523	-0.23344	3.9985e-06	9.50171e-06	0.321209	1.28834e-10	4.62123e-10	-0.12449	0.0149068	0.0225624
23152	CIC	ENSG00000079432	darkgreen	Cluster 11	0.583206	3.4753e-36	7.07863e-35	-0.549898	1.43087e-31	1.69337e-30	-0.445461	5.09125e-20	3.43903e-19	0.541788	1.5942e-30	1.80144e-29	0.52871	6.79448e-29	7.13592e-28	0.410855	5.45123e-17	3.08587e-16	0.379468	1.57196e-14	7.55053e-14	0.278219	3.21192e-08	9.37065e-08	0.321085	1.31074e-10	4.69821e-10	0.512167	6.2329e-27	5.96721e-26	0.213705	2.53228e-05	5.5132e-05	0.0123832	0.809366	0.838361	0.201972	7.01948e-05	0.000145215	-0.0644253	0.208985	0.25506
10015	PDCD6IP	ENSG00000170248	darkgreen	Cluster 11	0.583174	3.51226e-36	7.14348e-35	-0.637716	5.37334e-45	1.07228e-43	-0.778633	6.42125e-79	4.04097e-77	0.825373	2.2523e-96	2.65577e-94	0.072609	0.156673	0.196614	0.139135	0.00645529	0.0103299	0.0869551	0.0896649	0.118278	0.291376	6.52908e-09	2.029e-08	-0.0237318	0.64381	0.690235	0.355339	8.23483e-13	3.49681e-12	-0.289432	8.30539e-09	2.55692e-08	-0.30361	1.37697e-09	4.54165e-09	0.340959	7.46702e-12	2.94993e-11	-0.160184	0.00168476	0.0029315
57488	ESYT2	ENSG00000117868	darkgreen	Cluster 11	0.583055	3.65675e-36	7.42651e-35	-0.514419	3.41852e-27	3.3145e-26	-0.692199	8.85841e-56	2.56663e-54	0.810654	2.34348e-90	2.20375e-88	0.171267	0.000775821	0.00141145	0.429371	1.44145e-18	8.97024e-18	0.359243	4.4381e-13	1.92216e-12	0.595591	4.85152e-38	7.5031e-37	0.185813	0.000260579	0.000503919	0.494693	5.68004e-25	4.95686e-24	-0.0923642	0.0713598	0.0960215	-0.303211	1.45043e-09	4.77639e-09	0.405302	1.55216e-16	8.53045e-16	-0.000222974	0.996534	0.99714
60312	AFAP1	ENSG00000196526	darkgreen	Cluster 11	0.583026	3.69258e-36	7.48836e-35	-0.546345	4.14733e-31	4.8055e-30	-0.732303	2.17249e-65	8.73028e-64	0.769378	5.77808e-76	3.28469e-74	0.226273	7.96874e-06	1.835e-05	0.493601	7.4675e-25	6.47958e-24	0.302595	1.57118e-09	5.1589e-09	0.467892	3.5441e-22	2.68732e-21	0.206011	4.97384e-05	0.000104733	0.415224	2.3602e-17	1.3652e-16	-0.172286	0.000720703	0.00131688	-0.225432	8.62797e-06	1.97973e-05	0.304489	1.22785e-09	4.06715e-09	0.0324112	0.527674	0.581059
56946	EMSY	ENSG00000158636	darkgreen	Cluster 11	0.582871	3.89082e-36	7.8789e-35	-0.602095	4.77476e-39	7.66246e-38	-0.75673	3.82632e-72	1.91069e-70	0.914242	3.56594e-151	5.08542e-148	0.0746397	0.145373	0.183756	0.144776	0.00457833	0.00749196	0.175605	0.000565286	0.0010466	0.342575	5.86025e-12	2.33379e-11	0.112801	0.0274893	0.0398458	0.605973	1.16824e-39	1.91794e-38	-0.0371925	0.468582	0.52381	-0.373587	4.25436e-14	1.98381e-13	0.477908	3.41639e-23	2.72558e-22	-0.201902	7.0611e-05	0.000146026
339122	RAB43	ENSG00000172780	darkgreen	Cluster 11	0.582813	3.96716e-36	8.01021e-35	-0.546075	4.49364e-31	5.19547e-30	-0.476717	4.5301e-23	3.59227e-22	0.611712	1.40346e-40	2.38967e-39	0.154881	0.00240109	0.00408945	0.0762368	0.136931	0.174007	0.142743	0.00518889	0.00842234	0.382383	9.52645e-15	4.64677e-14	0.188328	0.000213944	0.000418309	0.399899	4.21753e-16	2.25355e-15	0.0273124	0.594611	0.644482	-0.123015	0.016147	0.0243037	0.349888	1.92475e-12	7.94917e-12	0.103448	0.0433142	0.0606345
57708	MIER1	ENSG00000198160	darkgreen	Cluster 11	0.58269	4.13546e-36	8.33795e-35	-0.592191	1.59629e-37	2.4222e-36	-0.766809	3.60921e-75	2.00026e-73	0.78436	8.06821e-81	5.45662e-79	0.226998	7.43905e-06	1.71917e-05	0.416592	1.81143e-17	1.05526e-16	0.329354	4.0803e-11	1.52231e-10	0.35535	8.22052e-13	3.49098e-12	0.161053	0.00158813	0.00277295	0.424047	4.19249e-18	2.5354e-17	-0.219448	1.50553e-05	3.36289e-05	-0.339267	9.60662e-12	3.76498e-11	0.242282	1.65603e-06	4.09477e-06	-0.225662	8.44242e-06	1.93863e-05
340485	ACER2	ENSG00000177076	darkgreen	Cluster 11	0.582443	4.49427e-36	9.03524e-35	-0.686951	1.22847e-54	3.42722e-53	-0.797443	2.17622e-85	1.71518e-83	0.80997	4.33051e-90	4.02011e-88	0.039831	0.437603	0.493121	0.15117	0.00305709	0.00513101	0.0773194	0.131426	0.167619	0.210236	3.44382e-05	7.38038e-05	0.0521361	0.309467	0.362429	0.435818	3.85715e-19	2.48238e-18	-0.165135	0.0011986	0.00212764	-0.261532	2.15588e-07	5.81387e-07	0.287763	1.01954e-08	3.11301e-08	-0.326789	5.88185e-11	2.16832e-10
8289	ARID1A	ENSG00000117713	darkgreen	Cluster 11	0.58236	4.62192e-36	9.26513e-35	-0.643201	5.54058e-46	1.14449e-44	-0.764145	2.35494e-74	1.26713e-72	0.888681	9.57934e-131	4.58987e-128	0.0472316	0.357248	0.411884	0.0867251	0.09052	0.119321	0.0683259	0.182663	0.225892	0.238453	2.43604e-06	5.92136e-06	0.00208841	0.967548	0.973506	0.491971	1.12092e-24	9.63898e-24	-0.121717	0.0173131	0.0259355	-0.339786	8.89402e-12	3.49281e-11	0.408159	9.08179e-17	5.06749e-16	-0.134929	0.00827592	0.0130295
10771	ZMYND11	ENSG00000015171	darkgreen	Cluster 11	0.582279	4.74973e-36	9.50765e-35	-0.62082	4.43865e-42	7.99672e-41	-0.799596	3.57876e-86	2.88846e-84	0.813959	1.16222e-91	1.13967e-89	0.225952	8.21405e-06	1.88868e-05	0.402947	2.40519e-16	1.30644e-15	0.176549	0.000527133	0.000979836	0.309688	6.18345e-10	2.09735e-09	0.0317192	0.53653	0.589552	0.398889	5.07325e-16	2.69599e-15	-0.248323	8.89153e-07	2.25657e-06	-0.298005	2.83503e-09	9.10471e-09	0.168104	0.000972724	0.00174727	-0.0880136	0.0858136	0.113637
5925	RB1	ENSG00000139687	darkgreen	Cluster 11	0.582257	4.78516e-36	9.56483e-35	-0.616937	1.96184e-41	3.45576e-40	-0.790495	6.38308e-83	4.62062e-81	0.81979	5.00872e-94	5.37098e-92	0.191184	0.000170497	0.000337446	0.292103	5.96413e-09	1.86062e-08	0.17854	0.00045436	0.000852006	0.260933	2.30284e-07	6.19394e-07	0.102447	0.0453902	0.0632994	0.400975	3.46101e-16	1.8582e-15	-0.251449	6.4033e-07	1.65012e-06	-0.375269	3.20685e-14	1.50817e-13	0.24773	9.45733e-07	2.39392e-06	-0.0971732	0.0577619	0.0790952
91748	ELMSAN1	ENSG00000156030	darkgreen	Cluster 11	0.582184	4.90389e-36	9.7881e-35	-0.595984	4.22322e-38	6.54817e-37	-0.758934	8.58699e-73	4.37726e-71	0.841265	1.53632e-103	2.39873e-101	0.221574	1.23743e-05	2.79042e-05	0.298126	2.79153e-09	8.97058e-09	0.198835	9.13116e-05	0.000186476	0.289641	8.09402e-09	2.49469e-08	0.257219	3.45397e-07	9.1352e-07	0.545113	5.98047e-31	6.87807e-30	-0.0546861	0.286367	0.338188	-0.330421	3.50073e-11	1.31252e-10	0.32205	1.14595e-10	4.12821e-10	-0.0424262	0.408312	0.463872
9815	GIT2	ENSG00000139436	darkgreen	Cluster 11	0.582083	5.07216e-36	1.01095e-34	-0.571142	1.87592e-34	2.52215e-33	-0.71783	9.95252e-62	3.51925e-60	0.847964	8.40278e-107	1.48766e-104	0.28959	8.14494e-09	2.50975e-08	0.422342	5.87754e-18	3.52232e-17	0.455773	5.42998e-21	3.86731e-20	0.520409	6.76651e-28	6.77197e-27	0.184902	0.00027971	0.000538683	0.565307	1.21817e-33	1.58011e-32	-0.0289196	0.573099	0.624277	-0.286877	1.13632e-08	3.45462e-08	0.432755	7.24145e-19	4.58421e-18	-0.0456978	0.373094	0.428256
2186	BPTF	ENSG00000171634	darkgreen	Cluster 11	0.582067	5.09952e-36	1.01495e-34	-0.561614	3.90595e-33	4.95364e-32	-0.808284	1.94738e-89	1.77148e-87	0.931818	2.35961e-169	1.0958e-165	0.133107	0.00919747	0.0143788	0.208717	3.93391e-05	8.37746e-05	0.178612	0.000451905	0.000847693	0.329616	3.92985e-11	1.4676e-10	0.046269	0.367142	0.422152	0.568811	3.97919e-34	5.26901e-33	-0.0820714	0.109263	0.141695	-0.335882	1.58335e-11	6.10602e-11	0.390598	2.25911e-15	1.15082e-14	-0.0288247	0.574359	0.625466
23167	EFR3A	ENSG00000132294	darkgreen	Cluster 11	0.581613	5.9407e-36	1.17732e-34	-0.547982	2.54379e-31	2.97565e-30	-0.755225	1.05115e-71	5.17337e-70	0.791162	3.73357e-83	2.72117e-81	0.125741	0.0139206	0.02117	0.216558	1.95922e-05	4.32001e-05	0.155448	0.00231303	0.00394838	0.319538	1.62427e-10	5.77575e-10	0.0364478	0.477538	0.532612	0.310451	5.58468e-10	1.90259e-09	-0.325783	6.78373e-11	2.48864e-10	-0.375793	2.93541e-14	1.38422e-13	0.286908	1.13197e-08	3.44227e-08	0.154262	0.00250071	0.0042496
84159	ARID5B	ENSG00000150347	darkgreen	Cluster 11	0.581607	5.95187e-36	1.17786e-34	-0.590209	3.17603e-37	4.76065e-36	-0.770141	3.33912e-76	1.91382e-74	0.757352	2.51477e-72	1.25993e-70	0.0938123	0.0670144	0.0906377	0.170442	0.000823254	0.00149264	0.0678471	0.185756	0.229352	0.210759	3.28877e-05	7.0664e-05	0.0885214	0.0840138	0.111464	0.299843	2.24107e-09	7.26015e-09	-0.297556	3.00156e-09	9.61564e-09	-0.300818	1.97696e-09	6.43401e-09	0.238976	2.31196e-06	5.63282e-06	-0.115385	0.0241131	0.035296
29066	ZC3H7A	ENSG00000122299	darkgreen	Cluster 11	0.581442	6.29186e-36	1.24338e-34	-0.593355	1.06322e-37	1.62434e-36	-0.683721	6.02865e-54	1.64218e-52	0.839824	7.38179e-103	1.1235e-100	0.230339	5.40309e-06	1.26686e-05	0.29267	5.5574e-09	1.73846e-08	0.194426	0.000131244	0.000263301	0.323282	9.64667e-11	3.49699e-10	0.0562972	0.272387	0.323361	0.653459	6.96899e-48	1.54171e-46	0.0581668	0.256755	0.306833	-0.203156	6.34987e-05	0.00013205	0.324453	8.18297e-11	2.98281e-10	-0.120359	0.0186108	0.0277452
23515	MORC3	ENSG00000159256	darkgreen	Cluster 11	0.581207	6.8084e-36	1.33975e-34	-0.594632	6.79772e-38	1.04576e-36	-0.735504	3.1243e-66	1.28898e-64	0.806802	7.20631e-89	6.40107e-87	0.387884	3.65079e-15	1.83401e-14	0.461064	1.67145e-21	1.22151e-20	0.397529	6.50101e-16	3.42896e-15	0.377945	2.0384e-14	9.71597e-14	0.258759	2.92181e-07	7.78136e-07	0.594774	6.46717e-38	9.95333e-37	-0.00412597	0.935937	0.947345	-0.206422	4.80068e-05	0.000101268	0.302223	1.64883e-09	5.40426e-09	-0.204532	5.64706e-05	0.000118144
399687	MYO18A	ENSG00000196535	darkgreen	Cluster 11	0.580994	7.31167e-36	1.43474e-34	-0.517942	1.32376e-27	1.30671e-26	-0.552336	6.84195e-32	8.2185e-31	0.639966	2.12741e-45	4.30608e-44	0.369299	8.68122e-14	3.95838e-13	0.469224	2.60812e-22	1.99221e-21	0.372443	5.15113e-14	2.38706e-13	0.345266	3.90335e-12	1.57536e-11	0.258058	3.15321e-07	8.37385e-07	0.556036	2.20814e-32	2.71157e-31	0.148448	0.00363729	0.00604022	-0.0200202	0.6965	0.738269	0.246048	1.12592e-06	2.8282e-06	-0.141915	0.00545769	0.00882862
23001	WDFY3	ENSG00000163625	darkgreen	Cluster 11	0.580941	7.44209e-36	1.45622e-34	-0.625712	6.62347e-43	1.23e-41	-0.850006	7.92489e-108	1.49513e-105	0.920321	5.55101e-157	9.95422e-154	0.117262	0.0218904	0.0322661	0.198836	9.13051e-05	0.000186465	0.136249	0.00766039	0.0121219	0.321036	1.31979e-10	4.72916e-10	0.0561661	0.273507	0.324557	0.507285	2.25729e-26	2.10705e-25	-0.165424	0.00117462	0.00208735	-0.391059	2.08156e-15	1.06267e-14	0.336613	1.42224e-11	5.50525e-11	-0.0674935	0.188064	0.23192
65065	NBEAL1	ENSG00000144426	darkgreen	Cluster 11	0.580456	8.75393e-36	1.70573e-34	-0.59953	1.19908e-38	1.8972e-37	-0.830579	1.22358e-98	1.57059e-96	0.793432	5.94009e-84	4.44932e-82	0.121311	0.017692	0.02646	0.186474	0.000247481	0.000479979	0.175834	0.000555788	0.00103	0.290171	7.58101e-09	2.34264e-08	0.0568405	0.267779	0.318507	0.306965	8.87133e-10	2.97198e-09	-0.303624	1.37445e-09	4.5335e-09	-0.351986	1.39087e-12	5.80569e-12	0.235652	3.21748e-06	7.72122e-06	0.0227131	0.658109	0.703459
5792	PTPRF	ENSG00000142949	darkgreen	Cluster 11	0.580327	9.13745e-36	1.77549e-34	-0.627652	3.08586e-43	5.7947e-42	-0.608317	4.94314e-40	8.23929e-39	0.666857	1.76566e-50	4.26557e-49	0.175431	0.000572574	0.00105947	-0.0188399	0.713582	0.753769	-0.018478	0.718849	0.758474	0.114253	0.0255455	0.0372298	-0.0254788	0.619593	0.667847	0.346521	3.2252e-12	1.30938e-11	-0.0982306	0.0550795	0.0757146	-0.146748	0.00404877	0.00667786	0.239918	2.10324e-06	5.14594e-06	-0.075781	0.139301	0.176755
55285	RBM41	ENSG00000089682	darkgreen	Cluster 11	0.580222	9.46667e-36	1.8369e-34	-0.561043	4.67011e-33	5.90953e-32	-0.754944	1.26859e-71	6.22326e-70	0.933101	7.24581e-171	4.23333e-167	0.128822	0.0117335	0.0180546	0.223901	9.96274e-06	2.26976e-05	0.197096	0.000105459	0.000213851	0.396522	7.80413e-16	4.09518e-15	0.0548805	0.284655	0.336365	0.649282	4.22524e-47	9.09289e-46	-0.00609762	0.905444	0.921378	-0.342088	6.30541e-12	2.50474e-11	0.459714	2.26231e-21	1.64205e-20	-0.0306484	0.550378	0.602779
3652	IPP	ENSG00000197429	darkgreen	Cluster 11	0.580024	1.01117e-35	1.95661e-34	-0.699666	1.90358e-57	5.83463e-56	-0.787443	7.23531e-82	5.06545e-80	0.819016	1.04346e-93	1.10584e-91	0.0356559	0.487164	0.54198	0.135037	0.00822386	0.0129531	0.052919	0.302248	0.354902	0.188255	0.000215179	0.00042056	-0.00844383	0.869341	0.890317	0.40442	1.82955e-16	1.00166e-15	-0.204636	5.59719e-05	0.000117157	-0.261764	2.10141e-07	5.67354e-07	0.273827	5.36864e-08	1.53401e-07	-0.20043	7.99265e-05	0.00016432
5962	RDX	ENSG00000137710	darkgreen	Cluster 11	0.579998	1.01994e-35	1.96812e-34	-0.55111	9.92228e-32	1.18198e-30	-0.790362	7.10353e-83	5.13393e-81	0.843154	1.91501e-104	3.06394e-102	0.0956214	0.0618934	0.0842797	0.267788	1.072e-07	2.97936e-07	0.143899	0.0048332	0.00788117	0.330242	3.59196e-11	1.34555e-10	0.0746874	0.145115	0.183469	0.373041	4.66167e-14	2.16666e-13	-0.283931	1.62477e-08	4.87303e-08	-0.422668	5.51084e-18	3.31023e-17	0.322837	1.0267e-10	3.71244e-10	0.0265924	0.604366	0.653714
286410	ATP11C	ENSG00000101974	darkgreen	Cluster 11	0.579758	1.105e-35	2.12343e-34	-0.525621	1.61034e-28	1.66225e-27	-0.748272	1.02229e-69	4.70889e-68	0.701908	5.87053e-58	1.82469e-56	0.187232	0.00023322	0.000453768	0.426279	2.68574e-18	1.6439e-17	0.331201	3.12845e-11	1.17752e-10	0.301032	1.92309e-09	6.2651e-09	0.189199	0.000199707	0.000391859	0.326902	5.78847e-11	2.13507e-10	-0.234812	3.49527e-06	8.35598e-06	-0.211664	3.03617e-05	6.54953e-05	0.246204	1.1079e-06	2.78529e-06	-0.250592	7.00959e-07	1.79882e-06
57862	ZNF410	ENSG00000119725	darkgreen	Cluster 11	0.579553	1.18327e-35	2.27071e-34	-0.540931	2.04884e-30	2.3034e-29	-0.582245	4.80346e-36	6.87733e-35	0.772365	6.66361e-77	3.91084e-75	0.279765	2.67513e-08	7.86464e-08	0.24886	8.40606e-07	2.13887e-06	0.264504	1.55036e-07	4.2415e-07	0.333836	2.13535e-11	8.14237e-11	0.2563	3.81471e-07	1.00473e-06	0.701764	6.3334e-58	1.96721e-56	0.206603	4.72644e-05	9.9779e-05	-0.17026	0.000834118	0.00151122	0.357551	5.80809e-13	2.49393e-12	-0.0873483	0.0882182	0.116565
23279	NUP160	ENSG00000030066	darkgreen	Cluster 11	0.579344	1.26882e-35	2.43152e-34	-0.467655	3.74217e-22	2.8343e-21	-0.736824	1.39298e-66	5.81449e-65	0.906792	1.28224e-144	1.19094e-141	0.295993	3.66005e-09	1.16381e-08	0.322266	1.11196e-10	4.01025e-10	0.301634	1.77926e-09	5.81474e-09	0.405152	1.59614e-16	8.76872e-16	0.147477	0.00386754	0.0063983	0.626667	4.55043e-43	8.4912e-42	-0.0136508	0.790285	0.821665	-0.292066	5.99162e-09	1.86829e-08	0.436967	3.04042e-19	1.96942e-18	0.0864886	0.0914057	0.120376
390980	ZNF805	ENSG00000204524	darkgreen	Cluster 11	0.579207	1.32763e-35	2.53726e-34	-0.530798	3.77382e-29	4.0102e-28	-0.729892	9.18951e-65	3.61976e-63	0.845322	1.69688e-105	2.85096e-103	0.206509	4.76488e-05	0.000100548	0.195872	0.00011662	0.000235392	0.222894	1.0946e-05	2.48377e-05	0.353143	1.16155e-12	4.87883e-12	0.171998	0.000735872	0.00134283	0.484154	7.63678e-24	6.2999e-23	-0.116669	0.0225726	0.0332025	-0.361168	3.26178e-13	1.42682e-12	0.370915	6.64404e-14	3.05681e-13	0.0603895	0.238993	0.287733
85476	GFM1	ENSG00000168827	darkgreen	Cluster 11	0.579159	1.34924e-35	2.57501e-34	-0.569992	2.72053e-34	3.6289e-33	-0.684673	3.78082e-54	1.03737e-52	0.777215	1.85896e-78	1.1491e-76	0.0604743	0.238332	0.287014	0.0819109	0.10996	0.142503	0.133042	0.00923194	0.0144292	0.324441	8.19714e-11	2.98773e-10	0.0467059	0.362631	0.417421	0.330539	3.44142e-11	1.29114e-10	-0.258172	3.11458e-07	8.27443e-07	-0.306541	9.38168e-10	3.13697e-09	0.441792	1.10858e-19	7.34977e-19	-0.0398692	0.437163	0.492684
22921	MSRB2	ENSG00000148450	darkgreen	Cluster 11	-0.578996	1.42427e-35	2.71449e-34	0.556531	1.89558e-32	2.3344e-31	0.755749	7.39921e-72	3.65752e-70	-0.815919	1.90286e-92	1.91679e-90	-0.0585624	0.253529	0.303418	-0.0471823	0.35775	0.412398	-0.0634488	0.215983	0.262763	-0.289655	8.07923e-09	2.4903e-08	-0.108817	0.0334904	0.0478338	-0.401153	3.34933e-16	1.80021e-15	0.181479	0.000363857	0.000690947	0.349915	1.91681e-12	7.91748e-12	-0.361238	3.22566e-13	1.41136e-12	-0.119339	0.0196397	0.0291721
643783	USP46-AS1	ENSG00000248866	darkgreen	Cluster 11	0.578746	1.54769e-35	2.94569e-34	-0.563486	2.16757e-33	2.78013e-32	-0.605276	1.50708e-39	2.46418e-38	0.587609	7.7729e-37	1.14707e-35	0.13877	0.00659764	0.010542	0.227978	6.77676e-06	1.57276e-05	0.183086	0.000321779	0.000615372	0.237659	2.63691e-06	6.38647e-06	0.14673	0.00405336	0.00668501	0.356197	7.19349e-13	3.06793e-12	-0.105198	0.0398748	0.0561929	-0.0938894	0.0667894	0.0903583	0.205813	5.05949e-05	0.000106424	-0.235094	3.39951e-06	8.13716e-06
100132707	PAXIP1-AS2	ENSG00000214106	darkgreen	Cluster 11	0.578682	1.58121e-35	3.00128e-34	-0.56744	6.1735e-34	8.11702e-33	-0.748162	1.09763e-69	5.05076e-68	0.849223	1.96841e-107	3.63787e-105	0.247502	9.68513e-07	2.44902e-06	0.35825	5.19827e-13	2.23978e-12	0.272519	6.24501e-08	1.77373e-07	0.359123	4.5236e-13	1.95802e-12	0.115293	0.0242264	0.0354494	0.58101	7.2718e-36	1.03395e-34	-0.0221936	0.665449	0.710211	-0.266719	1.20942e-07	3.34302e-07	0.293473	5.02611e-09	1.57815e-08	-0.125555	0.0140633	0.02137
9731	CEP104	ENSG00000116198	darkgreen	Cluster 11	0.57858	1.63563e-35	3.09195e-34	-0.66403	6.39392e-50	1.51536e-48	-0.700076	1.53693e-57	4.72363e-56	0.841726	9.25818e-104	1.45556e-101	0.118797	0.0202064	0.029958	0.213323	2.62019e-05	5.6954e-05	0.123802	0.0154741	0.0233617	0.345977	3.50377e-12	1.41858e-11	0.0787045	0.124635	0.159716	0.566856	7.43995e-34	9.74115e-33	-0.00915481	0.858451	0.88101	-0.265365	1.40814e-07	3.86735e-07	0.376497	2.60614e-14	1.23357e-13	-0.166502	0.0010892	0.00194412
83744	ZNF484	ENSG00000127081	darkgreen	Cluster 11	0.578464	1.70011e-35	3.20948e-34	-0.529366	5.65107e-29	5.95439e-28	-0.706364	5.48328e-59	1.76427e-57	0.872351	3.6969e-120	1.13294e-117	0.247527	9.65993e-07	2.44302e-06	0.336784	1.38688e-11	5.37217e-11	0.298201	2.76494e-09	8.88923e-09	0.406303	1.2872e-16	7.11075e-16	0.170164	0.000839879	0.00152111	0.624437	1.09092e-42	2.0094e-41	-0.0074903	0.883986	0.903174	-0.298182	2.77153e-09	8.90932e-09	0.394101	1.20822e-15	6.25956e-15	-0.0888742	0.082781	0.109976
7789	ZXDA	ENSG00000198205	darkgreen	Cluster 11	0.578401	1.73577e-35	3.27237e-34	-0.618412	1.11846e-41	1.98619e-40	-0.802559	2.87585e-87	2.42149e-85	0.831578	4.40532e-99	5.76082e-97	0.17143	0.000766733	0.00139596	0.241032	1.87973e-06	4.62367e-06	0.132289	0.00964007	0.0150298	0.217554	1.78986e-05	3.96487e-05	0.0368588	0.472583	0.527728	0.422538	5.65498e-18	3.39377e-17	-0.200893	7.68763e-05	0.000158315	-0.28021	2.53722e-08	7.4751e-08	0.195854	0.000116788	0.00023572	-0.0989219	0.0533822	0.0735518
55676	SLC30A6	ENSG00000152683	darkgreen	Cluster 11	0.578235	1.83422e-35	3.45329e-34	-0.579773	1.09954e-35	1.55448e-34	-0.769771	4.35821e-76	2.48846e-74	0.819741	5.2458e-94	5.61856e-92	0.151134	0.00306416	0.00514197	0.128938	0.0116577	0.0179488	0.145766	0.00430503	0.00707175	0.280192	2.54271e-08	7.49054e-08	0.0284807	0.578937	0.629747	0.345413	3.81732e-12	1.5417e-11	-0.285559	1.33403e-08	4.03141e-08	-0.314833	3.09486e-10	1.07583e-09	0.38024	1.37751e-14	6.64225e-14	-0.0888923	0.0827184	0.109899
1778	DYNC1H1	ENSG00000197102	darkgreen	Cluster 11	0.578156	1.88292e-35	3.53542e-34	-0.636132	1.02651e-44	2.03189e-43	-0.72614	8.40746e-64	3.20912e-62	0.699401	2.18672e-57	6.68439e-56	0.0955733	0.0620254	0.0844411	0.17099	0.000791445	0.00143832	0.0947968	0.0641861	0.0871279	0.247142	1.0054e-06	2.53829e-06	-0.0317617	0.535984	0.589038	0.212117	2.91677e-05	6.303e-05	-0.298577	2.63539e-09	8.4875e-09	-0.210622	3.32894e-05	7.14797e-05	0.248531	8.70025e-07	2.21038e-06	-0.0196714	0.701534	0.742827
5130	PCYT1A	ENSG00000161217	darkgreen	Cluster 11	0.578072	1.93632e-35	3.63079e-34	-0.662445	1.30775e-49	3.06807e-48	-0.598471	1.74918e-38	2.7498e-37	0.634336	2.12958e-44	4.16793e-43	0.140451	0.00596437	0.00959508	0.230977	5.08048e-06	1.19433e-05	0.227448	7.12767e-06	1.65041e-05	0.273856	5.35035e-08	1.5291e-07	0.0739209	0.1493	0.188224	0.29892	2.52234e-09	8.13772e-09	-0.141923	0.00545516	0.00882496	-0.131182	0.0102692	0.0159459	0.292313	5.81012e-09	1.8146e-08	-0.197382	0.000102998	0.000209127
84671	ZNF347	ENSG00000197937	darkgreen	Cluster 11	0.577846	2.08668e-35	3.90223e-34	-0.599463	1.22786e-38	1.94172e-37	-0.751086	1.63292e-70	7.71987e-69	0.880946	1.54657e-125	5.92196e-123	0.293418	5.0609e-09	1.58872e-08	0.340055	8.54501e-12	3.36078e-11	0.24743	9.75703e-07	2.46644e-06	0.289041	8.71497e-09	2.67815e-08	0.0201019	0.695324	0.737255	0.617844	1.38912e-41	2.4591e-40	-0.0165596	0.746986	0.783747	-0.245951	1.13722e-06	2.8556e-06	0.326326	6.28173e-11	2.31047e-10	-0.128886	0.0116915	0.0179958
4255	MGMT	ENSG00000170430	darkgreen	Cluster 11	-0.577734	2.16567e-35	4.03911e-34	0.618649	1.02143e-41	1.81708e-40	0.706873	4.1691e-59	1.34717e-57	-0.720279	2.48148e-62	8.96004e-61	-0.122509	0.016593	0.0249255	-0.275493	4.42271e-08	1.27351e-07	-0.219199	1.5403e-05	3.43579e-05	-0.381486	1.11204e-14	5.39548e-14	-0.135712	0.00790559	0.0124833	-0.389379	2.80416e-15	1.41949e-14	0.149513	0.00339939	0.00566725	0.298934	2.51785e-09	8.12384e-09	-0.309486	6.35183e-10	2.15253e-09	0.12152	0.0174956	0.0261878
4645	MYO5B	ENSG00000167306	darkgreen	Cluster 11	0.577371	2.44188e-35	4.53604e-34	-0.561823	3.65737e-33	4.64424e-32	-0.721458	1.26499e-62	4.61266e-61	0.754673	1.52105e-71	7.43354e-70	0.147204	0.00393456	0.00650164	0.138407	0.00674203	0.0107565	0.0594093	0.246716	0.296083	0.205415	5.23546e-05	0.000109955	0.0612771	0.232147	0.280354	0.374787	3.47782e-14	1.63175e-13	-0.183785	0.000304915	0.000584712	-0.232048	4.57941e-06	1.08147e-05	0.223147	1.06902e-05	2.42809e-05	-0.0216907	0.672586	0.716764
100505641	FGD5-AS1	ENSG00000225733	darkgreen	Cluster 11	0.576888	2.86483e-35	5.2725e-34	-0.59452	7.07012e-38	1.08693e-36	-0.689855	2.88753e-55	8.22162e-54	0.83468	1.7697e-100	2.44486e-98	0.18152	0.00036272	0.000688946	0.337	1.34335e-11	5.20865e-11	0.230393	5.3754e-06	1.26068e-05	0.399719	4.35861e-16	2.3266e-15	0.0611	0.233501	0.281816	0.519468	8.74631e-28	8.70813e-27	-0.104278	0.0416531	0.0584904	-0.272225	6.4598e-08	1.83244e-07	0.389227	2.88062e-15	1.45709e-14	-0.194232	0.000133329	0.000267299
91689	SMDT1	ENSG00000183172	darkgreen	Cluster 11	-0.576871	2.88105e-35	5.29535e-34	0.557111	1.58501e-32	1.95832e-31	0.650905	2.10463e-47	4.58151e-46	-0.721726	1.08461e-62	3.96767e-61	-0.238625	2.39458e-06	5.82434e-06	-0.357172	6.16722e-13	2.64243e-12	-0.366266	1.42866e-13	6.41687e-13	-0.434567	4.99233e-19	3.1922e-18	-0.275677	4.32868e-08	1.2476e-07	-0.420659	8.18913e-18	4.86593e-17	0.0806941	0.11536	0.148896	0.31111	5.11371e-10	1.74697e-09	-0.374365	3.73381e-14	1.7477e-13	-0.0245922	0.631834	0.679253
538	ATP7A	ENSG00000165240	darkgreen	Cluster 11	0.57682	2.9297e-35	5.37767e-34	-0.683798	5.80799e-54	1.58279e-52	-0.778818	5.58518e-79	3.52339e-77	0.83066	1.12657e-98	1.45017e-96	0.0847453	0.0981519	0.128482	0.141822	0.00548877	0.00887609	0.156835	0.00210983	0.00362031	0.293481	5.02136e-09	1.57669e-08	0.0452409	0.377896	0.433162	0.429045	1.53956e-18	9.56793e-18	-0.197447	0.000102443	0.000208063	-0.359965	3.95475e-13	1.71907e-12	0.329116	4.22142e-11	1.57344e-10	-0.308223	7.51179e-10	2.53028e-09
9879	DDX46	ENSG00000145833	darkgreen	Cluster 11	0.576715	3.03329e-35	5.56049e-34	-0.515284	2.71111e-27	2.63879e-26	-0.7388	4.11685e-67	1.7462e-65	0.87019	7.22165e-119	2.07942e-116	0.160092	0.00169535	0.00294854	0.163921	0.00130404	0.00230444	0.202966	6.45284e-05	0.000134103	0.30949	6.34912e-10	2.15165e-09	0.0751678	0.142539	0.180516	0.573243	9.47647e-35	1.29106e-33	-0.0240588	0.639247	0.686055	-0.275006	4.68084e-08	1.34463e-07	0.389654	2.67103e-15	1.3541e-14	0.0248533	0.628219	0.675852
3895	KTN1	ENSG00000126777	darkgreen	Cluster 11	0.576629	3.12051e-35	5.71287e-34	-0.537254	5.96524e-30	6.5618e-29	-0.753447	3.43967e-71	1.66217e-69	0.847502	1.42805e-106	2.49896e-104	0.0868451	0.090073	0.118776	0.197132	0.000105146	0.000213251	0.109578	0.0322647	0.046214	0.368307	1.02233e-13	4.63864e-13	0.0534649	0.297281	0.349687	0.489455	2.09039e-24	1.77373e-23	-0.141009	0.00576663	0.00929753	-0.338898	1.01474e-11	3.96988e-11	0.345282	3.89413e-12	1.57185e-11	-0.049865	0.331044	0.384816
57498	KIDINS220	ENSG00000134313	darkgreen	Cluster 11	0.576607	3.14311e-35	5.74669e-34	-0.596215	3.89304e-38	6.04243e-37	-0.789888	1.03763e-82	7.4458e-81	0.918104	8.20971e-155	1.36414e-151	0.140562	0.00592439	0.00953517	0.301094	1.90782e-09	6.21648e-09	0.190467	0.000180557	0.000356217	0.378114	1.98074e-14	9.44761e-14	0.0878532	0.0863885	0.114337	0.588039	6.70654e-37	9.91723e-36	-0.0790348	0.123056	0.157873	-0.370538	7.07278e-14	3.24771e-13	0.374836	3.44934e-14	1.61873e-13	-0.139632	0.00626555	0.0100469
23370	ARHGEF18	ENSG00000104880	darkgreen	Cluster 11	0.576563	3.18894e-35	5.81522e-34	-0.610595	2.12695e-40	3.59285e-39	-0.490423	1.64573e-24	1.40334e-23	0.583424	3.22854e-36	4.65372e-35	0.36074	3.49353e-13	1.52441e-12	0.321573	1.2247e-10	4.40193e-10	0.242799	1.57126e-06	3.89351e-06	0.207366	4.42429e-05	9.37139e-05	0.145411	0.00440125	0.00721991	0.527822	8.7148e-29	9.1089e-28	0.192947	0.000147963	0.000295101	0.0972269	0.0576231	0.0789231	0.199374	8.73017e-05	0.000178698	-0.194331	0.000132253	0.000265242
51426	POLK	ENSG00000122008	darkgreen	Cluster 11	0.576547	3.20585e-35	5.83842e-34	-0.639271	2.83419e-45	5.70352e-44	-0.807456	4.05144e-89	3.64159e-87	0.845132	2.10068e-105	3.51958e-103	0.119123	0.0198641	0.0294839	0.285169	1.39872e-08	4.22069e-08	0.165438	0.00117345	0.00208539	0.272072	6.57505e-08	1.86408e-07	0.0514031	0.316327	0.369603	0.468109	3.37131e-22	2.55887e-21	-0.191401	0.000167561	0.000332035	-0.32548	7.08025e-11	2.59369e-10	0.230915	5.11087e-06	1.20105e-05	-0.171521	0.000761702	0.00138756
57154	SMURF1	ENSG00000198742	darkgreen	Cluster 11	0.576415	3.34884e-35	6.08293e-34	-0.530646	3.93904e-29	4.18209e-28	-0.513088	4.87843e-27	4.6938e-26	0.574913	5.48832e-35	7.54076e-34	0.394763	1.07247e-15	5.57542e-15	0.450828	1.6033e-20	1.11279e-19	0.475608	5.88702e-23	4.64105e-22	0.381607	1.08897e-14	5.28779e-14	0.400597	3.70989e-16	1.98787e-15	0.512844	5.20612e-27	5.00324e-26	0.142868	0.00514937	0.00836165	-0.0938833	0.0668072	0.0903796	0.294803	4.25294e-09	1.34422e-08	-0.338002	1.15878e-11	4.51488e-11
11276	SYNRG	ENSG00000275066	darkgreen	Cluster 11	0.576263	3.52085e-35	6.38401e-34	-0.638356	4.13038e-45	8.27153e-44	-0.777001	2.18186e-78	1.34366e-76	0.820406	2.78248e-94	3.01046e-92	0.0523106	0.307848	0.360778	0.0576572	0.260953	0.31134	0.0614932	0.230501	0.278615	0.147985	0.00374557	0.0062082	-0.0425469	0.406979	0.462506	0.386234	4.87678e-15	2.42735e-14	-0.206005	4.97635e-05	0.000104782	-0.30602	1.00463e-09	3.35171e-09	0.264415	1.56579e-07	4.28182e-07	-0.088897	0.082702	0.10988
23348	DOCK9	ENSG00000088387	darkgreen	Cluster 11	0.57626	3.52376e-35	6.38401e-34	-0.601177	6.64394e-39	1.06057e-37	-0.795035	1.59853e-84	1.2216e-82	0.83769	7.33521e-102	1.07486e-99	0.213753	2.52162e-05	5.4909e-05	0.312139	4.4539e-10	1.52857e-09	0.174955	0.000593001	0.00109505	0.324434	8.20589e-11	2.99068e-10	0.106145	0.0381128	0.053899	0.478223	3.17007e-23	2.53343e-22	-0.141921	0.00545591	0.00882602	-0.321598	1.22044e-10	4.38722e-10	0.228145	6.66954e-06	1.54906e-05	0.00667011	0.896614	0.91405
91369	ANKRD40	ENSG00000154945	darkgreen	Cluster 11	0.576112	3.70058e-35	6.68697e-34	-0.523622	2.80051e-28	2.85708e-27	-0.719231	4.50518e-62	1.61098e-60	0.829244	4.73676e-98	5.98259e-96	0.209026	3.82891e-05	8.16595e-05	0.44651	4.06819e-20	2.76198e-19	0.281036	2.29945e-08	6.80268e-08	0.394936	1.03949e-15	5.40704e-15	0.156504	0.00215681	0.00369687	0.507695	2.028e-26	1.89742e-25	-0.106546	0.0373862	0.05295	-0.355058	8.60655e-13	3.64986e-12	0.334555	1.92293e-11	7.36184e-11	-0.0462372	0.367472	0.422497
8924	HERC2	ENSG00000128731	darkgreen	Cluster 11	0.576081	3.73828e-35	6.74633e-34	-0.625399	7.4879e-43	1.38782e-41	-0.741854	6.12787e-68	2.6692e-66	0.841262	1.54037e-103	2.40298e-101	0.170542	0.000817396	0.00148266	0.183759	0.000305543	0.000585868	0.0952761	0.0628451	0.0854696	0.266231	1.27777e-07	3.52361e-07	0.0282297	0.582289	0.632901	0.527245	1.02429e-28	1.0668e-27	-0.0390415	0.446748	0.502189	-0.224135	9.74638e-06	2.22349e-05	0.315752	2.73091e-10	9.53652e-10	-0.00248146	0.961445	0.968491
8731	RNMT	ENSG00000101654	darkgreen	Cluster 11	0.575936	3.92185e-35	7.05933e-34	-0.54962	1.55552e-31	1.83788e-30	-0.760273	3.43923e-73	1.77667e-71	0.837509	8.9022e-102	1.30342e-99	0.229437	5.89317e-06	1.37644e-05	0.282792	1.86363e-08	5.55959e-08	0.155131	0.00236181	0.0040269	0.240852	1.9142e-06	4.70339e-06	0.108241	0.0344438	0.049092	0.558279	1.10439e-32	1.37359e-31	-0.0489455	0.340049	0.394203	-0.209933	3.53669e-05	7.56964e-05	0.267927	1.0552e-07	2.93511e-07	-0.0580873	0.257407	0.307535
23304	UBR2	ENSG00000024048	darkgreen	Cluster 11	0.575921	3.94128e-35	7.08514e-34	-0.609772	2.88657e-40	4.85742e-39	-0.789675	1.23064e-82	8.80632e-81	0.89145	1.05137e-132	5.47181e-130	0.165046	0.00120605	0.00214017	0.305386	1.09184e-09	3.63171e-09	0.24894	8.33632e-07	2.12199e-06	0.355826	7.62764e-13	3.24758e-12	0.064828	0.206148	0.251968	0.600772	7.68592e-39	1.22431e-37	-0.0589413	0.250465	0.30015	-0.346191	3.39173e-12	1.37488e-11	0.330762	3.3328e-11	1.25192e-10	-0.184293	0.000293193	0.000563314
54822	TRPM7	ENSG00000092439	darkgreen	Cluster 11	0.575737	4.18724e-35	7.50793e-34	-0.614407	5.10971e-41	8.834e-40	-0.793797	4.4107e-84	3.31473e-82	0.91399	6.06875e-151	8.45498e-148	0.138902	0.00654587	0.0104649	0.184835	0.000281153	0.000541295	0.161568	0.00153324	0.00268302	0.308363	7.37425e-10	2.48566e-09	-0.0158421	0.757599	0.79325	0.593082	1.16981e-37	1.78388e-36	-0.0671075	0.190608	0.23477	-0.304021	1.30509e-09	4.31276e-09	0.382541	9.27019e-15	4.52665e-14	-0.136639	0.00748642	0.0118638
7444	VRK2	ENSG00000028116	darkgreen	Cluster 11	0.575412	4.65925e-35	8.31148e-34	-0.55315	5.34221e-32	6.45083e-31	-0.744573	1.0982e-68	4.90027e-67	0.899119	2.02335e-138	1.40406e-135	0.104203	0.0418015	0.0586811	0.237072	2.79542e-06	6.75385e-06	0.214445	2.37008e-05	5.17524e-05	0.412523	3.96636e-17	2.2623e-16	0.142182	0.00536982	0.00869647	0.553218	5.23116e-32	6.31968e-31	-0.11809	0.020968	0.0310103	-0.359529	4.24005e-13	1.83907e-12	0.47448	7.67462e-23	6.01834e-22	-0.0719221	0.160642	0.201123
81846	SBF2	ENSG00000133812	darkgreen	Cluster 11	0.575167	5.04968e-35	8.99644e-34	-0.569577	3.10953e-34	4.13529e-33	-0.783164	2.03398e-80	1.35986e-78	0.942184	1.59113e-182	2.88179e-178	0.0842952	0.0999565	0.130618	0.163629	0.00133066	0.00234846	0.0881563	0.0853044	0.113023	0.338156	1.13272e-11	4.4158e-11	-0.0103936	0.83954	0.864834	0.546663	3.7726e-31	4.37971e-30	-0.131011	0.0103695	0.0160908	-0.397623	6.39068e-16	3.37254e-15	0.405033	1.63203e-16	8.95964e-16	-0.0188168	0.713919	0.754063
1314	COPA	ENSG00000122218	darkgreen	Cluster 11	0.575154	5.07136e-35	9.01498e-34	-0.593243	1.10592e-37	1.68845e-36	-0.676428	2.03152e-52	5.26457e-51	0.781999	4.98234e-80	3.279e-78	-0.0417193	0.416173	0.471711	-0.0109833	0.83057	0.85694	-0.0590478	0.249608	0.299234	0.226239	7.99444e-06	1.84069e-05	-0.0695644	0.174841	0.21716	0.318497	1.87513e-10	6.6356e-10	-0.270548	7.83142e-08	2.20529e-07	-0.339216	9.67979e-12	3.7926e-11	0.330842	3.29456e-11	1.23809e-10	0.0444936	0.385833	0.441257
57534	MIB1	ENSG00000101752	darkgreen	Cluster 11	0.575016	5.30597e-35	9.40493e-34	-0.607537	6.5851e-40	1.09209e-38	-0.863165	7.95239e-115	1.93589e-112	0.872573	2.71449e-120	8.40408e-118	0.14975	0.00334824	0.00558732	0.308551	7.19297e-10	2.4269e-09	0.177418	0.000494127	0.000922109	0.286442	1.19823e-08	3.63521e-08	0.0855386	0.0950344	0.124757	0.420423	8.57918e-18	5.09151e-17	-0.274872	4.75465e-08	1.36501e-07	-0.343931	4.7781e-12	1.91568e-11	0.317265	2.22092e-10	7.81375e-10	-0.177028	0.000508677	0.000947542
9689	BZW1	ENSG00000082153	darkgreen	Cluster 11	0.574941	5.43822e-35	9.62709e-34	-0.565286	1.22647e-33	1.59064e-32	-0.581344	6.50065e-36	9.2619e-35	0.621948	2.87144e-42	5.2022e-41	0.174521	0.000612234	0.00112862	0.154889	0.00239979	0.00408738	0.182427	0.000338452	0.000645362	0.348807	2.27324e-12	9.33901e-12	0.198319	9.53114e-05	0.000194294	0.233628	3.92585e-06	9.33668e-06	-0.261826	2.08706e-07	5.6364e-07	-0.285042	1.42051e-08	4.28287e-08	0.281827	2.09216e-08	6.21228e-08	0.110088	0.0314653	0.0451424
171017	ZNF384	ENSG00000126746	darkgreen	Cluster 11	0.57467	5.94246e-35	1.04931e-33	-0.529194	5.9304e-29	6.24471e-28	-0.688877	4.71044e-55	1.33136e-53	0.821356	1.12102e-94	1.22606e-92	0.185698	0.000262933	0.000508216	0.302598	1.57061e-09	5.15715e-09	0.181917	0.000351904	0.000669392	0.322633	1.05635e-10	3.81553e-10	0.0807839	0.114954	0.14842	0.626249	5.36304e-43	9.99107e-42	0.0596413	0.244873	0.294099	-0.193959	0.000136317	0.000272997	0.354855	8.88536e-13	3.76387e-12	-0.189619	0.000193153	0.000379661
201595	STT3B	ENSG00000163527	darkgreen	Cluster 11	0.574555	6.17248e-35	1.08717e-33	-0.568681	4.14776e-34	5.4878e-33	-0.675565	3.05921e-52	7.87817e-51	0.707634	2.76615e-59	8.99775e-58	0.245184	1.23083e-06	3.0801e-06	0.162067	0.00148178	0.0025983	0.238807	2.35139e-06	5.72389e-06	0.334451	1.95211e-11	7.46991e-11	0.0434544	0.397037	0.45255	0.27717	3.63429e-08	1.05497e-07	-0.277017	3.70015e-08	1.07333e-07	-0.247125	1.0071e-06	2.54232e-06	0.363013	2.42346e-13	1.07019e-12	-0.0428809	0.403303	0.45884
113246	C12orf57	ENSG00000111678	darkgreen	Cluster 11	-0.574429	6.43204e-35	1.13145e-33	0.611197	1.70025e-40	2.8847e-39	0.657089	1.42173e-48	3.22356e-47	-0.798853	6.68784e-86	5.3544e-84	-0.117357	0.0217824	0.032119	-0.181643	0.000359353	0.000682893	-0.238305	2.47244e-06	6.00708e-06	-0.407802	9.71336e-17	5.40874e-16	-0.167087	0.00104527	0.00186974	-0.480532	1.82775e-23	1.47875e-22	0.0817976	0.110454	0.143088	0.356026	7.3908e-13	3.1497e-12	-0.465775	5.75434e-22	4.30894e-21	0.0492012	0.33753	0.391553
9857	CEP350	ENSG00000135837	darkgreen	Cluster 11	0.574125	7.10517e-35	1.23891e-33	-0.548119	2.44157e-31	2.85903e-30	-0.796488	4.8146e-85	3.75216e-83	0.906891	1.05816e-144	9.93008e-142	0.187331	0.000231405	0.000450396	0.272986	5.91719e-08	1.6844e-07	0.274798	4.79611e-08	1.37652e-07	0.391238	2.0162e-15	1.03018e-14	0.0739975	0.148877	0.187737	0.517409	1.52917e-27	1.50455e-26	-0.14417	0.0047532	0.00775847	-0.436164	3.59095e-19	2.31649e-18	0.400802	3.57289e-16	1.91628e-15	0.0100788	0.844337	0.868955
55832	CAND1	ENSG00000111530	darkgreen	Cluster 11	0.574072	7.22978e-35	1.25907e-33	-0.566988	7.13252e-34	9.35013e-33	-0.77875	5.87679e-79	3.70348e-77	0.884024	1.4492e-127	6.00625e-125	0.0868177	0.090175	0.118899	0.163609	0.00133256	0.00235157	0.193835	0.000137691	0.000275558	0.396018	8.55102e-16	4.47428e-15	0.0100902	0.844165	0.868812	0.402558	2.58472e-16	1.40034e-15	-0.253409	5.2008e-07	1.35184e-06	-0.398965	5.00314e-16	2.65975e-15	0.480727	1.74402e-23	1.41266e-22	-0.0536924	0.295226	0.347534
10776	ARPP19	ENSG00000128989	darkgreen	Cluster 11	0.573981	7.44781e-35	1.2938e-33	-0.532488	2.33697e-29	2.50481e-28	-0.75718	2.82381e-72	1.41359e-70	0.823268	1.76655e-95	1.9947e-93	0.14041	0.00597925	0.00961697	0.334246	2.01154e-11	7.68873e-11	0.231536	4.81287e-06	1.13411e-05	0.410109	6.28092e-17	3.54109e-16	0.0979094	0.0558831	0.0767337	0.362165	2.77863e-13	1.22131e-12	-0.296878	3.27191e-09	1.04505e-08	-0.463317	1.00576e-21	7.43114e-21	0.348982	2.21298e-12	9.09846e-12	-0.0488097	0.341392	0.395605
7529	YWHAB	ENSG00000166913	darkgreen	Cluster 11	0.573962	7.49264e-35	1.29997e-33	-0.563799	1.96355e-33	2.52274e-32	-0.581044	7.18993e-36	1.02238e-34	0.602622	3.94872e-39	6.35542e-38	0.122445	0.0166505	0.0250064	0.143916	0.0048282	0.00787373	0.206715	4.68065e-05	9.88585e-05	0.3056	1.06157e-09	3.53432e-09	0.0343818	0.502869	0.557199	0.0824072	0.107815	0.139988	-0.403121	2.32889e-16	1.26644e-15	-0.234655	3.54967e-06	8.48066e-06	0.343549	5.06127e-12	2.02571e-11	0.0442258	0.388702	0.444136
3556	IL1RAP	ENSG00000196083	darkgreen	Cluster 11	0.573708	8.1431e-35	1.40931e-33	-0.539846	2.8123e-30	3.1426e-29	-0.645683	1.95136e-46	4.10288e-45	0.74932	5.17688e-70	2.40723e-68	0.352644	1.25558e-12	5.26024e-12	0.272783	6.05744e-08	1.72262e-07	0.323025	9.99977e-11	3.61977e-10	0.382845	8.79532e-15	4.30138e-14	0.150617	0.00316765	0.00530443	0.469559	2.41391e-22	1.8469e-21	-0.0869254	0.0897748	0.118409	-0.169308	0.000892928	0.00161182	0.326749	5.91573e-11	2.18015e-10	-0.00235523	0.963404	0.970033
9716	AQR	ENSG00000021776	darkgreen	Cluster 11	0.573514	8.67468e-35	1.49389e-33	-0.5504	1.22963e-31	1.45893e-30	-0.809099	9.43349e-90	8.67287e-88	0.903789	3.94522e-142	3.14777e-139	0.080212	0.117556	0.151452	0.151264	0.0030386	0.00510258	0.0674605	0.188281	0.232157	0.271998	6.63074e-08	1.87922e-07	-0.00473681	0.926478	0.939324	0.443559	7.62878e-20	5.10265e-19	-0.250181	7.31942e-07	1.87482e-06	-0.376979	2.40175e-14	1.13936e-13	0.388421	3.32119e-15	1.67224e-14	-0.0364131	0.477958	0.532998
124801	LSM12	ENSG00000161654	darkgreen	Cluster 11	0.573347	9.15914e-35	1.57343e-33	-0.531163	3.4035e-29	3.62242e-28	-0.565853	1.02405e-33	1.33279e-32	0.643659	4.57341e-46	9.48927e-45	0.0331841	0.517872	0.571644	0.0720209	0.160067	0.200472	0.0941609	0.0660016	0.0893833	0.228463	6.46972e-06	1.50454e-05	0.055624	0.278171	0.329461	0.219202	1.5399e-05	3.43494e-05	-0.281148	2.26895e-08	6.71606e-08	-0.240016	2.08258e-06	5.09762e-06	0.406753	1.18313e-16	6.55123e-16	-0.156494	0.00215827	0.00369909
130507	UBR3	ENSG00000144357	darkgreen	Cluster 11	0.57318	9.67491e-35	1.65794e-33	-0.653598	6.56059e-48	1.45242e-46	-0.832824	1.22036e-99	1.62759e-97	0.808059	2.37738e-89	2.15075e-87	0.101463	0.0475145	0.0660393	0.199404	8.7083e-05	0.000178275	0.0699979	0.172163	0.214116	0.209244	3.75691e-05	8.01947e-05	0.0413803	0.419975	0.475457	0.337882	1.17948e-11	4.59264e-11	-0.29944	2.35985e-09	7.62927e-09	-0.351296	1.54819e-12	6.43965e-12	0.19706	0.000105771	0.000214462	0.0152289	0.766705	0.801302
152006	RNF38	ENSG00000137075	darkgreen	Cluster 11	0.573146	9.78087e-35	1.67404e-33	-0.609394	3.31993e-40	5.57579e-39	-0.774813	1.10712e-77	6.66392e-76	0.819159	9.11053e-94	9.68915e-92	0.250362	7.18092e-07	1.8407e-06	0.458529	2.94688e-21	2.12623e-20	0.296512	3.4273e-09	1.09304e-08	0.33941	9.40519e-12	3.68907e-11	0.0918557	0.0729389	0.0979622	0.482186	1.22867e-23	1.00249e-22	-0.147404	0.00388526	0.00642568	-0.288917	8.84943e-09	2.71763e-08	0.284734	1.47438e-08	4.44014e-08	-0.226026	8.1572e-06	1.87623e-05
9321	TRIP11	ENSG00000100815	darkgreen	Cluster 11	0.573138	9.80527e-35	1.67616e-33	-0.633073	3.54741e-44	6.88632e-43	-0.835294	9.29658e-101	1.30121e-98	0.882317	1.96434e-126	7.76797e-124	0.106461	0.037538	0.0531504	0.116668	0.0225736	0.0332037	0.109407	0.0325373	0.0465763	0.298448	2.67929e-09	8.62367e-09	-0.00350446	0.945571	0.95532	0.395761	8.95764e-16	4.68014e-15	-0.265498	1.38726e-07	3.81221e-07	-0.396587	7.71305e-16	4.04891e-15	0.339487	9.29726e-12	3.64745e-11	-0.0410874	0.423276	0.478772
10513	APPBP2	ENSG00000062725	darkgreen	Cluster 11	0.573075	1.00118e-34	1.70937e-33	-0.640745	1.54077e-45	3.13268e-44	-0.834576	1.97484e-100	2.72411e-98	0.842998	2.27732e-104	3.634e-102	0.0736651	0.150716	0.189869	0.131833	0.0098949	0.0154005	0.0342265	0.504801	0.559087	0.142487	0.00527056	0.00854649	-0.0350992	0.493994	0.548564	0.36659	1.35496e-13	6.09701e-13	-0.286722	1.158e-08	3.51792e-08	-0.330053	3.69094e-11	1.38123e-10	0.222784	1.10588e-05	2.50792e-05	-0.109571	0.032276	0.046229
57508	INTS2	ENSG00000108506	darkgreen	Cluster 11	0.57307	1.00255e-34	1.70962e-33	-0.539287	3.3094e-30	3.68603e-29	-0.732707	1.70287e-65	6.8644e-64	0.837812	6.43773e-102	9.45641e-100	0.240725	1.93905e-06	4.76175e-06	0.324941	7.63934e-11	2.79189e-10	0.241449	1.80218e-06	4.44039e-06	0.322374	1.09532e-10	3.95233e-10	0.0596038	0.24517	0.294414	0.535183	1.0826e-29	1.17799e-28	-0.0692001	0.177116	0.219678	-0.166644	0.00107839	0.00192572	0.354797	8.96723e-13	3.79713e-12	-0.0611325	0.233252	0.281553
6938	TCF12	ENSG00000140262	darkgreen	Cluster 11	0.572874	1.06871e-34	1.81576e-33	-0.56296	2.55826e-33	3.2707e-32	-0.81712	6.21365e-93	6.36894e-91	0.846215	6.17955e-106	1.06187e-103	0.169132	0.000904192	0.00163111	0.369164	8.8775e-14	4.04521e-13	0.197726	0.000100107	0.000203557	0.307237	8.55893e-10	2.87098e-09	0.100849	0.0488806	0.0677953	0.444731	5.94729e-20	4.001e-19	-0.220305	1.39144e-05	3.11947e-05	-0.353341	1.12621e-12	4.73544e-12	0.276127	4.1068e-08	1.18616e-07	-0.093675	0.0674169	0.0911331
79595	SAP130	ENSG00000136715	darkgreen	Cluster 11	0.572699	1.1315e-34	1.92011e-33	-0.613722	6.61297e-41	1.1384e-39	-0.692552	7.40644e-56	2.15248e-54	0.806386	1.03865e-88	9.17196e-87	0.137253	0.00721995	0.0114683	0.136545	0.00752802	0.0119259	0.134365	0.0085521	0.0134358	0.252333	5.83117e-07	1.50861e-06	0.0357597	0.485897	0.540763	0.427351	2.16631e-18	1.33444e-17	-0.146614	0.00408282	0.00673036	-0.332188	2.71254e-11	1.0267e-10	0.367015	1.26392e-13	5.69769e-13	-0.00876465	0.864424	0.886153
3840	KPNA4	ENSG00000186432	darkgreen	Cluster 11	0.572667	1.14314e-34	1.9375e-33	-0.499737	1.58582e-25	1.42278e-24	-0.621495	3.42009e-42	6.18329e-41	0.646143	1.60697e-46	3.38862e-45	0.202321	6.81576e-05	0.000141228	0.445265	5.3084e-20	3.5825e-19	0.358297	5.15941e-13	2.22351e-12	0.43623	3.54212e-19	2.28573e-18	0.220221	1.40222e-05	3.14261e-05	0.246547	1.06935e-06	2.6922e-06	-0.310264	5.72635e-10	1.94931e-09	-0.330855	3.28837e-11	1.23584e-10	0.325067	7.5048e-11	2.74405e-10	-0.134187	0.00864082	0.013567
84197	POMK	ENSG00000185900	darkgreen	Cluster 11	0.572646	1.15121e-34	1.9488e-33	-0.603462	2.9134e-39	4.71044e-38	-0.806458	9.75049e-89	8.62711e-87	0.809423	7.06394e-90	6.52419e-88	0.0449375	0.381106	0.43646	0.121292	0.0177097	0.0264851	0.127284	0.0127841	0.0195543	0.254366	4.69563e-07	1.22602e-06	0.0459496	0.370463	0.425516	0.350546	1.73877e-12	7.20639e-12	-0.248411	8.81007e-07	2.23702e-06	-0.339627	9.10702e-12	3.57475e-11	0.333458	2.25601e-11	8.59108e-11	-0.122316	0.0167663	0.0251687
22878	TRAPPC8	ENSG00000153339	darkgreen	Cluster 11	0.572287	1.29381e-34	2.18755e-33	-0.589443	4.13684e-37	6.16715e-36	-0.790842	4.82986e-83	3.50467e-81	0.898823	3.42953e-138	2.36176e-135	0.140338	0.00600521	0.00965607	0.212669	2.77725e-05	6.01738e-05	0.125766	0.0139019	0.0211442	0.290116	7.63268e-09	2.35784e-08	0.0744494	0.146405	0.184927	0.555898	2.30358e-32	2.82628e-31	-0.110171	0.0313361	0.0449727	-0.28024	2.52821e-08	7.45001e-08	0.357744	5.63257e-13	2.42085e-12	-0.0926536	0.0704733	0.0949373
122704	MRPL52	ENSG00000172590	darkgreen	Cluster 11	-0.571369	1.74311e-34	2.9259e-33	0.598283	1.87035e-38	2.93621e-37	0.829648	3.14765e-98	3.99502e-96	-0.87213	5.02172e-120	1.53117e-117	-0.115395	0.024101	0.0352796	-0.187633	0.000225979	0.000440426	-0.152509	0.00280352	0.00473111	-0.373869	4.05774e-14	1.89481e-13	-0.103261	0.0436952	0.0611273	-0.390064	2.48373e-15	1.26229e-14	0.264567	1.53953e-07	4.21288e-07	0.469361	2.5271e-22	1.93179e-21	-0.352154	1.3551e-12	5.66134e-12	-0.0588636	0.251091	0.300821
4976	OPA1	ENSG00000198836	darkgreen	Cluster 11	0.571085	1.91061e-34	3.19935e-33	-0.583009	3.71342e-36	5.33523e-35	-0.77899	4.90778e-79	3.10362e-77	0.864752	1.01691e-115	2.5404e-113	0.167452	0.00101868	0.00182491	0.310607	5.46967e-10	1.8645e-09	0.239516	2.19001e-06	5.34829e-06	0.405353	1.53752e-16	8.45283e-16	0.0968545	0.0585913	0.08014	0.456668	4.45556e-21	3.18823e-20	-0.189007	0.000202768	0.000397568	-0.329313	4.10398e-11	1.53093e-10	0.413547	3.25924e-17	1.8681e-16	-0.0888576	0.0828389	0.110041
11315	PARK7	ENSG00000116288	darkgreen	Cluster 11	-0.571017	1.95347e-34	3.26327e-33	0.513655	4.19342e-27	4.04697e-26	0.68838	6.03598e-55	1.69991e-53	-0.683409	7.02421e-54	1.91135e-52	-0.353846	1.04069e-12	4.38626e-12	-0.426423	2.60965e-18	1.59895e-17	-0.425062	3.42504e-18	2.08276e-17	-0.408244	8.93726e-17	4.99084e-16	-0.297794	2.91204e-09	9.3416e-09	-0.405744	1.42908e-16	7.87316e-16	0.0721578	0.159272	0.199562	0.243782	1.42128e-06	3.53575e-06	-0.232121	4.547e-06	1.07414e-05	-0.00128512	0.980027	0.983698
28971	AAMDC	ENSG00000087884	darkgreen	Cluster 11	-0.570973	1.98119e-34	3.30562e-33	0.622874	2.00502e-42	3.65516e-41	0.706036	6.53633e-59	2.09714e-57	-0.710083	7.31968e-60	2.42671e-58	-0.033573	0.512976	0.566955	-0.0478496	0.350984	0.405442	-0.0493163	0.336399	0.39037	-0.176495	0.000529251	0.00098359	-0.0271818	0.596375	0.646142	-0.281386	2.2054e-08	6.53597e-08	0.236571	2.93793e-06	7.08115e-06	0.324104	8.59504e-11	3.12703e-10	-0.294413	4.46666e-09	1.40903e-08	0.128357	0.0120427	0.0184987
6526	SLC5A3	ENSG00000198743	darkgreen	Cluster 11	0.57085	2.06213e-34	3.43244e-33	-0.52291	3.40828e-28	3.46405e-27	-0.766488	4.5321e-75	2.49722e-73	0.761567	1.41174e-73	7.38343e-72	0.279457	2.77463e-08	8.14553e-08	0.39581	8.87877e-16	4.64054e-15	0.334859	1.83936e-11	7.05352e-11	0.426996	2.32646e-18	1.43037e-17	0.124274	0.015083	0.0228115	0.348302	2.45643e-12	1.0067e-11	-0.260649	2.37583e-07	6.3806e-07	-0.239982	2.08968e-06	5.11451e-06	0.312605	4.18348e-10	1.4386e-09	-0.0522847	0.308087	0.36102
152519	NIPAL1	ENSG00000163293	darkgreen	Cluster 11	0.57061	2.2284e-34	3.70479e-33	-0.596471	3.55607e-38	5.52416e-37	-0.702366	4.61055e-58	1.43924e-56	0.708328	1.9012e-59	6.20653e-58	0.209161	3.78417e-05	8.07473e-05	0.151329	0.0030258	0.00508217	0.100927	0.0487043	0.0675731	0.190163	0.000184985	0.000364456	0.154023	0.0025402	0.00431274	0.406411	1.2614e-16	6.97331e-16	-0.131904	0.00985497	0.0153432	-0.181341	0.000367704	0.000697765	0.162587	0.0014298	0.00251212	-0.181979	0.000350246	0.000666476
201626	PDE12	ENSG00000174840	darkgreen	Cluster 11	0.57047	2.33097e-34	3.86608e-33	-0.625137	8.29718e-43	1.53514e-41	-0.703732	2.23669e-58	7.06242e-57	0.725889	9.73664e-64	3.70631e-62	0.071698	0.161953	0.202627	0.0926384	0.0705198	0.0949943	0.124655	0.0147735	0.0223737	0.243968	1.3945e-06	3.47171e-06	0.153539	0.00262178	0.00444247	0.24528	1.21872e-06	3.05086e-06	-0.331205	3.12663e-11	1.17691e-10	-0.343421	5.15979e-12	2.06415e-11	0.345641	3.68725e-12	1.49047e-11	-0.158561	0.0018799	0.00324922
26130	GAPVD1	ENSG00000165219	darkgreen	Cluster 11	0.570423	2.3671e-34	3.92134e-33	-0.619209	8.24439e-42	1.4704e-40	-0.721807	1.03552e-62	3.79118e-61	0.805832	1.68863e-88	1.47891e-86	0.241624	1.77039e-06	4.3655e-06	0.375467	3.10159e-14	1.46015e-13	0.353877	1.0357e-12	4.36551e-12	0.36789	1.09503e-13	4.95917e-13	0.192888	0.000148665	0.000296444	0.55657	1.87299e-32	2.3072e-31	-0.0261718	0.610098	0.658905	-0.349702	1.98072e-12	8.17345e-12	0.329542	3.97185e-11	1.48289e-10	-0.261797	2.09387e-07	5.65405e-07
100287765	LINC00630	ENSG00000223546	darkgreen	Cluster 11	0.570251	2.50226e-34	4.13541e-33	-0.553431	4.90272e-32	5.93041e-31	-0.702337	4.68188e-58	1.46075e-56	0.878274	8.03043e-124	2.84626e-121	0.160172	0.00168619	0.00293384	0.21702	1.87896e-05	4.15296e-05	0.214889	2.27743e-05	4.9826e-05	0.368798	9.4301e-14	4.29012e-13	0.164703	0.00123516	0.00218894	0.628681	2.05281e-43	3.87773e-42	0.0227032	0.658249	0.703588	-0.30959	6.26452e-10	2.12373e-09	0.456532	4.59152e-21	3.28357e-20	-0.112775	0.0275252	0.0398938
64225	ATL2	ENSG00000119787	darkgreen	Cluster 11	0.569965	2.74406e-34	4.51895e-33	-0.61152	1.50748e-40	2.56293e-39	-0.649326	4.14684e-47	8.92842e-46	0.654278	4.87742e-48	1.08417e-46	0.33693	1.35725e-11	5.26066e-11	0.494963	5.30822e-25	4.64021e-24	0.368407	1.00572e-13	4.56545e-13	0.31138	4.93182e-10	1.68754e-09	0.219295	1.52676e-05	3.40753e-05	0.375418	3.12711e-14	1.47178e-13	-0.159781	0.00173142	0.00300778	-0.18876	0.000206769	0.000405048	0.258105	3.13726e-07	8.33285e-07	-0.344991	4.06976e-12	1.64059e-11
9188	DDX21	ENSG00000165732	darkgreen	Cluster 11	0.569412	3.27902e-34	5.38084e-33	-0.428487	1.72332e-18	1.06795e-17	-0.700655	1.13435e-57	3.50119e-56	0.823504	1.404e-95	1.59628e-93	-0.0337491	0.510765	0.564871	-0.00348847	0.945819	0.955521	0.0665684	0.194203	0.2388	0.337715	1.20889e-11	4.70272e-11	0.138781	0.0065934	0.0105356	0.387744	3.7417e-15	1.87823e-14	-0.208613	3.96975e-05	8.45021e-05	-0.380035	1.42663e-14	6.8747e-14	0.485068	6.11828e-24	5.06986e-23	0.0313338	0.541493	0.594313
5586	PKN2	ENSG00000065243	darkgreen	Cluster 11	0.568836	3.94667e-34	6.46123e-33	-0.555827	2.35417e-32	2.88737e-31	-0.781785	5.86838e-80	3.84815e-78	0.889063	5.17078e-131	2.49736e-128	0.262465	1.94479e-07	5.27002e-07	0.311783	4.67243e-10	1.60133e-09	0.230874	5.13109e-06	1.2056e-05	0.309833	6.06528e-10	2.05951e-09	0.122636	0.0164806	0.0247689	0.624886	9.15407e-43	1.69127e-41	-0.0299453	0.559565	0.611573	-0.293488	5.01699e-09	1.5754e-08	0.296087	3.61671e-09	1.15067e-08	-0.0795266	0.120734	0.155154
1660	DHX9	ENSG00000135829	darkgreen	Cluster 11	0.568778	4.02133e-34	6.57573e-33	-0.490083	1.79017e-24	1.52449e-23	-0.687496	9.37401e-55	2.62571e-53	0.864877	8.64009e-116	2.16739e-113	0.10001	0.0507982	0.0702528	0.0807894	0.114929	0.14839	0.123227	0.0159635	0.0240524	0.313769	3.57483e-10	1.23651e-09	0.0137052	0.789469	0.820944	0.452694	1.06786e-20	7.48335e-20	-0.15749	0.00201967	0.00347565	-0.400736	3.61679e-16	1.93902e-15	0.507592	2.08343e-26	1.94807e-25	0.0817801	0.11053	0.143179
23091	ZC3H13	ENSG00000123200	darkgreen	Cluster 11	0.56867	4.16238e-34	6.7984e-33	-0.569338	3.35881e-34	4.46058e-33	-0.767559	2.12027e-75	1.18304e-73	0.785033	4.78347e-81	3.26191e-79	0.289007	8.75168e-09	2.68884e-08	0.40294	2.40819e-16	1.30799e-15	0.221965	1.19339e-05	2.69575e-05	0.224626	9.30782e-06	2.1281e-05	0.136665	0.00747518	0.0118477	0.427912	1.93501e-18	1.19534e-17	-0.17976	0.000414512	0.000781328	-0.345122	3.98954e-12	1.60914e-11	0.159708	0.00174001	0.00302174	0.00564068	0.9125	0.927255
25828	TXN2	ENSG00000100348	darkgreen	Cluster 11	-0.568429	4.49784e-34	7.32912e-33	0.605299	1.49451e-39	2.44449e-38	0.721061	1.58779e-62	5.77111e-61	-0.762057	1.006e-73	5.2843e-72	-0.168666	0.000934699	0.00168301	-0.279945	2.61842e-08	7.70455e-08	-0.246992	1.02109e-06	2.57603e-06	-0.415026	2.45219e-17	1.41691e-16	-0.261507	2.16177e-07	5.82912e-07	-0.489808	1.91597e-24	1.62886e-23	0.071697	0.161959	0.202633	0.393379	1.37526e-15	7.09513e-15	-0.287534	1.04853e-08	3.19839e-08	-0.0151028	0.768582	0.802972
23095	KIF1B	ENSG00000054523	darkgreen	Cluster 11	0.568371	4.58193e-34	7.44871e-33	-0.618557	1.05796e-41	1.88077e-40	-0.779481	3.38726e-79	2.15789e-77	0.813374	1.98612e-91	1.93397e-89	0.0236797	0.644538	0.69091	0.129843	0.0110786	0.0171139	0.0358211	0.485147	0.540028	0.217049	1.87397e-05	4.14243e-05	0.0257073	0.616455	0.664868	0.389658	2.66919e-15	1.35325e-14	-0.204332	5.74438e-05	0.000120094	-0.348292	2.4602e-12	1.00815e-11	0.274518	4.95488e-08	1.42008e-07	-0.123085	0.0160861	0.0242202
125950	RAVER1	ENSG00000161847	darkgreen	Cluster 11	0.568294	4.69637e-34	7.61698e-33	-0.560436	5.6453e-33	7.12115e-32	-0.550571	1.16792e-31	1.38699e-30	0.736162	2.0897e-66	8.67473e-65	0.106454	0.0375514	0.0531677	0.138801	0.00658523	0.0105235	0.0678045	0.186033	0.229666	0.246901	1.03081e-06	2.5996e-06	0.079709	0.119882	0.15415	0.546926	3.48794e-31	4.05522e-30	0.0773482	0.131282	0.167453	-0.110847	0.0303066	0.0436047	0.378553	1.83778e-14	8.78699e-14	-0.149918	0.00331254	0.00553162
5297	PI4KA	ENSG00000241973	darkgreen	Cluster 11	0.568002	5.15776e-34	8.32653e-33	-0.607753	6.08324e-40	1.00987e-38	-0.656206	2.09687e-48	4.72417e-47	0.6994	2.1879e-57	6.68688e-56	0.0754922	0.140819	0.178524	0.0989154	0.053398	0.0735713	0.0307591	0.548938	0.601406	0.200492	7.95068e-05	0.000163496	-0.00619385	0.903959	0.920134	0.391631	1.88001e-15	9.62407e-15	-0.0597723	0.243836	0.292972	-0.0821886	0.108756	0.141099	0.262138	2.01641e-07	5.45399e-07	-0.0658577	0.199018	0.244121
2121	EVC	ENSG00000072840	darkgreen	Cluster 11	0.567984	5.18792e-34	8.36553e-33	-0.599172	1.36226e-38	2.1505e-37	-0.728739	1.82128e-64	7.09686e-63	0.745194	7.39072e-69	3.30921e-67	0.27011	8.23323e-08	2.31358e-07	0.38648	4.67147e-15	2.32797e-14	0.157408	0.00203077	0.00349378	0.238291	2.47585e-06	6.01464e-06	0.107446	0.035799	0.0508755	0.492445	9.96273e-25	8.58629e-24	-0.0391102	0.445947	0.501376	-0.166544	0.00108598	0.00193866	0.113644	0.0263457	0.0383134	-0.0959183	0.0610847	0.0832644
63899	NSUN3	ENSG00000178694	darkgreen	Cluster 11	0.567841	5.43037e-34	8.73624e-33	-0.581835	5.51343e-36	7.87827e-35	-0.730279	7.29721e-65	2.88316e-63	0.869304	2.40598e-118	6.68345e-116	0.120199	0.0187684	0.0279618	0.150371	0.00321804	0.005383	0.193297	0.000143834	0.00028724	0.36785	1.10214e-13	4.99065e-13	0.0411263	0.422836	0.478329	0.505117	3.97154e-26	3.66509e-25	-0.130392	0.0107403	0.0166251	-0.249138	8.16553e-07	2.08083e-06	0.432413	7.76596e-19	4.90802e-18	-0.0613684	0.23145	0.279613
54856	GON4L	ENSG00000116580	darkgreen	Cluster 11	0.567792	5.51609e-34	8.86391e-33	-0.543788	8.85165e-31	1.01108e-29	-0.632936	3.74868e-44	7.27235e-43	0.813979	1.14138e-91	1.12044e-89	0.271362	7.13351e-08	2.01606e-07	0.238033	2.54032e-06	6.16309e-06	0.240976	1.89048e-06	4.64878e-06	0.283339	1.74485e-08	5.22002e-08	0.137981	0.00691516	0.0110142	0.693236	5.23286e-56	1.5279e-54	0.189388	0.000196737	0.000386361	-0.169655	0.000871013	0.0015745	0.357803	5.57979e-13	2.39902e-12	-0.0340308	0.507242	0.561505
22803	XRN2	ENSG00000088930	darkgreen	Cluster 11	0.56749	6.07658e-34	9.73091e-33	-0.462199	1.29476e-21	9.51556e-21	-0.72833	2.31953e-64	9.00932e-63	0.877497	2.48923e-123	8.60382e-121	0.0788722	0.123831	0.158779	0.122966	0.0161899	0.0243639	0.143769	0.00487203	0.00793934	0.395365	9.62103e-16	5.01633e-15	0.0588911	0.250869	0.300589	0.49859	2.12355e-25	1.89276e-24	-0.13238	0.00958977	0.0149558	-0.377361	2.25092e-14	1.07022e-13	0.509576	1.23723e-26	1.16831e-25	-0.00348865	0.945816	0.955521
9698	PUM1	ENSG00000134644	darkgreen	Cluster 11	0.567359	6.33616e-34	1.01117e-32	-0.529199	5.9228e-29	6.23743e-28	-0.779266	3.98493e-79	2.53329e-77	0.902982	1.77963e-141	1.40139e-138	0.1527	0.00276905	0.00467639	0.209383	3.71134e-05	7.92622e-05	0.135492	0.00800822	0.0126366	0.295792	3.7541e-09	1.19286e-08	-0.0269469	0.599554	0.649216	0.477619	3.65914e-23	2.91489e-22	-0.176419	0.000532231	0.000988814	-0.359465	4.28404e-13	1.85735e-12	0.369893	7.86945e-14	3.60011e-13	0.0677117	0.186638	0.230341
57720	GPR107	ENSG00000148358	darkgreen	Cluster 11	0.567288	6.48161e-34	1.03202e-32	-0.667194	1.51315e-50	3.66727e-49	-0.709156	1.2127e-59	3.98402e-58	0.762069	9.97453e-74	5.24093e-72	0.0323487	0.52847	0.581812	0.0402893	0.432345	0.487863	0.0418136	0.41512	0.470679	0.263582	1.71811e-07	4.68062e-07	-0.0191522	0.70905	0.74975	0.338581	1.06362e-11	4.15456e-11	-0.205702	5.10801e-05	0.000107395	-0.35871	4.83146e-13	2.08649e-12	0.296452	3.45361e-09	1.10099e-08	-0.0894615	0.080762	0.107539
7994	KAT6A	ENSG00000083168	darkgreen	Cluster 11	0.567214	6.63582e-34	1.05537e-32	-0.576339	3.43427e-35	4.76154e-34	-0.76619	5.5938e-75	3.06729e-73	0.778349	7.94871e-79	4.98317e-77	0.207654	4.31503e-05	9.15024e-05	0.341051	7.36472e-12	2.91072e-11	0.254879	4.44439e-07	1.16299e-06	0.290705	7.09621e-09	2.19841e-08	0.111666	0.0290977	0.0419902	0.410499	5.83344e-17	3.29517e-16	-0.183299	0.000316555	0.000605975	-0.34151	6.87577e-12	2.72289e-11	0.286831	1.14265e-08	3.47335e-08	-0.173951	0.000638363	0.00117403
7037	TFRC	ENSG00000072274	darkgreen	Cluster 11	0.567047	7.00104e-34	1.11218e-32	-0.456231	4.90714e-21	3.50347e-20	-0.415244	2.35149e-17	1.36033e-16	0.460706	1.81152e-21	1.32147e-20	0.447773	3.10229e-20	2.1194e-19	0.363424	2.2678e-13	1.00358e-12	0.518649	1.09277e-27	1.08389e-26	0.363946	2.08404e-13	9.24293e-13	0.481003	1.63264e-23	1.32428e-22	0.393965	1.23806e-15	6.41014e-15	0.0901672	0.0783888	0.104645	-0.0444766	0.386014	0.441439	0.328825	4.40119e-11	1.63795e-10	-0.115763	0.0236498	0.0346642
1739	DLG1	ENSG00000075711	darkgreen	Cluster 11	0.566766	7.65697e-34	1.21224e-32	-0.560464	5.59691e-33	7.06109e-32	-0.712727	1.71608e-60	5.80517e-59	0.869737	1.3368e-118	3.78306e-116	0.13201	0.00979538	0.0152559	0.158528	0.00188401	0.00325553	0.166941	0.00105609	0.00188816	0.348271	2.46806e-12	1.01123e-11	0.044274	0.388184	0.443624	0.505418	3.67278e-26	3.3937e-25	-0.115624	0.023819	0.0348951	-0.332385	2.63645e-11	9.98772e-11	0.423432	4.73672e-18	2.85718e-17	-0.0226245	0.659359	0.704607
55770	EXOC2	ENSG00000112685	darkgreen	Cluster 11	0.566427	8.53184e-34	1.34768e-32	-0.615351	3.57929e-41	6.22855e-40	-0.670165	3.84505e-51	9.52017e-50	0.768492	1.08982e-75	6.13566e-74	0.173582	0.000655798	0.00120442	0.287353	1.07206e-08	3.26759e-08	0.290453	7.32075e-09	2.26484e-08	0.421776	6.57347e-18	3.9282e-17	0.140943	0.00578974	0.00933271	0.395467	9.44632e-16	4.92878e-15	-0.187561	0.000227264	0.000442759	-0.303817	1.34035e-09	4.42451e-09	0.384306	6.82635e-15	3.36306e-14	-0.0698234	0.173237	0.215323
222658	KCTD20	ENSG00000112078	darkgreen	Cluster 11	0.566345	8.75798e-34	1.38027e-32	-0.533956	1.53842e-29	1.66218e-28	-0.721012	1.63285e-62	5.93015e-61	0.855757	8.43556e-111	1.75007e-108	0.0623521	0.224042	0.271571	0.244689	1.29503e-06	3.23349e-06	0.250768	6.88038e-07	1.76731e-06	0.496708	3.4207e-25	3.01893e-24	0.162669	0.0014218	0.00249925	0.480425	1.87521e-23	1.5162e-22	-0.142131	0.00538638	0.00872133	-0.402892	2.42949e-16	1.31924e-15	0.477184	4.05641e-23	3.22356e-22	-0.0403592	0.431546	0.48708
344787	ZNF860	ENSG00000197385	darkgreen	Cluster 11	0.566335	8.78455e-34	1.3829e-32	-0.486779	4.03229e-24	3.37327e-23	-0.550966	1.03631e-31	1.23319e-30	0.733397	1.12347e-65	4.55618e-64	0.263692	1.6973e-07	4.6265e-07	0.206449	4.78973e-05	0.000101049	0.288937	8.82753e-09	2.71122e-08	0.451767	1.30704e-20	9.11291e-20	0.0969405	0.0583665	0.0798549	0.530285	4.36197e-29	4.62218e-28	0.0362869	0.479486	0.534501	-0.192255	0.000156451	0.000311153	0.4232	4.96015e-18	2.98827e-17	0.033348	0.515805	0.56962
55183	RIF1	ENSG00000080345	darkgreen	Cluster 11	0.566247	9.03484e-34	1.42069e-32	-0.525328	1.74649e-28	1.79991e-27	-0.81662	9.91363e-93	1.00985e-90	0.877967	1.25637e-123	4.40133e-121	0.232883	4.22191e-06	1.00078e-05	0.317164	2.25186e-10	7.91922e-10	0.267947	1.05284e-07	2.92863e-07	0.340635	7.83703e-12	3.09098e-11	0.122077	0.0169826	0.0254728	0.467062	4.28699e-22	3.23531e-21	-0.195971	0.000115677	0.000233582	-0.388838	3.0856e-15	1.55669e-14	0.34257	5.86538e-12	2.33578e-11	0.0183461	0.720772	0.760224
9826	ARHGEF11	ENSG00000132694	darkgreen	Cluster 11	0.566183	9.22107e-34	1.44834e-32	-0.591318	2.16237e-37	3.2634e-36	-0.603014	3.42686e-39	5.52336e-38	0.79193	2.01005e-83	1.48169e-81	0.227099	7.36826e-06	1.70375e-05	0.300719	2.00227e-09	6.51393e-09	0.204324	5.74833e-05	0.000120171	0.323136	9.84513e-11	3.56629e-10	0.15629	0.00218768	0.00374662	0.629822	1.3046e-43	2.48407e-42	0.111005	0.0300705	0.0432919	-0.271579	6.95859e-08	1.9685e-07	0.352528	1.27835e-12	5.35241e-12	-0.0720426	0.15994	0.200337
63891	RNF123	ENSG00000164068	darkgreen	Cluster 11	0.565823	1.03388e-33	1.62025e-32	-0.631094	7.85072e-44	1.50768e-42	-0.611019	1.81698e-40	3.07844e-39	0.713546	1.09099e-60	3.7184e-59	0.0699917	0.172201	0.214161	0.0970393	0.0581091	0.0795255	0.0261786	0.610004	0.658813	0.217671	1.77091e-05	3.9256e-05	0.0226771	0.658617	0.703919	0.459442	2.4037e-21	1.74251e-20	-0.00655886	0.898329	0.915531	-0.0369205	0.471843	0.527013	0.327293	5.47589e-11	2.02328e-10	-0.16567	0.0011546	0.00205385
51362	CDC40	ENSG00000168438	darkgreen	Cluster 11	0.565789	1.04504e-33	1.63589e-32	-0.521924	4.4693e-28	4.51911e-27	-0.763169	4.64998e-74	2.47847e-72	0.85526	1.542e-110	3.15215e-108	0.196148	0.000114008	0.000230416	0.253216	5.30892e-07	1.37881e-06	0.185275	0.000271717	0.000524188	0.311128	5.10133e-10	1.74291e-09	0.0621644	0.225442	0.273084	0.458193	3.17596e-21	2.2886e-20	-0.171815	0.000745729	0.0013598	-0.308213	7.52198e-10	2.53366e-09	0.302187	1.65658e-09	5.428e-09	0.113151	0.0270096	0.0392024
11108	PRDM4	ENSG00000110851	darkgreen	Cluster 11	0.565778	1.04885e-33	1.64002e-32	-0.601533	5.84585e-39	9.35481e-38	-0.630259	1.09604e-43	2.09178e-42	0.686272	1.7194e-54	4.77331e-53	0.192863	0.000148963	0.000297011	0.294543	4.39473e-09	1.38714e-08	0.279267	2.83773e-08	8.32282e-08	0.284642	1.49099e-08	4.4882e-08	0.15347	0.00263362	0.00446095	0.478354	3.07303e-23	2.45783e-22	-0.0266226	0.603955	0.653329	-0.112104	0.0284671	0.0411516	0.336266	1.49659e-11	5.78402e-11	-0.42017	9.01509e-18	5.34233e-17
285267	ZNF619	ENSG00000177873	darkgreen	Cluster 11	0.565617	1.10397e-33	1.72234e-32	-0.53386	1.58091e-29	1.70627e-28	-0.723052	5.05807e-63	1.87456e-61	0.861206	9.72291e-114	2.25189e-111	0.226055	8.13463e-06	1.87132e-05	0.238288	2.47656e-06	6.0162e-06	0.27276	6.07356e-08	1.72698e-07	0.393995	1.23135e-15	6.37646e-15	-0.0172957	0.736148	0.773963	0.505572	3.52851e-26	3.26339e-25	-0.10572	0.0388947	0.0549292	-0.224307	9.59093e-06	2.18976e-05	0.445563	4.98111e-20	3.36576e-19	-0.0345185	0.501172	0.555597
84316	NAA38	ENSG00000183011	darkgreen	Cluster 11	-0.565536	1.1328e-33	1.76338e-32	0.542379	1.34015e-30	1.51901e-29	0.753401	3.54628e-71	1.71231e-69	-0.816011	1.74819e-92	1.76589e-90	-0.188161	0.000216791	0.000423537	-0.209932	3.53688e-05	7.56996e-05	-0.180558	0.000390247	0.000738141	-0.370058	7.65813e-14	3.50707e-13	-0.160398	0.00166052	0.00289177	-0.397973	5.99594e-16	3.17078e-15	0.203805	6.00875e-05	0.00012531	0.370632	6.96308e-14	3.1992e-13	-0.312683	4.13962e-10	1.42424e-09	-0.2107	3.30606e-05	7.10119e-05
84640	USP38	ENSG00000170185	darkgreen	Cluster 11	0.564734	1.46071e-33	2.26118e-32	-0.593497	1.01175e-37	1.54702e-36	-0.818747	1.3453e-93	1.41742e-91	0.854915	2.33913e-110	4.74417e-108	0.0267449	0.602295	0.65179	0.128471	0.0119666	0.0183896	0.124726	0.0147161	0.0222928	0.298409	2.69236e-09	8.66342e-09	0.103105	0.0440174	0.0615409	0.342363	6.05056e-12	2.40651e-11	-0.333214	2.33762e-11	8.89157e-11	-0.416363	1.8939e-17	1.10177e-16	0.351047	1.6089e-12	6.6845e-12	-0.134398	0.00853558	0.0134114
57496	MKL2	ENSG00000186260	darkgreen	Cluster 11	0.56472	1.46758e-33	2.26929e-32	-0.573315	9.25644e-35	1.26147e-33	-0.80129	8.50831e-87	7.0045e-85	0.852244	5.71765e-109	1.1147e-106	0.293417	5.06149e-09	1.58888e-08	0.39589	8.75043e-16	4.57637e-15	0.282819	1.85744e-08	5.54195e-08	0.367749	1.12061e-13	5.07199e-13	0.0773069	0.131489	0.167692	0.496169	3.91854e-25	3.45122e-24	-0.130797	0.0104966	0.016276	-0.334167	2.03471e-11	7.77433e-11	0.27943	2.78342e-08	8.17079e-08	-0.0596321	0.244946	0.294176
2804	GOLGB1	ENSG00000173230	darkgreen	Cluster 11	0.564679	1.48651e-33	2.29602e-32	-0.629791	1.32058e-43	2.51343e-42	-0.736255	1.97385e-66	8.20321e-65	0.740796	1.18906e-67	5.13858e-66	0.0424445	0.40811	0.463666	0.0256694	0.616976	0.665346	0.0288054	0.574615	0.625692	0.161999	0.00148875	0.00260957	-0.0266831	0.603133	0.652571	0.372776	4.87311e-14	2.26186e-13	-0.162027	0.00148589	0.00260496	-0.227424	7.14414e-06	1.65401e-05	0.208534	3.99692e-05	8.50573e-05	-0.108885	0.0333785	0.0476877
10640	EXOC5	ENSG00000070367	darkgreen	Cluster 11	0.564588	1.53027e-33	2.35838e-32	-0.582571	4.30459e-36	6.17334e-35	-0.807511	3.85821e-89	3.47135e-87	0.878855	3.42961e-124	1.24232e-121	0.0190935	0.7099	0.750483	0.173625	0.000653773	0.00120083	0.136383	0.00760025	0.0120325	0.388615	3.20939e-15	1.61752e-14	0.0374909	0.465019	0.520293	0.356834	6.50575e-13	2.78274e-12	-0.334541	1.92677e-11	7.37607e-11	-0.404859	1.68586e-16	9.24839e-16	0.408392	8.6913e-17	4.85754e-16	-0.0107679	0.833844	0.859895
57532	NUFIP2	ENSG00000108256	darkgreen	Cluster 11	0.564495	1.57568e-33	2.42568e-32	-0.485967	4.91573e-24	4.09379e-23	-0.710459	5.96211e-60	1.9839e-58	0.865463	4.01469e-116	1.01981e-113	0.127473	0.0126509	0.0193648	0.138354	0.00676343	0.0107883	0.253695	5.0445e-07	1.31276e-06	0.389515	2.73751e-15	1.38667e-14	0.150614	0.00316815	0.00530511	0.526375	1.30544e-28	1.35338e-27	-0.0950756	0.0634032	0.0861594	-0.387924	3.62522e-15	1.82157e-14	0.443318	8.02899e-20	5.3636e-19	-0.019005	0.711185	0.751653
375757	SWI5	ENSG00000175854	darkgreen	Cluster 11	-0.56447	1.58836e-33	2.4425e-32	0.549633	1.54982e-31	1.83151e-30	0.767211	2.71545e-75	1.51001e-73	-0.762979	5.30737e-74	2.81974e-72	-0.242946	1.54797e-06	3.83841e-06	-0.316306	2.5324e-10	8.86793e-10	-0.235554	3.2489e-06	7.7925e-06	-0.290091	7.65651e-09	2.365e-08	-0.159138	0.00180827	0.00313307	-0.350251	1.8197e-12	7.52923e-12	0.232931	4.20222e-06	9.96386e-06	0.359955	3.96164e-13	1.72182e-12	-0.226772	7.60019e-06	1.75446e-05	-0.146953	0.00399709	0.00659773
9958	USP15	ENSG00000135655	darkgreen	Cluster 11	0.564199	1.73042e-33	2.65801e-32	-0.529071	6.13924e-29	6.45974e-28	-0.625296	7.79548e-43	1.44394e-41	0.799693	3.2967e-86	2.66437e-84	0.28734	1.07377e-08	3.27252e-08	0.314298	3.32775e-10	1.15373e-09	0.424502	3.8297e-18	2.32135e-17	0.430614	1.12051e-18	7.01955e-18	0.228625	6.37037e-06	1.48255e-05	0.678329	8.20148e-53	2.15341e-51	0.116783	0.0224397	0.0330208	-0.212026	2.94051e-05	6.3518e-05	0.455271	6.06611e-21	4.3102e-20	-0.108841	0.0334506	0.0477836
6655	SOS2	ENSG00000100485	darkgreen	Cluster 11	0.564081	1.79645e-33	2.7564e-32	-0.562667	2.8054e-33	3.57919e-32	-0.78076	1.28297e-79	8.29883e-78	0.886936	1.546e-129	7.00014e-127	0.275583	4.37636e-08	1.26068e-07	0.338347	1.10107e-11	4.2964e-11	0.205039	5.40714e-05	0.000113371	0.332964	2.42403e-11	9.20728e-11	0.0639719	0.212215	0.258664	0.517248	1.59693e-27	1.57011e-26	-0.154363	0.00248425	0.00422318	-0.393699	1.29866e-15	6.71277e-15	0.281649	2.13721e-08	6.34094e-08	0.00709274	0.890103	0.908487
55102	ATG2B	ENSG00000066739	darkgreen	Cluster 11	0.563983	1.85256e-33	2.83004e-32	-0.589278	4.37887e-37	6.521e-36	-0.764129	2.38046e-74	1.28011e-72	0.8595	8.33761e-113	1.86659e-110	0.107701	0.0353595	0.0502998	0.131456	0.0101102	0.015716	0.109391	0.0325622	0.0466096	0.234534	3.59219e-06	8.57807e-06	0.0671192	0.190531	0.234689	0.574534	6.2133e-35	8.52263e-34	-0.0371178	0.469475	0.524686	-0.343764	4.90013e-12	1.96304e-11	0.296018	3.6484e-09	1.16019e-08	-0.195887	0.000116481	0.000235133
57148	RALGAPB	ENSG00000170471	darkgreen	Cluster 11	0.563971	1.85989e-33	2.83811e-32	-0.634947	1.66216e-44	3.26229e-43	-0.75116	1.55555e-70	7.35987e-69	0.835201	1.0249e-100	1.43009e-98	0.0408047	0.426475	0.482027	0.0294165	0.566523	0.618095	-0.000384965	0.994016	0.995044	0.196959	0.000106652	0.000216192	-0.0557207	0.277334	0.328563	0.406819	1.16853e-16	6.47256e-16	-0.203801	6.01075e-05	0.000125346	-0.399784	4.30695e-16	2.29983e-15	0.342507	5.92076e-12	2.35696e-11	-0.102012	0.046319	0.0644975
11215	AKAP11	ENSG00000023516	darkgreen	Cluster 11	0.563805	1.95972e-33	2.98391e-32	-0.613243	7.91465e-41	1.35917e-39	-0.837272	1.14571e-101	1.67074e-99	0.851433	1.48958e-108	2.86702e-106	0.243393	1.47881e-06	3.67353e-06	0.375171	3.26035e-14	1.5325e-13	0.224119	9.7611e-06	2.22668e-05	0.285541	1.33695e-08	4.04009e-08	0.114495	0.0252335	0.0368089	0.452835	1.03544e-20	7.26175e-20	-0.196943	0.000106796	0.000216472	-0.340918	7.51223e-12	2.96695e-11	0.205722	5.09921e-05	0.000107219	-0.00654352	0.898565	0.915715
55193	PBRM1	ENSG00000163939	darkgreen	Cluster 11	0.563576	2.10721e-33	3.198e-32	-0.571128	1.88412e-34	2.53224e-33	-0.819334	7.72191e-94	8.22683e-92	0.921685	2.38071e-158	4.6364e-155	0.0914969	0.0740703	0.0993639	0.174525	0.000612061	0.00112832	0.136982	0.00733686	0.011643	0.334921	1.82267e-11	6.99203e-11	-0.0138373	0.787488	0.819219	0.441034	1.30016e-19	8.59069e-19	-0.242811	1.56929e-06	3.8891e-06	-0.422841	5.32508e-18	3.20194e-17	0.428385	1.75897e-18	1.08927e-17	0.0174377	0.734063	0.772031
55783	CMTR2	ENSG00000180917	darkgreen	Cluster 11	0.563377	2.24322e-33	3.40071e-32	-0.593312	1.07936e-37	1.64859e-36	-0.698408	3.66705e-57	1.11343e-55	0.667032	1.62957e-50	3.941e-49	0.247778	9.41061e-07	2.38249e-06	0.207298	4.4506e-05	9.42426e-05	0.126369	0.0134479	0.0204999	0.16338	0.00135383	0.00238698	0.0414264	0.419456	0.47496	0.366197	1.44482e-13	6.48717e-13	-0.142095	0.0053985	0.008739	0.125497	0.0141087	0.0214347	0.0973935	0.0571942	0.0783765	0.0122647	0.811156	0.839966
23283	CSTF2T	ENSG00000177613	darkgreen	Cluster 11	0.563053	2.48441e-33	3.7541e-32	-0.533102	1.96227e-29	2.10957e-28	-0.694415	2.86979e-56	8.44733e-55	0.762659	6.62888e-74	3.51154e-72	0.265951	1.31855e-07	3.63134e-07	0.241152	1.8572e-06	4.57028e-06	0.13591	0.0078143	0.0123479	0.162981	0.00139155	0.00244931	0.13323	0.00913248	0.0142838	0.432327	7.90339e-19	4.99313e-18	-0.153477	0.00263243	0.0044591	-0.248477	8.74922e-07	2.22225e-06	0.218555	1.63371e-05	3.63378e-05	-0.0831967	0.104472	0.135999
84641	MFSD14B	ENSG00000148110	darkgreen	Cluster 11	0.562972	2.5485e-33	3.83845e-32	-0.624955	8.90942e-43	1.6464e-41	-0.571872	1.48061e-34	2.00122e-33	0.707617	2.79217e-59	9.07748e-58	0.205216	5.32549e-05	0.000111764	0.278893	2.96609e-08	8.68382e-08	0.288423	9.40275e-09	2.88012e-08	0.350423	1.772e-12	7.33873e-12	0.124708	0.0147308	0.0223146	0.504264	4.95479e-26	4.54906e-25	-0.0346331	0.49975	0.554188	-0.265168	1.43951e-07	3.94925e-07	0.413961	3.01065e-17	1.72917e-16	-0.394442	1.13639e-15	5.89752e-15
10743	RAI1	ENSG00000108557	darkgreen	Cluster 11	0.562856	2.64383e-33	3.97774e-32	-0.584209	2.47561e-36	3.58583e-35	-0.552703	6.12052e-32	7.37051e-31	0.693903	3.72585e-56	1.09263e-54	0.349033	2.19573e-12	9.03002e-12	0.310349	5.66177e-10	1.92809e-09	0.224078	9.79908e-06	2.23475e-05	0.268532	9.8534e-08	2.74826e-07	0.153051	0.00270656	0.00457743	0.589542	3.99841e-37	5.96471e-36	0.172418	0.000713832	0.00130503	-0.0867051	0.0905946	0.119406	0.297122	3.17213e-09	1.01432e-08	-0.114914	0.0247	0.0360917
58490	RPRD1B	ENSG00000101413	darkgreen	Cluster 11	0.562843	2.65485e-33	3.99001e-32	-0.381988	1.01975e-14	4.96289e-14	-0.459107	2.59053e-21	1.87517e-20	0.666222	2.3597e-50	5.67644e-49	0.202746	6.57491e-05	0.000136501	0.0685078	0.181499	0.224587	0.276255	4.04591e-08	1.1693e-07	0.406349	1.27615e-16	7.05165e-16	0.167092	0.00104484	0.00186909	0.4786	2.89863e-23	2.32193e-22	0.0698553	0.17304	0.215119	-0.228434	6.48747e-06	1.5085e-05	0.453819	8.34656e-21	5.88286e-20	0.120208	0.01876	0.0279499
55181	SMG8	ENSG00000167447	darkgreen	Cluster 11	0.562824	2.67071e-33	4.00952e-32	-0.570734	2.1408e-34	2.86954e-33	-0.727099	4.78965e-64	1.84179e-62	0.858806	1.98195e-112	4.38294e-110	0.0882607	0.0849338	0.112589	0.131064	0.0103384	0.0160456	0.105653	0.0390195	0.0550879	0.294094	4.64941e-09	1.46475e-08	-0.0284306	0.579605	0.630363	0.483618	8.69516e-24	7.15475e-23	-0.125349	0.0142238	0.0215981	-0.242053	1.69511e-06	4.18791e-06	0.419323	1.06419e-17	6.28087e-17	-0.101669	0.0470616	0.065459
29761	USP25	ENSG00000155313	darkgreen	Cluster 11	0.562692	2.7835e-33	4.17436e-32	-0.486732	4.07853e-24	3.41116e-23	-0.676616	1.85814e-52	4.8194e-51	0.763343	4.11975e-74	2.20234e-72	0.219708	1.46995e-05	3.28677e-05	0.439686	1.72511e-19	1.13233e-18	0.357004	6.33298e-13	2.7114e-12	0.486989	3.83041e-24	3.20764e-23	0.191846	0.000161676	0.000320992	0.509026	1.43003e-26	1.34686e-25	-0.0757675	0.139372	0.176838	-0.23491	3.46171e-06	8.27958e-06	0.361292	3.19741e-13	1.39934e-12	-0.14593	0.00426137	0.00700594
10746	MAP3K2	ENSG00000169967	darkgreen	Cluster 11	0.562663	2.80893e-33	4.20795e-32	-0.540087	2.62134e-30	2.93319e-29	-0.743737	1.86711e-68	8.26602e-67	0.862387	2.15831e-114	5.12326e-112	0.250951	6.7491e-07	1.73514e-06	0.300877	1.96195e-09	6.38699e-09	0.312698	4.13101e-10	1.42134e-09	0.388906	3.04866e-15	1.53874e-14	0.152046	0.00288893	0.00486582	0.513592	4.26472e-27	4.11447e-26	-0.1239	0.0153924	0.0232482	-0.401556	3.10976e-16	1.67577e-15	0.350747	1.68555e-12	6.9938e-12	0.090739	0.0765072	0.102348
9113	LATS1	ENSG00000131023	darkgreen	Cluster 11	0.562596	2.8687e-33	4.29288e-32	-0.600071	9.87956e-39	1.56754e-37	-0.841655	1.00166e-103	1.57206e-101	0.913351	2.32981e-150	3.17268e-147	0.11663	0.0226174	0.0332628	0.237004	2.81452e-06	6.79809e-06	0.118545	0.0204751	0.0303319	0.265691	1.35758e-07	3.73409e-07	0.0148787	0.77192	0.805872	0.500104	1.44387e-25	1.29774e-24	-0.189598	0.000193484	0.000380282	-0.361939	2.88196e-13	1.26511e-12	0.323116	9.87352e-11	3.57593e-10	-0.0860292	0.0931464	0.122462
26190	FBXW2	ENSG00000119402	darkgreen	Cluster 11	0.562416	3.03568e-33	4.52816e-32	-0.512694	5.41742e-27	5.20052e-26	-0.702587	4.10259e-58	1.28288e-56	0.868736	5.17844e-118	1.41891e-115	0.107249	0.036141	0.0513204	0.171607	0.000757014	0.00137942	0.158342	0.0019077	0.00329451	0.369891	7.87295e-14	3.60162e-13	0.0249354	0.627083	0.674759	0.570701	2.16338e-34	2.89939e-33	-0.0361283	0.48141	0.536385	-0.305358	1.09579e-09	3.64445e-09	0.427257	2.20758e-18	1.35903e-17	-0.0424479	0.408072	0.463632
80818	ZNF436	ENSG00000125945	darkgreen	Cluster 11	0.562403	3.04846e-33	4.54236e-32	-0.479041	2.6095e-23	2.09542e-22	-0.616052	2.74515e-41	4.80563e-40	0.684973	3.26184e-54	8.95652e-53	0.277972	3.30709e-08	9.63837e-08	0.423737	4.45848e-18	2.69239e-17	0.343593	5.02795e-12	2.01287e-11	0.436366	3.44357e-19	2.22404e-18	0.0540502	0.292015	0.344184	0.449913	1.95517e-20	1.35096e-19	-0.0732429	0.153077	0.192551	-0.168118	0.000971765	0.00174569	0.251565	6.32563e-07	1.63094e-06	-0.123103	0.0160708	0.0242005
55628	ZNF407	ENSG00000215421	darkgreen	Cluster 11	0.56202	3.43799e-33	5.1064e-32	-0.569862	2.83671e-34	3.7797e-33	-0.736929	1.30582e-66	5.46073e-65	0.766567	4.28604e-75	2.36379e-73	0.293284	5.14672e-09	1.61476e-08	0.38322	8.24245e-15	4.03819e-14	0.172584	0.000705281	0.00129021	0.16274	0.00141482	0.00248769	0.0787766	0.124289	0.159312	0.491379	1.29848e-24	1.11321e-23	-0.061375	0.2314	0.279562	-0.189214	0.000199473	0.000391416	0.170566	0.000815959	0.00148017	-0.133994	0.00873791	0.0137073
23253	ANKRD12	ENSG00000101745	darkgreen	Cluster 11	0.561894	3.57717e-33	5.30183e-32	-0.529941	4.80578e-29	5.08206e-28	-0.760226	3.55102e-73	1.83337e-71	0.85708	1.67367e-111	3.56204e-109	0.143392	0.00498656	0.00811357	0.242903	1.55472e-06	3.85443e-06	0.202693	6.60439e-05	0.000137082	0.318026	2.0006e-10	7.0662e-10	0.130682	0.0105651	0.0163726	0.53837	4.31889e-30	4.7854e-29	-0.101379	0.0476992	0.0662786	-0.405946	1.37618e-16	7.59026e-16	0.297577	2.99376e-09	9.59203e-09	-0.0333837	0.515355	0.569196
7486	WRN	ENSG00000165392	darkgreen	Cluster 11	0.561853	3.62352e-33	5.36481e-32	-0.515463	2.5835e-27	2.51756e-26	-0.741503	7.63695e-68	3.31458e-66	0.788787	2.49626e-82	1.76952e-80	0.253632	5.07848e-07	1.32122e-06	0.358562	4.94664e-13	2.13496e-12	0.236372	2.99633e-06	7.21624e-06	0.272491	6.26504e-08	1.77925e-07	0.123667	0.0155884	0.0235257	0.498846	1.98956e-25	1.77631e-24	-0.0991159	0.0529139	0.072952	-0.180645	0.000387656	0.000733508	0.287015	1.11729e-08	3.39945e-08	-0.0849251	0.0974382	0.127646
25	ABL1	ENSG00000097007	darkgreen	Cluster 11	0.56182	3.66071e-33	5.41411e-32	-0.543065	1.09552e-30	1.24641e-29	-0.589174	4.54004e-37	6.75842e-36	0.722104	8.73108e-63	3.20628e-61	0.134679	0.00839737	0.0132087	0.292095	5.97036e-09	1.86233e-08	0.132287	0.00964146	0.0150317	0.292813	5.4584e-09	1.70864e-08	0.177096	0.000506135	0.000943069	0.539083	3.51175e-30	3.90684e-29	0.0506085	0.323875	0.377498	-0.219903	1.4438e-05	3.2318e-05	0.316688	2.40346e-10	8.43303e-10	-0.159041	0.0018201	0.00315212
9897	WASHC5	ENSG00000164961	darkgreen	Cluster 11	0.561806	3.67658e-33	5.43183e-32	-0.562421	3.03182e-33	3.86181e-32	-0.654443	4.53931e-48	1.01013e-46	0.796085	6.72446e-85	5.20473e-83	0.1056	0.0391174	0.0552128	0.182971	0.000324626	0.000620474	0.277806	3.37226e-08	9.82136e-08	0.491548	1.2454e-24	1.06871e-23	0.076713	0.134489	0.171182	0.422271	5.9615e-18	3.5711e-17	-0.144157	0.00475694	0.00776409	-0.385106	5.93834e-15	2.9378e-14	0.524572	2.15391e-28	2.20999e-27	-0.122398	0.0166923	0.0250645
56829	ZC3HAV1	ENSG00000105939	darkgreen	Cluster 11	0.561772	3.71675e-33	5.47955e-32	-0.60403	2.37118e-39	3.84578e-38	-0.709653	9.2563e-60	3.0559e-58	0.722654	6.36173e-63	2.35097e-61	0.168787	0.000926676	0.00166934	0.182557	0.000335109	0.000639379	0.264309	1.58449e-07	4.33042e-07	0.279992	2.6039e-08	7.6638e-08	0.117367	0.0217712	0.0321037	0.345305	3.88075e-12	1.56663e-11	-0.202879	6.50098e-05	0.000135042	-0.268856	9.49775e-08	2.65323e-07	0.348292	2.46017e-12	1.00815e-11	-0.214357	2.38891e-05	5.2144e-05
10427	SEC24B	ENSG00000138802	darkgreen	Cluster 11	0.561508	4.03739e-33	5.92718e-32	-0.591141	2.29912e-37	3.46545e-36	-0.835394	8.37079e-101	1.17617e-98	0.887872	3.49525e-130	1.65286e-127	0.0752909	0.141884	0.179756	0.21948	1.50102e-05	3.35339e-05	0.115126	0.024434	0.0357307	0.320857	1.35298e-10	4.84416e-10	0.0190931	0.709906	0.750485	0.442855	8.85568e-20	5.89996e-19	-0.237569	2.66072e-06	6.44206e-06	-0.385441	5.60221e-15	2.77705e-14	0.34505	4.03343e-12	1.62634e-11	-0.130336	0.0107744	0.0166752
4247	MGAT2	ENSG00000168282	darkgreen	Cluster 11	0.561294	4.31755e-33	6.29866e-32	-0.617042	1.88554e-41	3.32362e-40	-0.489239	2.20457e-24	1.86782e-23	0.601134	6.74885e-39	1.07694e-37	0.0412269	0.421701	0.477197	0.0650217	0.204793	0.250495	0.0659904	0.198113	0.243135	0.211887	2.97683e-05	6.42736e-05	0.0661949	0.196723	0.24159	0.436164	3.59056e-19	2.31633e-18	0.0733524	0.152462	0.191851	-0.0191149	0.70959	0.750235	0.268839	9.51586e-08	2.65808e-07	-0.207204	4.48675e-05	9.4967e-05
22992	KDM2A	ENSG00000173120	darkgreen	Cluster 11	0.560795	5.04668e-33	7.33163e-32	-0.547997	2.53284e-31	2.96342e-30	-0.592543	1.41196e-37	2.14591e-36	0.770622	2.35984e-76	1.3616e-74	0.292553	5.63858e-09	1.76312e-08	0.301561	1.79623e-09	5.86827e-09	0.373133	4.59046e-14	2.13455e-13	0.389787	2.60903e-15	1.32382e-14	0.246826	1.03889e-06	2.6189e-06	0.622104	2.70273e-42	4.90096e-41	0.120523	0.0184488	0.0275201	-0.258003	3.17223e-07	8.42189e-07	0.448748	2.51517e-20	1.72781e-19	-0.145496	0.00437814	0.00718449
25909	AHCTF1	ENSG00000153207	darkgreen	Cluster 11	0.560781	5.06822e-33	7.3476e-32	-0.518104	1.26693e-27	1.25197e-26	-0.718889	5.46849e-62	1.95197e-60	0.889252	3.81555e-131	1.87787e-128	0.111577	0.0292267	0.0421645	0.242389	1.63814e-06	4.05209e-06	0.213822	2.50596e-05	5.45799e-05	0.446908	3.73541e-20	2.54062e-19	0.0720165	0.160092	0.200501	0.525734	1.56014e-28	1.61181e-27	-0.1303	0.0107966	0.0167076	-0.422696	5.48097e-18	3.29284e-17	0.466042	5.41346e-22	4.05889e-21	-0.0614261	0.231011	0.279144
9969	MED13	ENSG00000108510	darkgreen	Cluster 11	0.560728	5.15417e-33	7.46444e-32	-0.553654	4.58119e-32	5.55001e-31	-0.765046	1.25178e-74	6.79611e-73	0.838769	2.30594e-102	3.44306e-100	0.0891579	0.0818009	0.108791	0.160353	0.00166558	0.00290005	0.192998	0.000147356	0.000293972	0.336967	1.34997e-11	5.23357e-11	0.0504322	0.325566	0.379237	0.392121	1.72246e-15	8.83577e-15	-0.221531	1.24242e-05	2.80112e-05	-0.342385	6.03044e-12	2.39872e-11	0.384815	6.24805e-15	3.0868e-14	-0.0503581	0.326278	0.37996
5529	PPP2R5E	ENSG00000154001	darkgreen	Cluster 11	0.560719	5.16785e-33	7.47647e-32	-0.437262	2.86008e-19	1.85592e-18	-0.712583	1.85758e-60	6.27915e-59	0.773343	3.26031e-77	1.93224e-75	0.217742	1.75952e-05	3.90158e-05	0.352955	1.19622e-12	5.01898e-12	0.341511	6.8746e-12	2.72248e-11	0.427974	1.91088e-18	1.18095e-17	0.164821	0.00122507	0.00217207	0.304427	1.23774e-09	4.09862e-09	-0.317874	2.04288e-10	7.21005e-10	-0.395472	9.43655e-16	4.92397e-15	0.425322	3.25226e-18	1.98029e-17	-0.0374668	0.465305	0.520574
148137	PROSER3	ENSG00000167595	darkgreen	Cluster 11	0.560384	5.73905e-33	8.29424e-32	-0.545003	6.17894e-31	7.10137e-30	-0.504135	5.12279e-26	4.69949e-25	0.71671	1.86929e-61	6.54093e-60	0.312066	4.4977e-10	1.54308e-09	0.27336	5.66701e-08	1.61592e-07	0.297472	3.0338e-09	9.716e-09	0.312464	4.26357e-10	1.46528e-09	0.171827	0.000745046	0.0013586	0.722165	8.42872e-63	3.09776e-61	0.29998	2.20201e-09	7.13798e-09	-0.0205639	0.688682	0.731181	0.416953	1.6892e-17	9.85416e-17	-0.24566	1.17197e-06	2.93877e-06
10051	SMC4	ENSG00000113810	darkgreen	Cluster 11	0.559995	6.47936e-33	9.30624e-32	-0.551539	8.71466e-32	1.041e-30	-0.703939	2.00308e-58	6.32919e-57	0.890956	2.37485e-132	1.22542e-129	0.105404	0.0394856	0.0556882	0.249086	8.20979e-07	2.09158e-06	0.316272	2.54407e-10	8.90741e-10	0.51758	1.45995e-27	1.43785e-26	0.0855991	0.0947999	0.124476	0.559203	8.28947e-33	1.03678e-31	-0.0809508	0.114204	0.147537	-0.335955	1.56648e-11	6.04367e-11	0.652709	9.65103e-48	2.12647e-46	-0.135351	0.00807421	0.012733
1315	COPB1	ENSG00000129083	darkgreen	Cluster 11	0.559833	6.81377e-33	9.77647e-32	-0.599391	1.26015e-38	1.99208e-37	-0.698633	3.26205e-57	9.91624e-56	0.826362	8.47367e-97	1.02383e-94	-0.0319947	0.532995	0.586205	-0.0488802	0.340695	0.394891	0.00234513	0.963561	0.970171	0.265726	1.3523e-07	3.71986e-07	-0.0499591	0.330131	0.383878	0.39889	5.07229e-16	2.69556e-15	-0.214036	2.45847e-05	5.35842e-05	-0.34186	6.52421e-12	2.58876e-11	0.396544	7.77338e-16	4.07952e-15	-0.0176289	0.731259	0.769515
23190	UBXN4	ENSG00000144224	darkgreen	Cluster 11	0.559625	7.27022e-33	1.04206e-31	-0.58149	6.19025e-36	8.8252e-35	-0.741376	8.2697e-68	3.58662e-66	0.863687	4.05348e-115	9.96132e-113	0.0369925	0.470978	0.526163	0.0684718	0.181729	0.224844	0.0564257	0.271292	0.322199	0.259118	2.80954e-07	7.49359e-07	0.0244127	0.634325	0.681551	0.474722	7.25052e-23	5.69341e-22	-0.171918	0.000740163	0.00135028	-0.365562	1.60265e-13	7.17041e-13	0.365434	1.63634e-13	7.31644e-13	0.00624576	0.903158	0.919448
23150	FRMD4B	ENSG00000114541	darkgreen	Cluster 11	0.559597	7.33496e-33	1.05026e-31	-0.620008	6.06807e-42	1.08664e-40	-0.609864	2.78999e-40	4.69752e-39	0.65261	1.00751e-47	2.21883e-46	0.224432	9.47876e-06	2.16543e-05	0.26442	1.56502e-07	4.27985e-07	0.221988	1.19081e-05	2.69055e-05	0.260381	2.44679e-07	6.56289e-07	0.249277	8.04749e-07	2.05243e-06	0.46862	2.99755e-22	2.28187e-21	-0.0160672	0.754264	0.79027	-0.296184	3.57243e-09	1.13731e-08	0.188578	0.000209768	0.000410621	-0.257364	3.39989e-07	8.99872e-07
54625	PARP14	ENSG00000173193	darkgreen	Cluster 11	0.559553	7.43608e-33	1.06365e-31	-0.486013	4.86043e-24	4.04867e-23	-0.382233	9.77536e-15	4.76434e-14	0.468598	3.01249e-22	2.29286e-21	0.334039	2.07307e-11	7.91489e-11	0.346002	3.49063e-12	1.41352e-11	0.642537	7.3126e-46	1.50452e-44	0.442526	9.49311e-20	6.31674e-19	0.253094	5.37841e-07	1.39604e-06	0.422596	5.58957e-18	3.35585e-17	0.104461	0.0412945	0.0580256	-0.0976067	0.0566493	0.0776968	0.276186	4.07876e-08	1.1784e-07	-0.220967	1.30892e-05	2.94334e-05
8886	DDX18	ENSG00000088205	darkgreen	Cluster 11	0.559481	7.60458e-33	1.08664e-31	-0.437879	2.51555e-19	1.63693e-18	-0.7284	2.22564e-64	8.65207e-63	0.81813	2.40881e-93	2.5189e-91	0.211151	3.17703e-05	6.83904e-05	0.297676	2.95627e-09	9.47693e-09	0.259177	2.79135e-07	7.44652e-07	0.329118	4.2204e-11	1.57316e-10	0.138362	0.00676015	0.0107833	0.41798	1.3832e-17	8.11034e-17	-0.202057	6.96962e-05	0.000144238	-0.323399	9.4895e-11	3.44194e-10	0.366319	1.41651e-13	6.36384e-13	0.0625835	0.222324	0.269678
10847	SRCAP	ENSG00000080603	darkgreen	Cluster 11	0.559382	7.84198e-33	1.11712e-31	-0.558757	9.52188e-33	1.18788e-31	-0.619191	8.30094e-42	1.48034e-40	0.720122	2.71401e-62	9.78014e-61	0.238395	2.45011e-06	5.95443e-06	0.168913	0.000918428	0.00165533	0.133654	0.00891182	0.0139655	0.149013	0.00350931	0.00583985	0.0731476	0.153614	0.193155	0.476418	4.86204e-23	3.84925e-22	0.0223933	0.662624	0.707604	-0.143319	0.0050088	0.00814756	0.228678	6.33826e-06	1.47549e-05	-0.00066163	0.989716	0.991561
3376	IARS	ENSG00000196305	darkgreen	Cluster 11	0.559049	8.69613e-33	1.23753e-31	-0.497898	2.53137e-25	2.24818e-24	-0.675216	3.60983e-52	9.27109e-51	0.833686	4.9968e-100	6.76383e-98	-0.0020459	0.968208	0.974043	0.0208264	0.684921	0.727789	0.0874592	0.0878138	0.116073	0.336206	1.50988e-11	5.83337e-11	-0.0403457	0.4317	0.48723	0.456665	4.45826e-21	3.19004e-20	-0.127103	0.012913	0.0197373	-0.262883	1.85685e-07	5.04093e-07	0.517412	1.52803e-27	1.50359e-26	-0.0438274	0.392993	0.448426
23473	CAPN7	ENSG00000131375	darkgreen	Cluster 11	0.558937	9.00562e-33	1.27976e-31	-0.589173	4.54017e-37	6.75842e-36	-0.767764	1.83206e-75	1.02444e-73	0.874878	1.06528e-121	3.50163e-119	0.145591	0.00435232	0.00714445	0.199784	8.43644e-05	0.000173026	0.172368	0.000716397	0.00130943	0.334813	1.85161e-11	7.09899e-11	0.0787158	0.12458	0.159651	0.53616	8.17681e-30	8.94241e-29	-0.104151	0.0419028	0.0588101	-0.311984	4.54756e-10	1.55974e-09	0.361023	3.33851e-13	1.45908e-12	-0.112139	0.0284172	0.0410868
3597	IL13RA1	ENSG00000131724	darkgreen	Cluster 11	0.558765	9.49972e-33	1.34639e-31	-0.348745	2.29483e-12	9.42449e-12	-0.473754	9.09932e-23	7.10972e-22	0.541473	1.7485e-30	1.97261e-29	0.324144	8.54695e-11	3.11047e-10	0.386761	4.44686e-15	2.21995e-14	0.547024	3.38718e-31	3.9401e-30	0.65785	1.01589e-48	2.31497e-47	0.299271	2.41153e-09	7.79092e-09	0.257014	3.53138e-07	9.33249e-07	-0.172864	0.000691059	0.00126542	-0.255404	4.20069e-07	1.10208e-06	0.385035	6.01269e-15	2.97344e-14	0.0716312	0.162346	0.203071
7011	TEP1	ENSG00000129566	darkgreen	Cluster 11	0.558587	1.0039e-32	1.41994e-31	-0.560301	5.8887e-33	7.42146e-32	-0.608062	5.42912e-40	9.03105e-39	0.640289	1.86143e-45	3.77573e-44	0.300073	2.17574e-09	7.05558e-09	0.284427	1.53014e-08	4.60032e-08	0.247918	9.27436e-07	2.34954e-06	0.210883	3.25316e-05	6.99404e-05	0.265148	1.4427e-07	3.95766e-07	0.57727	2.52463e-35	3.51921e-34	0.148751	0.00356815	0.00593222	0.0262287	0.609321	0.658157	0.0967095	0.0589717	0.0806164	0.000698776	0.989139	0.991087
23644	EDC4	ENSG00000038358	darkgreen	Cluster 11	0.558556	1.01362e-32	1.42932e-31	-0.541789	1.59381e-30	1.80112e-29	-0.558958	8.94621e-33	1.11776e-31	0.6838	5.80221e-54	1.58145e-52	0.240802	1.92408e-06	4.72658e-06	0.20968	3.61589e-05	7.73159e-05	0.104387	0.0414391	0.0582112	0.192218	0.000156919	0.000312029	0.110495	0.0308392	0.0443101	0.602545	4.05935e-39	6.53e-38	0.183062	0.000322371	0.000616439	0.199304	8.78153e-05	0.000179678	0.261875	2.07573e-07	5.60715e-07	-0.0691449	0.177462	0.22006
55773	TBC1D23	ENSG00000036054	darkgreen	Cluster 11	0.558331	1.08697e-32	1.53121e-31	-0.537195	6.0669e-30	6.67079e-29	-0.726101	8.59988e-64	3.28118e-62	0.854516	3.78778e-110	7.63951e-108	0.1287	0.011814	0.0181721	0.21874	1.60639e-05	3.57605e-05	0.23748	2.68442e-06	6.49676e-06	0.42904	1.54135e-18	9.57876e-18	0.0860759	0.0929684	0.122256	0.492964	8.75455e-25	7.57242e-24	-0.152537	0.00279853	0.00472309	-0.302584	1.57338e-09	5.16558e-09	0.452591	1.09219e-20	7.64847e-20	-0.077424	0.130904	0.167015
6872	TAF1	ENSG00000147133	darkgreen	Cluster 11	0.558219	1.12517e-32	1.58023e-31	-0.507138	2.34613e-26	2.18896e-25	-0.740114	1.81961e-67	7.80578e-66	0.933734	1.26543e-171	8.48851e-168	0.240126	2.05975e-06	5.04462e-06	0.303581	1.38225e-09	4.55839e-09	0.249237	8.08086e-07	2.06064e-06	0.37607	2.80147e-14	1.32309e-13	0.0940468	0.0663318	0.0897909	0.674346	5.44203e-52	1.38803e-50	0.0295221	0.565129	0.616773	-0.327834	5.06988e-11	1.87763e-10	0.432685	7.34538e-19	4.64821e-18	0.00968212	0.850391	0.874177
120526	DNAJC24	ENSG00000170946	darkgreen	Cluster 11	0.558182	1.13831e-32	1.59707e-31	-0.592729	1.32308e-37	2.01264e-36	-0.719163	4.68208e-62	1.67357e-60	0.82427	6.64732e-96	7.6489e-94	0.11215	0.0284022	0.041067	0.305565	1.06645e-09	3.54971e-09	0.179357	0.000427302	0.000804016	0.317866	2.045e-10	7.21711e-10	0.127384	0.0127132	0.0194532	0.577574	2.28362e-35	3.1889e-34	-0.0365701	0.476061	0.531203	-0.195589	0.000119356	0.000240596	0.370809	6.76129e-14	3.10933e-13	-0.264254	1.59425e-07	4.35623e-07
23020	SNRNP200	ENSG00000144028	darkgreen	Cluster 11	0.558127	1.15783e-32	1.62283e-31	-0.504618	4.51994e-26	4.16015e-25	-0.679072	5.74336e-53	1.51701e-51	0.851955	8.04489e-109	1.56337e-106	0.186052	0.00025577	0.000495175	0.195724	0.000118039	0.000238111	0.148975	0.00351773	0.00585321	0.301299	1.85794e-09	6.0618e-09	-0.0205947	0.688242	0.730782	0.540239	2.50759e-30	2.80851e-29	-0.0281222	0.583726	0.634236	-0.305904	1.02004e-09	3.40088e-09	0.40988	6.55991e-17	3.69493e-16	0.0360041	0.482919	0.537851
254065	BRWD3	ENSG00000165288	darkgreen	Cluster 11	0.558093	1.17017e-32	1.63848e-31	-0.518888	1.02405e-27	1.01723e-26	-0.723605	3.67399e-63	1.36889e-61	0.896571	1.79981e-136	1.1358e-133	0.178834	0.000444464	0.000834451	0.23237	4.4384e-06	1.04976e-05	0.283885	1.63374e-08	4.89937e-08	0.415944	2.05385e-17	1.19251e-16	0.123203	0.015984	0.0240807	0.658731	6.87613e-49	1.57703e-47	0.0422959	0.409755	0.465351	-0.299956	2.20863e-09	7.15916e-09	0.467073	4.27655e-22	3.22797e-21	-0.0956783	0.0617378	0.0840818
136319	MTPN	ENSG00000105887	darkgreen	Cluster 11	0.558036	1.19102e-32	1.66599e-31	-0.55181	8.02693e-32	9.60875e-31	-0.702769	3.72648e-58	1.16668e-56	0.762026	1.02816e-73	5.39849e-72	0.14429	0.00471791	0.0077049	0.335831	1.59527e-11	6.15042e-11	0.280483	2.45625e-08	7.24785e-08	0.448007	2.9506e-20	2.01813e-19	0.0814666	0.111908	0.144804	0.315184	2.95057e-10	1.02747e-09	-0.291218	6.65813e-09	2.06768e-08	-0.408098	9.1873e-17	5.12416e-16	0.413824	3.09044e-17	1.77382e-16	-0.207326	4.43976e-05	9.40195e-05
7342	UBP1	ENSG00000153560	darkgreen	Cluster 11	0.558024	1.19545e-32	1.66884e-31	-0.47741	3.84515e-23	3.05902e-22	-0.654315	4.79903e-48	1.06713e-46	0.757409	2.41833e-72	1.21262e-70	0.342766	5.69459e-12	2.27017e-11	0.438118	2.39351e-19	1.55897e-18	0.381522	1.10517e-14	5.3633e-14	0.438544	2.19031e-19	1.42965e-18	0.157805	0.00197759	0.0034075	0.477773	3.52765e-23	2.81188e-22	-0.0779141	0.128476	0.164221	-0.179665	0.000417488	0.000786595	0.398083	5.87748e-16	3.10977e-15	-0.034803	0.497648	0.552147
23592	LEMD3	ENSG00000174106	darkgreen	Cluster 11	0.558004	1.20261e-32	1.67547e-31	-0.5607	5.19922e-33	6.56668e-32	-0.779852	2.55664e-79	1.63563e-77	0.885029	3.06601e-128	1.29744e-125	0.157537	0.00201346	0.00346569	0.19945	8.67467e-05	0.000177618	0.204032	5.89332e-05	0.000123023	0.324853	7.73459e-11	2.82556e-10	0.112776	0.0275245	0.0398931	0.508397	1.68694e-26	1.58372e-25	-0.149817	0.00333408	0.00556543	-0.40182	2.96224e-16	1.59842e-15	0.37593	2.86839e-14	1.35356e-13	-0.105491	0.0393221	0.0554774
904	CCNT1	ENSG00000129315	darkgreen	Cluster 11	0.55792	1.2345e-32	1.71818e-31	-0.488692	2.52233e-24	2.13046e-23	-0.765278	1.06406e-74	5.7856e-73	0.895294	1.63255e-135	9.63131e-133	0.153073	0.00270258	0.00457103	0.166	0.00112826	0.00200967	0.161369	0.00155424	0.00271766	0.330729	3.34856e-11	1.25763e-10	0.136488	0.00755349	0.0119635	0.540199	2.53758e-30	2.84123e-29	-0.1029	0.0444412	0.0620855	-0.387384	3.98627e-15	1.99717e-14	0.387349	4.01076e-15	2.009e-14	0.0302712	0.555297	0.607465
55072	RNF31	ENSG00000092098	darkgreen	Cluster 11	0.557892	1.24529e-32	1.73148e-31	-0.534371	1.36624e-29	1.47995e-28	-0.571217	1.83069e-34	2.46189e-33	0.793077	7.92956e-84	5.91504e-82	0.260796	2.33779e-07	6.28281e-07	0.184835	0.000281165	0.000541308	0.246677	1.05505e-06	2.65755e-06	0.331837	2.85404e-11	1.07807e-10	0.147814	0.00378615	0.00627099	0.685612	2.38227e-54	6.57724e-53	0.210344	3.41114e-05	7.3139e-05	-0.119932	0.019035	0.0283305	0.436889	3.09039e-19	2.00071e-18	-0.0476908	0.352587	0.407089
23033	DOPEY1	ENSG00000083097	darkgreen	Cluster 11	0.557749	1.30163e-32	1.8062e-31	-0.512133	6.28904e-27	6.01937e-26	-0.680044	3.59819e-53	9.5696e-52	0.802895	2.15399e-87	1.8196e-85	0.403543	2.15362e-16	1.17402e-15	0.458113	3.23263e-21	2.32851e-20	0.32009	1.50484e-10	5.36621e-10	0.300793	1.98327e-09	6.45396e-09	0.197562	0.000101472	0.000206168	0.652537	1.03984e-47	2.28836e-46	0.0843485	0.0997414	0.130361	-0.213606	2.55487e-05	5.56017e-05	0.193974	0.000136155	0.000272687	-0.00337137	0.947635	0.957057
8295	TRRAP	ENSG00000196367	darkgreen	Cluster 11	0.557731	1.30875e-32	1.81428e-31	-0.555736	2.42086e-32	2.96775e-31	-0.725715	1.07762e-63	4.09343e-62	0.881192	1.07036e-125	4.13346e-123	0.107534	0.0356459	0.0506758	0.162242	0.00146415	0.00256934	0.141529	0.00558748	0.00902661	0.332585	2.56108e-11	9.71113e-11	0.10504	0.040176	0.0565835	0.542826	1.17531e-30	1.33535e-29	-0.0625421	0.222631	0.270016	-0.344706	4.24942e-12	1.71053e-11	0.495893	4.20076e-25	3.69279e-24	-0.0852496	0.096161	0.126104
283489	CHAMP1	ENSG00000198824	darkgreen	Cluster 11	0.557722	1.31259e-32	1.8178e-31	-0.618267	1.18208e-41	2.09711e-40	-0.696723	8.76978e-57	2.63757e-55	0.733946	8.05868e-66	3.28507e-64	-0.01315	0.797809	0.828233	0.00996871	0.846017	0.870347	-0.00838723	0.870209	0.891085	0.0936768	0.0674117	0.0911267	0.043471	0.396857	0.452367	0.347413	2.81465e-12	1.14823e-11	-0.201021	7.60555e-05	0.000156725	-0.280169	2.54953e-08	7.50953e-08	0.262871	1.85914e-07	5.04692e-07	-0.366279	1.42562e-13	6.40349e-13
8797	TNFRSF10A	ENSG00000104689	darkgreen	Cluster 11	0.557628	1.35127e-32	1.8695e-31	-0.382238	9.76733e-15	4.7608e-14	-0.527505	9.52279e-29	9.93222e-28	0.591462	2.05681e-37	3.1046e-36	0.278371	3.15475e-08	9.2098e-08	0.279159	2.87411e-08	8.42473e-08	0.347022	2.98794e-12	1.21632e-11	0.305793	1.03501e-09	3.44951e-09	0.325146	7.42178e-11	2.7148e-10	0.390434	2.32602e-15	1.1841e-14	-0.0400302	0.435314	0.490822	-0.0641044	0.211267	0.257603	0.271998	6.63111e-08	1.87929e-07	0.0442611	0.388323	0.44376
27154	BRPF3	ENSG00000096070	darkgreen	Cluster 11	0.557493	1.40883e-32	1.9472e-31	-0.58494	1.93179e-36	2.81004e-35	-0.761106	1.9393e-73	1.00902e-71	0.894659	4.83553e-135	2.80702e-132	0.0256011	0.617913	0.666246	0.0846681	0.0984594	0.128841	0.0290417	0.571479	0.622783	0.265001	1.46669e-07	4.02059e-07	0.0219069	0.669515	0.713923	0.538317	4.38585e-30	4.8575e-29	-0.0944356	0.0652122	0.0884028	-0.346178	3.39816e-12	1.37737e-11	0.399744	4.3391e-16	2.31639e-15	-0.100941	0.0486727	0.0675334
10260	DENND4A	ENSG00000174485	darkgreen	Cluster 11	0.557331	1.48089e-32	2.04275e-31	-0.421425	7.04461e-18	4.20296e-17	-0.741445	7.92084e-68	3.43697e-66	0.735994	2.31621e-66	9.60618e-65	0.135619	0.00794876	0.0125477	0.214398	2.38003e-05	5.19576e-05	0.216649	1.94322e-05	4.28672e-05	0.305769	1.03831e-09	3.45974e-09	0.130033	0.0109606	0.0169436	0.384947	6.10588e-15	3.01813e-14	-0.178907	0.000442036	0.000830152	-0.277483	3.50304e-08	1.01849e-07	0.199049	8.96994e-05	0.000183351	0.0466804	0.362893	0.417704
53944	CSNK1G1	ENSG00000169118	darkgreen	Cluster 11	0.557291	1.49931e-32	2.06407e-31	-0.518013	1.29862e-27	1.28238e-26	-0.716848	1.73026e-61	6.06615e-60	0.841249	1.56213e-103	2.43483e-101	0.166395	0.00109738	0.001958	0.0885677	0.083851	0.111266	0.174113	0.000630839	0.00116089	0.312999	3.96665e-10	1.36671e-09	-0.00722435	0.888077	0.906685	0.44119	1.25826e-19	8.31871e-19	-0.142836	0.0051594	0.0083769	-0.302325	1.62707e-09	5.33614e-09	0.437205	2.89383e-19	1.87742e-18	0.00534934	0.917003	0.931099
55236	UBA6	ENSG00000033178	darkgreen	Cluster 11	0.557059	1.61072e-32	2.21307e-31	-0.585823	1.43085e-36	2.09076e-35	-0.650549	2.45352e-47	5.32947e-46	0.761606	1.3741e-73	7.18866e-72	0.0512457	0.317813	0.371127	0.0820449	0.109377	0.141828	0.17301	0.000683775	0.00125301	0.319892	1.54672e-10	5.50993e-10	0.119082	0.0199069	0.0295415	0.490149	1.76086e-24	1.50038e-23	-0.0733799	0.152308	0.191681	-0.253631	5.07913e-07	1.32133e-06	0.450471	1.73244e-20	1.20063e-19	-0.164998	0.00121005	0.00214684
79659	DYNC2H1	ENSG00000187240	darkgreen	Cluster 11	0.556869	1.70804e-32	2.34216e-31	-0.5651	1.30074e-33	1.68408e-32	-0.760999	2.08786e-73	1.08537e-71	0.803279	1.54804e-87	1.31323e-85	0.19202	0.00015944	0.00031678	0.233361	4.02949e-06	9.57234e-06	0.0871389	0.0889864	0.117478	0.205182	5.34129e-05	0.000112081	0.00751454	0.883613	0.90286	0.466497	4.87918e-22	3.67136e-21	-0.125682	0.0139661	0.0212322	-0.270398	7.96711e-08	2.24154e-07	0.180217	0.000400434	0.000756178	-0.0951214	0.0632754	0.085998
51258	MRPL51	ENSG00000111639	darkgreen	Cluster 11	-0.556722	1.7874e-32	2.44138e-31	0.6433	5.31459e-46	1.09831e-44	0.723527	3.84395e-63	1.43133e-61	-0.748682	7.83703e-70	3.62187e-68	-0.185879	0.000259253	0.000501547	-0.238658	2.3867e-06	5.80649e-06	-0.183092	0.000321616	0.000615067	-0.272754	6.07791e-08	1.72817e-07	-0.166907	0.00105856	0.0018923	-0.376585	2.56758e-14	1.21586e-13	0.167523	0.00101359	0.0018164	0.346657	3.15903e-12	1.28346e-11	-0.213016	2.69286e-05	5.84564e-05	-0.00886042	0.862957	0.884939
6595	SMARCA2	ENSG00000080503	darkgreen	Cluster 11	0.556694	1.80264e-32	2.45978e-31	-0.651208	1.84703e-47	4.02704e-46	-0.678558	7.35011e-53	1.93295e-51	0.720653	2.00475e-62	7.2633e-61	0.245543	1.18617e-06	2.97257e-06	0.327917	5.01039e-11	1.85624e-10	0.210179	3.46096e-05	7.41502e-05	0.237652	2.63885e-06	6.39099e-06	0.0172443	0.736904	0.77464	0.451571	1.36418e-20	9.5025e-20	-0.0667302	0.193119	0.237575	-0.173071	0.000680744	0.00124777	0.196205	0.000113481	0.000229389	-0.206621	4.71908e-05	9.96271e-05
200894	ARL13B	ENSG00000169379	darkgreen	Cluster 11	0.55661	1.85035e-32	2.51995e-31	-0.530125	4.56311e-29	4.83079e-28	-0.665603	3.12988e-50	7.50028e-49	0.814504	7.04402e-92	6.96769e-90	0.0519314	0.311372	0.36442	0.159983	0.00170792	0.00296928	0.13522	0.00813635	0.0128232	0.362827	2.49763e-13	1.10173e-12	0.108824	0.0334792	0.0478207	0.502879	7.08547e-26	6.45454e-25	-0.10576	0.0388215	0.0548313	-0.31808	1.98574e-10	7.01577e-10	0.399798	4.29572e-16	2.29404e-15	-0.123964	0.0153393	0.0231732
9968	MED12	ENSG00000184634	darkgreen	Cluster 11	0.55655	1.88463e-32	2.56412e-31	-0.54173	1.62159e-30	1.83216e-29	-0.68254	1.07303e-53	2.90369e-52	0.829998	2.20774e-98	2.81391e-96	0.269894	8.43835e-08	2.36923e-07	0.320015	1.52046e-10	5.42012e-10	0.188267	0.000214975	0.000420187	0.324508	8.12035e-11	2.96123e-10	0.068095	0.18415	0.227553	0.569407	3.28461e-34	4.36428e-33	-0.00367005	0.943003	0.953224	-0.292078	5.9829e-09	1.86604e-08	0.328783	4.42775e-11	1.64747e-10	-0.0252689	0.622481	0.67048
3656	IRAK2	ENSG00000134070	darkgreen	Cluster 11	0.556362	1.99688e-32	2.71155e-31	-0.402498	2.61336e-16	1.41518e-15	-0.438708	2.11666e-19	1.38253e-18	0.523559	2.85031e-28	2.90674e-27	0.527893	8.54321e-29	8.93264e-28	0.413184	3.49475e-17	1.99986e-16	0.506836	2.5387e-26	2.36352e-25	0.340098	8.48933e-12	3.33968e-11	0.384397	6.7187e-15	3.31156e-14	0.429517	1.3996e-18	8.71817e-18	0.0813	0.112645	0.145688	-0.0758296	0.139047	0.176471	0.257499	3.35076e-07	8.87349e-07	-0.00435626	0.93237	0.94442
84919	PPP1R15B	ENSG00000158615	darkgreen	Cluster 11	0.556283	2.04606e-32	2.77562e-31	-0.593202	1.12187e-37	1.71208e-36	-0.748523	8.6891e-70	4.01054e-68	0.776081	4.32976e-78	2.64036e-76	0.129232	0.0114669	0.0176737	0.152071	0.00288434	0.00485859	0.167741	0.000998038	0.00179028	0.237486	2.68264e-06	6.49279e-06	0.3892	2.89439e-15	1.46373e-14	0.424843	3.5784e-18	2.17339e-17	-0.177356	0.000496416	0.000926131	-0.390132	2.45403e-15	1.24758e-14	0.28365	1.68072e-08	5.03474e-08	-0.12162	0.0174024	0.0260586
6464	SHC1	ENSG00000160691	darkgreen	Cluster 11	0.556096	2.1677e-32	2.93493e-31	-0.562088	3.36538e-33	4.27916e-32	-0.472192	1.31054e-22	1.01653e-21	0.56516	1.27643e-33	1.65354e-32	0.322973	1.00723e-10	3.64507e-10	0.366003	1.49138e-13	6.68991e-13	0.322793	1.03301e-10	3.73405e-10	0.365457	1.63036e-13	7.29078e-13	0.251522	6.35409e-07	1.63795e-06	0.406085	1.34092e-16	7.4003e-16	0.0122979	0.810654	0.839523	-0.14534	0.00442088	0.00724917	0.248247	8.9618e-07	2.27379e-06	-0.0881777	0.0852286	0.112933
55727	BTBD7	ENSG00000011114	darkgreen	Cluster 11	0.55607	2.18514e-32	2.95566e-31	-0.567751	5.58876e-34	7.35888e-33	-0.803994	8.35242e-88	7.14239e-86	0.870191	7.21008e-119	2.0794e-116	0.250138	7.35231e-07	1.88263e-06	0.31664	2.41913e-10	8.48573e-10	0.217638	1.7762e-05	3.93659e-05	0.304948	1.15626e-09	3.83739e-09	0.0371641	0.468922	0.524144	0.487344	3.51164e-24	2.94479e-23	-0.166395	0.00109742	0.00195804	-0.347216	2.90063e-12	1.18208e-11	0.28839	9.4415e-09	2.89155e-08	-0.0793865	0.121393	0.155931
219988	PATL1	ENSG00000166889	darkgreen	Cluster 11	0.556014	2.22254e-32	2.99767e-31	-0.494098	6.59385e-25	5.73553e-24	-0.645209	2.38376e-46	4.99522e-45	0.872173	4.73028e-120	1.44474e-117	0.22859	6.39182e-06	1.48725e-05	0.294347	4.50433e-09	1.42067e-08	0.326636	6.01109e-11	2.21385e-10	0.46466	7.41777e-22	5.52235e-21	0.185248	0.00027228	0.000525184	0.623466	1.59269e-42	2.9161e-41	0.014935	0.771081	0.805132	-0.347726	2.68304e-12	1.09641e-11	0.558453	1.04649e-32	1.30319e-31	-0.072301	0.158443	0.198626
2803	GOLGA4	ENSG00000144674	darkgreen	Cluster 11	0.556014	2.22265e-32	2.99767e-31	-0.581175	6.88019e-36	9.7911e-35	-0.739171	3.27217e-67	1.39281e-65	0.883646	2.59263e-127	1.06478e-124	0.0315736	0.538402	0.591301	0.0570279	0.266201	0.316845	0.0777221	0.129423	0.165325	0.363112	2.38506e-13	1.05375e-12	0.0283657	0.580471	0.631184	0.502422	7.96954e-26	7.24604e-25	-0.125425	0.0141645	0.021514	-0.394323	1.16087e-15	6.02181e-15	0.409279	7.35095e-17	4.1274e-16	-0.0221737	0.665732	0.710487
23176	2008-09-01	ENSG00000164402	darkgreen	Cluster 11	0.555895	2.30558e-32	3.10651e-31	-0.54123	1.87741e-30	2.11461e-29	-0.472047	1.35561e-22	1.05064e-21	0.665398	3.43576e-50	8.22674e-49	0.331005	3.21832e-11	1.21032e-10	0.3684	1.00686e-13	4.5705e-13	0.431274	9.79697e-19	6.15829e-18	0.528565	7.07691e-29	7.42866e-28	0.173146	0.000677016	0.00124129	0.541418	1.77683e-30	2.00394e-29	0.104471	0.041275	0.0580018	-0.112985	0.0272368	0.0395106	0.478188	3.19703e-23	2.5543e-22	-0.130962	0.0103986	0.0161326
57634	EP400	ENSG00000183495	darkgreen	Cluster 11	0.555682	2.46138e-32	3.30365e-31	-0.520007	7.5515e-28	7.53926e-27	-0.675001	3.99538e-52	1.02453e-50	0.84557	1.2828e-105	2.1673e-103	0.265506	1.38608e-07	3.80914e-07	0.274323	5.06831e-08	1.45122e-07	0.239502	2.19304e-06	5.35525e-06	0.316425	2.49158e-10	8.73054e-10	0.126777	0.0131482	0.0200746	0.647119	1.06243e-46	2.2553e-45	0.099671	0.0515927	0.071278	-0.202698	6.60151e-05	0.000137025	0.385453	5.59024e-15	2.77127e-14	0.0038431	0.940321	0.950937
55740	ENAH	ENSG00000154380	darkgreen	Cluster 11	0.555666	2.47378e-32	3.31711e-31	-0.467737	3.67267e-22	2.78294e-21	-0.662336	1.37357e-49	3.21998e-48	0.722411	7.31882e-63	2.69806e-61	0.339139	9.79083e-12	3.83444e-11	0.471653	1.4857e-22	1.14934e-21	0.388762	3.12708e-15	1.577e-14	0.434992	4.57407e-19	2.92983e-18	0.227859	6.85359e-06	1.5898e-05	0.410165	6.21477e-17	3.50456e-16	-0.138015	0.00690097	0.0109927	-0.343571	5.04474e-12	2.01928e-11	0.340028	8.57893e-12	3.37375e-11	-0.0441013	0.390039	0.445435
23197	FAF2	ENSG00000113194	darkgreen	Cluster 11	0.555436	2.65486e-32	3.55158e-31	-0.588997	4.82512e-37	7.17257e-36	-0.626399	5.05618e-43	9.42522e-42	0.796718	3.97869e-85	3.11008e-83	0.043151	0.400344	0.455875	0.0192679	0.707372	0.748199	0.0247431	0.629744	0.6773	0.226589	7.7338e-06	1.78367e-05	-0.00857203	0.867376	0.888605	0.466458	4.92284e-22	3.70314e-21	-0.0929605	0.0695435	0.0937823	-0.372839	4.82187e-14	2.23864e-13	0.376192	2.74434e-14	1.29692e-13	-0.145763	0.00430587	0.00707288
405	ARNT	ENSG00000143437	darkgreen	Cluster 11	0.555432	2.6584e-32	3.55158e-31	-0.521822	4.59571e-28	4.64381e-27	-0.679259	5.24881e-53	1.38821e-51	0.831312	5.78467e-99	7.51575e-97	0.287585	1.04204e-08	3.17952e-08	0.448259	2.79474e-20	1.91478e-19	0.417038	1.66133e-17	9.6959e-17	0.499472	1.69669e-25	1.51947e-24	0.175133	0.000585304	0.00108171	0.562758	2.72629e-33	3.48169e-32	-0.0360704	0.482113	0.537059	-0.369209	8.81187e-14	4.01633e-13	0.370156	7.5348e-14	3.45225e-13	-0.0530517	0.301035	0.353639
54820	NDE1	ENSG00000072864	darkgreen	Cluster 11	0.555431	2.65884e-32	3.55158e-31	-0.418639	1.21651e-17	7.1547e-17	-0.513973	3.85166e-27	3.7227e-26	0.654593	4.25093e-48	9.47467e-47	0.508731	1.54533e-26	1.45371e-25	0.554657	3.37118e-32	4.10691e-31	0.479573	2.2984e-23	1.85045e-22	0.494651	5.74015e-25	5.00811e-24	0.34786	2.62846e-12	1.07469e-11	0.52532	1.75055e-28	1.80399e-27	0.0729988	0.154454	0.194113	-0.13279	0.009367	0.014629	0.369499	8.40016e-14	3.8336e-13	0.11595	0.0234243	0.0343562
1793	DOCK1	ENSG00000150760	darkgreen	Cluster 11	0.555119	2.9261e-32	3.87513e-31	-0.461881	1.39079e-21	1.02035e-20	-0.685345	2.71713e-54	7.48236e-53	0.757639	2.07081e-72	1.04067e-70	0.426026	2.82536e-18	1.7272e-17	0.481907	1.31387e-23	1.0707e-22	0.262483	1.94083e-07	5.25985e-07	0.299784	2.25808e-09	7.31329e-09	0.151226	0.003046	0.00511387	0.583616	3.02606e-36	4.36881e-35	0.0397877	0.438102	0.493616	-0.14793	0.0037586	0.00622843	0.15171	0.00295241	0.00496631	0.0503007	0.326831	0.380522
25938	HEATR5A	ENSG00000129493	darkgreen	Cluster 11	0.554991	3.04304e-32	4.02618e-31	-0.565403	1.18153e-33	1.53357e-32	-0.667474	1.33076e-50	3.23346e-49	0.791728	2.36674e-83	1.73826e-81	0.0200664	0.695836	0.737712	0.0811412	0.113352	0.146521	0.172214	0.000724479	0.00132336	0.452554	1.10091e-20	7.70746e-20	0.0481896	0.347568	0.401942	0.385207	5.83475e-15	2.8886e-14	-0.192691	0.000151048	0.00030092	-0.301526	1.80441e-09	5.89362e-09	0.441422	1.19839e-19	7.9316e-19	0.0623467	0.224083	0.271613
221037	JMJD1C	ENSG00000171988	darkgreen	Cluster 11	0.554645	3.38348e-32	4.46811e-31	-0.479097	2.57468e-23	2.06811e-22	-0.754343	1.89547e-71	9.23346e-70	0.894018	1.43678e-134	8.10665e-132	0.215223	2.21004e-05	4.84142e-05	0.279543	2.74646e-08	8.06571e-08	0.241155	1.85665e-06	4.56906e-06	0.442684	9.18134e-20	6.11333e-19	0.225768	8.35802e-06	1.92001e-05	0.590161	3.22862e-37	4.83788e-36	-0.0511254	0.318952	0.37233	-0.351297	1.54778e-12	6.43809e-12	0.413992	2.99268e-17	1.71907e-16	0.0764731	0.135715	0.172617
10157	AASS	ENSG00000008311	darkgreen	Cluster 11	0.554625	3.40461e-32	4.49177e-31	-0.576493	3.26361e-35	4.5284e-34	-0.694541	2.68964e-56	7.9222e-55	0.759742	4.94771e-73	2.54143e-71	0.207993	4.18996e-05	8.8972e-05	0.29805	2.81887e-09	9.05521e-09	0.213744	2.52368e-05	5.49526e-05	0.263998	1.64043e-07	4.47728e-07	0.171881	0.000742176	0.00135372	0.625697	6.66142e-43	1.23692e-41	0.0994111	0.0522079	0.0720581	-0.173398	0.000664671	0.00121983	0.221155	1.2864e-05	2.89497e-05	-0.292678	5.55187e-09	1.73676e-08
55852	TEX2	ENSG00000136478	darkgreen	Cluster 11	0.554595	3.43541e-32	4.52811e-31	-0.625641	6.8086e-43	1.26373e-41	-0.746919	2.44789e-69	1.11591e-67	0.751491	1.25154e-70	5.9401e-69	-0.00683024	0.894146	0.911966	0.151829	0.00292982	0.00493071	0.0656424	0.200494	0.24572	0.212559	2.80458e-05	6.07194e-05	0.00583804	0.909451	0.924728	0.314788	3.1139e-10	1.08224e-09	-0.260254	2.48126e-07	6.65189e-07	-0.291609	6.34253e-09	1.97316e-08	0.277936	3.32113e-08	9.67726e-08	-0.210697	3.30704e-05	7.10321e-05
10466	COG5	ENSG00000164597	darkgreen	Cluster 11	0.554139	3.94992e-32	5.17366e-31	-0.663955	6.61671e-50	1.56734e-48	-0.748947	6.59616e-70	3.05542e-68	0.707186	3.52255e-59	1.1413e-57	-0.0425936	0.406464	0.462005	0.0744766	0.146257	0.184763	0.0194532	0.704689	0.74574	0.101476	0.047484	0.0659993	0.0135771	0.791391	0.822579	0.328069	4.90266e-11	1.81775e-10	-0.227577	7.04059e-06	1.63117e-05	-0.195353	0.000121683	0.000245035	0.205095	5.38149e-05	0.000112873	-0.394962	1.03471e-15	5.38282e-15
10565	ARFGEF1	ENSG00000066777	darkgreen	Cluster 11	0.554138	3.95117e-32	5.17366e-31	-0.551994	7.59167e-32	9.09855e-31	-0.698624	3.277e-57	9.96002e-56	0.835997	4.43076e-101	6.29398e-99	0.0962285	0.0602489	0.0822217	0.11758	0.0215323	0.0317774	0.233437	3.99954e-06	9.50407e-06	0.409406	7.17608e-17	4.03209e-16	0.0478686	0.350793	0.405258	0.472307	1.27586e-22	9.901e-22	-0.111031	0.0300314	0.0432411	-0.38913	2.93019e-15	1.48118e-14	0.483342	9.29569e-24	7.63917e-23	-0.10827	0.0343955	0.0490297
55030	FBXO34	ENSG00000178974	darkgreen	Cluster 11	0.554122	3.9707e-32	5.19434e-31	-0.515673	2.44143e-27	2.38206e-26	-0.620613	4.80682e-42	8.64626e-41	0.769341	5.93473e-76	3.37163e-74	0.258552	2.98844e-07	7.9518e-07	0.218464	1.64749e-05	3.66282e-05	0.218753	1.60453e-05	3.57212e-05	0.314628	3.18205e-10	1.10504e-09	0.115343	0.0241653	0.0353678	0.528224	7.78692e-29	8.15883e-28	-0.0160588	0.754388	0.790368	-0.252288	5.859e-07	1.51559e-06	0.336156	1.5209e-11	5.87446e-11	-0.0893367	0.0811877	0.108061
23191	CYFIP1	ENSG00000273749	darkgreen	Cluster 11	0.553818	4.35631e-32	5.67216e-31	-0.591741	1.86667e-37	2.82466e-36	-0.658796	6.68247e-49	1.53377e-47	0.758148	1.46631e-72	7.41821e-71	0.00586592	0.909021	0.924368	0.0347213	0.498659	0.553147	0.0328379	0.52225	0.575839	0.288682	9.10897e-09	2.79392e-08	-0.0410121	0.424126	0.479608	0.370507	7.10926e-14	3.26405e-13	-0.15799	0.00195327	0.0033683	-0.264426	1.56393e-07	4.27701e-07	0.386013	5.06887e-15	2.52033e-14	-0.0528379	0.30299	0.355712
80232	WDR26	ENSG00000162923	darkgreen	Cluster 11	0.553711	4.50092e-32	5.84952e-31	-0.511423	7.59434e-27	7.23887e-26	-0.677396	1.28113e-52	3.33765e-51	0.872416	3.37701e-120	1.03666e-117	0.127195	0.0128474	0.0196433	0.17838	0.000459844	0.000861674	0.190365	0.000182029	0.000358949	0.396777	7.45143e-16	3.91498e-15	0.162473	0.0014411	0.00253115	0.577022	2.74097e-35	3.81696e-34	-0.0476055	0.35345	0.407971	-0.398874	5.08727e-16	2.7032e-15	0.45355	8.85444e-21	6.23394e-20	0.0198437	0.699046	0.740615
139322	APOOL	ENSG00000155008	darkgreen	Cluster 11	0.553677	4.54823e-32	5.90549e-31	-0.599518	1.20429e-38	1.90529e-37	-0.798114	1.24309e-85	9.84882e-84	0.854937	2.2775e-110	4.62436e-108	-0.0335583	0.51316	0.567128	0.0913981	0.0743846	0.0997515	0.0040955	0.936409	0.947759	0.223015	1.08229e-05	2.45691e-05	-0.0330695	0.519319	0.573012	0.367173	1.2317e-13	5.55799e-13	-0.285384	1.36276e-08	4.11589e-08	-0.32129	1.274e-10	4.57194e-10	0.358724	4.82093e-13	2.0821e-12	-0.134074	0.00869752	0.0136502
151050	KANSL1L	ENSG00000144445	darkgreen	Cluster 11	0.55361	4.64199e-32	6.01602e-31	-0.601529	5.85569e-39	9.36973e-38	-0.685961	2.00485e-54	5.55045e-53	0.746024	4.34887e-69	1.96471e-67	0.214751	2.30593e-05	5.04203e-05	0.404529	1.79286e-16	9.82084e-16	0.258367	3.04918e-07	8.10649e-07	0.263999	1.64011e-07	4.47647e-07	0.174814	0.00059922	0.00110589	0.580191	9.5647e-36	1.35443e-34	0.011508	0.822608	0.849977	-0.149857	0.00332564	0.00555201	0.251836	6.14644e-07	1.587e-06	-0.357657	5.71108e-13	2.45372e-12
54532	USP53	ENSG00000145390	darkgreen	Cluster 11	0.553479	4.83126e-32	6.25549e-31	-0.555917	2.29039e-32	2.81048e-31	-0.755852	6.90621e-72	3.41569e-70	0.75888	8.91082e-73	4.53851e-71	0.182891	0.000326637	0.000624041	0.39893	5.03543e-16	2.67636e-15	0.278383	3.15042e-08	9.19775e-08	0.420564	8.34379e-18	4.9562e-17	0.182383	0.000339589	0.000647386	0.460693	1.81688e-21	1.32528e-20	-0.134759	0.00835827	0.0131508	-0.138838	0.00657071	0.0105015	0.260912	2.30815e-07	6.20721e-07	-0.192231	0.000156748	0.000311714
7508	XPC	ENSG00000154767	darkgreen	Cluster 11	0.553445	4.88159e-32	6.31479e-31	-0.536969	6.4758e-30	7.11047e-29	-0.598124	1.97862e-38	3.10322e-37	0.694596	2.61599e-56	7.71029e-55	0.487995	2.99362e-24	2.51948e-23	0.480303	1.93051e-23	1.55995e-22	0.337793	1.19516e-11	4.65131e-11	0.29522	4.03509e-09	1.27824e-08	0.179129	0.000434717	0.000817177	0.620426	5.16632e-42	9.28277e-41	0.162822	0.00140687	0.00247464	0.0020324	0.968418	0.974222	0.231717	4.72905e-06	1.11532e-05	-0.146591	0.00408868	0.00673971
9690	UBE3C	ENSG00000009335	darkgreen	Cluster 11	0.553066	5.48023e-32	7.07605e-31	-0.567943	5.25596e-34	6.92772e-33	-0.673127	9.65627e-52	2.44363e-50	0.863433	5.63163e-115	1.37649e-112	0.0178455	0.728086	0.766737	0.0916222	0.0736736	0.0988712	0.111573	0.029232	0.0421708	0.427009	2.32011e-18	1.42657e-17	0.0282973	0.581384	0.632052	0.486552	4.26188e-24	3.56105e-23	-0.105316	0.0396523	0.0559046	-0.350411	1.77545e-12	7.35233e-12	0.539159	3.43438e-30	3.82194e-29	-0.0269532	0.599468	0.649133
55705	IPO9	ENSG00000198700	darkgreen	Cluster 11	0.553022	5.55331e-32	7.16377e-31	-0.541964	1.51404e-30	1.71224e-29	-0.662361	1.35837e-49	3.18518e-48	0.836697	2.11307e-101	3.04705e-99	0.153647	0.00260345	0.00441376	0.228706	6.32088e-06	1.47163e-05	0.239567	2.17886e-06	5.32243e-06	0.404892	1.67561e-16	9.19471e-16	0.0501663	0.328127	0.381817	0.507628	2.06345e-26	1.92979e-25	-0.0757943	0.139231	0.176674	-0.356989	6.34833e-13	2.71778e-12	0.526703	1.19141e-28	1.2375e-27	-0.100519	0.0496271	0.0687565
85359	DGCR6L	ENSG00000128185	darkgreen	Cluster 11	-0.552467	6.57603e-32	8.45958e-31	0.481357	1.49943e-23	1.21868e-22	0.796677	4.11752e-85	3.21582e-83	-0.848577	4.15209e-107	7.51258e-105	-0.130639	0.0105913	0.0164107	-0.208016	4.18143e-05	8.88034e-05	-0.21045	3.37964e-05	7.24953e-05	-0.384316	6.81474e-15	3.35761e-14	-0.190715	0.000177016	0.000349615	-0.450177	1.84642e-20	1.27732e-19	0.188649	0.000208591	0.000408429	0.465306	6.40252e-22	4.78106e-21	-0.361661	3.01371e-13	1.32111e-12	-0.0999326	0.0509796	0.0704863
22872	SEC31A	ENSG00000138674	darkgreen	Cluster 11	0.552426	6.65866e-32	8.55446e-31	-0.562667	2.80608e-33	3.57981e-32	-0.728379	2.25345e-64	8.75827e-63	0.792735	1.04736e-83	7.78711e-82	0.00998584	0.845756	0.870138	0.177918	0.000476017	0.00089022	0.0497575	0.332088	0.385903	0.333353	2.2907e-11	8.71894e-11	-0.0140366	0.784501	0.816683	0.359522	4.24464e-13	1.84084e-12	-0.267521	1.10489e-07	3.06622e-07	-0.345358	3.84956e-12	1.55438e-11	0.284589	1.50056e-08	4.51552e-08	-0.0893683	0.0810799	0.107932
80335	WDR82	ENSG00000164091	darkgreen	Cluster 11	0.552424	6.66207e-32	8.55446e-31	-0.448539	2.63116e-20	1.80523e-19	-0.596099	4.05508e-38	6.29124e-37	0.756431	4.68131e-72	2.33121e-70	0.342727	5.72822e-12	2.28257e-11	0.469014	2.73741e-22	2.08876e-21	0.372085	5.46842e-14	2.53013e-13	0.459228	2.52157e-21	1.82649e-20	0.143734	0.00488249	0.00795496	0.49971	1.5969e-25	1.43229e-24	-0.0521299	0.309524	0.362489	-0.312603	4.18438e-10	1.43882e-09	0.411995	4.38662e-17	2.49666e-16	-0.0204651	0.690101	0.732438
27252	KLHL20	ENSG00000076321	darkgreen	Cluster 11	0.552412	6.68534e-32	8.57644e-31	-0.56516	1.27623e-33	1.6534e-32	-0.693016	5.85345e-56	1.70607e-54	0.7707	2.23102e-76	1.28809e-74	0.236079	3.08446e-06	7.41774e-06	0.306771	9.10089e-10	3.0459e-09	0.190589	0.000178795	0.000352918	0.322644	1.05476e-10	3.81016e-10	0.110957	0.0301421	0.0433874	0.456421	4.70567e-21	3.36321e-20	-0.108058	0.0347526	0.0495003	-0.308751	7.00376e-10	2.36527e-09	0.213633	2.54861e-05	5.54748e-05	0.0881613	0.0852867	0.113002
84923	FAM104A	ENSG00000133193	darkgreen	Cluster 11	0.552334	6.84748e-32	8.77637e-31	-0.579087	1.3821e-35	1.94727e-34	-0.489264	2.19092e-24	1.85677e-23	0.636736	8.02304e-45	1.59174e-43	0.147086	0.0039637	0.00654591	0.174827	0.00059862	0.00110482	0.292056	5.99948e-09	1.87071e-08	0.342087	6.30641e-12	2.50508e-11	0.0592382	0.248082	0.297596	0.458771	2.79206e-21	2.01758e-20	0.0353304	0.491152	0.545836	-0.171094	0.000785577	0.00142835	0.367271	1.21197e-13	5.47128e-13	-0.295551	3.8703e-09	1.22833e-08
4651	MYO10	ENSG00000145555	darkgreen	Cluster 11	0.55215	7.23905e-32	9.26972e-31	-0.439683	1.72626e-19	1.13305e-18	-0.621613	3.26779e-42	5.91257e-41	0.747529	1.65177e-69	7.56987e-68	0.0567521	0.268525	0.31929	0.0608596	0.235349	0.28381	0.135688	0.00791691	0.0125001	0.363016	2.42246e-13	1.06977e-12	0.0775323	0.130365	0.166403	0.430058	1.25432e-18	7.83369e-18	-0.0825947	0.107014	0.139033	-0.243536	1.45738e-06	3.62242e-06	0.455483	5.78919e-21	4.11748e-20	0.019465	0.704518	0.74559
7403	KDM6A	ENSG00000147050	darkgreen	Cluster 11	0.552079	7.3974e-32	9.4551e-31	-0.547565	2.88201e-31	3.36261e-30	-0.663128	9.61328e-50	2.26531e-48	0.834859	1.46746e-100	2.03664e-98	0.0940359	0.0663635	0.0898297	0.0471199	0.358388	0.413021	0.125181	0.0143545	0.0217814	0.297177	3.14977e-09	1.00753e-08	0.0352703	0.49189	0.546569	0.550348	1.24908e-31	1.48172e-30	-0.00420161	0.934765	0.946339	-0.250607	6.99805e-07	1.79608e-06	0.451573	1.36346e-20	9.49784e-20	0.0537693	0.294535	0.346812
5591	PRKDC	ENSG00000253729	darkgreen	Cluster 11	0.552028	7.51229e-32	9.59314e-31	-0.465042	6.79928e-22	5.0719e-21	-0.702051	5.44348e-58	1.69486e-56	0.820704	2.09417e-94	2.27527e-92	0.100549	0.0495582	0.0686694	0.161236	0.00156847	0.00274064	0.192532	0.000152998	0.000304626	0.360978	3.36267e-13	1.46939e-12	0.0527814	0.303508	0.356246	0.397326	6.74539e-16	3.55455e-15	-0.189815	0.000190174	0.000374098	-0.396001	8.57742e-16	4.48745e-15	0.47847	2.98937e-23	2.3926e-22	0.0069233	0.892712	0.910722
9777	TM9SF4	ENSG00000101337	darkgreen	Cluster 11	0.551511	8.78722e-32	1.11599e-30	-0.590379	2.99377e-37	4.49043e-36	-0.611076	1.77864e-40	3.0146e-39	0.737597	8.65734e-67	3.6397e-65	0.0300349	0.55839	0.610429	0.0120192	0.814867	0.843297	-0.0225152	0.660902	0.706052	0.205486	5.20348e-05	0.000109318	-0.0680498	0.184442	0.227876	0.397826	6.15901e-16	3.25492e-15	-0.128573	0.0118981	0.0182927	-0.152067	0.00288505	0.00485969	0.338303	1.10828e-11	4.32369e-11	-0.0865914	0.0910197	0.11992
80223	RAB11FIP1	ENSG00000156675	darkgreen	Cluster 11	0.551333	9.27573e-32	1.17588e-30	-0.545374	5.53486e-31	6.37246e-30	-0.741747	6.55263e-68	2.85285e-66	0.82691	4.91505e-97	5.98651e-95	0.163068	0.00138323	0.00243564	0.179652	0.000417897	0.000787282	0.142952	0.00512293	0.00832117	0.31595	2.65827e-10	9.29342e-10	0.11119	0.0297955	0.0429232	0.449677	2.0576e-20	1.42006e-19	-0.15492	0.00239494	0.00407995	-0.266791	1.19963e-07	3.31719e-07	0.387235	4.0917e-15	2.04829e-14	-0.0235196	0.646778	0.692944
3096	HIVEP1	ENSG00000095951	darkgreen	Cluster 11	0.551172	9.73799e-32	1.23224e-30	-0.628805	1.95462e-43	3.69571e-42	-0.622511	2.30859e-42	4.19675e-41	0.770547	2.49207e-76	1.43606e-74	0.0306396	0.550492	0.602878	0.0386306	0.45155	0.50691	0.054198	0.290696	0.342774	0.197115	0.000105287	0.000213527	0.0553731	0.280348	0.331801	0.505059	4.03167e-26	3.71963e-25	-0.0242944	0.635968	0.683053	-0.318202	1.95291e-10	6.9022e-10	0.406082	1.34151e-16	7.40328e-16	-0.333836	2.13548e-11	8.14269e-11
10116	FEM1B	ENSG00000169018	darkgreen	Cluster 11	0.550959	1.03873e-31	1.31255e-30	-0.499907	1.51854e-25	1.36364e-24	-0.782685	2.94168e-80	1.95017e-78	0.762481	7.50102e-74	3.96658e-72	0.403706	2.08936e-16	1.13974e-15	0.499422	1.71845e-25	1.53835e-24	0.317217	2.23561e-10	7.86359e-10	0.299669	2.29158e-09	7.41796e-09	0.122928	0.0162229	0.0244107	0.339293	9.56939e-12	3.75072e-11	-0.284051	1.60135e-08	4.80557e-08	-0.323213	9.73976e-11	3.52946e-10	0.202395	6.77295e-05	0.000140381	0.0126332	0.805594	0.835147
26953	RANBP6	ENSG00000137040	darkgreen	Cluster 11	0.550782	1.09578e-31	1.37907e-30	-0.579052	1.39809e-35	1.96949e-34	-0.694667	2.52298e-56	7.44465e-55	0.784684	6.27212e-81	4.2594e-79	0.185189	0.000273545	0.000527461	0.199995	8.28852e-05	0.000170117	0.202489	6.71967e-05	0.000139343	0.2055	5.19739e-05	0.000109198	0.124101	0.0152257	0.0230131	0.53564	9.49456e-30	1.03517e-28	-0.0459615	0.370339	0.425381	-0.253554	5.12094e-07	1.33192e-06	0.287308	1.07793e-08	3.28477e-08	-0.168645	0.000936056	0.00168532
29123	ANKRD11	ENSG00000167522	darkgreen	Cluster 11	0.550749	1.1068e-31	1.39169e-30	-0.603882	2.50217e-39	4.05497e-38	-0.576985	2.77417e-35	3.86141e-34	0.606408	9.96529e-40	1.6405e-38	0.317285	2.21473e-10	7.79272e-10	0.379827	1.47844e-14	7.11583e-14	0.206109	4.93227e-05	0.000103905	0.213482	2.58324e-05	5.61886e-05	0.142196	0.00536534	0.00868951	0.509314	1.32574e-26	1.2504e-25	0.123653	0.0155999	0.0235422	0.266911	1.1836e-07	3.27477e-07	0.13847	0.00671685	0.0107186	-0.145387	0.00440788	0.00722975
988	CDC5L	ENSG00000096401	darkgreen	Cluster 11	0.550733	1.11199e-31	1.39696e-30	-0.482478	1.1451e-23	9.35691e-23	-0.753821	2.68192e-71	1.30225e-69	0.850956	2.60892e-108	4.98437e-106	0.0954008	0.0625	0.0850392	0.240278	2.02846e-06	4.97194e-06	0.129482	0.0113065	0.0174425	0.301966	1.70461e-09	5.57934e-09	0.0559866	0.275045	0.326177	0.44224	1.0085e-19	6.69925e-19	-0.218942	1.57696e-05	3.51398e-05	-0.353456	1.10613e-12	4.65427e-12	0.36231	2.71452e-13	1.19389e-12	-0.0506787	0.323204	0.376798
79646	PANK3	ENSG00000120137	darkgreen	Cluster 11	0.55064	1.14377e-31	1.43172e-30	-0.643082	5.82379e-46	1.2023e-44	-0.787953	4.83367e-82	3.40511e-80	0.880478	3.10886e-125	1.17305e-122	-0.0252375	0.622915	0.670882	0.0230949	0.652735	0.698465	0.00402287	0.937535	0.948681	0.26583	1.33658e-07	3.67857e-07	-0.055451	0.27967	0.331079	0.397201	6.89963e-16	3.63456e-15	-0.253634	5.07768e-07	1.32103e-06	-0.439403	1.83041e-19	1.20002e-18	0.407399	1.04786e-16	5.8216e-16	-0.101642	0.047121	0.0655366
54629	MINDY2	ENSG00000128923	darkgreen	Cluster 11	0.550586	1.16242e-31	1.45268e-30	-0.686557	1.493e-54	4.15434e-53	-0.813133	2.47734e-91	2.40453e-89	0.802521	2.97118e-87	2.49828e-85	0.0968617	0.0585723	0.0801164	0.26606	1.30247e-07	3.58873e-07	0.129812	0.0110981	0.0171427	0.266366	1.25843e-07	3.47293e-07	0.0604141	0.238801	0.287525	0.403177	2.30478e-16	1.25393e-15	-0.230518	5.31091e-06	1.2462e-05	-0.349739	1.96941e-12	8.12826e-12	0.219647	1.47823e-05	3.30454e-05	-0.262819	1.87005e-07	5.0757e-07
10314	LANCL1	ENSG00000115365	darkgreen	Cluster 11	0.550586	1.1626e-31	1.45268e-30	-0.590408	2.96412e-37	4.44633e-36	-0.79459	2.30406e-84	1.74896e-82	0.862464	1.95595e-114	4.66124e-112	0.0825053	0.107395	0.139487	0.193835	0.00013769	0.000275558	0.0966122	0.0592282	0.0809414	0.249535	7.83308e-07	2.00033e-06	-0.036096	0.481802	0.536762	0.428923	1.5781e-18	9.80141e-18	-0.222773	1.10705e-05	2.51045e-05	-0.355627	7.8703e-13	3.34767e-12	0.315027	3.01432e-10	1.04876e-09	-0.0956063	0.0619349	0.0843286
53981	CPSF2	ENSG00000165934	darkgreen	Cluster 11	0.550271	1.27846e-31	1.59458e-30	-0.540088	2.62082e-30	2.93279e-29	-0.706775	4.39593e-59	1.4192e-57	0.750412	2.54022e-70	1.19469e-68	0.0216137	0.673682	0.717733	0.123173	0.0160105	0.0241169	0.10569	0.038951	0.0549993	0.317769	2.07248e-10	7.31025e-10	-0.0514534	0.315853	0.36911	0.216369	1.99307e-05	4.3907e-05	-0.393238	1.41055e-15	7.27328e-15	-0.357156	6.18235e-13	2.64866e-12	0.392528	1.60176e-15	8.23063e-15	-0.0688767	0.179153	0.22195
1781	DYNC1I2	ENSG00000077380	darkgreen	Cluster 11	0.55018	1.3142e-31	1.63769e-30	-0.545803	4.8731e-31	5.62271e-30	-0.648865	5.04956e-47	1.08475e-45	0.770896	1.93593e-76	1.1195e-74	0.102832	0.0445816	0.0622657	0.245009	1.25319e-06	3.13304e-06	0.143421	0.00497749	0.00810026	0.349962	1.90283e-12	7.86151e-12	0.0820934	0.109167	0.141587	0.465543	6.06587e-22	4.53397e-21	-0.108537	0.0339511	0.0484444	-0.312642	4.16249e-10	1.43154e-09	0.337072	1.32917e-11	5.15535e-11	0.0258129	0.615008	0.663504
138716	RPP25L	ENSG00000164967	darkgreen	Cluster 11	-0.550107	1.34337e-31	1.67255e-30	0.573479	8.77313e-35	1.19632e-33	0.738963	3.72138e-67	1.58105e-65	-0.75299	4.65579e-71	2.23967e-69	-0.16906	0.000908852	0.00163913	-0.353451	1.10709e-12	4.65774e-12	-0.291233	6.64585e-09	2.06394e-08	-0.430445	1.15947e-18	7.25787e-18	-0.212957	2.70697e-05	5.87486e-05	-0.389415	2.78662e-15	1.41084e-14	0.181273	0.000369607	0.000701165	0.462853	1.11707e-21	8.23473e-21	-0.277231	3.6082e-08	1.04758e-07	-0.0439199	0.391994	0.4474
79572	ATP13A3	ENSG00000133657	darkgreen	Cluster 11	0.550028	1.37596e-31	1.7116e-30	-0.542086	1.46081e-30	1.65329e-29	-0.736859	1.36318e-66	5.69404e-65	0.865882	2.31541e-116	5.92312e-114	0.00718263	0.888719	0.907259	0.0883773	0.0845213	0.11208	0.162535	0.00143499	0.0025209	0.368178	1.04425e-13	4.73572e-13	0.0908864	0.0760282	0.101767	0.482581	1.11713e-23	9.13376e-23	-0.149507	0.00340073	0.00566922	-0.392575	1.58846e-15	8.16413e-15	0.467252	4.10466e-22	3.10262e-21	-0.206127	4.9245e-05	0.00010375
6787	NEK4	ENSG00000114904	darkgreen	Cluster 11	0.549915	1.42342e-31	1.76906e-30	-0.552278	6.9645e-32	8.36238e-31	-0.694999	2.12799e-56	6.30173e-55	0.893842	1.93493e-134	1.08162e-131	0.0379654	0.459384	0.514746	0.0954852	0.0622673	0.0847411	0.114729	0.024935	0.0364101	0.400365	3.87175e-16	2.07282e-15	0.0333034	0.516367	0.570147	0.536865	6.67359e-30	7.32276e-29	-0.0952779	0.0628403	0.0854637	-0.353451	1.10702e-12	4.65759e-12	0.520413	6.76036e-28	6.76619e-27	-0.0676825	0.186828	0.230556
55601	DDX60	ENSG00000137628	darkgreen	Cluster 11	0.54986	1.44733e-31	1.79557e-30	-0.538428	4.24698e-30	4.70744e-29	-0.547164	3.24844e-31	3.78162e-30	0.602793	3.71159e-39	5.97856e-38	0.263176	1.79746e-07	4.88554e-07	0.306173	9.84607e-10	3.28709e-09	0.528403	7.40656e-29	7.7657e-28	0.422815	5.35328e-18	3.21847e-17	0.207372	4.4218e-05	9.36676e-05	0.397023	7.12653e-16	3.7495e-15	-0.0429578	0.402459	0.458012	-0.168612	0.000938294	0.00168901	0.309143	6.64828e-10	2.24924e-09	-0.16073	0.00162344	0.00283117
55668	GPATCH2L	ENSG00000089916	darkgreen	Cluster 11	0.54938	1.67213e-31	2.06525e-30	-0.513349	4.54941e-27	4.38446e-26	-0.794811	1.92127e-84	1.4633e-82	0.858656	2.38922e-112	5.26431e-110	0.205147	5.35719e-05	0.00011239	0.337625	1.22508e-11	4.76314e-11	0.177799	0.000480277	0.000897835	0.275701	4.31651e-08	1.24423e-07	0.127459	0.012661	0.0193786	0.55565	2.48604e-32	3.04622e-31	-0.0671014	0.190649	0.234812	-0.289172	8.57549e-09	2.63654e-08	0.259621	2.65914e-07	7.10763e-07	0.00765068	0.881519	0.901051
7175	TPR	ENSG00000047410	darkgreen	Cluster 11	0.549242	1.74324e-31	2.14737e-30	-0.448043	2.9277e-20	2.00285e-19	-0.666548	2.0339e-50	4.90444e-49	0.896125	3.89621e-136	2.41667e-133	0.241624	1.7705e-06	4.36572e-06	0.291425	6.48928e-09	2.01708e-08	0.31973	1.58176e-10	5.62978e-10	0.467196	4.15782e-22	3.14097e-21	0.10549	0.0393242	0.0554799	0.680554	2.81177e-53	7.50231e-52	0.0742977	0.147231	0.18586	-0.337178	1.30856e-11	5.07792e-11	0.500665	1.25114e-25	1.12765e-24	0.0614207	0.231052	0.279186
23318	ZCCHC11	ENSG00000134744	darkgreen	Cluster 11	0.549053	1.84506e-31	2.26679e-30	-0.568201	4.83941e-34	6.38566e-33	-0.69455	2.67731e-56	7.88718e-55	0.865072	6.69424e-116	1.68628e-113	0.23122	4.96248e-06	1.16783e-05	0.303826	1.33875e-09	4.41944e-09	0.237339	2.72219e-06	6.58474e-06	0.280242	2.5275e-08	7.44815e-08	0.132032	0.00978288	0.0152383	0.735913	2.43294e-66	1.00857e-64	0.150403	0.0032113	0.00537266	-0.203449	6.19385e-05	0.000128983	0.367977	1.07934e-13	4.88958e-13	-0.254496	4.63069e-07	1.20962e-06
11216	AKAP10	ENSG00000108599	darkgreen	Cluster 11	0.549033	1.8562e-31	2.27847e-30	-0.61539	3.52615e-41	6.13903e-40	-0.682705	9.90362e-54	2.68318e-52	0.801399	7.75319e-87	6.38575e-85	0.216042	2.0529e-05	4.51579e-05	0.282815	1.85837e-08	5.54445e-08	0.241229	1.84277e-06	4.53662e-06	0.312378	4.31306e-10	1.4817e-09	0.0268869	0.600368	0.649943	0.586632	1.08588e-36	1.59338e-35	0.0289652	0.572494	0.623724	-0.161521	0.00153824	0.00269124	0.316578	2.43997e-10	8.55734e-10	-0.163449	0.00134739	0.00237626
6873	TAF2	ENSG00000064313	darkgreen	Cluster 11	0.548989	1.88099e-31	2.30686e-30	-0.521731	4.71233e-28	4.75847e-27	-0.709506	1.00255e-59	3.30443e-58	0.923723	1.94152e-160	4.18619e-157	0.0626191	0.222061	0.269384	0.152007	0.00289628	0.0048776	0.178424	0.000458344	0.000859015	0.440269	1.52697e-19	1.00523e-18	0.0841498	0.100545	0.131323	0.599165	1.36576e-38	2.15584e-37	-0.049482	0.334776	0.388692	-0.417819	1.42727e-17	8.36249e-17	0.566305	8.86822e-34	1.15777e-32	-0.0884537	0.0842517	0.111752
285527	FRYL	ENSG00000075539	darkgreen	Cluster 11	0.548983	1.8841e-31	2.30864e-30	-0.534005	1.51666e-29	1.63946e-28	-0.776481	3.21404e-78	1.9706e-76	0.897546	3.27427e-137	2.14087e-134	0.134148	0.00866005	0.0135955	0.167756	0.000997003	0.00178854	0.209594	3.64329e-05	7.78795e-05	0.352828	1.22014e-12	5.11723e-12	0.0493035	0.336525	0.390502	0.540766	2.15001e-30	2.41489e-29	-0.10345	0.0433102	0.0606293	-0.331617	2.94641e-11	1.11183e-10	0.384544	6.5499e-15	3.23099e-14	0.0682969	0.18285	0.226086
23118	TAB2	ENSG00000055208	darkgreen	Cluster 11	0.548832	1.97173e-31	2.41178e-30	-0.566971	7.1713e-34	9.39893e-33	-0.7693	6.11037e-76	3.46815e-74	0.846283	5.72292e-106	9.85279e-104	0.190284	0.00018321	0.000361148	0.276039	4.14957e-08	1.19812e-07	0.224006	9.86522e-06	2.2489e-05	0.3828	8.86394e-15	4.33401e-14	0.0836132	0.102741	0.133956	0.422299	5.92813e-18	3.55194e-17	-0.227692	6.96402e-06	1.61421e-05	-0.407681	9.93749e-17	5.5298e-16	0.368679	9.6157e-14	4.37149e-13	-0.055605	0.278335	0.329636
55735	DNAJC11	ENSG00000007923	darkgreen	Cluster 11	0.54879	1.99651e-31	2.43615e-30	-0.542391	1.33571e-30	1.51416e-29	-0.619454	7.50539e-42	1.34031e-40	0.807484	3.95416e-89	3.55591e-87	0.120513	0.0184594	0.0275348	0.114274	0.0255177	0.0371929	0.0792722	0.121931	0.156553	0.250804	6.85433e-07	1.76099e-06	0.0444078	0.386751	0.442211	0.589313	4.3274e-37	6.44594e-36	0.0657845	0.199519	0.244657	-0.0924794	0.0710056	0.0955933	0.452661	1.07551e-20	7.53609e-20	-0.0994752	0.0520555	0.0718634
80829	ZFP91	ENSG00000186660	darkgreen	Cluster 11	0.54879	1.9969e-31	2.43615e-30	-0.481032	1.62137e-23	1.31525e-22	-0.754398	1.82723e-71	8.90822e-70	0.913376	2.20763e-150	3.02907e-147	0.0776923	0.129571	0.165488	0.180474	0.000392734	0.000742575	0.178509	0.00045544	0.000853899	0.423126	5.03318e-18	3.03055e-17	0.044711	0.383514	0.438882	0.446741	3.87186e-20	2.63086e-19	-0.228671	6.34223e-06	1.47637e-05	-0.478451	3.00311e-23	2.40328e-22	0.515288	2.70782e-27	2.63573e-26	0.0848646	0.0976781	0.127933
24149	ZNF318	ENSG00000171467	darkgreen	Cluster 11	0.548701	2.05082e-31	2.49974e-30	-0.575379	4.70955e-35	6.4944e-34	-0.745855	4.845e-69	2.18557e-67	0.886046	6.27579e-129	2.77231e-126	0.232208	4.50882e-06	1.06554e-05	0.243788	1.42033e-06	3.53348e-06	0.210035	3.50513e-05	7.50503e-05	0.29843	2.6852e-09	8.64145e-09	0.0825063	0.107391	0.139483	0.615454	3.44304e-41	5.99837e-40	0.00777057	0.879677	0.899447	-0.28509	1.41225e-08	4.25938e-08	0.384501	6.59856e-15	3.25393e-14	-0.0504802	0.325105	0.378761
23505	TMEM131	ENSG00000075568	darkgreen	Cluster 11	0.548613	2.10529e-31	2.55941e-30	-0.598484	1.74118e-38	2.73758e-37	-0.778421	7.53106e-79	4.72461e-77	0.833737	4.73454e-100	6.41842e-98	0.0909011	0.0759806	0.101708	0.0763383	0.136408	0.1734	0.0125968	0.806142	0.835605	0.197255	0.000104078	0.000211205	-0.0201931	0.694011	0.736079	0.430289	1.19691e-18	7.48548e-18	-0.182102	0.000346966	0.000660623	-0.255429	4.18981e-07	1.09931e-06	0.290419	7.35188e-09	2.2742e-08	0.0304728	0.552666	0.604941
23271	CAMSAP2	ENSG00000118200	darkgreen	Cluster 11	0.548544	2.14932e-31	2.61066e-30	-0.497345	2.91214e-25	2.57864e-24	-0.73374	9.12432e-66	3.71112e-64	0.805834	1.68453e-88	1.47674e-86	0.146519	0.00410716	0.0067682	0.380863	1.23765e-14	5.98522e-14	0.315754	2.73042e-10	9.53499e-10	0.436955	3.04821e-19	1.97434e-18	0.124369	0.0150049	0.0227021	0.368997	9.125e-14	4.15435e-13	-0.259382	2.72963e-07	7.28968e-07	-0.412567	3.93282e-17	2.24359e-16	0.379983	1.43937e-14	6.93368e-14	-0.0466705	0.362995	0.417801
116541	MRPL54	ENSG00000183617	darkgreen	Cluster 11	-0.548407	2.23941e-31	2.71772e-30	0.568462	4.4509e-34	5.88286e-33	0.789569	1.33933e-82	9.57276e-81	-0.87006	8.61795e-119	2.4697e-116	-0.136027	0.00776088	0.0122689	-0.27491	4.73393e-08	1.35936e-07	-0.187026	0.000237023	0.000460791	-0.403602	2.13012e-16	1.16148e-15	-0.136181	0.007691	0.0121664	-0.503627	5.841e-26	5.34265e-25	0.129359	0.0113851	0.0175556	0.409622	6.88927e-17	3.87599e-16	-0.397008	7.14575e-16	3.75918e-15	0.0712423	0.164644	0.205677
57599	WDR48	ENSG00000114742	darkgreen	Cluster 11	0.548336	2.28807e-31	2.76954e-30	-0.528439	7.33294e-29	7.6894e-28	-0.704763	1.29182e-58	4.10471e-57	0.788953	2.18644e-82	1.55233e-80	0.281335	2.21875e-08	6.57351e-08	0.365968	1.4999e-13	6.72681e-13	0.280261	2.52203e-08	7.43289e-08	0.339379	9.44899e-12	3.70585e-11	0.0114828	0.82299	0.850285	0.470332	2.01889e-22	1.55035e-21	-0.117277	0.0218736	0.0322442	-0.219622	1.48164e-05	3.31203e-05	0.292306	5.81521e-09	1.81607e-08	-0.0953303	0.062695	0.0852803
7596	ZNF45	ENSG00000124459	darkgreen	Cluster 11	0.54832	2.299e-31	2.78036e-30	-0.548063	2.48263e-31	2.90618e-30	-0.64974	3.47202e-47	7.50493e-46	0.79162	2.58114e-83	1.89342e-81	0.227376	7.17683e-06	1.66129e-05	0.227841	6.86533e-06	1.59233e-05	0.200192	8.1534e-05	0.000167469	0.198856	9.1152e-05	0.000186173	0.0304667	0.552745	0.605017	0.602813	3.68449e-39	5.93544e-38	0.0640629	0.211563	0.25794	-0.16402	0.00129512	0.00228954	0.304145	1.28427e-09	4.24651e-09	-0.212666	2.77804e-05	6.01879e-05
8323	FZD6	ENSG00000164930	darkgreen	Cluster 11	0.548133	2.4311e-31	2.93501e-30	-0.552846	5.85867e-32	7.06128e-31	-0.636118	1.03224e-44	2.043e-43	0.769125	6.93167e-76	3.92324e-74	0.17688	0.000514329	0.00095752	0.197258	0.000104056	0.000211161	0.220393	1.38021e-05	3.09589e-05	0.392352	1.65285e-15	8.48662e-15	0.115365	0.0241373	0.0353293	0.498137	2.3823e-25	2.11776e-24	-0.0491108	0.338419	0.392492	-0.182946	0.000325242	0.000621567	0.428323	1.78133e-18	1.10281e-17	-0.158212	0.00192447	0.00332116
58508	KMT2C	ENSG00000055609	darkgreen	Cluster 11	0.547998	2.53152e-31	3.04833e-30	-0.593084	1.16895e-37	1.78271e-36	-0.772286	7.05922e-77	4.13766e-75	0.871078	2.14201e-119	6.31845e-117	0.0942667	0.0656967	0.0890037	0.204831	5.50464e-05	0.00011531	0.157916	0.00196305	0.00338409	0.284002	1.61087e-08	4.83278e-08	0.0878564	0.0863768	0.114322	0.56958	3.1069e-34	4.1322e-33	-0.0524253	0.306786	0.359672	-0.303539	1.3897e-09	4.58181e-09	0.373369	4.41244e-14	2.05499e-13	-0.234891	3.46827e-06	8.29462e-06
9581	PREPL	ENSG00000138078	darkgreen	Cluster 11	0.547875	2.62651e-31	3.15998e-30	-0.623928	1.33076e-42	2.44519e-41	-0.741507	7.61673e-68	3.30659e-66	0.805883	1.61463e-88	1.41683e-86	0.050148	0.328304	0.381991	0.166014	0.00112716	0.00200785	0.0779242	0.128427	0.164164	0.224417	9.49207e-06	2.16831e-05	-0.0235269	0.646676	0.692861	0.39568	9.09002e-16	4.74726e-15	-0.218874	1.58678e-05	3.53469e-05	-0.299772	2.26163e-09	7.32428e-09	0.279115	2.88928e-08	8.46715e-08	-0.150942	0.0031022	0.00520219
29979	UBQLN1	ENSG00000135018	darkgreen	Cluster 11	0.547867	2.63327e-31	3.16538e-30	-0.565318	1.21397e-33	1.57489e-32	-0.71606	2.69171e-61	9.36264e-60	0.820423	2.73984e-94	2.9661e-92	-0.0244858	0.633309	0.680638	0.0934313	0.0681362	0.0920271	0.0616558	0.229268	0.277286	0.313256	3.83158e-10	1.32198e-09	0.0317908	0.53561	0.588688	0.381119	1.18438e-14	5.73526e-14	-0.239453	2.20383e-06	5.3803e-06	-0.42747	2.11479e-18	1.30382e-17	0.385535	5.51056e-15	2.73311e-14	-0.0713616	0.163937	0.20487
5062	PAK2	ENSG00000180370	darkgreen	Cluster 11	0.547812	2.67703e-31	3.21521e-30	-0.557121	1.58033e-32	1.9528e-31	-0.669495	5.2438e-51	1.29198e-49	0.764538	1.78782e-74	9.65711e-73	0.0147383	0.774013	0.807682	0.140365	0.00599533	0.00964085	0.211182	3.16832e-05	6.82136e-05	0.394194	1.18809e-15	6.15826e-15	0.0608709	0.235262	0.283721	0.307788	7.95768e-10	2.67604e-09	-0.267969	1.05029e-07	2.92175e-07	-0.401064	3.4049e-16	1.82916e-15	0.435613	4.02444e-19	2.58738e-18	-0.172126	0.000729113	0.00133124
260425	MAGI3	ENSG00000081026	darkgreen	Cluster 11	0.547672	2.79124e-31	3.3466e-30	-0.584611	2.16014e-36	3.13641e-35	-0.600433	8.68018e-39	1.37954e-37	0.612369	1.0982e-40	1.87661e-39	0.0120441	0.81449	0.842965	0.181453	0.000364586	0.000692227	0.192603	0.000152122	0.000302977	0.262071	2.03139e-07	5.49237e-07	0.0669512	0.191646	0.235918	0.318063	1.99059e-10	7.03262e-10	-0.159613	0.00175121	0.0030402	-0.134837	0.00832013	0.013095	0.32588	6.69125e-11	2.45606e-10	-0.42321	4.95043e-18	2.98251e-17
2844	GPR21	ENSG00000011454	darkgreen	Cluster 11	0.547589	2.86162e-31	3.42215e-30	-0.541313	1.83209e-30	2.06471e-29	-0.648112	6.96564e-47	1.48842e-45	0.750711	2.08842e-70	9.83735e-69	0.37716	2.32935e-14	1.10626e-13	0.466436	4.94774e-22	3.72125e-21	0.260728	2.35544e-07	6.32798e-07	0.259967	2.56056e-07	6.85545e-07	0.126301	0.0134981	0.0205697	0.573119	9.86841e-35	1.34365e-33	0.0331372	0.518463	0.572217	-0.293986	4.71302e-09	1.48375e-08	0.182753	0.000330102	0.00063033	-0.0321442	0.531082	0.584359
23637	RABGAP1	ENSG00000011454	darkgreen	Cluster 11	0.547589	2.86162e-31	3.42215e-30	-0.541313	1.83209e-30	2.06471e-29	-0.648112	6.96564e-47	1.48842e-45	0.750711	2.08842e-70	9.83735e-69	0.37716	2.32935e-14	1.10626e-13	0.466436	4.94774e-22	3.72125e-21	0.260728	2.35544e-07	6.32798e-07	0.259967	2.56056e-07	6.85545e-07	0.126301	0.0134981	0.0205697	0.573119	9.86841e-35	1.34365e-33	0.0331372	0.518463	0.572217	-0.293986	4.71302e-09	1.48375e-08	0.182753	0.000330102	0.00063033	-0.0321442	0.531082	0.584359
4289	MKLN1	ENSG00000128585	darkgreen	Cluster 11	0.547503	2.93624e-31	3.50837e-30	-0.662198	1.46148e-49	3.42385e-48	-0.824364	6.06262e-96	6.99387e-94	0.754222	2.05365e-71	9.99595e-70	0.0139972	0.785092	0.817168	0.16814	0.000970227	0.00174312	0.0141011	0.783536	0.815848	0.135818	0.00785678	0.0124116	0.00695019	0.892298	0.910389	0.290858	6.96222e-09	2.15857e-08	-0.316481	2.47245e-10	8.6667e-10	-0.2924	5.74766e-09	1.79578e-08	0.166569	0.00108405	0.00193533	-0.208141	4.1361e-05	8.7887e-05
387263	C6orf120	ENSG00000185127	darkgreen	Cluster 11	0.547345	3.07771e-31	3.67112e-30	-0.612542	1.02946e-40	1.76064e-39	-0.716781	1.79674e-61	6.29435e-60	0.783965	1.09593e-80	7.38708e-79	-0.0640222	0.211854	0.258262	-0.0460035	0.369901	0.424928	0.0198264	0.699296	0.740838	0.214069	2.45137e-05	5.34379e-05	0.0127616	0.803659	0.833469	0.358967	4.63737e-13	2.00555e-12	-0.218478	1.6453e-05	3.65814e-05	-0.314193	3.37548e-10	1.16983e-09	0.33081	3.30975e-11	1.24365e-10	-0.136607	0.00750061	0.0118846
26046	LTN1	ENSG00000198862	darkgreen	Cluster 11	0.547253	3.1634e-31	3.7701e-30	-0.615277	3.68033e-41	6.39946e-40	-0.791054	4.07231e-83	2.96328e-81	0.864229	2.0095e-115	4.98565e-113	0.157257	0.00205136	0.00352634	0.195324	0.000121966	0.000245586	0.179129	0.000434687	0.00081713	0.252592	5.67289e-07	1.46924e-06	0.0742383	0.147556	0.186225	0.558876	9.17697e-33	1.14572e-31	-0.0721893	0.15909	0.199362	-0.271345	7.14805e-08	2.01998e-07	0.317817	2.05883e-10	7.26337e-10	-0.176316	0.000536325	0.000995848
10210	TOPORS	ENSG00000197579	darkgreen	Cluster 11	0.547124	3.28763e-31	3.91481e-30	-0.55405	4.05944e-32	4.93078e-31	-0.756192	5.49658e-72	2.73034e-70	0.867298	3.55464e-117	9.30351e-115	0.143136	0.00506548	0.00823392	0.182044	0.000348499	0.000663367	0.108709	0.0336679	0.048063	0.281189	2.25781e-08	6.68464e-08	0.161024	0.0015913	0.00277825	0.506614	2.69013e-26	2.50116e-25	-0.157292	0.00204657	0.00351873	-0.415531	2.22458e-17	1.28893e-16	0.294724	4.29543e-09	1.35727e-08	-0.0577126	0.260494	0.310838
23405	DICER1	ENSG00000100697	darkgreen	Cluster 11	0.547083	3.32802e-31	3.95952e-30	-0.533431	1.78708e-29	1.92568e-28	-0.632648	4.20955e-44	8.15419e-43	0.70841	1.81801e-59	5.94029e-58	0.104343	0.0415248	0.0583234	0.121377	0.0176301	0.0263753	0.174405	0.00061748	0.00113772	0.238031	2.54082e-06	6.16421e-06	0.1883	0.00021442	0.000419183	0.520517	6.5707e-28	6.58219e-27	0.0149499	0.770859	0.804947	-0.360699	3.51681e-13	1.53412e-12	0.219473	1.502e-05	3.35545e-05	-0.245156	1.23438e-06	3.08839e-06
81609	SNX27	ENSG00000143376	darkgreen	Cluster 11	0.546847	3.5712e-31	4.2416e-30	-0.596092	4.06509e-38	6.30569e-37	-0.681286	1.97366e-53	5.29338e-52	0.796179	6.21816e-85	4.82523e-83	0.16761	0.00100736	0.00180612	0.32577	6.79615e-11	2.4929e-10	0.222413	1.14472e-05	2.59179e-05	0.334805	1.85394e-11	7.10748e-11	0.031338	0.541439	0.594265	0.485366	5.69015e-24	4.72287e-23	-0.107409	0.0358633	0.0509588	-0.290263	7.49455e-09	2.31694e-08	0.335828	1.59595e-11	6.15294e-11	-0.189601	0.000193432	0.000380189
143098	MPP7	ENSG00000150054	darkgreen	Cluster 11	0.54679	3.63232e-31	4.30685e-30	-0.551254	9.49908e-32	1.13231e-30	-0.655974	2.32235e-48	5.22437e-47	0.659058	5.94836e-49	1.36736e-47	0.191297	0.000168958	0.000334624	0.233851	3.84078e-06	9.1424e-06	0.190345	0.000182315	0.000359485	0.298467	2.67262e-09	8.60295e-09	0.0909181	0.0759258	0.101641	0.276098	4.12099e-08	1.19017e-07	-0.259933	2.56991e-07	6.87918e-07	-0.223881	9.98148e-06	2.27388e-05	0.204046	5.88659e-05	0.000122893	-0.0294163	0.566525	0.618095
10768	AHCYL1	ENSG00000168710	darkgreen	Cluster 11	0.546558	3.89218e-31	4.61104e-30	-0.580866	7.63068e-36	1.08378e-34	-0.70442	1.5507e-58	4.91352e-57	0.738358	5.41214e-67	2.28971e-65	0.134578	0.00844674	0.0132811	0.266843	1.19269e-07	3.29866e-07	0.16467	0.00123797	0.00219368	0.247592	9.59473e-07	2.42724e-06	0.0583021	0.255648	0.305644	0.349335	2.09579e-12	8.63176e-12	-0.224188	9.69808e-06	2.21322e-05	-0.33638	1.47173e-11	5.69073e-11	0.263747	1.68694e-07	4.59909e-07	-0.141215	0.00569512	0.00919041
102	ADAM10	ENSG00000137845	darkgreen	Cluster 11	0.546545	3.90699e-31	4.62466e-30	-0.592236	1.57126e-37	2.38462e-36	-0.728448	2.1635e-64	8.41588e-63	0.743755	1.84612e-68	8.17712e-67	0.106948	0.0366703	0.0520137	0.0373375	0.466848	0.522146	-0.00431489	0.93301	0.9449	0.191393	0.000167671	0.000332235	-0.0393471	0.443196	0.498663	0.284568	1.50441e-08	4.52649e-08	-0.288738	9.04551e-09	2.77539e-08	-0.297955	2.85314e-09	9.16093e-09	0.227594	7.02909e-06	1.62865e-05	0.0563099	0.272278	0.32325
8493	PPM1D	ENSG00000170836	darkgreen	Cluster 11	0.546523	3.93364e-31	4.65225e-30	-0.546232	4.28947e-31	4.96543e-30	-0.659419	5.06634e-49	1.16757e-47	0.677479	1.23142e-52	3.21183e-51	0.263591	1.71643e-07	4.67632e-07	0.409382	7.20854e-17	4.04995e-16	0.336058	1.54294e-11	5.95565e-11	0.321731	1.19803e-10	4.30887e-10	0.320929	1.33944e-10	4.79739e-10	0.426358	2.64385e-18	1.61908e-17	-0.107704	0.0353541	0.0502937	-0.231578	4.79314e-06	1.1297e-05	0.223247	1.05909e-05	2.40639e-05	-0.199208	8.85198e-05	0.000181046
54870	QRICH1	ENSG00000198218	darkgreen	Cluster 11	0.546507	3.95133e-31	4.66921e-30	-0.571889	1.47217e-34	1.9901e-33	-0.581933	5.33562e-36	7.63021e-35	0.784579	6.80877e-81	4.61864e-79	0.205009	5.42109e-05	0.000113649	0.128897	0.011684	0.0179859	0.16343	0.00134912	0.00237916	0.274201	5.14041e-08	1.47121e-07	-0.021674	0.672823	0.716966	0.580492	8.64756e-36	1.2259e-34	0.0721821	0.159131	0.199409	-0.182735	0.000330573	0.000631176	0.435588	4.0446e-19	2.60016e-18	-0.112118	0.0284479	0.0411262
5796	PTPRK	ENSG00000152894	darkgreen	Cluster 11	0.546209	4.3185e-31	5.09013e-30	-0.439888	1.65372e-19	1.08642e-18	-0.663505	8.10951e-50	1.91444e-48	0.729032	1.53072e-64	5.97753e-63	0.363049	2.40948e-13	1.0642e-12	0.264517	1.54816e-07	4.23567e-07	0.280685	2.39771e-08	7.08216e-08	0.37626	2.7128e-14	1.28261e-13	0.126242	0.0135425	0.0206329	0.344952	4.0938e-12	1.64998e-11	-0.182787	0.000329253	0.000628809	-0.315149	2.96463e-10	1.03208e-09	0.293316	5.12579e-09	1.60845e-08	0.335279	1.72972e-11	6.64742e-11
219333	USP12	ENSG00000152484	darkgreen	Cluster 11	0.546098	4.46414e-31	5.25735e-30	-0.547438	2.99345e-31	3.48948e-30	-0.741065	1.00479e-67	4.35056e-66	0.77844	7.42243e-79	4.65808e-77	0.230405	5.36921e-06	1.25929e-05	0.474895	6.96192e-23	5.47058e-22	0.371479	6.04867e-14	2.79147e-13	0.405735	1.43171e-16	7.88689e-16	0.295787	3.7568e-09	1.19367e-08	0.489419	2.10902e-24	1.78912e-23	-0.118605	0.0204106	0.0302414	-0.339982	8.63809e-12	3.39628e-11	0.287345	1.07306e-08	3.27048e-08	-0.162955	0.00139407	0.00245342
10254	STAM2	ENSG00000115145	darkgreen	Cluster 11	0.546051	4.52617e-31	5.32589e-30	-0.645763	1.88666e-46	3.9696e-45	-0.75826	1.359e-72	6.87919e-71	0.801048	1.04544e-86	8.57931e-85	0.0947917	0.0642005	0.0871429	0.132186	0.00969716	0.0151131	0.0369941	0.470959	0.526147	0.118938	0.0200577	0.0297526	0.0424448	0.408107	0.463665	0.45719	3.96852e-21	2.84726e-20	-0.156637	0.0021379	0.00366602	-0.302613	1.56745e-09	5.14722e-09	0.194364	0.000131898	0.000264564	-0.111738	0.0289934	0.0418526
3267	AGFG1	ENSG00000173744	darkgreen	Cluster 11	0.545744	4.95848e-31	5.81494e-30	-0.491765	1.1799e-24	1.01351e-23	-0.703411	2.65131e-58	8.34832e-57	0.798571	8.4749e-86	6.7708e-84	0.129362	0.0113833	0.0175529	0.196074	0.000114702	0.000231741	0.224721	9.22501e-06	2.1101e-05	0.328106	4.87722e-11	1.80879e-10	0.18731	0.000231799	0.000451115	0.42702	2.31505e-18	1.4236e-17	-0.172346	0.000717549	0.00131144	-0.373643	4.2145e-14	1.96599e-13	0.439424	1.82253e-19	1.19515e-18	-0.099822	0.051238	0.0708215
81839	VANGL1	ENSG00000173218	darkgreen	Cluster 11	0.545714	5.003e-31	5.86221e-30	-0.589849	3.59687e-37	5.37855e-36	-0.639779	2.29811e-45	4.64432e-44	0.781493	7.33579e-80	4.79823e-78	0.2007	7.81326e-05	0.000160798	0.16766	0.00100379	0.00180012	0.242014	1.70188e-06	4.20402e-06	0.403653	2.10994e-16	1.15066e-15	0.0335066	0.513809	0.567737	0.406279	1.29314e-16	7.14221e-16	-0.155291	0.00233709	0.00398717	-0.304567	1.21537e-09	4.02682e-09	0.438747	2.09936e-19	1.37152e-18	0.0343329	0.503478	0.557765
23116	TOGARAM1	ENSG00000198718	darkgreen	Cluster 11	0.545598	5.17919e-31	6.06357e-30	-0.54497	6.23959e-31	7.16925e-30	-0.757594	2.13487e-72	1.07256e-70	0.927073	5.30055e-164	1.54841e-160	0.210205	3.45326e-05	7.39948e-05	0.27949	2.76385e-08	8.11466e-08	0.233995	3.78699e-06	9.02075e-06	0.368776	9.46428e-14	4.3047e-13	0.070214	0.170839	0.212647	0.641178	1.28741e-45	2.62817e-44	-0.014468	0.778048	0.81115	-0.365432	1.63703e-13	7.31915e-13	0.406741	1.18573e-16	6.56482e-16	-0.0796043	0.120371	0.154724
6789	STK4	ENSG00000101109	darkgreen	Cluster 11	0.545389	5.51019e-31	6.44026e-30	-0.491235	1.34571e-24	1.15276e-23	-0.637937	4.90605e-45	9.8043e-44	0.768455	1.11954e-75	6.29906e-74	0.305919	1.01814e-09	3.39485e-09	0.424927	3.519e-18	2.13824e-17	0.545529	5.28586e-31	6.09197e-30	0.526421	1.28868e-28	1.33624e-27	0.205147	5.35712e-05	0.00011239	0.494005	6.74977e-25	5.86862e-24	-0.0635768	0.215057	0.261747	-0.253532	5.13294e-07	1.33495e-06	0.461633	1.47065e-21	1.07737e-20	-0.104546	0.0411286	0.0578118
153443	SRFBP1	ENSG00000151304	darkgreen	Cluster 11	0.545364	5.55148e-31	6.48309e-30	-0.477892	3.43003e-23	2.73611e-22	-0.711315	3.73205e-60	1.2508e-58	0.868675	5.62631e-118	1.53698e-115	0.0265899	0.6044	0.653741	0.0945153	0.0649846	0.0881167	0.0979059	0.055892	0.0767453	0.320397	1.44224e-10	5.15141e-10	0.0913157	0.0746471	0.100075	0.461109	1.65461e-21	1.20939e-20	-0.186239	0.000252074	0.00048839	-0.398838	5.12068e-16	2.72056e-15	0.446731	3.88012e-20	2.63628e-19	-0.0101604	0.843094	0.867863
115548	FCHO2	ENSG00000157107	darkgreen	Cluster 11	0.545299	5.66012e-31	6.60442e-30	-0.583707	2.93372e-36	4.23888e-35	-0.802093	4.28645e-87	3.56284e-85	0.802384	3.34141e-87	2.80177e-85	0.174374	0.000618862	0.00114016	0.368684	9.60788e-14	4.36804e-13	0.238159	2.50876e-06	6.09134e-06	0.338863	1.02008e-11	3.99015e-11	0.149334	0.00343826	0.00572794	0.450435	1.74625e-20	1.21002e-19	-0.188482	0.000211369	0.000413563	-0.295754	3.77213e-09	1.19835e-08	0.20717	4.50016e-05	9.52284e-05	-0.124934	0.0145498	0.0220596
8455	ATRN	ENSG00000088812	darkgreen	Cluster 11	0.545262	5.72235e-31	6.6603e-30	-0.615481	3.40776e-41	5.93862e-40	-0.774929	1.01616e-77	6.12251e-76	0.827965	1.71603e-97	2.12295e-95	0.0834	0.103624	0.135005	0.0957219	0.0616185	0.0839332	0.0623332	0.224183	0.271722	0.232295	4.47076e-06	1.05703e-05	-0.0508192	0.321863	0.375372	0.353975	1.01999e-12	4.30131e-12	-0.251386	6.44636e-07	1.66065e-06	-0.363861	2.11272e-13	9.36693e-13	0.329887	3.77955e-11	1.41319e-10	-0.0126271	0.805686	0.835209
23355	VPS8	ENSG00000156931	darkgreen	Cluster 11	0.545015	6.15778e-31	7.14918e-30	-0.607068	7.82251e-40	1.29304e-38	-0.566375	8.67265e-34	1.13273e-32	0.693334	4.97859e-56	1.4553e-54	0.234259	3.69031e-06	8.80136e-06	0.25776	3.25723e-07	8.63744e-07	0.316104	2.60291e-10	9.10709e-10	0.365077	1.73438e-13	7.73953e-13	0.0919049	0.0727848	0.0977693	0.514099	3.72364e-27	3.60147e-26	0.048006	0.349411	0.403802	-0.230962	5.08792e-06	1.19601e-05	0.287384	1.06807e-08	3.25576e-08	-0.186186	0.000253103	0.000490278
23041	MON2	ENSG00000061987	darkgreen	Cluster 11	0.544982	6.21763e-31	7.21265e-30	-0.600671	7.96972e-39	1.26834e-37	-0.693913	3.70827e-56	1.08765e-54	0.83135	5.56529e-99	7.24111e-97	0.155698	0.00227517	0.00388758	0.156666	0.00213377	0.00365932	0.173012	0.000683639	0.00125279	0.250837	6.83092e-07	1.75525e-06	0.104955	0.0403375	0.0567936	0.699134	2.51323e-57	7.66822e-56	0.133136	0.00918222	0.0143569	-0.21167	3.03474e-05	6.54653e-05	0.309928	5.98917e-10	2.03484e-09	-0.16566	0.00115543	0.00205523
11176	BAZ2A	ENSG00000076108	darkgreen	Cluster 11	0.544929	6.31539e-31	7.31389e-30	-0.538841	3.76661e-30	4.18601e-29	-0.727387	4.04388e-64	1.55799e-62	0.921874	1.53549e-158	3.02285e-155	0.129423	0.0113444	0.0174977	0.111143	0.0298641	0.0430146	0.153617	0.00260844	0.00442122	0.344312	4.51031e-12	1.81205e-11	0.0870338	0.0893739	0.117941	0.632562	4.35612e-44	8.4336e-43	0.0213519	0.677411	0.721039	-0.349538	2.0313e-12	8.37432e-12	0.464154	8.31997e-22	6.17776e-21	0.0453972	0.376249	0.431481
9014	TAF1B	ENSG00000115750	darkgreen	Cluster 11	0.544762	6.63657e-31	7.66672e-30	-0.555398	2.68613e-32	3.28628e-31	-0.642577	7.19179e-46	1.48e-44	0.731825	2.8949e-65	1.15661e-63	0.185556	0.000265838	0.000513524	0.140202	0.00605449	0.00972883	0.143016	0.00510266	0.00829041	0.218428	1.65284e-05	3.67424e-05	0.10906	0.0330955	0.0473133	0.465265	6.46383e-22	4.82585e-21	-0.0933981	0.0682346	0.0921497	-0.246846	1.03669e-06	2.61366e-06	0.314535	3.22259e-10	1.11856e-09	-0.208233	4.10344e-05	8.72165e-05
200576	PIKFYVE	ENSG00000115020	darkgreen	Cluster 11	0.544746	6.66711e-31	7.68926e-30	-0.627406	3.40087e-43	6.37434e-42	-0.745288	6.95911e-69	3.11904e-67	0.834815	1.53619e-100	2.12551e-98	0.0563564	0.271882	0.322813	0.0720905	0.159662	0.200016	0.0517042	0.313497	0.366619	0.214084	2.44793e-05	5.33685e-05	-0.0126471	0.805384	0.834958	0.468565	3.03592e-22	2.30963e-21	-0.130202	0.0108563	0.0167947	-0.26856	9.8219e-08	2.73981e-07	0.318245	1.94115e-10	6.86169e-10	0.0044597	0.930768	0.943088
140609	NEK7	ENSG00000151414	darkgreen	Cluster 11	0.544638	6.88475e-31	7.92714e-30	-0.571568	1.63372e-34	2.20159e-33	-0.780668	1.37672e-79	8.90202e-78	0.804747	4.34482e-88	3.74722e-86	0.211592	3.05568e-05	6.59005e-05	0.513634	4.2163e-27	4.06841e-26	0.351513	1.49677e-12	6.23279e-12	0.445803	4.73243e-20	3.20215e-19	0.192588	0.000152309	0.000303329	0.446306	4.25027e-20	2.88322e-19	-0.203684	6.07116e-05	0.000126545	-0.326825	5.85218e-11	2.15774e-10	0.2778	3.37471e-08	9.82787e-08	-0.17082	0.000801208	0.00145496
1605	DAG1	ENSG00000173402	darkgreen	Cluster 11	0.544611	6.9388e-31	7.98277e-30	-0.577191	2.59222e-35	3.61175e-34	-0.678217	8.65411e-53	2.26995e-51	0.766896	3.39495e-75	1.88209e-73	0.0752498	0.142103	0.180006	0.112213	0.0283126	0.0409474	0.0335966	0.512678	0.566685	0.291108	6.74971e-09	2.0953e-08	-0.101675	0.0470484	0.0654421	0.29553	3.8807e-09	1.23137e-08	-0.264378	1.57238e-07	4.29914e-07	-0.280549	2.43686e-08	7.19297e-08	0.354695	9.11165e-13	3.85612e-12	0.116952	0.0222448	0.0327491
5326	PLAGL2	ENSG00000126003	darkgreen	Cluster 11	0.544592	6.97904e-31	8.02244e-30	-0.524385	2.26852e-28	2.32548e-27	-0.565423	1.17412e-33	1.52439e-32	0.6861	1.87238e-54	5.19006e-53	0.280078	2.57741e-08	7.58917e-08	0.210817	3.27218e-05	7.03294e-05	0.212817	2.74111e-05	5.94383e-05	0.217334	1.82603e-05	4.04109e-05	0.265688	1.35799e-07	3.73511e-07	0.592129	1.63094e-37	2.4732e-36	0.144463	0.00466791	0.00762881	-0.142366	0.00530979	0.00860552	0.273428	5.62238e-08	1.60378e-07	-0.147471	0.00386901	0.00640033
63035	BCORL1	ENSG00000085185	darkgreen	Cluster 11	0.544589	6.98549e-31	8.02323e-30	-0.566285	8.92553e-34	1.165e-32	-0.52555	1.64199e-28	1.69415e-27	0.598863	1.52098e-38	2.395e-37	0.32288	1.02046e-10	3.69095e-10	0.359032	4.59009e-13	1.98543e-12	0.26937	8.95849e-08	2.50905e-07	0.225763	8.36197e-06	1.92084e-05	0.181452	0.000364608	0.000692257	0.407916	9.50809e-17	5.29704e-16	-0.000992822	0.984569	0.987431	-0.271519	7.00677e-08	1.98163e-07	0.159817	0.00172722	0.00300092	-0.0415283	0.418312	0.473827
9202	ZMYM4	ENSG00000146463	darkgreen	Cluster 11	0.544572	7.02032e-31	8.0566e-30	-0.484408	7.18132e-24	5.93444e-23	-0.768267	1.27998e-75	7.1906e-74	0.882318	1.96156e-126	7.76797e-124	0.176415	0.000532399	0.000989086	0.217786	1.75258e-05	3.88701e-05	0.154706	0.0024288	0.00413368	0.308038	7.69855e-10	2.59107e-09	0.000951023	0.985219	0.987935	0.489024	2.32412e-24	1.96708e-23	-0.173052	0.000681661	0.0012494	-0.340875	7.56116e-12	2.98562e-11	0.357979	5.4268e-13	2.33507e-12	0.0413743	0.420042	0.475527
5813	PURA	ENSG00000185129	darkgreen	Cluster 11	0.544487	7.19845e-31	8.25423e-30	-0.608273	5.02219e-40	8.36336e-39	-0.827129	3.95505e-97	4.82698e-95	0.791095	3.94243e-83	2.86993e-81	0.172303	0.000719825	0.0013154	0.324192	8.48929e-11	3.0903e-10	0.15024	0.00324505	0.00542557	0.228897	6.2068e-06	1.44639e-05	-0.0130556	0.79923	0.829442	0.34555	3.73855e-12	1.51056e-11	-0.300128	2.16039e-09	7.00807e-09	-0.316416	2.49438e-10	8.74019e-10	0.122061	0.016997	0.0254936	-0.166874	0.00106105	0.00189636
51455	REV1	ENSG00000135945	darkgreen	Cluster 11	0.544407	7.37101e-31	8.43128e-30	-0.508258	1.74969e-26	1.64102e-25	-0.538463	4.20331e-30	4.66104e-29	0.749206	5.57726e-70	2.59008e-68	0.319476	1.63834e-10	5.82394e-10	0.291745	6.23621e-09	1.94138e-08	0.262153	2.01297e-07	5.44516e-07	0.282448	1.94204e-08	5.7833e-08	0.216358	1.99502e-05	4.39463e-05	0.830865	9.13475e-99	1.17922e-96	0.375413	3.12997e-14	1.47305e-13	-0.0462777	0.367052	0.422054	0.316829	2.35763e-10	8.27753e-10	-0.146865	0.00401901	0.00663168
9527	GOSR1	ENSG00000108587	darkgreen	Cluster 11	0.544226	7.77609e-31	8.87277e-30	-0.564324	1.66346e-33	2.14418e-32	-0.728188	2.52307e-64	9.78098e-63	0.869199	2.7723e-118	7.68923e-116	0.0434005	0.397623	0.453161	0.0338627	0.509343	0.563535	-0.0166048	0.746319	0.783164	0.156015	0.00222784	0.00381136	-0.0667097	0.193256	0.237721	0.48318	9.66691e-24	7.93646e-23	-0.13746	0.00713204	0.0113385	-0.31973	1.58164e-10	5.62945e-10	0.318286	1.93025e-10	6.82516e-10	0.00913111	0.858814	0.881329
253832	ZDHHC20	ENSG00000180776	darkgreen	Cluster 11	0.544085	8.10671e-31	9.22735e-30	-0.579856	1.06965e-35	1.5127e-34	-0.760117	3.82707e-73	1.97477e-71	0.812597	4.03809e-91	3.89645e-89	0.127567	0.0125851	0.01927	0.199688	8.5043e-05	0.000174351	0.1225	0.0166013	0.024937	0.318714	1.81979e-10	6.44657e-10	0.0187635	0.714693	0.754773	0.381778	1.05741e-14	5.14009e-14	-0.257782	3.24946e-07	8.61707e-07	-0.356172	7.22267e-13	3.07972e-12	0.309122	6.66688e-10	2.25532e-09	-0.0143639	0.779605	0.812525
8462	KLF11	ENSG00000172059	darkgreen	Cluster 11	0.54406	8.1679e-31	9.28941e-30	-0.52065	6.33636e-28	6.35341e-27	-0.688664	5.24083e-55	1.4785e-53	0.745138	7.65924e-69	3.4269e-67	0.29129	6.59911e-09	2.05009e-08	0.39866	5.28971e-16	2.80781e-15	0.309998	5.93292e-10	2.0166e-09	0.384883	6.17431e-15	3.05112e-14	0.340852	7.58706e-12	2.9954e-11	0.412117	4.2858e-17	2.44058e-16	-0.134412	0.00852868	0.0134016	-0.306707	9.17775e-10	3.07088e-09	0.292909	5.39351e-09	1.68891e-08	0.1182	0.0208476	0.0308428
30849	PIK3R4	ENSG00000196455	darkgreen	Cluster 11	0.543942	8.45643e-31	9.6097e-30	-0.646998	1.11834e-46	2.37149e-45	-0.650976	2.04155e-47	4.44526e-46	0.751245	1.47157e-70	6.97161e-69	0.0596198	0.245043	0.294286	0.0823825	0.107921	0.140114	0.126087	0.0136585	0.0207953	0.266275	1.27147e-07	3.50715e-07	0.0384891	0.45321	0.508575	0.444053	6.86973e-20	4.60651e-19	-0.101343	0.0477786	0.0663844	-0.272064	6.5811e-08	1.8657e-07	0.368034	1.06925e-13	4.84545e-13	-0.29521	4.04065e-09	1.27993e-08
79739	TTLL7	ENSG00000137941	darkgreen	Cluster 11	0.543563	9.45863e-31	1.07356e-29	-0.573759	8.00836e-35	1.09426e-33	-0.555336	2.7378e-32	3.34723e-31	0.549624	1.55368e-31	1.83583e-30	0.373731	4.15277e-14	1.93809e-13	0.447475	3.30808e-20	2.25633e-19	0.377766	2.10122e-14	1.00078e-13	0.362976	2.4381e-13	1.07645e-12	0.221741	1.21846e-05	2.74959e-05	0.428773	1.6265e-18	1.00937e-17	0.0020116	0.968741	0.974466	-0.0571415	0.265249	0.315877	0.161356	0.0015557	0.00272002	-0.150118	0.00327049	0.00546559
1729	DIAPH1	ENSG00000131504	darkgreen	Cluster 11	0.543562	9.46259e-31	1.07356e-29	-0.428449	1.73649e-18	1.07586e-17	-0.44033	1.50752e-19	9.92676e-19	0.565348	1.20226e-33	1.56014e-32	-0.0140275	0.784638	0.816793	0.010659	0.835501	0.86131	0.27531	4.51811e-08	1.29982e-07	0.442901	8.7701e-20	5.84403e-19	0.175586	0.000566088	0.001048	0.26964	8.68685e-08	2.43583e-07	-0.120252	0.0187161	0.0278894	-0.199489	8.64669e-05	0.000177099	0.500533	1.29418e-25	1.16575e-24	-0.115929	0.0234494	0.0343906
1386	ATF2	ENSG00000115966	darkgreen	Cluster 11	0.543436	9.82062e-31	1.11327e-29	-0.530647	3.93804e-29	4.18152e-28	-0.735655	2.84832e-66	1.17726e-64	0.815492	2.82932e-92	2.83427e-90	0.136307	0.00763423	0.0120824	0.248473	8.75325e-07	2.22309e-06	0.140262	0.00603287	0.00969632	0.295764	3.76762e-09	1.19694e-08	0.0314412	0.540107	0.592987	0.452766	1.05104e-20	7.36861e-20	-0.181235	0.000370678	0.000703088	-0.335649	1.63847e-11	6.30826e-11	0.293283	5.14743e-09	1.61496e-08	-0.0681979	0.183487	0.226808
9611	NCOR1	ENSG00000141027	darkgreen	Cluster 11	0.543401	9.92062e-31	1.12369e-29	-0.58393	2.72088e-36	3.93511e-35	-0.744052	1.5285e-68	6.78685e-67	0.78141	7.81642e-80	5.10338e-78	0.125911	0.0137915	0.0209865	0.240207	2.04288e-06	5.00545e-06	0.162608	0.00142772	0.00250872	0.24154	1.7856e-06	4.40155e-06	0.0390423	0.446738	0.502181	0.376028	2.82148e-14	1.33219e-13	-0.212798	2.74562e-05	5.95319e-05	-0.387143	4.15868e-15	2.08033e-14	0.285962	1.2703e-08	3.84594e-08	-0.219027	1.56474e-05	3.48796e-05
285636	C5orf51	ENSG00000205765	darkgreen	Cluster 11	0.543311	1.01882e-30	1.15213e-29	-0.59678	3.18809e-38	4.9623e-37	-0.702724	3.81562e-58	1.19397e-56	0.811134	1.51967e-90	1.43802e-88	0.0803163	0.117078	0.150892	0.238095	2.52472e-06	6.12754e-06	0.153358	0.00265292	0.0044919	0.320385	1.4446e-10	5.15955e-10	-0.00780462	0.879154	0.898983	0.441617	1.15008e-19	7.61878e-19	-0.194514	0.000130301	0.000261507	-0.309709	6.16648e-10	2.09183e-09	0.395055	1.01747e-15	5.29614e-15	-0.242946	1.54791e-06	3.83834e-06
55573	CDV3	ENSG00000091527	darkgreen	Cluster 11	0.543159	1.06558e-30	1.20305e-29	-0.38795	3.6083e-15	1.81327e-14	-0.521316	5.28016e-28	5.31614e-27	0.620961	4.20307e-42	7.57758e-41	0.190727	0.000176841	0.000349285	0.304225	1.27086e-09	4.20366e-09	0.470938	1.75413e-22	1.35123e-21	0.533392	1.80674e-29	1.94652e-28	0.360786	3.46826e-13	1.51363e-12	0.353891	1.03352e-12	4.35675e-12	-0.0952994	0.0627806	0.085389	-0.295086	4.1043e-09	1.29923e-08	0.44845	2.68166e-20	1.83877e-19	-0.110426	0.0309442	0.0444497
55914	ERBIN	ENSG00000112851	darkgreen	Cluster 11	0.542495	1.29548e-30	1.44737e-29	-0.513849	3.98102e-27	3.84568e-26	-0.771393	1.35089e-76	7.84446e-75	0.798144	1.2119e-85	9.6101e-84	0.131373	0.0101582	0.0157842	0.244757	1.2861e-06	3.21187e-06	0.100114	0.0505577	0.0699425	0.20835	4.06173e-05	8.63817e-05	0.0725107	0.157237	0.19726	0.422557	5.63288e-18	3.38085e-17	-0.205244	5.31315e-05	0.000111522	-0.263345	1.76388e-07	4.79896e-07	0.188573	0.000209842	0.000410748	-0.00108695	0.983106	0.986287
2286	FKBP2	ENSG00000173486	darkgreen	Cluster 11	-0.542357	1.34912e-30	1.50609e-29	0.455675	5.54824e-21	3.94936e-20	0.774118	1.84726e-77	1.1031e-75	-0.847629	1.23442e-106	2.17061e-104	-0.166677	0.00107586	0.00192144	-0.2763	4.02439e-08	1.1634e-07	-0.247762	9.42589e-07	2.38629e-06	-0.45895	2.68315e-21	1.94051e-20	-0.204222	5.7987e-05	0.000121168	-0.444018	6.9219e-20	4.64046e-19	0.17494	0.000593677	0.00109623	0.326342	6.26732e-11	2.30536e-10	-0.429776	1.32797e-18	8.28167e-18	-0.0916693	0.0735249	0.098693
116984	ARAP2	ENSG00000047365	darkgreen	Cluster 11	0.542206	1.41035e-30	1.57192e-29	-0.386254	4.85997e-15	2.41965e-14	-0.553899	4.2509e-32	5.15712e-31	0.583023	3.69573e-36	5.31104e-35	0.333199	2.34256e-11	8.90977e-11	0.266072	1.30078e-07	3.58435e-07	0.383714	7.5658e-15	3.71533e-14	0.294895	4.20387e-09	1.32961e-08	0.292446	5.71458e-09	1.78593e-08	0.43206	8.34567e-19	5.26502e-18	-0.0083637	0.87057	0.891414	-0.149859	0.00332518	0.0055513	0.20142	7.35432e-05	0.000151788	-0.0176147	0.731468	0.769703
84248	FYTTD1	ENSG00000122068	darkgreen	Cluster 11	0.542127	1.4435e-30	1.60759e-29	-0.52566	1.59278e-28	1.6445e-27	-0.649483	3.87674e-47	8.35981e-46	0.74004	1.90618e-67	8.16365e-66	0.0934774	0.0679996	0.0918604	0.253662	5.06251e-07	1.31727e-06	0.240032	2.07933e-06	5.09022e-06	0.41828	1.30486e-17	7.66139e-17	0.151436	0.00300502	0.00504933	0.327332	5.44519e-11	2.01231e-10	-0.255662	4.08579e-07	1.07314e-06	-0.328972	4.30937e-11	1.60503e-10	0.404324	1.86246e-16	1.01922e-15	-0.0963228	0.0599967	0.08191
1362	CPD	ENSG00000108582	darkgreen	Cluster 11	0.542035	1.48284e-30	1.65008e-29	-0.527132	1.05704e-28	1.1004e-27	-0.787087	9.57592e-82	6.68602e-80	0.778586	6.6505e-79	4.17798e-77	0.0738097	0.149915	0.188933	0.0433456	0.398221	0.453754	0.0497702	0.331965	0.38578	0.272672	6.13587e-08	1.74388e-07	-0.0412584	0.421346	0.476855	0.210347	3.41049e-05	7.31258e-05	-0.403374	2.22198e-16	1.21044e-15	-0.295987	3.66294e-09	1.16469e-08	0.270951	7.47806e-08	2.10985e-07	0.171994	0.000736122	0.00134326
7745	ZKSCAN8	ENSG00000198315	darkgreen	Cluster 11	0.541753	1.61075e-30	1.78812e-29	-0.527553	9.39578e-29	9.80314e-28	-0.697978	4.58186e-57	1.38701e-55	0.844599	3.8219e-105	6.31e-103	0.2639	1.65829e-07	4.52413e-07	0.399774	4.31492e-16	2.3039e-15	0.28621	1.23254e-08	3.7358e-08	0.361086	3.3049e-13	1.44502e-12	0.0966092	0.0592362	0.0809518	0.670856	2.78915e-51	6.93235e-50	0.0610095	0.234196	0.28258	-0.294631	4.34611e-09	1.37239e-08	0.321937	1.16416e-10	4.19138e-10	-0.205875	5.03232e-05	0.000105903
57089	ENTPD7	ENSG00000198018	darkgreen	Cluster 11	0.541712	1.62999e-30	1.80804e-29	-0.555318	2.75242e-32	3.36443e-31	-0.74026	1.66143e-67	7.13737e-66	0.802247	3.75835e-87	3.13686e-85	0.0289782	0.572321	0.623558	0.00732648	0.886505	0.905305	0.0415731	0.417811	0.473356	0.222421	1.14387e-05	2.58991e-05	0.0174916	0.733272	0.771342	0.341545	6.83964e-12	2.70905e-11	-0.256523	3.72394e-07	9.81911e-07	-0.302661	1.55783e-09	5.11702e-09	0.385681	5.37183e-15	2.6665e-14	0.0261445	0.610471	0.659254
92797	HELB	ENSG00000127311	darkgreen	Cluster 11	0.541691	1.64008e-30	1.81779e-29	-0.362391	2.67932e-13	1.17889e-12	-0.54097	2.02544e-30	2.27766e-29	0.610816	1.95948e-40	3.31521e-39	0.305132	1.12881e-09	3.74966e-09	0.236157	3.06099e-06	7.36385e-06	0.339289	9.57559e-12	3.75307e-11	0.243431	1.4731e-06	3.65994e-06	0.398081	5.87921e-16	3.11059e-15	0.547904	2.60367e-31	3.04315e-30	0.135318	0.00808978	0.0127556	-0.100087	0.0506215	0.070025	0.208376	4.05256e-05	8.61928e-05	0.000687442	0.989315	0.991203
9451	EIF2AK3	ENSG00000172071	darkgreen	Cluster 11	0.541396	1.78844e-30	1.97907e-29	-0.63461	1.9056e-44	3.734e-43	-0.722859	5.65351e-63	2.09096e-61	0.778138	9.31491e-79	5.82354e-77	-0.0200859	0.695554	0.737474	-0.0513552	0.316779	0.370074	-0.0263132	0.608168	0.657129	0.199533	8.61483e-05	0.000176499	-0.0284288	0.579629	0.630382	0.347202	2.90687e-12	1.18452e-11	-0.24072	1.93993e-06	4.76365e-06	-0.285927	1.27566e-08	3.86132e-08	0.315067	2.99798e-10	1.04329e-09	-0.077224	0.131905	0.168166
54497	HEATR5B	ENSG00000008869	darkgreen	Cluster 11	0.541387	1.79324e-30	1.98281e-29	-0.60393	2.45834e-39	3.98572e-38	-0.78137	8.06238e-80	5.25639e-78	0.906173	4.24106e-144	3.84062e-141	0.0052916	0.917895	0.931906	0.0805795	0.115879	0.149501	0.0489545	0.33996	0.394116	0.275264	4.5424e-08	1.30662e-07	-0.0157543	0.7589	0.794384	0.570416	2.37231e-34	3.17469e-33	-0.0783913	0.126146	0.161501	-0.324345	8.30921e-11	3.02712e-10	0.386628	4.55192e-15	2.27027e-14	-0.148507	0.00362381	0.006019
5151	PDE8A	ENSG00000073417	darkgreen	Cluster 11	0.540967	2.02769e-30	2.23451e-29	-0.465734	5.80828e-22	4.34825e-21	-0.523956	2.55399e-28	2.61072e-27	0.652036	1.29182e-47	2.83085e-46	0.473591	9.45266e-23	7.37784e-22	0.403879	2.02311e-16	1.10446e-15	0.341294	7.10219e-12	2.80985e-11	0.335087	1.77889e-11	6.82988e-11	0.301051	1.91847e-09	6.25029e-09	0.613527	7.11639e-41	1.22402e-39	0.156025	0.00222646	0.00380922	-0.133644	0.00891695	0.0139729	0.208446	4.028e-05	8.56997e-05	0.0966053	0.0592465	0.0809646
81566	CSRNP2	ENSG00000110925	darkgreen	Cluster 11	0.540809	2.1234e-30	2.33306e-29	-0.43273	7.27888e-19	4.60726e-18	-0.503932	5.39937e-26	4.94845e-25	0.725311	1.36421e-63	5.16255e-62	0.18925	0.000198896	0.000390381	0.329847	3.80136e-11	1.42111e-10	0.336602	1.4245e-11	5.51339e-11	0.455464	5.81304e-21	4.13395e-20	0.279261	2.83984e-08	8.32887e-08	0.632528	4.4164e-44	8.54847e-43	0.13586	0.00783716	0.0123819	-0.273434	5.61848e-08	1.60274e-07	0.429812	1.31837e-18	8.22354e-18	-0.147025	0.00397894	0.00657006
23307	FKBP15	ENSG00000119321	darkgreen	Cluster 11	0.540755	2.15684e-30	2.36793e-29	-0.580056	1.00059e-35	1.41614e-34	-0.5177	1.41329e-27	1.39326e-26	0.724679	1.97098e-63	7.42153e-62	0.274137	5.17892e-08	1.48174e-07	0.31911	1.72313e-10	6.11468e-10	0.414065	2.95097e-17	1.69599e-16	0.448726	2.52706e-20	1.73579e-19	0.0840891	0.100792	0.13162	0.63087	8.58682e-44	1.6459e-42	0.165145	0.00119769	0.0021262	-0.148549	0.00361422	0.00600428	0.427627	2.04919e-18	1.26441e-17	-0.226223	8.00607e-06	1.84325e-05
144699	FBXL14	ENSG00000171823	darkgreen	Cluster 11	0.540701	2.19141e-30	2.40399e-29	-0.522781	3.53173e-28	3.5863e-27	-0.610441	2.25238e-40	3.80295e-39	0.74533	6.77844e-69	3.04184e-67	0.128332	0.0120596	0.0185225	0.116703	0.0225324	0.0331485	0.0837304	0.102258	0.133372	0.245441	1.19867e-06	3.00267e-06	0.0750963	0.14292	0.180964	0.48061	1.79367e-23	1.45197e-22	-0.0134315	0.793578	0.824469	-0.123848	0.0154358	0.02331	0.360374	3.70449e-13	1.61342e-12	-0.100645	0.0493401	0.0683846
9681	DEPDC5	ENSG00000100150	darkgreen	Cluster 11	0.540689	2.19927e-30	2.40883e-29	-0.428367	1.76569e-18	1.09328e-17	-0.432119	8.24607e-19	5.20418e-18	0.539424	3.17986e-30	3.54393e-29	0.503428	6.14957e-26	5.61865e-25	0.488928	2.38021e-24	2.01304e-23	0.420168	9.01833e-18	5.34408e-17	0.297777	2.91838e-09	9.36093e-09	0.223582	1.02646e-05	2.33535e-05	0.575177	5.03194e-35	6.92422e-34	0.254758	4.50247e-07	1.17742e-06	0.0988873	0.0534662	0.0736579	0.212099	2.92146e-05	6.31231e-05	-0.0699704	0.172332	0.214305
60493	FASTKD5	ENSG00000215251	darkgreen	Cluster 11	0.540492	2.32927e-30	2.54521e-29	-0.55233	6.85472e-32	8.2333e-31	-0.530583	4.01018e-29	4.25588e-28	0.670462	3.34928e-51	8.30402e-50	0.122662	0.0164572	0.024736	0.0136606	0.790138	0.821531	0.100772	0.0490526	0.0680137	0.181794	0.000355216	0.000675408	0.13145	0.0101137	0.0157209	0.401948	2.89319e-16	1.56209e-15	-0.082925	0.105613	0.137363	-0.253539	5.12919e-07	1.33403e-06	0.363715	2.16357e-13	9.58579e-13	-0.103875	0.0424516	0.0595154
7711	ZNF155	ENSG00000204920	darkgreen	Cluster 11	0.540235	2.51075e-30	2.73922e-29	-0.536131	8.24429e-30	9.01511e-29	-0.636162	1.01403e-44	2.00785e-43	0.787778	5.55141e-82	3.90314e-80	0.116618	0.0226323	0.0332828	0.197295	0.000103735	0.000210541	0.117398	0.0217365	0.0320555	0.284072	1.59732e-08	4.7938e-08	0.031102	0.54449	0.597187	0.567614	5.83885e-34	7.68483e-33	0.0102649	0.841501	0.866474	-0.150611	0.0031689	0.00530618	0.359399	4.32913e-13	1.87636e-12	-0.181992	0.000349909	0.000665918
[truncated: 13,180 more rows]

## Sheet: STAT3 associated clusters
Table EV2
WGCNA: Clusters including STAT3 pathway and target genes
geneSymbol	geneClusters		geneClusters	No of STAT3 genes
HIF1A	Cluster 11		Cluster 6	20
STAT1	Cluster 11		Cluster 11	10
FOXO3	Cluster 11		Cluster 4	7
POU2F1	Cluster 11		Cluster 7	5
HSPA4	Cluster 11		Cluster 2	4
[truncated: 50 more rows]

## Sheet: ANOVAs STAT3 clinical traits
Table EV2
[truncated: 143 more rows]
