# Supplementary material for: STAT3‐dependent analysis reveals PDK4 as independent predictor of recurrence in prostate cancer
Source: Mol Syst Biol. 2020 Apr 23;16(4):e9247. doi: 10.15252/msb.20199247 (PMC7178451; doi:10.15252/msb.20199247)
Supplement: Supplementary file 5 — Table EV3 [file MSB-16-e9247-s005.xlsx]

## Sheet: Overview
Table EV3
Table overview
Sheet	Description
Detected proteins human	Detected proteins in low STAT3 versus high STAT3 groups, sorted by adjusted p-value..
EGSEA KEGG	EGSEA gene set testing of KEGG pathways in low STAT3 versus high STAT3 groups.
EGSEA hallmark	EGSEA gene set testing of hallmark gene sets in low STAT3 versus high STAT3 groups.
EGSEA GO	EGSEA gene set testing of Gene Ontologies (GO) in low STAT3 versus high STAT3 groups.

## Sheet: Detected proteins human
Table EV3
Detected proteins in low STAT3 versus high STAT3 groups.
entrezID	Gene.names	Majority.protein.IDs	Protein.names	logFC	AveExpr	t	P.Value	adj.P.Val	B
1159	CKMT1B	P12532;P12532-2;F8WCN3;C9JSQ1	Creatine kinase U-type, mitochondrial	1.96491	24.1429	4.90098	7.95254e-05	0.0774975	1.0796
548596	CKMT1A	P12532;P12532-2;F8WCN3;C9JSQ1	Creatine kinase U-type, mitochondrial	1.96491	24.1429	4.90098	7.95254e-05	0.0774975	1.0796
10574	CCT7	Q99832;Q99832-3;Q99832-4;Q99832-2	T-complex protein 1 subunit eta	1.88571	23.7703	4.47051	0.000219364	0.142513	0.325977
134147	CMBL	Q96DG6	Carboxymethylenebutenolidase homolog	2.77817	24.3721	4.22991	0.000387947	0.189027	-0.103219
27089	UQCRQ	O14949	Cytochrome b-c1 complex subunit 8	1.24813	21.957	3.9498	0.000753713	0.293797	-0.607577
3485	IGFBP2	P18065	Insulin-like growth factor-binding protein 2	3.23515	22.9516	3.41923	0.00262962	0.39424	-1.56607
5095	PCCA	P05165;P05165-2;P05165-3	Propionyl-CoA carboxylase alpha chain, mitochondrial	3.01831	22.9216	3.4923	0.00221665	0.39424	-1.4345
5831	PYCR1	P32322;E2QRB3;P32322-3;P32322-2;J3KQ22;J3QL24;J3QKT4;J3QLK9;J3QL32	Pyrroline-5-carboxylate reductase 1, mitochondrial;Pyrroline-5-carboxylate reductase	2.55401	22.0321	3.50123	0.00217076	0.39424	-1.4184
3482	IGF2R	P11717	Cation-independent mannose-6-phosphate receptor	2.14909	23.6875	3.54424	0.00196255	0.39424	-1.34081
1639	DCTN1	E7EX90;Q14203-3;Q14203;Q14203-6;Q14203-5;Q14203-2;Q14203-4;Q6AWB1	Dynactin subunit 1	1.08366	23.4512	3.44512	0.00247533	0.39424	-1.51949
51228	GLTP	Q9NZD2;F5H0U5;F5GZ49	Glycolipid transfer protein	-1.59137	21.354	-3.66286	0.00148491	0.39424	-1.12649
28834	IGLC7	A0A075B6L1;A0M8Q6	Ig lambda-7 chain C region	-2.99976	22.2334	-3.48329	0.00226392	0.39424	-1.45074
5284	PIGR	P01833	Polymeric immunoglobulin receptor;Secretory component	-4.06405	24.6002	-3.59011	0.00176216	0.39424	-1.25799
4311	MME	P08473;C9JR96	Neprilysin	3.02656	22.6054	3.23704	0.0040154	0.438676	-1.89246
10787	NCKAP1	Q9Y2A7;Q9Y2A7-2	Nck-associated protein 1	1.33756	21.905	3.27958	0.00363888	0.438676	-1.81651
81578	COL21A1	Q96P44;F5GZK2;Q96P44-3;Q96P44-2	Collagen alpha-1(XXI) chain	-1.89976	23.096	-3.25927	0.00381415	0.438676	-1.85279
51780	KDM3B	Q7LBC6	Lysine-specific demethylase 3B	-2.18516	23.0298	-3.23318	0.00405139	0.438676	-1.89935
3371	TNC	P24821;J3QSU6;P24821-4;F5H7V9;E9PC84;P24821-2;P24821-3;P24821-5;P24821-6	Tenascin	-2.51403	26.9085	-3.2539	0.00386182	0.438676	-1.86238
1434	CSE1L	P55060;P55060-3;P55060-4	Exportin-2	2.79815	24.2929	2.9752	0.00731521	0.467892	-2.35519
83451	ABHD11	Q8NFV4;Q8NFV4-4;Q8NFV4-6	Alpha/beta hydrolase domain-containing protein 11	2.32589	23.4697	2.96944	0.00741142	0.467892	-2.36526
6576	SLC25A1	P53007	Tricarboxylate transport protein, mitochondrial	2.26823	22.4905	2.99147	0.00705011	0.467892	-2.32673
85414	SLC45A3	Q96JT2	Solute carrier family 45 member 3	2.2316	23.8022	3.08841	0.0056521	0.467892	-2.15625
54097	FAM3B	P58499;A8MTF8;P58499-3;P58499-2	Protein FAM3B	2.0286	22.455	3.09562	0.00555964	0.467892	-2.14352
3735	KARS	Q15046;Q15046-2	Lysine--tRNA ligase	1.89307	22.9258	3.06163	0.006009	0.467892	-2.20349
10419	PRMT5	O14744;O14744-5;O14744-2;O14744-3;G3V580;H0YJX6	Protein arginine N-methyltransferase 5;Protein arginine N-methyltransferase 5, N-terminally processed	1.85317	22.0876	3.10318	0.00546411	0.467892	-2.13015
2820	GPD2	P43304;P43304-2	Glycerol-3-phosphate dehydrogenase, mitochondrial	1.73417	23.9402	2.98489	0.00715608	0.467892	-2.33823
4128	MAOA	P21397;P21397-2	Amine oxidase [flavin-containing] A	1.67193	25.2635	2.93613	0.00799185	0.467892	-2.42338
3009	HIST1H1B	P16401	Histone H1.5	1.5123	24.2501	3.14669	0.00494504	0.467892	-2.05314
38	ACAT1	P24752	Acetyl-CoA acetyltransferase, mitochondrial	1.45277	25.2082	2.94578	0.00781937	0.467892	-2.40657
1805	DPT	Q07507	Dermatopontin	-1.3689	26.738	-3.14833	0.00492636	0.467892	-2.05022
4638	MYLK	Q15746-8	Myosin light chain kinase, smooth muscle;Myosin light chain kinase, smooth muscle, deglutamylated form	-1.62933	22.8429	-3.01561	0.00667365	0.467892	-2.28441
7276	TTR	P02766;A0A087WT59;A0A087WV45	Transthyretin	-1.6607	25.4635	-2.92678	0.0081623	0.467892	-2.43965
80018	NAA25	Q14CX7;Q14CX7-2	N-alpha-acetyltransferase 25, NatB auxiliary subunit	-1.75922	22.2422	-3.03557	0.00637709	0.467892	-2.24935
5320	PLA2G2A	P14555	Phospholipase A2, membrane associated	-3.43692	24.6927	-2.95923	0.00758486	0.467892	-2.3831
6125	RPL5	P46777	60S ribosomal protein L5	1.82983	24.6665	2.89466	0.00877552	0.479845	-2.49546
16	AARS	P49588;P49588-2	Alanine--tRNA ligase, cytoplasmic	1.20032	25.0306	2.89024	0.00886322	0.479845	-2.50312
23788	MTCH2	Q9Y6C9;E9PIE4	Mitochondrial carrier homolog 2	1.75524	22.2071	2.8389	0.00994603	0.48717	-2.59187
28914	IGKV3-11	A0A087WZW8		-1.30261	29.1012	-2.83656	0.00999835	0.48717	-2.59591
2687	GGT5	P36269;P36269-3;P36269-2	Gamma-glutamyltransferase 5;Gamma-glutamyltransferase 5 heavy chain;Gamma-glutamyltransferase 5 light chain	-1.34894	23.8672	-2.83692	0.00999037	0.48717	-2.5953
26085	KLK13	Q5BQ95		-2.24686	25.0166	-2.85974	0.00949202	0.48717	-2.5559
39	ACAT2	Q9BWD1;Q9BWD1-2	Acetyl-CoA acetyltransferase, cytosolic	2.11779	24.3382	2.81012	0.0106072	0.495576	-2.64139
5062	PAK2	Q13177;O75914;O75914-3;A0A087X294;O75914-2;O75914-4	Serine/threonine-protein kinase PAK 2;PAK-2p27;PAK-2p34;Serine/threonine-protein kinase PAK 3;Non-specific serine/threonine protein kinase	1.44684	22.1591	2.79021	0.0110891	0.495576	-2.67557
5063	PAK3	Q13177;O75914;O75914-3;A0A087X294;O75914-2;O75914-4	Serine/threonine-protein kinase PAK 2;PAK-2p27;PAK-2p34;Serine/threonine-protein kinase PAK 3;Non-specific serine/threonine protein kinase	1.44684	22.1591	2.79021	0.0110891	0.495576	-2.67557
3512	JCHAIN	P01591;D6RD17;D6RHJ6;C9JA05	Immunoglobulin J chain	-1.90056	25.0573	-2.78622	0.011188	0.495576	-2.6824
51181	DCXR	Q7Z4W1;J3KS22;J3QS36;J3KRZ4	L-xylulose reductase	1.77215	27.3303	2.75913	0.0118829	0.503472	-2.72872
55506	H2AFY2	Q9P0M6	Core histone macro-H2A.2	-1.4656	23.0068	-2.76519	0.0117239	0.503472	-2.71837
22948	CCT5	P48643;E7ENZ3;B7ZAR1;E9PCA1;P48643-2	T-complex protein 1 subunit epsilon	0.837628	27.059	2.74912	0.0121499	0.503832	-2.74579
27034	ACAD8	Q9UKU7;Q9UKU7-2	Isobutyryl-CoA dehydrogenase, mitochondrial	2.80695	23.4473	2.41135	0.0253153	0.50883	-3.30704
9636	ISG15	P05161;A0A096LPJ4;A0A096LNZ9	Ubiquitin-like protein ISG15	2.2499	22.8653	2.38345	0.0268567	0.50883	-3.3519
23541	SEC14L2	O76054;O76054-5;B3KRD8;O76054-4	SEC14-like protein 2	2.14404	22.985	2.3816	0.0269623	0.50883	-3.35488
6038	RNASE4	P34096	Ribonuclease 4	2.07755	23.5951	2.69443	0.0137122	0.50883	-2.83868
2235	FECH	P22830;P22830-2;K7ELX4	Ferrochelatase, mitochondrial	2.00913	21.8005	2.44168	0.0237325	0.50883	-3.25796
55210	ATAD3A	Q9NVI7-2;Q9NVI7;H0Y2W2;Q9NVI7-3	ATPase family AAA domain-containing protein 3A	1.85085	21.908	2.59818	0.0169337	0.50883	-3.0004
5903	RANBP2	P49792	E3 SUMO-protein ligase RanBP2	1.81874	21.8536	2.49413	0.0212112	0.50883	-3.17243
7360	UGP2	Q16851-2;Q16851;A0A087WYS1;E7EUC7;C9JNZ1	UTP--glucose-1-phosphate uridylyltransferase	1.7767	23.3846	2.37041	0.0276073	0.50883	-3.37281
8537	BCAS1	O75363;O75363-2;H0Y542;G3XAF7;A0A0A0MRP7	Breast carcinoma-amplified sequence 1	1.77312	22.7636	2.6217	0.0160863	0.50883	-2.9611
908	CCT6A	P40227;P40227-2	T-complex protein 1 subunit zeta	1.70318	25.0738	2.5687	0.0180553	0.50883	-3.04945
10531	PITRM1	Q5JRX3;Q5JRX3-2;Q5JRX3-3;A0A0A0MRX9	Presequence protease, mitochondrial	1.66983	23.1748	2.46198	0.0227255	0.50883	-3.22497
6342	SCP2	P22307;P22307-7;P22307-8;P22307-4;P22307-6;P22307-2	Non-specific lipid-transfer protein	1.61915	22.5442	2.42446	0.0246194	0.50883	-3.28586
3691	ITGB4	P16144;P16144-2;P16144-3;P16144-4	Integrin beta-4	1.55903	22.5182	2.5062	0.0206677	0.50883	-3.15264
8659	ALDH4A1	P30038;P30038-2;P30038-3	Delta-1-pyrroline-5-carboxylate dehydrogenase, mitochondrial	1.52423	25.6698	2.5152	0.0202708	0.50883	-3.13785
5106	PCK2	Q16822;B4DW73;H0YML5	Phosphoenolpyruvate carboxykinase [GTP], mitochondrial	1.45253	22.2783	2.43699	0.0239711	0.50883	-3.26557
1632	ECI1	P42126;Q96DC0;P42126-2;H3BS70	Enoyl-CoA delta isomerase 1, mitochondrial	1.39867	25.3072	2.64074	0.0154299	0.50883	-2.92918
87178	PNPT1	Q8TCS8	Polyribonucleotide nucleotidyltransferase 1, mitochondrial	1.34545	22.895	2.40662	0.0255708	0.50883	-3.31467
813	CALU	O43852;O43852-3;O43852-4;O43852-2;O43852-5;O43852-15;H0Y875;O43852-9;O43852-6;O43852-10	Calumenin	1.34144	23.1627	2.63669	0.0155672	0.50883	-2.93597
79876	UBA5	Q9GZZ9;E7EQ61;E7EWE1;Q9GZZ9-2	Ubiquitin-like modifier-activating enzyme 5	1.34113	22.3556	2.38176	0.0269533	0.50883	-3.35463
2617	GARS	P41250	Glycine--tRNA ligase	1.30109	22.003	2.34787	0.0289492	0.50883	-3.40876
5050	PAFAH1B3	Q15102;M0R389;M0R1K3	Platelet-activating factor acetylhydrolase IB subunit gamma	1.2072	24.692	2.69644	0.0136517	0.50883	-2.83529
10291	SF3A1	Q15459;Q15459-2	Splicing factor 3A subunit 1	1.16362	23.7034	2.45887	0.0228769	0.50883	-3.23002
5300	PIN1	Q13526;K7EN45;K7EMU7	Peptidyl-prolyl cis-trans isomerase NIMA-interacting 1	1.1615	21.5139	2.53501	0.0194222	0.50883	-3.1052
5859	QARS	P47897;P47897-2	Glutamine--tRNA ligase	1.14222	24.1184	2.36657	0.0278314	0.50883	-3.37893
22985	ACIN1	S4R3H4;Q9UKV3;Q9UKV3-5;E7EQT4;Q9UKV3-2;G3V3B0;Q9UKV3-3	Apoptotic chromatin condensation inducer in the nucleus	1.13337	22.6557	2.43524	0.0240606	0.50883	-3.26841
6897	TARS	P26639;P26639-2	Threonine--tRNA ligase, cytoplasmic	1.12426	24.1509	2.62316	0.016035	0.50883	-2.95865
27044	SND1	Q7KZF4	Staphylococcal nuclease domain-containing protein 1	1.08412	26.0062	2.52281	0.0199411	0.50883	-3.12533
81892	SLIRP	Q9GZT3;Q9GZT3-2;A0A087WUN7;H0YJ40;G3V4X6;G3V2S9	SRA stem-loop-interacting RNA-binding protein, mitochondrial	1.05776	23.4398	2.6052	0.0166765	0.50883	-2.98868
51368	TEX264	Q9Y6I9;A0A087WTU3	Testis-expressed sequence 264 protein	1.00856	21.2756	2.35335	0.0286174	0.50883	-3.40003
10549	PRDX4	Q13162;H7C3T4	Peroxiredoxin-4	0.933263	25.2439	2.58026	0.0176074	0.50883	-3.03024
161	AP2A2	O94973;A0A0G2JS82;O94973-2;O94973-3;A0A0G2JQM1	AP-2 complex subunit alpha-2	0.916998	22.9895	2.56358	0.0182571	0.50883	-3.05795
4723	NDUFV1	P49821;G3V0I5;P49821-2;B4DE93	NADH dehydrogenase [ubiquinone] flavoprotein 1, mitochondrial	0.907707	24.8411	2.50563	0.0206932	0.50883	-3.15358
293	SLC25A6	P12236	ADP/ATP translocase 3;ADP/ATP translocase 3, N-terminally processed	0.866012	26.695	2.38095	0.0269992	0.50883	-3.35592
4830	NME1	P22392-2;Q32Q12;P22392;J3KPD9;E7ERL0	Nucleoside diphosphate kinase B;Nucleoside diphosphate kinase	0.811555	26.5169	2.36168	0.0281198	0.50883	-3.38675
4831	NME2	P22392-2;Q32Q12;P22392;J3KPD9;E7ERL0	Nucleoside diphosphate kinase B;Nucleoside diphosphate kinase	0.811555	26.5169	2.36168	0.0281198	0.50883	-3.38675
654364	NME1-NME2	P22392-2;Q32Q12;P22392;J3KPD9;E7ERL0	Nucleoside diphosphate kinase B;Nucleoside diphosphate kinase	0.811555	26.5169	2.36168	0.0281198	0.50883	-3.38675
1968	EIF2S3	P41091	Eukaryotic translation initiation factor 2 subunit 3	0.788835	24.1844	2.39304	0.0263175	0.50883	-3.33652
4637	MYL6	P60660;P60660-2;F8W1R7;G3V1V0;B7Z6Z4;F8VPF3;G3V1Y7	Myosin light polypeptide 6	-0.986967	29.4147	-2.36865	0.0277097	0.50883	-3.37561
7431	VIM	P08670;B0YJC4	Vimentin	-1.00655	30.5212	-2.34738	0.028979	0.50883	-3.40954
3263	HPX	P02790;Q9BS19	Hemopexin	-1.00657	26.4006	-2.39973	0.0259473	0.50883	-3.32576
966	CD59	P13987;E9PNW4;E9PR17	CD59 glycoprotein	-1.029	24.481	-2.4886	0.0214651	0.50883	-3.1815
347	APOD	C9JF17;P05090;C9JX71	Apolipoprotein D	-1.06802	25.4476	-2.34782	0.0289525	0.50883	-3.40885
6649	SOD3	P08294	Extracellular superoxide dismutase [Cu-Zn]	-1.16578	26.0258	-2.4574	0.0229489	0.50883	-3.23242
3538	IGLC2	A0A075B6K9;P0CG05;A0A075B6L0;P0CG06	Ig lambda-2 chain C regions;Ig lambda-3 chain C regions	-1.24839	28.0702	-2.55435	0.0186261	0.50883	-3.07324
3539	IGLC3	A0A075B6K9;P0CG05;A0A075B6L0;P0CG06	Ig lambda-2 chain C regions;Ig lambda-3 chain C regions	-1.24839	28.0702	-2.55435	0.0186261	0.50883	-3.07324
3502	IGHG3	A0A087WXL8;P01860;A0A075B6N8;A0A087WVW2	Ig gamma-3 chain C region	-1.34891	26.2077	-2.47606	0.0220505	0.50883	-3.202
57683	ZDBF2	Q9HCK1;N0DVX5	DBF4-type zinc finger-containing protein 2	-1.35472	23.438	-2.36557	0.0278906	0.50883	-3.38054
4060	LUM	P51884	Lumican	-1.39713	27.9871	-2.48622	0.0215748	0.50883	-3.18539
3915	LAMC1	P11047	Laminin subunit gamma-1	-1.47199	26.3158	-2.49084	0.0213618	0.50883	-3.17782
27295	PDLIM3	Q53GG5-2;Q53GG5-3	PDZ and LIM domain protein 3	-1.47814	23.5236	-2.56439	0.0182252	0.50883	-3.05661
2878	GPX3	P22352;A0A087X1J7	Glutathione peroxidase 3;Glutathione peroxidase	-1.55926	24.2438	-2.43809	0.0239152	0.50883	-3.2638
3698	ITIH2	P19823;Q5T985;A0A087WTE1	Inter-alpha-trypsin inhibitor heavy chain H2	-1.58628	24.3128	-2.41617	0.0250574	0.50883	-3.29926
4969	OGN	P20774;Q5TBF5	Mimecan	-1.5939	26.27	-2.35936	0.0282579	0.50883	-3.39046
3493	IGHA1	P01876	Ig alpha-1 chain C region	-1.60934	28.1956	-2.49807	0.0210323	0.50883	-3.16597
11117	EMILIN1	A0A0C4DFX3;Q9Y6C2	EMILIN-1	-1.61366	28.2372	-2.69755	0.0136181	0.50883	-2.8334
3911	LAMA5	O15230	Laminin subunit alpha-5	-1.63211	26.6296	-2.69092	0.0138186	0.50883	-2.84462
1	A1BG	P04217;P04217-2;M0R009	Alpha-1B-glycoprotein	-1.69894	24.6799	-2.39756	0.0260667	0.50883	-3.32925
2192	FBLN1	P23142;P23142-2;P23142-3	Fibulin-1	-1.75488	25.0781	-2.36452	0.0279519	0.50883	-3.38221
2170	FABP3	P05413;S4R371;S4R3A2	Fatty acid-binding protein, heart	-1.82306	23.8586	-2.51145	0.0204352	0.50883	-3.14401
874	CBR3	O75828	Carbonyl reductase [NADPH] 3	-1.87831	24.7208	-2.58704	0.0173497	0.50883	-3.01897
1294	COL7A1	Q02388;Q02388-2	Collagen alpha-1(VII) chain	-1.892	24.9921	-2.6909	0.0138194	0.50883	-2.84466
325	APCS	P02743	Serum amyloid P-component;Serum amyloid P-component(1-203)	-2.07452	25.6867	-2.49205	0.0213065	0.50883	-3.17585
5121	PCP4	P48539	Purkinje cell protein 4	-2.31416	24.9636	-2.39644	0.0261284	0.50883	-3.33104
23336	SYNM	O15061;O15061-2	Synemin	-2.8152	28.0042	-2.5462	0.0189576	0.50883	-3.08672
11051	NUDT21	O43809;H3BND3	Cleavage and polyadenylation specificity factor subunit 5	1.64705	22.7057	2.33717	0.0296075	0.510664	-3.42578
55898	UNC45A	Q9H3U1-2;Q9H3U1	Protein unc-45 homolog A	1.32376	22.1427	2.33829	0.0295382	0.510664	-3.42401
4070	TACSTD2	P09758	Tumor-associated calcium signal transducer 2	1.73562	24.0345	2.30753	0.0315034	0.52034	-3.47271
3035	HARS	P12081;P12081-4;B4DDD8;E7ETE2;B3KWE1;P12081-3;P12081-2;B4E1C5	Histidine--tRNA ligase, cytoplasmic	1.11707	22.7189	2.30907	0.0314023	0.52034	-3.47028
54829	ASPN	Q9BXN1	Asporin	-0.912188	21.6465	-2.31686	0.0308947	0.52034	-3.45797
1281	COL3A1	P02461;P02461-2	Collagen alpha-1(III) chain	-1.20446	27.9064	-2.30814	0.0314629	0.52034	-3.47174
259	AMBP	P02760;S4R471;S4R3Y4	Protein AMBP;Alpha-1-microglobulin;Inter-alpha-trypsin inhibitor light chain;Trypstatin	-1.31964	25.6475	-2.30927	0.0313888	0.52034	-3.46996
1981	EIF4G1	Q04637;Q04637-3;Q04637-9;Q04637-5;Q04637-4;Q04637-6	Eukaryotic translation initiation factor 4 gamma 1	1.42655	25.3622	2.29959	0.0320298	0.520951	-3.48523
80781	COL18A1	P39060;P39060-2;P39060-1;H7BXV5;H7C457	Collagen alpha-1(XVIII) chain;Endostatin	-1.15704	24.606	-2.29892	0.032075	0.520951	-3.48629
247	ALOX15B	O15296;I3L1D5;O15296-4;O15296-2;O15296-3	Arachidonate 15-lipoxygenase B	2.77969	23.1695	2.29261	0.0324993	0.523481	-3.49621
29926	GMPPA	Q96IJ6;Q96IJ6-2;A0A087WUI8	Mannose-1-phosphate guanyltransferase alpha	2.02973	23.3125	2.25908	0.0348441	0.525873	-3.54874
1384	CRAT	P43155;P43155-2;P43155-3	Carnitine O-acetyltransferase	1.72924	22.8734	2.26471	0.0344401	0.525873	-3.53995
51809	GALNT7	Q86SF2;H0YAH3	N-acetylgalactosaminyltransferase 7;Polypeptide N-acetylgalactosaminyltransferase	1.66992	22.6754	2.28119	0.0332812	0.525873	-3.51415
23171	GPD1L	Q8N335;C9JM46	Glycerol-3-phosphate dehydrogenase 1-like protein;Glycerol-3-phosphate dehydrogenase [NAD(+)]	1.59828	23.8271	2.25791	0.0349292	0.525873	-3.55058
3612	IMPA1	P29218;P29218-3;H0YBL1	Inositol monophosphatase 1	1.3956	24.1283	2.27794	0.0335067	0.525873	-3.51924
5605	MAP2K2	P36507;G5E9C7	Dual specificity mitogen-activated protein kinase kinase 2	1.12814	21.7564	2.27227	0.0339037	0.525873	-3.52812
6711	SPTBN1	Q01082;A0A087WUZ3;Q01082-3;Q01082-2	Spectrin beta chain, non-erythrocytic 1	-0.816335	26.506	-2.25573	0.0350867	0.525873	-3.55397
28778	IGLV6-57	A0A075B6I2;P06318;P06319	Ig lambda chain V-VI region WLT;Ig lambda chain V-VI region EB4	-0.978522	24.5404	-2.24498	0.0358756	0.525873	-3.57071
7277	TUBA4A	P68366;P68366-2	Tubulin alpha-4A chain	-1.04605	24.1239	-2.24653	0.035761	0.525873	-3.5683
2037	EPB41L2	O43491;O43491-4;E9PK52;E9PHY5;E9PII3;O43491-2;O43491-3;I6L9B1	Band 4.1-like protein 2	-1.09848	22.8121	-2.25595	0.0350706	0.525873	-3.55362
1278	COL1A2	P08123;A0A087WTA8	Collagen alpha-2(I) chain	-1.15816	32.7768	-2.24485	0.0358857	0.525873	-3.57092
28299	IGKV1-5	P01598;P01602	Ig kappa chain V-I region EU;Ig kappa chain V-I region HK102	-1.41585	22.5842	-2.26639	0.0343204	0.525873	-3.53733
1399	CRKL	P46109	Crk-like protein	-0.916892	22.2216	-2.22949	0.0370417	0.538763	-3.59477
30	ACAA1	P09110;C9JDE9;H7C131;P09110-2	3-ketoacyl-CoA thiolase, peroxisomal	1.78128	23.5723	2.21573	0.0381052	0.549446	-3.61604
3418	IDH2	P48735;P48735-2	Isocitrate dehydrogenase [NADP], mitochondrial	1.15357	26.7186	2.21273	0.038341	0.549446	-3.62067
126393	HSPB6	O14558;K7EP04	Heat shock protein beta-6	-1.60516	26.231	-2.20918	0.0386219	0.549446	-3.62615
8192	CLPP	Q16740;M0R208	ATP-dependent Clp protease proteolytic subunit, mitochondrial;ATP-dependent Clp protease proteolytic subunit	1.33685	23.6172	2.19953	0.0393941	0.556371	-3.64101
2937	GSS	P48637;P48637-2	Glutathione synthetase	1.02526	25.9776	2.19172	0.0400294	0.561276	-3.65301
50808	AK3	Q9UIJ7;Q9UIJ7-3;Q9UIJ7-2	GTP:AMP phosphotransferase AK3, mitochondrial	1.92093	24.4534	2.15875	0.0428155	0.564598	-3.70341
2271	FH	P07954;P07954-2	Fumarate hydratase, mitochondrial	1.63379	24.3087	2.15724	0.042947	0.564598	-3.7057
27250	PDCD4	Q53EL6;Q53EL6-2	Programmed cell death protein 4	1.48463	24.4142	2.14947	0.0436311	0.564598	-3.71752
47	ACLY	P53396;P53396-2;P53396-3	ATP-citrate synthase	1.36871	25.812	2.15984	0.0427213	0.564598	-3.70176
10213	PSMD14	O00487	26S proteasome non-ATPase regulatory subunit 14	1.28482	22.0598	2.14401	0.0441171	0.564598	-3.7258
3176	HNMT	P50135	Histamine N-methyltransferase	1.16325	22.9733	2.18111	0.0409074	0.564598	-3.66927
27339	PRPF19	Q9UMS4	Pre-mRNA-processing factor 19	1.14313	24.5021	2.14833	0.043732	0.564598	-3.71925
7419	VDAC3	Q9Y277;Q9Y277-2	Voltage-dependent anion-selective channel protein 3	1.01422	23.2983	2.18334	0.0407218	0.564598	-3.66587
93487	MAPK1IP1L	Q8NDC0	MAPK-interacting and spindle-stabilizing protein-like	-0.794005	22.7146	-2.16427	0.0423371	0.564598	-3.695
1292	COL6A2	P12110;P12110-3;P12110-2	Collagen alpha-2(VI) chain	-1.18975	29.2691	-2.14468	0.044057	0.564598	-3.72478
100528017	SAA2-SAA4	A0A096LPE2;P35542	Serum amyloid A-4 protein	-1.3535	22.2797	-2.16431	0.0423342	0.564598	-3.69495
6291	SAA4	A0A096LPE2;P35542	Serum amyloid A-4 protein	-1.3535	22.2797	-2.16431	0.0423342	0.564598	-3.69495
100423062	IGLL5	A0A087WYR4		-1.62607	24.1699	-2.14173	0.044322	0.564598	-3.72926
3678	ITGA5	P08648	Integrin alpha-5;Integrin alpha-5 heavy chain;Integrin alpha-5 light chain	-1.90319	22.9796	-2.15717	0.0429536	0.564598	-3.70582
6197	RPS6KA3	P51812;B1AXG1	Ribosomal protein S6 kinase alpha-3	1.05484	21.6784	2.13746	0.0447072	0.565808	-3.73573
84681	HINT2	Q9BX68	Histidine triad nucleotide-binding protein 2, mitochondrial	0.956033	24.3048	2.12939	0.045444	0.566487	-3.74793
8402	SLC25A11	Q02978;I3L1P8;Q02978-2	Mitochondrial 2-oxoglutarate/malate carrier protein	0.854217	23.9815	2.12734	0.0456329	0.566487	-3.75103
4709	NDUFB3	O43676;C9JKQ2	NADH dehydrogenase [ubiquinone] 1 beta subcomplex subunit 3	0.725493	20.6535	2.12913	0.0454674	0.566487	-3.74832
7033	TFF3	A0A0A6YYJ4;Q07654;X6R3S7	Trefoil factor 3	2.59405	24.0918	2.04618	0.0537024	0.568373	-3.87215
7113	TMPRSS2	O15393;C9JKZ3;O15393-2;C9J5Y1	Transmembrane protease serine 2;Transmembrane protease serine 2 non-catalytic chain;Transmembrane protease serine 2 catalytic chain	1.9628	23.3243	2.07867	0.0503294	0.568373	-3.82399
4728	NDUFS8	O00217;E9PKH6;E9PPW7;E9PN51;F8W9K7	NADH dehydrogenase [ubiquinone] iron-sulfur protein 8, mitochondrial	1.76312	23.5489	2.00579	0.058177	0.568373	-3.93137
4200	ME2	P23368;P23368-2	NAD-dependent malic enzyme, mitochondrial	1.71716	22.5401	2.08641	0.0495538	0.568373	-3.81245
4329	ALDH6A1	Q02252;Q02252-2;G3V4Z4	Methylmalonate-semialdehyde dehydrogenase [acylating], mitochondrial	1.59668	25.5403	2.01137	0.057539	0.568373	-3.92322
414919	C8orf82	Q6P1X6;H0YF29;Q6P1X6-2	UPF0598 protein C8orf82	1.56637	22.7506	2.02575	0.0559253	0.568373	-3.90219
549	AUH	Q13825;Q13825-2	Methylglutaconyl-CoA hydratase, mitochondrial	1.52724	21.9362	2.08973	0.0492256	0.568373	-3.8075
2678	GGT1	P19440;E7ET76;A6NGU5;B5MCK8;P19440-2;P36268;P36268-2;P36268-3	Gamma-glutamyltranspeptidase 1;Gamma-glutamyltranspeptidase 1 heavy chain;Gamma-glutamyltranspeptidase 1 light chain;Putative gamma-glutamyltranspeptidase 3;Putative gamma-glutamyltranspeptidase 3 heavy chain;Putative gamma-glutamyltranspeptidase 3 light chain;Inactive gamma-glutamyltranspeptidase 2	1.48021	22.5491	2.03183	0.0552553	0.568373	-3.89327
2679	GGT3P	P19440;E7ET76;A6NGU5;B5MCK8;P19440-2;P36268;P36268-2;P36268-3	Gamma-glutamyltranspeptidase 1;Gamma-glutamyltranspeptidase 1 heavy chain;Gamma-glutamyltranspeptidase 1 light chain;Putative gamma-glutamyltranspeptidase 3;Putative gamma-glutamyltranspeptidase 3 heavy chain;Putative gamma-glutamyltranspeptidase 3 light chain;Inactive gamma-glutamyltranspeptidase 2	1.48021	22.5491	2.03183	0.0552553	0.568373	-3.89327
728441	GGT2	P19440;E7ET76;A6NGU5;B5MCK8;P19440-2;P36268;P36268-2;P36268-3	Gamma-glutamyltranspeptidase 1;Gamma-glutamyltranspeptidase 1 heavy chain;Gamma-glutamyltranspeptidase 1 light chain;Putative gamma-glutamyltranspeptidase 3;Putative gamma-glutamyltranspeptidase 3 heavy chain;Putative gamma-glutamyltranspeptidase 3 light chain;Inactive gamma-glutamyltranspeptidase 2	1.48021	22.5491	2.03183	0.0552553	0.568373	-3.89327
10121	ACTR1A	P61163;R4GMT0	Alpha-centractin	1.42263	23.2338	2.0981	0.0484043	0.568373	-3.79498
6697	SPR	P35270	Sepiapterin reductase	1.41973	23.5013	2.02004	0.0565615	0.568373	-3.91056
5019	OXCT1	P55809	Succinyl-CoA:3-ketoacid coenzyme A transferase 1, mitochondrial	1.36472	22.8673	2.112	0.0470681	0.568373	-3.77412
5577	PRKAR2B	P31323	cAMP-dependent protein kinase type II-beta regulatory subunit	1.24978	22.7563	2.02875	0.0555935	0.568373	-3.89779
7322	UBE2D2	P61077;P61077-3;A0A087WY85;P61077-2;P62837;D6RFM0;D6RAH7;H9KV45;A0A0A0MQU3;P62837-2	Ubiquitin-conjugating enzyme E2 D3;Ubiquitin-conjugating enzyme E2 D2	1.20402	22.7508	2.0239	0.0561308	0.568373	-3.9049
7323	UBE2D3	P61077;P61077-3;A0A087WY85;P61077-2;P62837;D6RFM0;D6RAH7;H9KV45;A0A0A0MQU3;P62837-2	Ubiquitin-conjugating enzyme E2 D3;Ubiquitin-conjugating enzyme E2 D2	1.20402	22.7508	2.0239	0.0561308	0.568373	-3.9049
5715	PSMD9	O00233;J3KN29;F5H5V4;F5GX23;O00233-2;F5H169	26S proteasome non-ATPase regulatory subunit 9	1.19793	22.6207	2.03655	0.05474	0.568373	-3.88633
9861	PSMD6	Q15008;Q15008-4;Q15008-3;Q15008-2	26S proteasome non-ATPase regulatory subunit 6	1.17701	21.7634	2.08071	0.0501243	0.568373	-3.82096
4678	NASP	P49321;P49321-2;P49321-4;E9PRH9;Q5T624;H0YDS9;H0YF33;P49321-3	Nuclear autoantigenic sperm protein	1.09378	22.399	2.04878	0.0534248	0.568373	-3.86831
501	ALDH7A1	P49419-2;P49419;P49419-4;F8VS02;P49419-3	Alpha-aminoadipic semialdehyde dehydrogenase	1.07216	24.8265	2.0045	0.0583246	0.568373	-3.93324
3308	HSPA4	P34932;A0A087WYC1;A0A087WTS8	Heat shock 70 kDa protein 4	1.05531	23.6668	2.08525	0.0496697	0.568373	-3.81418
11171	STRAP	Q9Y3F4;Q9Y3F4-2	Serine-threonine kinase receptor-associated protein	1.01493	22.6475	2.10056	0.0481655	0.568373	-3.7913
1487	CTBP1	Q13363;Q13363-2;D6RAX2;E7ESU7;E7EPF8	C-terminal-binding protein 1	0.99271	24.1493	2.11918	0.0463911	0.568373	-3.76332
8836	GGH	Q92820	Gamma-glutamyl hydrolase	0.883803	22.4234	2.12033	0.0462839	0.568373	-3.7616
1938	EEF2	P13639	Elongation factor 2	0.612653	27.6801	2.04056	0.0543059	0.568373	-3.88043
3956	LGALS1	P09382	Galectin-1	-0.708645	29.0196	-2.08743	0.0494533	0.568373	-3.81094
1282	COL4A1	P02462;P02462-2	Collagen alpha-1(IV) chain;Arresten	-0.850675	27.5175	-2.02435	0.0560806	0.568373	-3.90424
30851	TAX1BP3	O14907;A0A087X282	Tax1-binding protein 3	-0.853138	24.0162	-2.0663	0.0515904	0.568373	-3.84238
1291	COL6A1	P12109;A0A087X0S5	Collagen alpha-1(VI) chain	-1.07643	29.8464	-2.01452	0.0571828	0.568373	-3.91863
1277	COL1A1	P02452	Collagen alpha-1(I) chain	-1.08321	32.6902	-2.04131	0.0542251	0.568373	-3.87933
4811	NID1	P14543;P14543-2	Nidogen-1	-1.10118	26.1042	-2.0941	0.0487952	0.568373	-3.80097
7045	TGFBI	Q15582;H0Y8L3	Transforming growth factor-beta-induced protein ig-h3	-1.21897	26.3869	-2.09491	0.0487155	0.568373	-3.79975
10360	NPM3	O75607	Nucleoplasmin-3	-1.24979	23.5225	-2.05956	0.0522891	0.568373	-3.85237
1306	COL15A1	P39059;A0A087X0K0	Collagen alpha-1(XV) chain;Restin;Restin-2;Restin-3;Restin-4	-1.30173	23.6368	-2.02318	0.0562107	0.568373	-3.90596
50509	COL5A3	P25940	Collagen alpha-3(V) chain	-1.39741	22.8265	-2.00604	0.0581481	0.568373	-3.931
2243	FGA	P02671;P02671-2	Fibrinogen alpha chain;Fibrinopeptide A;Fibrinogen alpha chain	-1.42136	27.144	-2.04054	0.0543082	0.568373	-3.88046
25959	KANK2	Q63ZY3;Q63ZY3-2;Q63ZY3-3	KN motif and ankyrin repeat domain-containing protein 2	-1.44096	22.5206	-2.03979	0.0543889	0.568373	-3.88156
6525	SMTN	P53814;P53814-5;P53814-6;A0A087X1R1;A0A087WVP4;P53814-2	Smoothelin	-1.55067	26.4312	-2.05112	0.0531766	0.568373	-3.86485
1293	COL6A3	P12111-4;E7ENL6	Collagen alpha-3(VI) chain	-1.56116	25.8773	-2.0483	0.0534759	0.568373	-3.86902
3123	HLA-DRB1	P20039	HLA class II histocompatibility antigen, DRB1-11 beta chain	-1.5933	22.6806	-2.00775	0.0579518	0.568373	-3.92851
9260	PDLIM7	Q9NR12	PDZ and LIM domain protein 7	-1.60842	26.0169	-2.07638	0.0505609	0.568373	-3.82741
4035	LRP1	Q07954	Prolow-density lipoprotein receptor-related protein 1;Low-density lipoprotein receptor-related protein 1 85 kDa subunit;Low-density lipoprotein receptor-related protein 1 515 kDa subunit;Low-density lipoprotein receptor-related protein 1 intracellular domain	-1.71284	22.6619	-2.02379	0.0561433	0.568373	-3.90507
23518	R3HDM1	Q15032-4;C9JIX3	R3H domain-containing protein 1	-1.7193	22.3602	-2.00593	0.0581602	0.568373	-3.93116
53938	PPIL3	Q9H2H8;B8ZZ77;Q9H2H8-2;H7BZ14;F8WC82;C9J4N2;C9K058	Peptidyl-prolyl cis-trans isomerase-like 3;Peptidyl-prolyl cis-trans isomerase	-0.900687	22.8825	-2.00085	0.0587459	0.569631	-3.93856
7345	UCHL1	P09936;D6RE83;D6R974;D6R956	Ubiquitin carboxyl-terminal hydrolase isozyme L1;Ubiquitin carboxyl-terminal hydrolase	-1.07993	22.1098	-1.99787	0.0590925	0.570155	-3.9429
3913	LAMB2	P55268	Laminin subunit beta-2	-1.16265	27.4154	-1.98999	0.0600153	0.576206	-3.95433
6130	RPL7A	P62424;Q5T8U3	60S ribosomal protein L7a	1.59362	24.5107	1.84427	0.0795604	0.578055	-4.16066
3033	HADH	Q16836;E9PF18;A0A0A0MSE2;Q16836-3;Q16836-2	Hydroxyacyl-coenzyme A dehydrogenase, mitochondrial	1.50283	22.7574	1.97514	0.0617917	0.578055	-3.97582
36	ACADSB	P45954;P45954-2	Short/branched chain specific acyl-CoA dehydrogenase, mitochondrial	1.4902	23.4013	1.82114	0.083128	0.578055	-4.19246
8334	HIST1H2AC	Q93077;Q7L7L0;P04908	Histone H2A type 1-C;Histone H2A type 3;Histone H2A type 1-B/E	1.48568	22.8626	1.86122	0.0770311	0.578055	-4.13719
8335	HIST1H2AB	Q93077;Q7L7L0;P04908	Histone H2A type 1-C;Histone H2A type 3;Histone H2A type 1-B/E	1.48568	22.8626	1.86122	0.0770311	0.578055	-4.13719
92815	HIST3H2A	Q93077;Q7L7L0;P04908	Histone H2A type 1-C;Histone H2A type 3;Histone H2A type 1-B/E	1.48568	22.8626	1.86122	0.0770311	0.578055	-4.13719
1469	CST1	P01037	Cystatin-SN	1.44459	21.5136	1.84121	0.0800242	0.578055	-4.16488
6510	SLC1A5	Q15758;M0QXM4;Q15758-3;Q15758-2	Neutral amino acid transporter B(0);Amino acid transporter	1.44432	22.8397	1.85689	0.0776705	0.578055	-4.1432
83481	EPPK1	P58107	Epiplakin	1.41377	23.1523	1.94086	0.0660683	0.578055	-4.02502
1471	CST3	P01034	Cystatin-C	1.38282	22.0018	1.89876	0.0716788	0.578055	-4.08469
8050	PDHX	O00330-3;O00330;H0YD97	Pyruvate dehydrogenase protein X component, mitochondrial	1.36445	23.2784	1.86659	0.0762448	0.578055	-4.12972
4357	MPST	P25325;P25325-2;B1AH49	3-mercaptopyruvate sulfurtransferase;Sulfurtransferase	1.35191	24.2722	1.83746	0.0805968	0.578055	-4.17005
4835	NQO2	P16083;Q5TD07;Q5TD05	Ribosyldihydronicotinamide dehydrogenase [quinone]	1.34178	22.4668	1.84524	0.0794136	0.578055	-4.15932
1666	DECR1	Q16698;Q16698-2;E5RJG7;E5RFV2	2,4-dienoyl-CoA reductase, mitochondrial	1.31895	24.2711	1.91215	0.0698515	0.578055	-4.06582
25870	SUMF2	Q8NBJ7;J3KQJ1;A8MXB9;C9J660;F8WA42;Q8NBJ7-3;E9PBT8;C9JL30;H7C3B2;J3QT17;Q8NBJ7-2;Q8NBJ7-5;F8WEX5;E9PG02	Sulfatase-modifying factor 2	1.31646	21.738	1.85909	0.0773445	0.578055	-4.14014
4141	MARS	P56192;P56192-2	Methionine--tRNA ligase, cytoplasmic	1.30284	21.4123	1.87793	0.0746069	0.578055	-4.11391
5214	PFKP	Q01813;Q01813-2	ATP-dependent 6-phosphofructokinase, platelet type	1.30136	22.7202	1.94316	0.0657741	0.578055	-4.02174
6434	TRA2B	P62995;P62995-3;H7C2L4;H7BXF3	Transformer-2 protein homolog beta	1.29372	23.1118	1.97316	0.0620314	0.578055	-3.97867
5692	PSMB4	P28070	Proteasome subunit beta type-4	1.27726	24.8601	1.80769	0.0852653	0.578055	-4.21082
51635	DHRS7	Q9Y394;Q9Y394-2;A0A087X0Z7;H0YJ66	Dehydrogenase/reductase SDR family member 7	1.22717	26.0425	1.85033	0.0786472	0.578055	-4.15228
9375	TM9SF2	Q99805	Transmembrane 9 superfamily member 2	1.21982	23.4063	1.9372	0.0665401	0.578055	-4.03024
64710	NUCKS1	Q9H1E3;Q9H1E3-2	Nuclear ubiquitous casein and cyclin-dependent kinase substrate 1	1.21206	24.45	1.78688	0.0886684	0.578055	-4.23906
23474	ETHE1	O95571;M0QXB5	Persulfide dioxygenase ETHE1, mitochondrial	1.20953	24.0114	1.8452	0.0794199	0.578055	-4.15938
9351	SLC9A3R2	Q15599;Q15599-2;Q15599-3;H3BUQ9;H3BN50;H3BQS0	Na(+)/H(+) exchange regulatory cofactor NHE-RF2	1.20017	23.7833	1.95894	0.0637814	0.578055	-3.99914
2806	GOT2	P00505;P00505-2	Aspartate aminotransferase, mitochondrial	1.1957	25.6558	1.95832	0.0638582	0.578055	-4.00003
23196	FAM120A	Q9NZB2;Q9NZB2-6;Q9NZB2-4;A0A0C4DG79	Constitutive coactivator of PPAR-gamma-like protein 1	1.17336	23.2495	1.9001	0.0714945	0.578055	-4.08281
7917	BAG6	P46379;A0A024RCR6;A0A0G2JK23;P46379-2;P46379-3;P46379-4;A0A0G2JL47;P46379-5;F6S6P2;X6REW1;A0A0G2JJM1	Large proline-rich protein BAG6	1.14197	22.2502	1.83044	0.0816763	0.578055	-4.1797
2584	GALK1	P51570;P51570-2;K7ERJ9	Galactokinase	1.13217	22.6755	1.82966	0.0817972	0.578055	-4.18077
2776	GNAQ	P50148	Guanine nucleotide-binding protein G(q) subunit alpha	1.13042	22.2596	1.81102	0.0847314	0.578055	-4.20628
2954	GSTZ1	G3V5T0;A0A0C4DFM0;A0A0A0MR33;G3V267;G3V4T6;O43708;O43708-3;O43708-2;G3V3B9	Maleylacetoacetate isomerase	1.09997	21.8554	1.8467	0.0791936	0.578055	-4.15731
10939	AFG3L2	Q9Y4W6	AFG3-like protein 2	1.09058	23.5297	1.94652	0.0653454	0.578055	-4.01694
29925	GMPPB	Q9Y5P6;Q9Y5P6-2	Mannose-1-phosphate guanyltransferase beta	1.08949	24.064	1.97886	0.0613425	0.578055	-3.97045
196463	PLBD2	Q8NHP8;Q8NHP8-2	Putative phospholipase B-like 2;Putative phospholipase B-like 2 32 kDa form;Putative phospholipase B-like 2 45 kDa form	1.02442	22.9337	1.79778	0.0868714	0.578055	-4.22429
4860	PNP	P00491	Purine nucleoside phosphorylase	1.02363	23.4069	1.92021	0.0687707	0.578055	-4.0544
6164	RPL34	P49207	60S ribosomal protein L34	1.00746	23.9646	1.88358	0.0738032	0.578055	-4.10601
6229	RPS24	P62847;E7ETK0;A0A087WUS0;P62847-2;P62847-3;P62847-4	40S ribosomal protein S24	0.998423	22.2798	1.79273	0.0876992	0.578055	-4.23114
79930	DOK3	Q7L591-2;Q7L591-4;Q7L591-3	Docking protein 3	0.977662	22.2439	1.98414	0.060709	0.578055	-3.9628
10809	STARD10	Q9Y365;F5H1Z6;F5H8H3;A0A087WXR2;F5GY11;F5H8G1;F5GWK5;F5H5A8;H0YGN8;F5H3G8;F5H0V7;H0YH17;H0YFF3	PCTP-like protein	0.973632	23.2732	1.8247	0.0825703	0.578055	-4.18758
2746	GLUD1	P00367;P00367-3;P49448;P00367-2	Glutamate dehydrogenase 1, mitochondrial;Glutamate dehydrogenase 2, mitochondrial	0.963368	27.7516	1.89419	0.0723123	0.578055	-4.09112
2747	GLUD2	P00367;P00367-3;P49448;P00367-2	Glutamate dehydrogenase 1, mitochondrial;Glutamate dehydrogenase 2, mitochondrial	0.963368	27.7516	1.89419	0.0723123	0.578055	-4.09112
4642	MYO1D	O94832;J3QRN6;K7EIG7;J3KRL0	Unconventional myosin-Id	0.95082	22.7189	1.7868	0.0886806	0.578055	-4.23916
100526842	RPL17-C18orf32	P18621;A0A087WXM6;J3QQT2;J3KRX5;A0A0A6YYL6;P18621-3;J3QLC8;A0A0A0MRF8;P18621-2;J3KRB3;A0A087WWH0;J3QS96	60S ribosomal protein L17	0.935038	24.5512	1.89835	0.0717363	0.578055	-4.08528
6139	RPL17	P18621;A0A087WXM6;J3QQT2;J3KRX5;A0A0A6YYL6;P18621-3;J3QLC8;A0A0A0MRF8;P18621-2;J3KRB3;A0A087WWH0;J3QS96	60S ribosomal protein L17	0.935038	24.5512	1.89835	0.0717363	0.578055	-4.08528
84687	PPP1R9B	Q96SB3;D3DTX6	Neurabin-2	0.924612	23.3693	1.86495	0.0764836	0.578055	-4.132
10134	BCAP31	P51572-2;P51572;C9JSP1;C9JQ75;C9J0M4;C9JMD7	B-cell receptor-associated protein 31	0.917128	23.017	1.80376	0.0858991	0.578055	-4.21617
471	ATIC	P31939;P31939-2	Bifunctional purine biosynthesis protein PURH;Phosphoribosylaminoimidazolecarboxamide formyltransferase;IMP cyclohydrolase	0.890355	24.917	1.95809	0.0638866	0.578055	-4.00035
5447	POR	P16435;H0Y4R2;E7EMD0	NADPH--cytochrome P450 reductase	0.888515	22.123	1.84235	0.0798503	0.578055	-4.1633
10916	MAGED2	Q9UNF1;Q5H909;Q9UNF1-2;Q5H907	Melanoma-associated antigen D2	0.879288	22.4378	1.84036	0.0801533	0.578055	-4.16605
3329	HSPD1	P10809	60 kDa heat shock protein, mitochondrial	0.868492	27.8623	1.92417	0.0682442	0.578055	-4.04877
10987	COPS5	Q92905	COP9 signalosome complex subunit 5	0.864855	22.067	1.86226	0.0768788	0.578055	-4.13575
84836	ABHD14B	Q96IU4;B4DQI4;F8W9U3	Alpha/beta hydrolase domain-containing protein 14B	0.857232	26.4777	1.9589	0.0637863	0.578055	-3.9992
391634	HSP90AB2P	Q58FF8	Putative heat shock protein HSP 90-beta 2	0.848103	21.816	1.84388	0.0796184	0.578055	-4.16119
81889	FAHD1	Q6P587;Q6P587-2;Q6P587-3	Acylpyruvase FAHD1, mitochondrial	0.831803	21.458	1.95876	0.063804	0.578055	-3.9994
143244	EIF5AL1	P63241;I3L397;I3L504;P63241-2;Q6IS14	Eukaryotic translation initiation factor 5A-1;Eukaryotic translation initiation factor 5A;Eukaryotic translation initiation factor 5A-1-like	0.828952	25.8536	1.82695	0.0822189	0.578055	-4.1845
1984	EIF5A	P63241;I3L397;I3L504;P63241-2;Q6IS14	Eukaryotic translation initiation factor 5A-1;Eukaryotic translation initiation factor 5A;Eukaryotic translation initiation factor 5A-1-like	0.828952	25.8536	1.82695	0.0822189	0.578055	-4.1845
8615	USO1	O60763;O60763-2	General vesicular transport factor p115	0.816183	24.2702	1.88483	0.0736262	0.578055	-4.10426
1431	CS	O75390;B4DJV2;A0A0C4DGI3	Citrate synthase, mitochondrial;Citrate synthase	0.804662	25.6961	1.83591	0.0808334	0.578055	-4.17218
5709	PSMD3	O43242;O43242-2	26S proteasome non-ATPase regulatory subunit 3	0.773098	24.5035	1.92773	0.0677758	0.578055	-4.04373
7812	CSDE1	O75534;O75534-2;O75534-3;O75534-4;E9PLT0	Cold shock domain-containing protein E1	0.747935	22.11	1.79242	0.0877505	0.578055	-4.23156
8337	HIST2H2AA3	Q6FI13;Q16777	Histone H2A type 2-A;Histone H2A type 2-C	0.700422	30.1073	1.84727	0.079107	0.578055	-4.15651
8338	HIST2H2AC	Q6FI13;Q16777	Histone H2A type 2-A;Histone H2A type 2-C	0.700422	30.1073	1.84727	0.079107	0.578055	-4.15651
4719	NDUFS1	P28331;P28331-4;P28331-2;B4DJ81;P28331-3;P28331-5	NADH-ubiquinone oxidoreductase 75 kDa subunit, mitochondrial	0.63698	24.5997	1.821	0.0831493	0.578055	-4.19264
1973	EIF4A1	P60842;J3KT12;P60842-2;J3QS69;J3KTB5;J3QL43	Eukaryotic initiation factor 4A-I	0.569922	26.7053	1.84413	0.0795812	0.578055	-4.16085
55970	GNG12	Q9UBI6	Guanine nucleotide-binding protein G(I)/G(S)/G(O) subunit gamma-12	-0.571532	26.2539	-1.92009	0.068786	0.578055	-4.05457
55690	PACS1	Q6VY07;Q6VY07-2	Phosphofurin acidic cluster sorting protein 1	-0.662887	21.9381	-1.82051	0.0832271	0.578055	-4.19332
81488	POLR2M	Q6EEV4-2;Q6EEV4	DNA-directed RNA polymerase II subunit GRINL1A, isoforms 4/5	-0.750583	22.4214	-1.79656	0.0870715	0.578055	-4.22595
56925	LXN	Q9BS40	Latexin	-0.805352	23.2519	-1.91665	0.0692457	0.578055	-4.05944
57538	ALPK3	Q96L96	Alpha-protein kinase 3	-0.810722	21.2458	-1.88686	0.0733394	0.578055	-4.10141
1191	CLU	P10909;P10909-4;P10909-5;P10909-2;P10909-3;H0YC35;H0YLK8	Clusterin;Clusterin beta chain;Clusterin alpha chain;Clusterin	-0.827888	26.6176	-1.87051	0.0756746	0.578055	-4.12426
4059	BCAM	P50895;A0A087WXM8;K7ENU8	Basal cell adhesion molecule	-0.848077	26.3878	-1.9294	0.0675568	0.578055	-4.04136
1284	COL4A2	P08572	Collagen alpha-2(IV) chain;Canstatin	-0.8847	26.4267	-1.93748	0.0665041	0.578055	-4.02984
633	BGN	P21810	Biglycan	-0.900732	27.5414	-1.81034	0.0848416	0.578055	-4.20722
28878	IGKV2D-40	A0A0A0MTQ6;A0A075B6P5;P01617;P01614;A0A087X0Q4;A0A087WW87;A0A075B6R1;P06309	Ig kappa chain V-II region TEW;Ig kappa chain V-II region Cum;Ig kappa chain V-II region GM607	-0.923675	26.0638	-1.80604	0.0855321	0.578055	-4.21307
28883	IGKV2D-28	A0A0A0MTQ6;A0A075B6P5;P01617;P01614;A0A087X0Q4;A0A087WW87;A0A075B6R1;P06309	Ig kappa chain V-II region TEW;Ig kappa chain V-II region Cum;Ig kappa chain V-II region GM607	-0.923675	26.0638	-1.80604	0.0855321	0.578055	-4.21307
28916	IGKV2-40	A0A0A0MTQ6;A0A075B6P5;P01617;P01614;A0A087X0Q4;A0A087WW87;A0A075B6R1;P06309	Ig kappa chain V-II region TEW;Ig kappa chain V-II region Cum;Ig kappa chain V-II region GM607	-0.923675	26.0638	-1.80604	0.0855321	0.578055	-4.21307
3339	HSPG2	P98160	Basement membrane-specific heparan sulfate proteoglycan core protein;Endorepellin;LG3 peptide	-0.940265	29.279	-1.94992	0.0649134	0.578055	-4.01207
9208	LRRFIP1	Q32MZ4-3;Q32MZ4;Q32MZ4-2	Leucine-rich repeat flightless-interacting protein 1	-0.978855	23.1318	-1.81269	0.0844653	0.578055	-4.204
79874	RABEP2	Q9H5N1;B4DHR0;Q9H5N1-2	Rab GTPase-binding effector protein 2	-0.991192	22.0646	-1.81292	0.0844288	0.578055	-4.20369
71	ACTG1	K7EM38		-1.00072	21.074	-1.90648	0.0706202	0.578055	-4.07382
5304	PIP	P12273	Prolactin-inducible protein	-1.01448	24.2984	-1.89897	0.0716503	0.578055	-4.0844
713	C1QB	P02746;A0A0A0MSV6;D6R934;D6RGJ1	Complement C1q subcomponent subunit B	-1.06521	23.4116	-1.78822	0.0884444	0.578055	-4.23724
1465	CSRP1	P21291;E9PS42;E9PND2;E9PP21	Cysteine and glycine-rich protein 1	-1.09761	27.5173	-1.90634	0.0706396	0.578055	-4.07402
28796	IGLV3-21	A0A075B6J7		-1.12109	22.3564	-1.95059	0.0648283	0.578055	-4.01111
117159	DCD	P81605;P81605-2	Dermcidin;Survival-promoting peptide;DCD-1	-1.14272	28.5486	-1.90257	0.0711544	0.578055	-4.07933
1667	DEFA1	P59666;P59665	Neutrophil defensin 3;HP 3-56;Neutrophil defensin 2;Neutrophil defensin 1;HP 1-56;Neutrophil defensin 2	-1.19338	29.3128	-1.82354	0.082752	0.578055	-4.18918
1668	DEFA3	P59666;P59665	Neutrophil defensin 3;HP 3-56;Neutrophil defensin 2;Neutrophil defensin 1;HP 1-56;Neutrophil defensin 2	-1.19338	29.3128	-1.82354	0.082752	0.578055	-4.18918
4237	MFAP2	P55001;P55001-3;P55001-2	Microfibrillar-associated protein 2	-1.27415	24.9034	-1.78789	0.0885003	0.578055	-4.23769
3611	ILK	Q13418;A0A0A0MTH3;Q13418-2;Q13418-3	Integrin-linked protein kinase	-1.31738	24.2054	-1.92653	0.0679328	0.578055	-4.04542
4162	MCAM	P43121;P43121-2	Cell surface glycoprotein MUC18	-1.37388	22.473	-1.96607	0.0628984	0.578055	-3.98889
59	ACTA2	P62736;P63267;P63267-2	Actin, aortic smooth muscle;Actin, gamma-enteric smooth muscle	-1.40264	30.676	-1.79402	0.0874868	0.578055	-4.22939
72	ACTG2	P62736;P63267;P63267-2	Actin, aortic smooth muscle;Actin, gamma-enteric smooth muscle	-1.40264	30.676	-1.79402	0.0874868	0.578055	-4.22939
85440	DOCK7	Q96N67;Q96N67-3;Q96N67-2;Q96N67-4;Q96N67-5;Q96N67-6;A0A0C4DGY6;Q96N67-7	Dedicator of cytokinesis protein 7	-1.42122	23.757	-1.91412	0.0695858	0.578055	-4.06303
2200	FBN1	P35555	Fibrillin-1	-1.65316	29.0162	-1.88867	0.0730842	0.578055	-4.09887
2266	FGG	P02679;P02679-2;C9JEU5;C9JC84	Fibrinogen gamma chain	-1.70755	25.8138	-1.9625	0.063339	0.578055	-3.99402
1674	DES	P17661	Desmin	-1.71174	31.3501	-1.9339	0.066969	0.578055	-4.03495
3507	IGHM	A0A087X2C0;A0A0G2JQL4;A0A075B6N9;A0A087WYJ9;P01871;P01871-2;P04220	Ig mu chain C region;Ig mu heavy chain disease protein	-2.61436	23.9434	-1.98319	0.0608235	0.578055	-3.96419
10434	LYPLA1	O75608;E5RGR0;O75608-2;A0A087X1K9;B4DP64	Acyl-protein thioesterase 1	0.771318	24.2609	1.78261	0.08938	0.578743	-4.24482
1290	COL5A2	P05997;A0A087WYX9	Collagen alpha-2(V) chain	-0.975978	26.0005	-1.78286	0.0893382	0.578743	-4.24448
54205	CYCS	P99999;C9JFR7	Cytochrome c	0.746032	23.4848	1.77242	0.0911008	0.587932	-4.25854
51449	PCYOX1	Q9UHG3;Q9UHG3-2;F8W8W4	Prenylcysteine oxidase 1	-0.84564	22.9912	-1.76945	0.0916077	0.589252	-4.26253
1615	DARS	P14868;P14868-2	Aspartate--tRNA ligase, cytoplasmic	0.553757	25.505	1.76682	0.0920579	0.5902	-4.26606
11164	NUDT5	Q9UKK9;A6NFX8;A6NCQ0;A6NJU6	ADP-sugar pyrophosphatase	-0.701382	21.7973	-1.75593	0.093944	0.600318	-4.28062
175	AGA	P20933;H0Y9C7	N(4)-(beta-N-acetylglucosaminyl)-L-asparaginase;Glycosylasparaginase alpha chain;Glycosylasparaginase beta chain	1.25619	25.0433	1.74852	0.0952476	0.604283	-4.29051
6102	RP2	O75695	Protein XRP2	0.957955	21.7946	1.74712	0.0954947	0.604283	-4.29236
10890	RAB10	P61026	Ras-related protein Rab-10	0.607213	23.9277	1.75041	0.094914	0.604283	-4.28799
5832	ALDH18A1	P54886;P54886-2	Delta-1-pyrroline-5-carboxylate synthase;Glutamate 5-kinase;Gamma-glutamyl phosphate reductase	1.22013	22.4654	1.7392	0.0969084	0.607805	-4.30289
10189	ALYREF	Q86V81;E9PB61	THO complex subunit 4	1.03117	24.4385	1.74202	0.0964019	0.607805	-4.29914
5833	PCYT2	Q99447;I3L1R7;Q99447-3;Q99447-4;Q99447-2;I3L3V9	Ethanolamine-phosphate cytidylyltransferase	0.874558	22.7444	1.73727	0.0972545	0.607805	-4.30544
158931	TCEAL6	Q969E4;Q5H9L2;Q6IPX3;A0A087WZD5;Q6IPX3-2	Transcription elongation factor A protein-like 3;Transcription elongation factor A protein-like 5;Transcription elongation factor A protein-like 6	-0.697388	24.3401	-1.73357	0.0979224	0.607805	-4.31034
340543	TCEAL5	Q969E4;Q5H9L2;Q6IPX3;A0A087WZD5;Q6IPX3-2	Transcription elongation factor A protein-like 3;Transcription elongation factor A protein-like 5;Transcription elongation factor A protein-like 6	-0.697388	24.3401	-1.73357	0.0979224	0.607805	-4.31034
85012	TCEAL3	Q969E4;Q5H9L2;Q6IPX3;A0A087WZD5;Q6IPX3-2	Transcription elongation factor A protein-like 3;Transcription elongation factor A protein-like 5;Transcription elongation factor A protein-like 6	-0.697388	24.3401	-1.73357	0.0979224	0.607805	-4.31034
6158	RPL28	P46779;H0YKD8;P46779-2;P46779-3;H0YLP6;H0YMF4;P46779-4;P46779-5	60S ribosomal protein L28	0.821935	24.9657	1.72818	0.0989032	0.611944	-4.31747
10015	PDCD6IP	Q8WUM4;Q8WUM4-2	Programmed cell death 6-interacting protein	0.814758	25.8928	1.71926	0.100544	0.61623	-4.32923
10972	TMED10	P49755;G3V2K7	Transmembrane emp24 domain-containing protein 10	0.740565	24.1891	1.71979	0.100446	0.61623	-4.32853
6902	TBCA	O75347;E5RIW3;E5RJD8;E5RHG6;O75347-2	Tubulin-specific chaperone A	-0.631082	25.0076	-1.72021	0.100369	0.61623	-4.32798
1363	CPE	P16870;P16870-2	Carboxypeptidase E	1.26588	26.6254	1.71689	0.100984	0.616985	-4.33234
10273	STUB1	Q9UNE7;Q9UNE7-2;H3BS86	E3 ubiquitin-protein ligase CHIP	0.822495	21.7953	1.71354	0.101608	0.618859	-4.33674
84958	SYTL1	Q8IYJ3;Q8IYJ3-2;A0A087X1N4	Synaptotagmin-like protein 1	1.262	23.6604	1.71154	0.101983	0.619205	-4.33936
290	ANPEP	P15144	Aminopeptidase N	1.99739	25.0767	1.63524	0.117174	0.619285	-4.4378
4267	CD99	P14209;P14209-3;A0A096LP69	CD99 antigen	1.64547	24.8876	1.6416	0.115838	0.619285	-4.42972
9512	PMPCB	O75439;G3V0E4	Mitochondrial-processing peptidase subunit beta	1.45306	23.1434	1.63866	0.116453	0.619285	-4.43346
1642	DDB1	Q16531;F5GY55	DNA damage-binding protein 1	1.45002	24.1028	1.68313	0.107431	0.619285	-4.3764
51593	SRRT	Q9BXP5;Q9BXP5-4;Q9BXP5-2;Q9BXP5-3;Q9BXP5-5;H7C3A1	Serrate RNA effector molecule homolog	1.27517	23.2685	1.6609	0.111863	0.619285	-4.40505
54732	TMED9	Q9BVK6	Transmembrane emp24 domain-containing protein 9	1.24917	22.87	1.62741	0.118834	0.619285	-4.44771
2762	GMDS	O60547;O60547-2	GDP-mannose 4,6 dehydratase	1.22655	24.124	1.62896	0.118504	0.619285	-4.44575
5706	PSMC6	P62333;A0A087X2I1;H0YJC0;H0YJS8	26S protease regulatory subunit 10B	1.19701	22.8108	1.64225	0.115702	0.619285	-4.42889
51128	SAR1B	Q9Y6B6;D6RD69;Q9H029	GTP-binding protein SAR1b	1.18656	22.2833	1.6274	0.118837	0.619285	-4.44773
51024	FIS1	Q9Y3D6	Mitochondrial fission 1 protein	1.07202	21.8259	1.66237	0.111565	0.619285	-4.40317
2804	GOLGB1	Q14789;Q14789-2;Q14789-4;Q14789-3	Golgin subfamily B member 1	1.05353	21.6743	1.64106	0.115951	0.619285	-4.43041
10539	GLRX3	O76003	Glutaredoxin-3	1.05178	22.695	1.65275	0.113528	0.619285	-4.4155
3925	STMN1	P16949;A2A2D0;P16949-2	Stathmin	1.00687	24.5994	1.63577	0.117061	0.619285	-4.43712
8802	SUCLG1	P53597	Succinyl-CoA ligase [ADP/GDP-forming] subunit alpha, mitochondrial	0.996162	23.7014	1.65722	0.112613	0.619285	-4.40978
7841	MOGS	Q13724;Q13724-2;C9J8D4	Mannosyl-oligosaccharide glucosidase	0.988442	23.207	1.68339	0.107379	0.619285	-4.37605
23344	ESYT1	Q9BSJ8;Q9BSJ8-2	Extended synaptotagmin-1	0.960122	23.4979	1.68611	0.106847	0.619285	-4.37253
9919	SEC16A	J3KNL6;F1T0I1;O15027;O15027-5;O15027-2;O15027-4;O15027-3	Protein transport protein Sec16A	0.913352	24.8171	1.69757	0.104631	0.619285	-4.35762
28960	DCPS	Q96C86	m7GpppX diphosphatase	0.908687	23.5156	1.67254	0.109523	0.619285	-4.39008
1622	DBI	P07108;P07108-5;B8ZWD1;A0A0A0MTI5;P07108-3;P07108-2;P07108-4	Acyl-CoA-binding protein	0.903748	27.302	1.65244	0.113591	0.619285	-4.41589
3419	IDH3A	P50213;H0YL72;H0YMU3;P50213-2;H0YLI6	Isocitrate dehydrogenase [NAD] subunit alpha, mitochondrial	0.894288	24.7589	1.6537	0.113333	0.619285	-4.41429
79083	MLPH	Q9BV36-2;Q9BV36;Q9BV36-5;Q9BV36-4;H7C3K9	Melanophilin	0.892395	25.1113	1.65191	0.1137	0.619285	-4.41657
29074	MRPL18	Q9H0U6	39S ribosomal protein L18, mitochondrial	0.852815	21.4208	1.67618	0.1088	0.619285	-4.38538
9144	SYNGR2	O43760;O43760-2;K7ELD9;K7ENG9;K7ELS8	Synaptogyrin-2	0.838132	23.4359	1.6461	0.114901	0.619285	-4.42399
2108	ETFA	P13804;P13804-2;H0YLU7;H0YK49;H0YL12;H0YNX6;H0YKF0	Electron transfer flavoprotein subunit alpha, mitochondrial	0.801145	26.2952	1.65152	0.113781	0.619285	-4.41707
6138	RPL15	P61313;E7EQV9;E7ENU7	60S ribosomal protein L15;Ribosomal protein L15	0.753305	26.3276	1.66126	0.11179	0.619285	-4.40459
6129	RPL7	P18124;A8MUD9	60S ribosomal protein L7	0.734455	25.4101	1.63891	0.1164	0.619285	-4.43313
2107	ETF1	P62495;B7Z7P8;P62495-2	Eukaryotic peptide chain release factor subunit 1	0.714677	21.5293	1.62902	0.118492	0.619285	-4.44568
1655	DDX5	P17844;J3KTA4;P17844-2	Probable ATP-dependent RNA helicase DDX5	0.70915	23.9715	1.6284	0.118623	0.619285	-4.44646
6427	SRSF2	Q01130;J3KP15;J3QL05;Q01130-2	Serine/arginine-rich splicing factor 2	0.601615	26.2406	1.62807	0.118694	0.619285	-4.44688
5589	PRKCSH	P14314;K7ELL7;P14314-2	Glucosidase 2 subunit beta	0.566192	26.2689	1.70012	0.104144	0.619285	-4.3543
3017	HIST1H2BD	P62807;Q93079;Q99877;P58876;Q5QNW6;Q99879;U3KQK0;Q5QNW6-2	Histone H2B type 1-C/E/F/G/I;Histone H2B type 1-H;Histone H2B type 1-N;Histone H2B type 1-D;Histone H2B type 2-F;Histone H2B type 1-M;Histone H2B	0.543495	32.0505	1.6422	0.115712	0.619285	-4.42896
440689	HIST2H2BF	P62807;Q93079;Q99877;P58876;Q5QNW6;Q99879;U3KQK0;Q5QNW6-2	Histone H2B type 1-C/E/F/G/I;Histone H2B type 1-H;Histone H2B type 1-N;Histone H2B type 1-D;Histone H2B type 2-F;Histone H2B type 1-M;Histone H2B	0.543495	32.0505	1.6422	0.115712	0.619285	-4.42896
8341	HIST1H2BN	P62807;Q93079;Q99877;P58876;Q5QNW6;Q99879;U3KQK0;Q5QNW6-2	Histone H2B type 1-C/E/F/G/I;Histone H2B type 1-H;Histone H2B type 1-N;Histone H2B type 1-D;Histone H2B type 2-F;Histone H2B type 1-M;Histone H2B	0.543495	32.0505	1.6422	0.115712	0.619285	-4.42896
8342	HIST1H2BM	P62807;Q93079;Q99877;P58876;Q5QNW6;Q99879;U3KQK0;Q5QNW6-2	Histone H2B type 1-C/E/F/G/I;Histone H2B type 1-H;Histone H2B type 1-N;Histone H2B type 1-D;Histone H2B type 2-F;Histone H2B type 1-M;Histone H2B	0.543495	32.0505	1.6422	0.115712	0.619285	-4.42896
8345	HIST1H2BH	P62807;Q93079;Q99877;P58876;Q5QNW6;Q99879;U3KQK0;Q5QNW6-2	Histone H2B type 1-C/E/F/G/I;Histone H2B type 1-H;Histone H2B type 1-N;Histone H2B type 1-D;Histone H2B type 2-F;Histone H2B type 1-M;Histone H2B	0.543495	32.0505	1.6422	0.115712	0.619285	-4.42896
8347	HIST1H2BC	P62807;Q93079;Q99877;P58876;Q5QNW6;Q99879;U3KQK0;Q5QNW6-2	Histone H2B type 1-C/E/F/G/I;Histone H2B type 1-H;Histone H2B type 1-N;Histone H2B type 1-D;Histone H2B type 2-F;Histone H2B type 1-M;Histone H2B	0.543495	32.0505	1.6422	0.115712	0.619285	-4.42896
7264	TSTA3	Q13630;E9PKL9;E9PLH9;E9PP14	GDP-L-fucose synthase	-0.694032	23.9438	-1.63575	0.117066	0.619285	-4.43716
10598	AHSA1	O95433;G3V438;O95433-2;H0YJG7	Activator of 90 kDa heat shock protein ATPase homolog 1	-0.82382	23.2724	-1.68135	0.107779	0.619285	-4.37869
7326	UBE2G1	P62253;I3L0Q0;I3L2Q4	Ubiquitin-conjugating enzyme E2 G1;Ubiquitin-conjugating enzyme E2 G1, N-terminally processed	-0.836812	21.4565	-1.70174	0.103834	0.619285	-4.35218
397	ARHGDIB	P52566;F5H3P3;H0YGX7;F5H2R5;F5H6Q0	Rho GDP-dissociation inhibitor 2	-0.941017	24.5588	-1.64536	0.115054	0.619285	-4.42493
216	ALDH1A1	P00352	Retinal dehydrogenase 1	-0.948215	24.8074	-1.64453	0.115227	0.619285	-4.42599
1289	COL5A1	P20908;A0A087WXW9	Collagen alpha-1(V) chain	-0.962313	25.831	-1.65741	0.112573	0.619285	-4.40953
10398	MYL9	P24844;P24844-2	Myosin regulatory light polypeptide 9	-0.967753	26.184	-1.68182	0.107687	0.619285	-4.37808
1634	DCN	P07585;P07585-3;P07585-2;F8VXZ8;F8VNV6;F8VUF6;F8VWU0	Decorin	-1.00202	29.2755	-1.67902	0.108239	0.619285	-4.38172
8076	MFAP5	B3KW70;F5GYX4;H0YG03;Q13361-2;Q13361;H0YGS3;F5H7Z2;F5H2W4	Microfibrillar-associated protein 5	-1.07998	23.1657	-1.68606	0.106857	0.619285	-4.37259
6876	TAGLN	Q01995;H0YCU9;E9PJ32	Transgelin	-1.08005	30.2542	-1.70341	0.103517	0.619285	-4.35
29952	DPP7	Q9UHL4	Dipeptidyl peptidase 2	-1.09311	26.589	-1.63202	0.117853	0.619285	-4.44188
1825	DSC3	Q14574-2;Q14574	Desmocollin-3	-1.13152	22.4951	-1.70246	0.103698	0.619285	-4.35125
22795	NID2	Q14112;A0A0A0MTL9;Q14112-2;A0A087WZP6;H0YJV3	Nidogen-2	-1.25428	25.0892	-1.69724	0.104695	0.619285	-4.35806
6623	SNCG	O76070	Gamma-synuclein	-1.2585	21.778	-1.68652	0.106767	0.619285	-4.37199
3700	ITIH4	Q14624-2;Q14624-3;Q14624;B7ZKJ8;Q14624-4;H7C0L5	Inter-alpha-trypsin inhibitor heavy chain H4;70 kDa inter-alpha-trypsin inhibitor heavy chain H4;35 kDa inter-alpha-trypsin inhibitor heavy chain H4	-1.34364	24.0728	-1.64944	0.114209	0.619285	-4.41973
7168	TPM1	P09493-7;P09493-6;H0YNC7	Tropomyosin alpha-1 chain	-1.51634	27.6014	-1.68209	0.107635	0.619285	-4.37774
2029	ENSA	O43768;O43768-3;A6NMQ3;Q5T5H1;O43768-2;O43768-9;O43768-4;O43768-6;O43768-5;O43768-7	Alpha-endosulfine	-1.67422	22.9239	-1.68215	0.107622	0.619285	-4.37766
7070	THY1	P04216;E9PIM6;E9PNQ8;J3QRJ3	Thy-1 membrane glycoprotein	-0.710923	21.8382	-1.62275	0.119833	0.622812	-4.4536
5873	RAB27A	P51159;H3BN55;P51159-2;H3BVH7;H3BUD9;H3BS49	Ras-related protein Rab-27A	1.99667	24.2612	1.60237	0.124281	0.62331	-4.47919
11167	FSTL1	Q12841;C9J5G4;Q12841-2	Follistatin-related protein 1	1.95237	24.4638	1.59296	0.126384	0.62331	-4.49093
1803	DPP4	P27487	Dipeptidyl peptidase 4;Dipeptidyl peptidase 4 membrane form;Dipeptidyl peptidase 4 soluble form	1.79679	26.4229	1.58384	0.128448	0.62331	-4.50226
10456	HAX1	O00165;O00165-5;O00165-2;Q5VYD6;E9PIQ7;O00165-3	HCLS1-associated protein X-1	1.67666	25.391	1.61944	0.120545	0.62331	-4.45777
8241	RBM10	A0A0A0MR66;P98175;P98175-2;P98175-3;P98175-4	RNA-binding protein 10	1.61348	25.8051	1.57308	0.130918	0.62331	-4.51555
219	ALDH1B1	P30837	Aldehyde dehydrogenase X, mitochondrial	1.44053	22.5718	1.56534	0.132721	0.62331	-4.52508
5865	RAB3B	P20337	Ras-related protein Rab-3B	1.12603	23.597	1.60173	0.124425	0.62331	-4.48
871	SERPINH1	P50454;E9PJH8;E9PIG2;E9PRS3;E9PNX1;E9PK86;E9PMI5;E9PR70;E9PPV6	Serpin H1	1.08445	22.4259	1.61752	0.120962	0.62331	-4.46019
10135	NAMPT	P43490;A0A0C4DFS8	Nicotinamide phosphoribosyltransferase	1.07017	23.2006	1.56542	0.132703	0.62331	-4.52499
563	AZGP1	P25311;C9JEV0	Zinc-alpha-2-glycoprotein	1.02203	28.7188	1.5886	0.127367	0.62331	-4.49635
6232	RPS27	P42677;Q5T4L4	40S ribosomal protein S27	0.968213	22.2323	1.57336	0.130853	0.62331	-4.51521
5714	PSMD8	P48556;K7EJR3;R4GMR5;K7EJC1	26S proteasome non-ATPase regulatory subunit 8	0.912447	22.5364	1.61405	0.121716	0.62331	-4.46456
3295	HSD17B4	P51659;E7EWE5;P51659-3;P51659-2;E7ER27;G5E9S2;E7ET17	Peroxisomal multifunctional enzyme type 2;(3R)-hydroxyacyl-CoA dehydrogenase;Enoyl-CoA hydratase 2	0.88011	25.9771	1.5937	0.126218	0.62331	-4.49001
7385	UQCRC2	P22695;H3BRG4;H3BSJ9;H3BP04	Cytochrome b-c1 complex subunit 2, mitochondrial	0.852552	25.5113	1.56966	0.131712	0.62331	-4.51976
2011	MARK2	Q7KZI7;Q7KZI7-4;Q7KZI7-14;Q7KZI7-10;E7ETY4;E9PC69;Q7KZI7-13;Q7KZI7-7;Q7KZI7-2;Q7KZI7-15;Q7KZI7-5;Q7KZI7-16;Q7KZI7-9;Q7KZI7-12;Q7KZI7-3;Q7KZI7-6;Q7KZI7-11;Q7KZI7-8	Serine/threonine-protein kinase MARK2	0.840517	21.7714	1.56944	0.131764	0.62331	-4.52004
440686	HIST2H3PS2	Q5TEC6	Histone H3	0.80803	27.4223	1.59615	0.125667	0.62331	-4.48695
100128525	UQCRFS1P1	P47985;P0C7P4	Cytochrome b-c1 complex subunit Rieske, mitochondrial;Cytochrome b-c1 complex subunit 11;Putative cytochrome b-c1 complex subunit Rieske-like protein 1	0.779582	24.4321	1.60348	0.124037	0.62331	-4.47781
7386	UQCRFS1	P47985;P0C7P4	Cytochrome b-c1 complex subunit Rieske, mitochondrial;Cytochrome b-c1 complex subunit 11;Putative cytochrome b-c1 complex subunit Rieske-like protein 1	0.779582	24.4321	1.60348	0.124037	0.62331	-4.47781
29959	NRBP1	Q9UHY1;F8W6G1	Nuclear receptor-binding protein	0.761183	21.8553	1.57678	0.130064	0.62331	-4.51099
55749	CCAR1	Q8IX12;Q8IX12-2;A0A0C4DGG8;F5H3E1;F5H2E6	Cell division cycle and apoptosis regulator protein 1	0.687305	21.608	1.59988	0.124835	0.62331	-4.4823
5870	RAB6A	P20340-2;P20340;P20340-4	Ras-related protein Rab-6A	0.654142	24.7636	1.57912	0.129526	0.62331	-4.5081
9789	SPCS2	Q15005;E9PL01;A0A087WUC6;E9PI68;E9PRB9	Signal peptidase complex subunit 2	0.605013	24.7686	1.59445	0.126049	0.62331	-4.48908
2058	EPRS	P07814;V9GYZ6	Bifunctional glutamate/proline--tRNA ligase;Glutamate--tRNA ligase;Proline--tRNA ligase	0.598405	24.6169	1.60659	0.12335	0.62331	-4.47392
998	CDC42	P60953;P60953-1;Q5JYX0	Cell division control protein 42 homolog	0.598327	25.5642	1.58715	0.127696	0.62331	-4.49816
10575	CCT4	P50991;P50991-2	T-complex protein 1 subunit delta	0.55665	25.499	1.5673	0.132262	0.62331	-4.52266
5034	P4HB	P07237;H7BZ94;H0Y3Z3;I3L398	Protein disulfide-isomerase	0.536905	28.7863	1.61247	0.12206	0.62331	-4.46654
6237	RRAS	P10301	Ras-related protein R-Ras	-0.520277	25.1797	-1.61655	0.121172	0.62331	-4.46141
6451	SH3BGRL	O75368	SH3 domain-binding glutamic acid-rich-like protein	-0.540165	26.7174	-1.57167	0.131246	0.62331	-4.51729
27131	SNX5	Q9Y5X3;Q5QPE4;Q5QPE5	Sorting nexin-5	-0.613697	22.6798	-1.5756	0.130336	0.62331	-4.51244
64856	VWA1	Q6PCB0;Q6PCB0-2	von Willebrand factor A domain-containing protein 1	-0.793073	25.7851	-1.58215	0.128833	0.62331	-4.50435
1264	CNN1	P51911;P51911-2;B7Z7E1	Calponin-1;Calponin	-0.894912	28.9836	-1.5657	0.132637	0.62331	-4.52464
64965	MRPS9	P82933	28S ribosomal protein S9, mitochondrial	-0.93146	23.7045	-1.59451	0.126035	0.62331	-4.489
25996	REXO2	Q9Y3B8-3;Q9Y3B8;H0YG54;H0YGR4;Q9Y3B8-2;F5GYG5	Oligoribonuclease, mitochondrial	-0.970312	22.1927	-1.57582	0.130285	0.62331	-4.51217
2316	FLNA	P21333;P21333-2;Q5HY54;Q60FE5;A0A087WWY3	Filamin-A	-1.06022	31.0764	-1.59178	0.126649	0.62331	-4.4924
25802	LMOD1	P29536;P29536-2	Leiomodin-1	-1.09763	23.2934	-1.59839	0.125167	0.62331	-4.48416
2318	FLNC	Q14315;Q14315-2	Filamin-C	-1.26344	27.5933	-1.60626	0.123423	0.62331	-4.47433
23022	PALLD	Q8WX93;Q8WX93-4;Q8WX93-3;Q8WX93-8;Q8WX93-5;Q8WX93-2;Q8WX93-9;Q8WX93-7	Palladin	-1.26802	25.2303	-1.58944	0.127177	0.62331	-4.49531
3122	HLA-DRA	P01903;A0A0G2JMH6;Q30118;A0A0G2JH46	HLA class II histocompatibility antigen, DR alpha chain	-1.35271	23.1101	-1.60197	0.124371	0.62331	-4.47969
64499	TPSB2	Q15661;P20231;J3QTS8;A0A087WUI4;A0A087X1U0;Q15661-2;A0A0C4DGM1	Tryptase alpha/beta-1;Tryptase beta-2	-1.51321	24.7634	-1.57992	0.129343	0.62331	-4.50711
7177	TPSAB1	Q15661;P20231;J3QTS8;A0A087WUI4;A0A087X1U0;Q15661-2;A0A0C4DGM1	Tryptase alpha/beta-1;Tryptase beta-2	-1.51321	24.7634	-1.57992	0.129343	0.62331	-4.50711
84817	TXNDC17	Q9BRA2;I3L2R6;I3L0K2;I3L3M7	Thioredoxin domain-containing protein 17	1.11979	25.234	1.56024	0.13392	0.624424	-4.53133
9045	RPL14	P50914;E7EPB3	60S ribosomal protein L14	0.664655	24.846	1.56055	0.133847	0.624424	-4.53096
4057	LTF	P02788;E7ER44;E7EQB2;P02788-2	Lactotransferrin;Lactoferricin-H;Kaliocin-1;Lactoferroxin-A;Lactoferroxin-B;Lactoferroxin-C	-1.77746	29.6021	-1.56089	0.133766	0.624424	-4.53054
3309	HSPA5	P11021	78 kDa glucose-regulated protein	0.475352	28.1372	1.55835	0.134367	0.625016	-4.53365
6122	RPL3	P39023;G5E9G0;H7C422;H7C3M2;B5MCW2	60S ribosomal protein L3	1.09706	25.0379	1.53189	0.140748	0.628887	-4.56583
1396	CRIP1	P50238;K4DIB9;H3BRQ4	Cysteine-rich protein 1	1.08458	22.66	1.52821	0.141655	0.628887	-4.57027
56243	KIAA1217	Q5T5P2;Q5T5P2-3	Sickle tail protein homolog	1.04492	23.9736	1.5391	0.138986	0.628887	-4.55711
928	CD9	P21926;A6NNI4;G8JLH6;A0A087WZG3;A0A087WU13	CD9 antigen;Tetraspanin	1.01275	23.9049	1.54117	0.138481	0.628887	-4.55459
29934	SNX12	Q9UMY4;A0A087X0R6;Q9UMY4-3;Q9UMY4-2	Sorting nexin-12	0.95697	23.4747	1.52888	0.141489	0.628887	-4.56946
51035	UBXN1	Q04323;A0A087WTZ5;E9PJ81;Q04323-2;E9PRQ7	UBX domain-containing protein 1	0.916147	23.9709	1.53773	0.139319	0.628887	-4.55877
1738	DLD	P09622;E9PEX6;P09622-2;P09622-3	Dihydrolipoyl dehydrogenase, mitochondrial;Dihydrolipoyl dehydrogenase	0.869742	24.9685	1.54069	0.138599	0.628887	-4.55518
9798	IST1	P53990;P53990-2;P53990-4;P53990-5;H3BQF7;H3BMU1;H3BUI0;P53990-3	IST1 homolog	0.818665	22.4467	1.55003	0.136348	0.628887	-4.54382
9246	UBE2L6	O14933;O14933-2	Ubiquitin/ISG15-conjugating enzyme E2 L6	0.732027	22.0541	1.54115	0.138488	0.628887	-4.55462
10989	IMMT	Q16891;Q16891-2;C9J406;B9A067;Q16891-4;H7C463;Q16891-3	MICOS complex subunit MIC60	0.690898	24.9132	1.54736	0.136988	0.628887	-4.54707
4191	MDH2	P40926;P40926-2;G3XAL0	Malate dehydrogenase, mitochondrial;Malate dehydrogenase	0.690555	28.3142	1.55312	0.135609	0.628887	-4.54005
56681	SAR1A	Q9NR31;Q9NR31-2;H0Y5E8	GTP-binding protein SAR1a	0.634098	23.672	1.52899	0.141464	0.628887	-4.56934
7430	EZR	P15311;E7EQR4	Ezrin	0.620243	27.5804	1.52568	0.142282	0.628887	-4.57332
5879	RAC1	P63000;P63000-2;P60763	Ras-related C3 botulinum toxin substrate 1;Ras-related C3 botulinum toxin substrate 3	0.529613	24.4707	1.52465	0.142539	0.628887	-4.57457
5881	RAC3	P63000;P63000-2;P60763	Ras-related C3 botulinum toxin substrate 1;Ras-related C3 botulinum toxin substrate 3	0.529613	24.4707	1.52465	0.142539	0.628887	-4.57457
9218	VAPA	Q9P0L0;Q9P0L0-2	Vesicle-associated membrane protein-associated protein A	-0.641202	24.5209	-1.53064	0.141056	0.628887	-4.56734
197	AHSG	P02765;C9JV77	Alpha-2-HS-glycoprotein;Alpha-2-HS-glycoprotein chain A;Alpha-2-HS-glycoprotein chain B	-0.662202	26.2691	-1.55041	0.136256	0.628887	-4.54335
7358	UGDH	O60701;O60701-3;O60701-2	UDP-glucose 6-dehydrogenase	-0.754277	26.5465	-1.53919	0.138963	0.628887	-4.55699
171024	SYNPO2	Q9UMS6-2;Q9UMS6-4;H0Y9Y3	Synaptopodin-2	-0.765038	26.1618	-1.53137	0.140876	0.628887	-4.56646
8639	AOC3	Q16853;Q16853-2	Membrane primary amine oxidase	-0.862085	25.9113	-1.53072	0.141037	0.628887	-4.56725
3827	KNG1	P01042-2;P01042-3;P01042	Kininogen-1;Kininogen-1 heavy chain;T-kinin;Bradykinin;Lysyl-bradykinin;Kininogen-1 light chain;Low molecular weight growth-promoting factor	-0.987968	26.1356	-1.53104	0.140958	0.628887	-4.56686
3697	ITIH1	P19827;P19827-2	Inter-alpha-trypsin inhibitor heavy chain H1	-1.15524	22.5306	-1.52431	0.142621	0.628887	-4.57497
22949	PTGR1	Q14914;Q14914-2;F2Z3J9	Prostaglandin reductase 1	-1.29592	23.159	-1.53938	0.138916	0.628887	-4.55676
162	AP1B1	Q10567-3;Q10567;Q10567-2	AP-1 complex subunit beta-1	0.921358	24.6096	1.52251	0.143071	0.629446	-4.57714
23020	SNRNP200	O75643	U5 small nuclear ribonucleoprotein 200 kDa helicase	0.98399	21.9251	1.51772	0.144267	0.631879	-4.58289
9805	SCRN1	Q12765;Q12765-2;Q12765-3	Secernin-1	-0.856642	23.1553	-1.5177	0.144272	0.631879	-4.58291
384	ARG2	P78540	Arginase-2, mitochondrial	1.91345	24.48	1.51499	0.144954	0.632026	-4.58617
2171	FABP5	Q01469;I6L8B7	Fatty acid-binding protein, epidermal	0.614653	27.2634	1.5153	0.144877	0.632026	-4.5858
9343	EFTUD2	Q15029;Q15029-2;Q15029-3	116 kDa U5 small nuclear ribonucleoprotein component	0.996845	22.5919	1.51241	0.145605	0.633446	-4.58925
7145	TNS1	Q9HBL0;E9PGF5;E9PF55;A0A087WWW7;H0Y4U1	Tensin-1	-1.23745	26.1385	-1.50955	0.146331	0.634318	-4.59268
4852	NPY	P01303	Pro-neuropeptide Y;Neuropeptide Y;C-flanking peptide of NPY	-1.86082	24.3927	-1.50905	0.146456	0.634318	-4.59327
9545	RAB3D	O95716	Ras-related protein Rab-3D	0.783497	27.0306	1.50732	0.146897	0.634353	-4.59534
727957	MROH1	Q8NDA8;E9PHY8	Maestro heat-like repeat-containing protein family member 1	-1.28957	23.1654	-1.50646	0.147115	0.634353	-4.59636
1365	CLDN3	O15551	Claudin-3	1.21536	22.0016	1.50004	0.148759	0.640024	-4.604
5160	PDHA1	P08559;P08559-3;P08559-2;P08559-4	Pyruvate dehydrogenase E1 component subunit alpha, somatic form, mitochondrial	0.680488	25.1617	1.4987	0.149104	0.640098	-4.6056
6189	RPS3A	P61247;D6RAT0;H0Y9Y4;D6RG13;E9PFI5;H0Y8L7;D6RB09;D6R9B6;D6RAS7	40S ribosomal protein S3a	1.05447	25.4221	1.49583	0.149848	0.641324	-4.60901
7373	COL14A1	Q05707;Q05707-2;Q05707-3;J3QT83	Collagen alpha-1(XIV) chain	-1.20022	27.3867	-1.49505	0.150048	0.641324	-4.60993
23513	SCRIB	Q14160;A0A0G2JNZ2;Q14160-2;A0A0G2JMS7;H0YCG0	Protein scribble homolog	1.08563	21.9775	1.49014	0.151326	0.641706	-4.61575
30968	STOML2	Q9UJZ1;Q9UJZ1-2;A0A087WYB4;F2Z2I8	Stomatin-like protein 2, mitochondrial	0.778232	24.3137	1.48838	0.151784	0.641706	-4.61782
5549	PRELP	P51888	Prolargin	-0.688937	27.3404	-1.49041	0.151256	0.641706	-4.61543
103910	MYL12B	O14950;P19105;J3QRS3	Myosin regulatory light chain 12B;Myosin regulatory light chain 12A	-1.01879	23.9862	-1.48901	0.151619	0.641706	-4.61708
10627	MYL12A	O14950;P19105;J3QRS3	Myosin regulatory light chain 12B;Myosin regulatory light chain 12A	-1.01879	23.9862	-1.48901	0.151619	0.641706	-4.61708
5091	PC	P11498	Pyruvate carboxylase, mitochondrial	1.097	22.3882	1.48102	0.153721	0.647404	-4.62652
4154	MBNL1	Q9NR56;C9JP00;A0A0A0MQX8;Q9NR56-3;Q9NR56-4;Q9NR56-7;Q9NR56-6;Q9NR56-2;Q9NR56-5;Q86VM6	Muscleblind-like protein 1	-0.765458	22.8864	-1.48073	0.153796	0.647404	-4.62685
1841	DTYMK	P23919;P23919-2;H7BZ20;H7C312	Thymidylate kinase	0.899993	22.1423	1.47484	0.155362	0.648393	-4.63378
7112	TMPO	P42167;G5E972;P42166;P42167-3;H0YJH7	Lamina-associated polypeptide 2, isoforms beta/gamma;Thymopoietin;Thymopentin;Lamina-associated polypeptide 2, isoform alpha;Thymopoietin;Thymopentin	0.692808	23.8589	1.47809	0.154498	0.648393	-4.62996
5269	SERPINB6	P35237;A0A024QZX5;A0A087X1N8	Serpin B6	0.581698	25.1861	1.47607	0.155033	0.648393	-4.63233
5690	PSMB2	P49721;A0A087WVV1	Proteasome subunit beta type-2	0.554677	23.7341	1.47707	0.154766	0.648393	-4.63115
56898	BDH2	Q9BUT1;D6RFG2;D6R9U8;D6RIR6;Q9BUT1-2;D6RBF6	3-hydroxybutyrate dehydrogenase type 2	-0.844683	22.0554	-1.47358	0.155698	0.648408	-4.63526
81567	TXNDC5	Q8NBS9;Q86UY0;Q8NBS9-2	Thioredoxin domain-containing protein 5	0.768402	25.2047	1.47187	0.156155	0.648927	-4.63726
5707	PSMD1	Q99460;A0A087WW66;Q99460-2	26S proteasome non-ATPase regulatory subunit 1	1.04506	21.973	1.46312	0.15851	0.649304	-4.64748
10954	PDIA5	Q14554;Q14554-2	Protein disulfide-isomerase A5	0.95131	22.0474	1.46276	0.158608	0.649304	-4.6479
6632	SNRPD1	P62314;J3QLI9	Small nuclear ribonucleoprotein Sm D1	0.866597	23.0326	1.46432	0.158187	0.649304	-4.64609
10424	PGRMC2	O15173;O15173-2	Membrane-associated progesterone receptor component 2	0.830552	23.2011	1.46164	0.158911	0.649304	-4.64921
55349	CHDH	Q8NE62	Choline dehydrogenase, mitochondrial	0.714875	23.6502	1.46439	0.158168	0.649304	-4.64601
6222	RPS18	P62269	40S ribosomal protein S18	0.595277	25.9487	1.46669	0.157545	0.649304	-4.64331
10382	TUBB4A	P04350	Tubulin beta-4A chain	-0.594157	21.5869	-1.46956	0.156772	0.649304	-4.63996
5317	PKP1	Q13835-2;Q13835;A0A087WYY6	Plakophilin-1	-0.648062	25.803	-1.46636	0.157634	0.649304	-4.6437
51715	RAB23	Q9ULC3	Ras-related protein Rab-23	-0.436573	21.4477	-1.45953	0.159486	0.650288	-4.65167
6712	SPTBN2	O15020;O15020-2	Spectrin beta chain, non-erythrocytic 2	-0.641538	29.3865	-1.45379	0.161055	0.655315	-4.65834
3028	HSD17B10	Q99714;Q99714-2;Q5H928	3-hydroxyacyl-CoA dehydrogenase type-2	0.873847	24.3227	1.45207	0.161529	0.655874	-4.66034
28885	IGKV2D-24	A0A0C4DH68;A0A075B6R9		-1.20854	22.7733	-1.44857	0.162493	0.657051	-4.66438
28923	IGKV2-24	A0A0C4DH68;A0A075B6R9		-1.20854	22.7733	-1.44857	0.162493	0.657051	-4.66438
9380	GRHPR	Q9UBQ7;U3KQ56	Glyoxylate reductase/hydroxypyruvate reductase	0.509353	26.0535	1.44484	0.163528	0.658503	-4.6687
112464	PRKCDBP	Q969G5;E9PIE3	Protein kinase C delta-binding protein	-1.46416	23.9951	-1.44528	0.163405	0.658503	-4.66819
55313	CPPED1	Q9BRF8;Q9BRF8-2	Serine/threonine-protein phosphatase CPPED1	-0.595883	23.8	-1.44189	0.16435	0.66045	-4.67211
427	ASAH1	Q13510;Q13510-2;E7EMM4;Q13510-3	Acid ceramidase;Acid ceramidase subunit alpha;Acid ceramidase subunit beta	-0.623373	25.7841	-1.44043	0.164756	0.660719	-4.67378
2194	FASN	P49327	Fatty acid synthase;[Acyl-carrier-protein] S-acetyltransferase;[Acyl-carrier-protein] S-malonyltransferase;3-oxoacyl-[acyl-carrier-protein] synthase;3-oxoacyl-[acyl-carrier-protein] reductase;3-hydroxyacyl-[acyl-carrier-protein] dehydratase;Enoyl-[acyl-carrier-protein] reductase;Oleoyl-[acyl-carrier-protein] hydrolase	1.19411	28.7243	1.43579	0.166058	0.661277	-4.67912
6136	RPL12	P30050;P30050-2	60S ribosomal protein L12	0.802498	25.3702	1.4351	0.166252	0.661277	-4.67991
51386	EIF3L	Q9Y262;B0QY89;Q9Y262-2;B0QY90	Eukaryotic translation initiation factor 3 subunit L	0.741118	22.8182	1.43636	0.165898	0.661277	-4.67847
5861	RAB1A	P62820;E7END7;P62820-2;P62820-3	Ras-related protein Rab-1A	0.484207	24.8309	1.43862	0.165263	0.661277	-4.67587
5550	PREP	P48147	Prolyl endopeptidase	-0.557825	23.0891	-1.43273	0.166922	0.66259	-4.68264
6386	SDCBP	O00560;O00560-3;B4DHN5;E9PBU7	Syntenin-1	0.694113	21.2642	1.42847	0.16813	0.666026	-4.68752
6143	RPL19	P84098;J3QR09;J3KTE4;J3QL15	60S ribosomal protein L19;Ribosomal protein L19	0.716655	25.4833	1.42718	0.168497	0.666126	-4.689
3713	IVL	P07476	Involucrin	0.952578	21.7515	1.416	0.171704	0.672327	-4.70174
64359	NXN	Q6DKJ4;Q6DKJ4-2;Q6DKJ4-3	Nucleoredoxin	0.634807	21.4708	1.41654	0.171548	0.672327	-4.70113
3320	HSP90AA1	P07900;P07900-2	Heat shock protein HSP 90-alpha	0.441113	30.7799	1.41833	0.171031	0.672327	-4.69909
5479	PPIB	P23284	Peptidyl-prolyl cis-trans isomerase B	0.434448	26.0335	1.41695	0.171428	0.672327	-4.70066
7317	UBA1	P22314;P22314-2	Ubiquitin-like modifier-activating enzyme 1	0.42593	28.0457	1.4157	0.17179	0.672327	-4.70208
4782	NFIC	P08651-4;P08651-3;P08651-2;P08651;P08651-5;P08651-6	Nuclear factor 1 C-type	1.19505	23.7297	1.41087	0.173192	0.672711	-4.70756
205	AK4	P27144;D3DQ64	Adenylate kinase 4, mitochondrial	1.06547	22.2956	1.41002	0.173439	0.672711	-4.70853
10131	TRAP1	Q12931;Q12931-2;I3L0K7	Heat shock protein 75 kDa, mitochondrial	1.05932	23.4408	1.38108	0.182039	0.672711	-4.74104
79784	MYH14	Q7Z406-6;Q7Z406-2;Q7Z406;Q7Z406-4;Q7Z406-5;M0QY43	Myosin-14	1.02636	23.9259	1.38479	0.180917	0.672711	-4.7369
7263	TST	Q16762	Thiosulfate sulfurtransferase	1.00042	22.4618	1.40229	0.175704	0.672711	-4.71726
4047	LSS	P48449;P48449-3;P48449-2;A0A0G2JQD0;C9J315	Lanosterol synthase	0.959718	22.1576	1.40425	0.175129	0.672711	-4.71506
6631	SNRPC	P09234;Q5TAL2;A0A0A0MRR7	U1 small nuclear ribonucleoprotein C	0.937918	22.8137	1.38531	0.18076	0.672711	-4.73631
55856	ACOT13	Q9NPJ3;Q9NPJ3-2	Acyl-coenzyme A thioesterase 13;Acyl-coenzyme A thioesterase 13, N-terminally processed	0.923107	22.5817	1.37297	0.18451	0.672711	-4.75005
178	AGL	P35573;P35573-2;P35573-3	Glycogen debranching enzyme;4-alpha-glucanotransferase;Amylo-alpha-1,6-glucosidase	0.845127	21.9414	1.37833	0.182875	0.672711	-4.7441
6208	RPS14	P62263;H0YB22;E5RH77	40S ribosomal protein S14	0.79593	25.6393	1.38248	0.181616	0.672711	-4.73948
56954	NIT2	Q9NQR4	Omega-amidase NIT2	0.790167	24.6946	1.38695	0.180269	0.672711	-4.73449
3032	HADHB	P55084;P55084-2;F5GZQ3;B5MD38	Trifunctional enzyme subunit beta, mitochondrial;3-ketoacyl-CoA thiolase	0.763445	25.4778	1.37364	0.184305	0.672711	-4.74931
1488	CTBP2	P56545;P56545-2;Q5SQP8	C-terminal-binding protein 2	0.75438	22.6708	1.37261	0.184618	0.672711	-4.75045
3148	HMGB2	P26583;D6R9A6	High mobility group protein B2	0.750772	22.5321	1.39531	0.177768	0.672711	-4.72512
165	AEBP1	Q8IUX7;Q8IUX7-2	Adipocyte enhancer-binding protein 1	0.74466	23.066	1.38208	0.181737	0.672711	-4.73992
94081	SFXN1	Q9H9B4;D6RFI0;S4R2X2;D6RDG7	Sideroflexin-1	0.732487	22.8649	1.37043	0.185289	0.672711	-4.75287
5954	RCN1	Q15293;Q15293-2	Reticulocalbin-1	0.6797	24.0116	1.3793	0.182578	0.672711	-4.74302
8623	ASMTL	O95671;O95671-2;O95671-3	N-acetylserotonin O-methyltransferase-like protein	0.66336	22.6716	1.37597	0.183593	0.672711	-4.74672
10380	BPNT1	O95861;O95861-4;O95861-2;A6NF51;O95861-3;F8W1J0	3(2),5-bisphosphate nucleotidase 1	0.65711	22.5265	1.39594	0.177582	0.672711	-4.72441
5705	PSMC5	P62195;P62195-2;J3QLH6;J3KRP2;J3QSA9;J3QQM1;J3QRR3;J3QRW1	26S protease regulatory subunit 8	0.637297	23.4175	1.38042	0.182239	0.672711	-4.74177
84064	HDHD2	Q9H0R4;K7ER15;K7EMY7;K7EJQ8;K7EQD2;Q9H0R4-2	Haloacid dehalogenase-like hydrolase domain-containing protein 2	0.628735	21.7359	1.38171	0.18185	0.672711	-4.74034
7511	XPNPEP1	Q9NQW7;Q9NQW7-2;Q9NQW7-4;Q9NQW7-3;Q5T6H7	Xaa-Pro aminopeptidase 1	0.595648	22.9926	1.39872	0.176757	0.672711	-4.72128
977	CD151	P48509;E9PRJ3;E9PMR4	CD151 antigen;Tetraspanin	0.595302	22.086	1.39606	0.177545	0.672711	-4.72427
2288	FKBP4	Q02790	Peptidyl-prolyl cis-trans isomerase FKBP4;Peptidyl-prolyl cis-trans isomerase FKBP4, N-terminally processed	0.586928	25.6969	1.38717	0.180202	0.672711	-4.73424
22913	RALY	Q9UKM9;Q9UKM9-2;Q5QPL9;Q5QPM0;Q5QPM1	RNA-binding protein Raly	0.570037	24.968	1.37023	0.185349	0.672711	-4.75308
645	BLVRB	P30043;M0R192;M0QZL1	Flavin reductase (NADPH)	0.520548	26.0193	1.38967	0.179452	0.672711	-4.73144
6950	TCP1	P17987;E7ERF2;E7EQR6;F5H282	T-complex protein 1 subunit alpha	0.502667	26.136	1.38713	0.180212	0.672711	-4.73428
10576	CCT2	P78371;P78371-2;F5GWF6;F8VQ14	T-complex protein 1 subunit beta	0.44969	26.2121	1.37814	0.182932	0.672711	-4.74431
135114	HINT3	Q9NQE9	Histidine triad nucleotide-binding protein 3	0.44763	23.0304	1.41117	0.173106	0.672711	-4.70723
23193	GANAB	Q14697;Q14697-2;F5H6X6;E9PKU7	Neutral alpha-glucosidase AB	0.406842	27.7906	1.39343	0.17833	0.672711	-4.72723
8815	BANF1	O75531	Barrier-to-autointegration factor;Barrier-to-autointegration factor, N-terminally processed	-0.542412	25.2217	-1.37237	0.184693	0.672711	-4.75072
1153	CIRBP	Q14011;K7EMY9;K7EPM4;K7EQR7;D6W5Y5;K7EJV1;Q14011-2;K7EJV5;K7ER40	Cold-inducible RNA-binding protein	-0.57314	25.1451	-1.38586	0.180594	0.672711	-4.7357
3728	JUP	P14923	Junction plakoglobin	-0.589848	27.71	-1.40564	0.17472	0.672711	-4.71348
1828	DSG1	Q02413	Desmoglein-1	-0.694287	26.9102	-1.38202	0.181755	0.672711	-4.73999
8562	DENR	O43583;F8VVL1	Density-regulated protein	-0.69859	22.4896	-1.39763	0.17708	0.672711	-4.72251
58527	ABRACL	Q9P1F3	Costars family protein ABRACL	-0.70839	21.7592	-1.37759	0.183098	0.672711	-4.74492
54433	GAR1	Q9NY12	H/ACA ribonucleoprotein complex subunit 1	-0.728555	24.1913	-1.39606	0.177547	0.672711	-4.72428
800	CALD1	Q05682;Q05682-6;Q05682-2;Q05682-4;C9J813	Caldesmon	-0.836697	29.1853	-1.37838	0.182858	0.672711	-4.74404
2244	FGB	P02675;D6REL8	Fibrinogen beta chain;Fibrinopeptide B;Fibrinogen beta chain	-1.05309	26.1059	-1.39037	0.179243	0.672711	-4.73066
7284	TUFM	P49411	Elongation factor Tu, mitochondrial	0.642958	26.9363	1.36887	0.185768	0.672976	-4.75459
23042	PDXDC1	Q6P996;Q6P996-4;Q6P996-5;A0A0G2JPZ1;H3BND4;Q6P996-3	Pyridoxal-dependent decarboxylase domain-containing protein 1	1.1867	24.0536	1.36293	0.187605	0.674617	-4.76115
37	ACADVL	P49748;P49748-3;P49748-2	Very long-chain specific acyl-CoA dehydrogenase, mitochondrial	1.104	25.0258	1.36308	0.187559	0.674617	-4.76099
2512	FTL	P02792;A0A087X1B9	Ferritin light chain;Ferritin	-0.74112	24.4217	-1.36507	0.18694	0.674617	-4.75879
2158	F9	P00740;P00740-2	Coagulation factor IX;Coagulation factor IXa light chain;Coagulation factor IXa heavy chain	-0.800665	22.1689	-1.366	0.186652	0.674617	-4.75776
56904	SH3GLB2	Q9NR46;B7ZC38;B7ZC39;Q9NR46-2	Endophilin-B2	0.822802	23.5357	1.36177	0.187964	0.674662	-4.76243
51520	LARS	Q9P2J5;Q9P2J5-2;Q9P2J5-3	Leucine--tRNA ligase, cytoplasmic	0.872908	22.7988	1.35983	0.188568	0.675588	-4.76457
1785	DNM2	P50570;P50570-2;P50570-5;P50570-4;P50570-3	Dynamin-2	0.624713	24.3882	1.35566	0.189869	0.677756	-4.76914
3273	HRG	P04196	Histidine-rich glycoprotein	-1.11279	23.5415	-1.35659	0.189579	0.677756	-4.76812
54344	DPM3	Q9P2X0;Q9P2X0-2	Dolichol-phosphate mannosyltransferase subunit 3	0.8566	22.2856	1.35342	0.190571	0.678783	-4.7716
9131	AIFM1	O95831;O95831-3;O95831-2;E9PMA0;O95831-5	Apoptosis-inducing factor 1, mitochondrial	0.621327	24.9278	1.34921	0.191898	0.678783	-4.77621
9377	COX5A	P20674;H3BNX8;H3BRM5;H3BV69	Cytochrome c oxidase subunit 5A, mitochondrial	0.517472	26.5789	1.34939	0.19184	0.678783	-4.77601
4026	LPP	Q93052;A0A087WZF1;C9JUT4	Lipoma-preferred partner	-0.488553	25.9545	-1.35123	0.191263	0.678783	-4.77401
51084	CRYL1	Q9Y2S2;Q9Y2S2-2	Lambda-crystallin homolog	-0.507947	23.6653	-1.35011	0.191614	0.678783	-4.77522
6730	SRP68	Q9UHB9;Q9UHB9-4;Q9UHB9-2	Signal recognition particle subunit SRP68	0.802033	21.8022	1.34778	0.192352	0.679156	-4.77778
27163	NAAA	Q02083-2;Q02083;R4GNC0;B4DVL2;H0Y988;Q02083-3	N-acylethanolamine-hydrolyzing acid amidase;N-acylethanolamine-hydrolyzing acid amidase subunit alpha;N-acylethanolamine-hydrolyzing acid amidase subunit beta	1.02127	22.8432	1.34613	0.192872	0.679762	-4.77957
5917	RARS	P54136;P54136-2	Arginine--tRNA ligase, cytoplasmic	0.686612	23.5378	1.34406	0.193532	0.680855	-4.78184
7171	TPM4	P67936	Tropomyosin alpha-4 chain	-0.452447	27.5911	-1.34076	0.194583	0.680865	-4.78543
1979	EIF4EBP2	Q13542	Eukaryotic translation initiation factor 4E-binding protein 2	-0.540097	23.1676	-1.34114	0.194461	0.680865	-4.78501
2950	GSTP1	P09211;A8MX94	Glutathione S-transferase P	-0.760637	25.8547	-1.34202	0.194181	0.680865	-4.78405
1892	ECHS1	P30084	Enoyl-CoA hydratase, mitochondrial	0.771433	25.5033	1.33516	0.196377	0.683691	-4.7915
5691	PSMB3	P49720;A0A087WUL2;A0A087WXQ8;A0A087WY10	Proteasome subunit beta type-3	0.648338	23.1808	1.33496	0.196443	0.683691	-4.79173
1809	DPYSL3	Q14195-2	Dihydropyrimidinase-related protein 3	-0.444703	26.9126	-1.33568	0.196211	0.683691	-4.79094
81932	HDHD3	Q9BSH5	Haloacid dehalogenase-like hydrolase domain-containing protein 3	0.743568	22.4187	1.3335	0.19691	0.684097	-4.7933
5708	PSMD2	Q13200;Q13200-3;Q13200-2	26S proteasome non-ATPase regulatory subunit 2	0.977705	24.2054	1.33145	0.197573	0.684293	-4.79552
389	RHOC	P08134;Q5JR08;E9PQH6;Q5JR07;Q5JR05	Rho-related GTP-binding protein RhoC	0.680153	23.2326	1.33115	0.197669	0.684293	-4.79584
5634	PRPS2	P11908;P11908-2;H7C540	Ribose-phosphate pyrophosphokinase 2	0.852472	22.165	1.32655	0.199163	0.6846	-4.80081
84267	C9orf64	Q5T6V5	UPF0553 protein C9orf64	0.79919	22.2582	1.32656	0.199159	0.6846	-4.8008
1854	DUT	P33316;P33316-2;A0A0C4DGL3;H0YNW5;H0YKC5;H0YKI0	Deoxyuridine 5-triphosphate nucleotidohydrolase, mitochondrial	-0.671358	24.103	-1.32908	0.19834	0.6846	-4.79808
342897	NCCRP1	Q6ZVX7	F-box only protein 50	-0.856845	23.1805	-1.32668	0.19912	0.6846	-4.80067
439921	MXRA7	P84157-2;P84157;P84157-3;Q6ZR64	Matrix-remodeling-associated protein 7	-0.931158	24.5959	-1.32454	0.199818	0.685642	-4.80298
3020	H3F3A	P84243;K7EK07;K7EMV3;B4DEB1;K7ES00;Q6NXT2;K7EP01	Histone H3.3;Histone H3;Histone H3.3C	0.541625	30.1548	1.31887	0.201671	0.685963	-4.80907
3021	H3F3B	P84243;K7EK07;K7EMV3;B4DEB1;K7ES00;Q6NXT2;K7EP01	Histone H3.3;Histone H3;Histone H3.3C	0.541625	30.1548	1.31887	0.201671	0.685963	-4.80907
440093	H3F3C	P84243;K7EK07;K7EMV3;B4DEB1;K7ES00;Q6NXT2;K7EP01	Histone H3.3;Histone H3;Histone H3.3C	0.541625	30.1548	1.31887	0.201671	0.685963	-4.80907
191	AHCY	P23526;P23526-2	Adenosylhomocysteinase	0.444845	25.8465	1.32087	0.201018	0.685963	-4.80693
10580	SORBS1	Q9BX66-5;Q9BX66;Q9BX66-11;Q9BX66-2;Q9BX66-3;Q9BX66-6;Q9BX66-8;Q9BX66-9;Q9BX66-12;Q9BX66-10;Q9BX66-7;Q9BX66-4	Sorbin and SH3 domain-containing protein 1	-1.00755	25.221	-1.32055	0.20112	0.685963	-4.80727
65992	DDRGK1	Q96HY6;A0A0A0MRX2;Q96HY6-2	DDRGK domain-containing protein 1	0.747842	24.4357	1.31741	0.202152	0.686402	-4.81064
1737	DLAT	P10515;H0YDD4;E9PEJ4	Dihydrolipoyllysine-residue acetyltransferase component of pyruvate dehydrogenase complex, mitochondrial;Acetyltransferase component of pyruvate dehydrogenase complex	0.906585	23.2663	1.30854	0.205088	0.686408	-4.82013
6917	TCEA1	P23193;P23193-2;E5RIS7	Transcription elongation factor A protein 1	0.870923	22.4558	1.30107	0.207585	0.686408	-4.82807
284297	SSC5D	A1L4H1	Soluble scavenger receptor cysteine-rich domain-containing protein SSC5D	0.864858	21.8337	1.31078	0.204345	0.686408	-4.81774
11112	HIBADH	P31937	3-hydroxyisobutyrate dehydrogenase, mitochondrial	0.859547	23.2682	1.29524	0.20955	0.686408	-4.83424
488	ATP2A2	P16615;P16615-5;P16615-2;P16615-3;H7C5W9;P16615-4	Sarcoplasmic/endoplasmic reticulum calcium ATPase 2	0.78197	23.0025	1.30781	0.205331	0.686408	-4.8209
11258	DCTN3	O75935;X6RA56;A0A0A0MRV8;X6RLR1;O75935-3;O75935-2;X6RCK5	Dynactin subunit 3	0.630218	21.6675	1.29705	0.208941	0.686408	-4.83234
6157	RPL27A	P46776;E9PJD9;E9PLL6	60S ribosomal protein L27a	0.599797	24.0558	1.31495	0.202964	0.686408	-4.81328
2203	FBP1	P09467	Fructose-1,6-bisphosphatase 1	0.579633	25.6719	1.30272	0.207033	0.686408	-4.82632
23708	GSPT2	P15170-3;P15170-2;Q8IYD1;P15170;H3BR35	Eukaryotic peptide chain release factor GTP-binding subunit ERF3A;Eukaryotic peptide chain release factor GTP-binding subunit ERF3B	0.5794	23.3196	1.29548	0.209471	0.686408	-4.834
2935	GSPT1	P15170-3;P15170-2;Q8IYD1;P15170;H3BR35	Eukaryotic peptide chain release factor GTP-binding subunit ERF3A;Eukaryotic peptide chain release factor GTP-binding subunit ERF3B	0.5794	23.3196	1.29548	0.209471	0.686408	-4.834
51143	DYNC1LI1	Q9Y6G9;E9PHI6	Cytoplasmic dynein 1 light intermediate chain 1	0.528312	21.9277	1.3023	0.207173	0.686408	-4.82677
7416	VDAC1	P21796;C9JI87	Voltage-dependent anion-selective channel protein 1	0.498912	26.2218	1.30137	0.207484	0.686408	-4.82775
10694	CCT8	P50990;P50990-2;P50990-3	T-complex protein 1 subunit theta	0.437933	26.4362	1.29922	0.208207	0.686408	-4.83003
5217	PFN2	P35080;C9J712;C9J2N0	Profilin-2;Profilin	-0.522735	24.4095	-1.30175	0.207358	0.686408	-4.82735
3945	LDHB	P07195	L-lactate dehydrogenase B chain	-0.540238	26.68	-1.30221	0.207201	0.686408	-4.82686
5520	PPP2R2A	P63151;P63151-2	Serine/threonine-protein phosphatase 2A 55 kDa regulatory subunit B alpha isoform	-0.60837	22.55	-1.30554	0.206089	0.686408	-4.82332
10075	HUWE1	Q7Z6Z7;Q7Z6Z7-2;Q7Z6Z7-3	E3 ubiquitin-protein ligase HUWE1	-0.634035	24.928	-1.31516	0.202895	0.686408	-4.81305
83442	SH3BGRL3	Q9H299;Q5T123;A0A087WV23	SH3 domain-binding glutamic acid-rich-like protein 3	-0.651215	27.6429	-1.29875	0.208364	0.686408	-4.83053
27347	STK39	Q9UEW8;Q9UEW8-2	STE20/SPS1-related proline-alanine-rich protein kinase	-0.744258	22.3075	-1.30712	0.20556	0.686408	-4.82164
335	APOA1	P02647;F8W696	Apolipoprotein A-I;Proapolipoprotein A-I;Truncated apolipoprotein A-I	-0.767347	27.486	-1.30085	0.207661	0.686408	-4.82831
9124	PDLIM1	O00151	PDZ and LIM domain protein 1	-0.861848	23.8738	-1.30034	0.207831	0.686408	-4.82885
1992	SERPINB1	P30740;P30740-2	Leukocyte elastase inhibitor	1.28576	23.9138	1.28995	0.211348	0.687524	-4.83983
5710	PSMD4	P55036;Q5VWC4;H0Y3Y9;P55036-2	26S proteasome non-ATPase regulatory subunit 4	0.961147	22.7167	1.29276	0.21039	0.687524	-4.83686
6152	RPL24	P83731;C9JXB8;C9JNW5	60S ribosomal protein L24	0.623753	24.7493	1.28565	0.212816	0.687524	-4.84435
54927	CHCHD3	Q9NX63;C9JRZ6;F8WAR4	MICOS complex subunit MIC19	0.526572	25.3875	1.28614	0.212648	0.687524	-4.84384
682	BSG	P35613;P35613-4;A0A087WUV8;A0A087X2B5;P35613-3;P35613-2;R4GMX5;I3L192	Basigin	0.492748	22.8353	1.28983	0.211389	0.687524	-4.83996
5093	PCBP1	Q15365	Poly(rC)-binding protein 1	0.437785	27.3743	1.28542	0.212895	0.687524	-4.8446
10327	AKR1A1	P14550	Alcohol dehydrogenase [NADP(+)]	0.435848	27.1547	1.29026	0.211243	0.687524	-4.83951
375	ARF1	P61204;P84077;F5H423;P61204-2	ADP-ribosylation factor 3;ADP-ribosylation factor 1	0.407145	24.2149	1.28371	0.213482	0.687524	-4.84639
377	ARF3	P61204;P84077;F5H423;P61204-2	ADP-ribosylation factor 3;ADP-ribosylation factor 1	0.407145	24.2149	1.28371	0.213482	0.687524	-4.84639
960	CD44	P16070;P16070-12;H0YD13;P16070-18;P16070-14;P16070-13;P16070-11;P16070-10;P16070-16;P16070-8;P16070-17;P16070-6;P16070-4;P16070-3;P16070-7;P16070-5;H0YDW7;H0YCV9;H0Y2P0;H0Y5E4;P16070-15;P16070-9;E9PKC6;H0YDX6	CD44 antigen	-0.589862	24.8504	-1.28845	0.211859	0.687524	-4.84141
10974	ADIRF	Q15847	Adipogenesis regulatory factor	-0.9229	25.3001	-1.28287	0.213771	0.687524	-4.84728
6749	SSRP1	Q08945	FACT complex subunit SSRP1	0.650655	21.3092	1.28071	0.214515	0.688781	-4.84954
1209	CLPTM1	O96005;K7EJ16;K7EQQ1;O96005-3;O96005-4	Cleft lip and palate transmembrane protein 1	0.717515	21.7855	1.27565	0.216262	0.690974	-4.85483
3240	HP	P00738;J3QR68;H0Y300;A0A0C4DGL8;P00738-2;J3QLC9;P00739;A0A087WU08;P00739-2	Haptoglobin;Haptoglobin alpha chain;Haptoglobin beta chain;Haptoglobin-related protein	-1.14531	26.9008	-1.27625	0.216056	0.690974	-4.85421
3250	HPR	P00738;J3QR68;H0Y300;A0A0C4DGL8;P00738-2;J3QLC9;P00739;A0A087WU08;P00739-2	Haptoglobin;Haptoglobin alpha chain;Haptoglobin beta chain;Haptoglobin-related protein	-1.14531	26.9008	-1.27625	0.216056	0.690974	-4.85421
10949	HNRNPA0	Q13151	Heterogeneous nuclear ribonucleoprotein A0	-0.459718	24.4055	-1.27381	0.216902	0.691886	-4.85675
5371	PML	P29590;P29590-5;P29590-4;P29590-2;P29590-3;P29590-8;P29590-11;P29590-9;P29590-12;P29590-14;P29590-10;H3BT57;P29590-13;H3BT29	Protein PML	1.00471	24.108	1.26674	0.219368	0.694073	-4.8641
23530	NNT	Q13423;E9PCX7	NAD(P) transhydrogenase, mitochondrial	0.688728	22.8923	1.26962	0.218361	0.694073	-4.86111
210	ALAD	P13716;P13716-2	Delta-aminolevulinic acid dehydratase	0.635233	22.9918	1.26823	0.218847	0.694073	-4.86255
7184	HSP90B1	P14625	Endoplasmin	0.386902	27.9368	1.26837	0.218799	0.694073	-4.86241
3912	LAMB1	P07942;G3XAI2;E7EPA6	Laminin subunit beta-1	-0.821355	22.2414	-1.26677	0.219361	0.694073	-4.86408
51631	LUC7L2	A0A0A6YYJ8;Q96HJ9-2;A0A0A6YYC3;Q9Y383-3;Q9Y383-2	UPF0562 protein C7orf55;Putative RNA-binding protein Luc7-like 2	0.928462	22.5577	1.26143	0.221236	0.694631	-4.8696
8893	EIF2B5	Q13144;E9PC74;C9JRD9	Translation initiation factor eIF-2B subunit epsilon	0.592283	21.2641	1.26213	0.220989	0.694631	-4.86888
10542	LAMTOR5	O43504;R4GMU8;E9PLX3;A0A0C4DGV4	Ragulator complex protein LAMTOR5	-0.549005	23.9928	-1.26118	0.221327	0.694631	-4.86987
2632	GBE1	Q04446;E9PGM4	1,4-alpha-glucan-branching enzyme	-0.624777	22.5276	-1.26406	0.22031	0.694631	-4.86688
10516	FBLN5	Q9UBX5;G3V4U0;G3XA98	Fibulin-5	-1.10814	23.549	-1.26366	0.22045	0.694631	-4.86729
5880	RAC2	P15153;B1AH77;B1AH80;B1AH78	Ras-related C3 botulinum toxin substrate 2	0.820558	21.7961	1.25487	0.223564	0.695806	-4.87638
10946	SF3A3	Q12874	Splicing factor 3A subunit 3	0.745713	23.7311	1.25408	0.223843	0.695806	-4.87719
9584	RBM39	Q14498;H0Y4X3;Q14498-3;Q14498-2;G3XAC6	RNA-binding protein 39	0.731517	23.6517	1.2581	0.222414	0.695806	-4.87304
644	BLVRA	P53004	Biliverdin reductase A	0.498253	22.386	1.25475	0.223607	0.695806	-4.8765
2548	GAA	P10253	Lysosomal alpha-glucosidase;76 kDa lysosomal alpha-glucosidase;70 kDa lysosomal alpha-glucosidase	-0.658572	28.6336	-1.25532	0.223401	0.695806	-4.87591
199	AIF1	P55008;Q5STX8	Allograft inflammatory factor 1	-0.680787	22.2762	-1.25492	0.223546	0.695806	-4.87633
1781	DYNC1I2	Q13409;Q13409-3;Q13409-2;Q13409-7;Q13409-6;Q13409-5	Cytoplasmic dynein 1 intermediate chain 2	1.00792	24.034	1.25093	0.224968	0.696182	-4.88043
6626	SNRPA	P09012;M0R0G9;M0QXK2;M0R221;M0R2B8;M0R268	U1 small nuclear ribonucleoprotein A	0.890932	23.0004	1.24218	0.228112	0.696182	-4.88939
9531	BAG3	O95817;C9JFK9	BAG family molecular chaperone regulator 3	0.760148	22.9907	1.25199	0.22459	0.696182	-4.87934
26227	PHGDH	O43175;Q5SZU1	D-3-phosphoglycerate dehydrogenase	0.695275	26.2707	1.24875	0.225747	0.696182	-4.88266
23071	ERP44	Q9BS26	Endoplasmic reticulum resident protein 44	0.666147	25.3049	1.24329	0.22771	0.696182	-4.88825
29082	CHMP4A	Q9BY43;Q9BY43-2;H0YIN6;E9PQI5;E9PQ80	Charged multivesicular body protein 4a	0.596002	21.3292	1.2441	0.227418	0.696182	-4.88742
5868	RAB5A	P20339;P20339-2	Ras-related protein Rab-5A	0.49977	22.0749	1.24108	0.228512	0.696182	-4.89052
6205	RPS11	P62280;M0QZC5	40S ribosomal protein S11	0.496792	26.2843	1.24094	0.228561	0.696182	-4.89065
51503	CWC15	Q9P013	Spliceosome-associated protein CWC15 homolog	0.488297	22.3803	1.24081	0.228608	0.696182	-4.89079
9554	SEC22B	O75396	Vesicle-trafficking protein SEC22b	0.453307	24.6779	1.24645	0.226573	0.696182	-4.88502
9532	BAG2	O95816;O95816-2	BAG family molecular chaperone regulator 2	-0.542478	24.1106	-1.24198	0.228186	0.696182	-4.8896
721	C4B	P0C0L5	Complement C4-B;Complement C4 beta chain;Complement C4-B alpha chain;C4a anaphylatoxin;C4b-B;C4d-B;Complement C4 gamma chain	-0.778747	27.8317	-1.24481	0.227163	0.696182	-4.8867
5754	PTK7	Q13308;Q13308-5;Q13308-4;Q13308-6;Q86X91;Q13308-3;Q13308-2;F8WDG7	Inactive tyrosine-protein kinase 7	-0.942462	22.3539	-1.24991	0.225333	0.696182	-4.88148
2180	ACSL1	P33121;E7EPM6;P33121-2;P33121-3;B7Z3Z9	Long-chain-fatty-acid--CoA ligase 1	1.17415	23.2546	1.2385	0.229443	0.69655	-4.89314
3312	HSPA8	P11142;E9PKE3;E9PNE6;P11142-2;A8K7Q2	Heat shock cognate 71 kDa protein	0.344655	28.5683	1.23947	0.229094	0.69655	-4.89216
5701	PSMC2	P35998;P35998-2	26S protease regulatory subunit 7	0.868843	23.4436	1.2374	0.229844	0.696681	-4.89426
1280	COL2A1	P02458;P02458-1	Collagen alpha-1(II) chain;Collagen alpha-1(II) chain;Chondrocalcin	-1.7795	24.6214	-1.23489	0.23076	0.698371	-4.89682
6144	RPL21	P46778;G3V1B3;M0R181	60S ribosomal protein L21	0.65837	23.6744	1.22549	0.234205	0.699788	-4.90634
11331	PHB2	Q99623;J3KPX7;F5GY37;Q99623-2;F5GWA7;F5H3X6	Prohibitin-2	0.653502	26.586	1.22387	0.234802	0.699788	-4.90797
8826	IQGAP1	P46940;H0YLE8	Ras GTPase-activating-like protein IQGAP1	0.615717	26.1092	1.22803	0.233271	0.699788	-4.90377
5693	PSMB5	P28074;P28074-3	Proteasome subunit beta type-5	0.528307	24.467	1.22613	0.233969	0.699788	-4.90569
4736	RPL10A	P62906	60S ribosomal protein L10a	0.524907	25.7781	1.22754	0.23345	0.699788	-4.90427
51596	CUTA	O60888-3;O60888;O60888-2;C9IZG4	Protein CutA	-0.45848	24.6285	-1.22639	0.233873	0.699788	-4.90543
283742	FAM98B	Q52LJ0-2;Q52LJ0	Protein FAM98B	-0.591698	21.7034	-1.22399	0.234756	0.699788	-4.90785
4155	MBP	P02686;P02686-2;J3QQK6;P02686-4;P02686-3;P02686-5;J3KT34;F5H7N4;F8WEU6;E9PNZ1;E9PMR5;H0YF02;E9PKX9;H0YEA2;E9PJ72;J3QL64;J3KS94;J3QKL5;A8MZH3;H7BYR8;P02686-6	Myelin basic protein	-0.682313	24.1629	-1.22382	0.234819	0.699788	-4.90802
3849	KRT2	P35908	Keratin, type II cytoskeletal 2 epidermal	-0.69119	33.3935	-1.23087	0.232226	0.699788	-4.90089
1041	CDSN	Q15517;Q2L6G8;G8JLG2	Corneodesmosin	-0.79196	25.0858	-1.228	0.233279	0.699788	-4.9038
374659	HDDC3	Q8N4P3;H0YNP9;Q8N4P3-2	Guanosine-3,5-bis(diphosphate) 3-pyrophosphohydrolase MESH1	0.745558	21.8981	1.22058	0.236018	0.702288	-4.91128
10128	LRPPRC	P42704	Leucine-rich PPR motif-containing protein, mitochondrial	1.40346	23.6899	1.21611	0.237682	0.703345	-4.91578
51109	RDH11	Q8TC12;Q8TC12-2;G3V2G6;H0YJ46;Q8TC12-3;G3V234	Retinol dehydrogenase 11	1.0436	25.5089	1.19439	0.245885	0.703345	-4.9374
5493	PPL	O60437;K7EKI8;K7EQ71	Periplakin	1.03655	24.9605	1.21187	0.239267	0.703345	-4.92002
57142	RTN4	Q9NQC3;Q9NQC3-2;Q9NQC3-5;F8W914	Reticulon-4;Reticulon	0.997973	24.4105	1.2148	0.23817	0.703345	-4.91709
987	LRBA	P50851-2;E9PEM5	Lipopolysaccharide-responsive and beige-like anchor protein	0.926388	24.4735	1.20659	0.241252	0.703345	-4.9253
8508	NIPSNAP1	Q9BPW8;H7C2U6	Protein NipSnap homolog 1	0.811367	23.0973	1.20315	0.242549	0.703345	-4.92871
9217	VAPB	O95292	Vesicle-associated membrane protein-associated protein B/C	0.797337	23.5905	1.1932	0.246341	0.703345	-4.93858
128	ADH5	P11766;H0YAG8	Alcohol dehydrogenase class-3	0.760537	25.6098	1.1919	0.246838	0.703345	-4.93986
57506	MAVS	Q7Z434;Q7Z434-4	Mitochondrial antiviral-signaling protein	0.745672	22.3969	1.19259	0.246572	0.703345	-4.93917
23191	CYFIP1	Q7L576;Q7L576-2;A0A0G2JR96;A0A0G2JQT1	Cytoplasmic FMR1-interacting protein 1	0.726415	23.1767	1.21374	0.238566	0.703345	-4.91815
6774	STAT3	P40763;P40763-2;P40763-3;G8JLH9	Signal transducer and activator of transcription 3;Signal transducer and activator of transcription	0.664113	22.3266	1.1962	0.245192	0.703345	-4.93561
220	ALDH1A3	P47895;H0Y2X5	Aldehyde dehydrogenase family 1 member A3	0.621385	24.8601	1.20342	0.242446	0.703345	-4.92844
10654	PMVK	Q15126	Phosphomevalonate kinase	0.57414	23.0544	1.21109	0.239558	0.703345	-4.9208
6745	SSR1	P43307;C9J3L8;C9J5W0;E9PAL7;C9IZQ1;P43307-2	Translocon-associated protein subunit alpha	0.55032	22.9394	1.19218	0.246732	0.703345	-4.93958
5695	PSMB7	Q99436	Proteasome subunit beta type-7	0.507315	24.6953	1.19299	0.246421	0.703345	-4.93878
51121	RPL26L1	P61254;J3KTJ8;J3QRI7;J3QQQ9;J3QQV1;J3QRC4;Q9UNX3;E5RIT6	60S ribosomal protein L26;60S ribosomal protein L26-like 1	0.503127	24.5421	1.19672	0.244993	0.703345	-4.93509
6154	RPL26	P61254;J3KTJ8;J3QRI7;J3QQQ9;J3QQV1;J3QRC4;Q9UNX3;E5RIT6	60S ribosomal protein L26;60S ribosomal protein L26-like 1	0.503127	24.5421	1.19672	0.244993	0.703345	-4.93509
25796	PGLS	O95336;M0R261;M0R0U3	6-phosphogluconolactonase	0.415908	25.8052	1.20455	0.24202	0.703345	-4.92732
4001	LMNB1	P20700;E9PBF6;A0A0D9SFE5	Lamin-B1	0.39817	25.6956	1.20032	0.243625	0.703345	-4.93153
5245	PHB	P35232;C9JW96;C9JZ20;E7ESE2;E9PCW0;P35232-2	Prohibitin	0.392712	26.9157	1.19311	0.246372	0.703345	-4.93866
87	ACTN1	P12814	Alpha-actinin-1	-0.521207	28.1445	-1.19616	0.245207	0.703345	-4.93564
83548	COG3	Q96JB2;Q96JB2-2	Conserved oligomeric Golgi complex subunit 3	-0.56415	22.2228	-1.2063	0.241358	0.703345	-4.92558
4724	NDUFS4	O43181;H0Y9M8	NADH dehydrogenase [ubiquinone] iron-sulfur protein 4, mitochondrial	-0.570437	22.092	-1.20061	0.243514	0.703345	-4.93124
5345	SERPINF2	P08697;C9JMH6;C9JPV4;A0A0G2JPA8;P08697-2	Alpha-2-antiplasmin	-0.583038	24.7243	-1.20853	0.24052	0.703345	-4.92336
3688	ITGB1	P05556;P05556-2;P05556-5;P05556-4;P05556-3	Integrin beta-1	-0.598923	24.5921	-1.20584	0.241532	0.703345	-4.92604
383	ARG1	P05089;P05089-2;P05089-3	Arginase-1	-0.717065	25.3704	-1.21339	0.238696	0.703345	-4.9185
7533	YWHAH	Q04917;A2IDB2	14-3-3 protein eta	-0.752625	25.0209	-1.19282	0.246484	0.703345	-4.93894
1356	CP	P00450;E9PFZ2;H7C5R1	Ceruloplasmin	-0.961877	24.6529	-1.19853	0.244303	0.703345	-4.9333
57619	SHROOM3	Q8TF72	Protein Shroom3	-1.74989	25.1497	-1.20501	0.241848	0.703345	-4.92687
283987	HID1	Q8IV36;Q8IV36-2;Q8IV36-3	Protein HID1	1.0922	23.6266	1.16979	0.255431	0.703858	-4.96149
337	APOA4	P06727	Apolipoprotein A-IV	1.03821	22.9475	1.16728	0.256418	0.703858	-4.96391
6165	RPL35A	P18077;C9K025;F8WBS5;F8WB72	60S ribosomal protein L35a	0.930688	23.7609	1.16321	0.258027	0.703858	-4.96785
8673	VAMP8	Q9BV40;B8ZZT4	Vesicle-associated membrane protein 8	0.79445	22.5149	1.17383	0.253842	0.703858	-4.95755
3799	KIF5B	P33176	Kinesin-1 heavy chain	0.711277	22.7731	1.16897	0.255751	0.703858	-4.96228
57095	PITHD1	Q9GZP4;Q9GZP4-2	PITH domain-containing protein 1	0.685463	22.9549	1.16481	0.257394	0.703858	-4.96631
2778	GNAS	P63092;Q5JWF2-2;Q5JWF2;P63092-3;P63092-2;P63092-4;A0A0A0MR13	Guanine nucleotide-binding protein G(s) subunit alpha isoforms short;Guanine nucleotide-binding protein G(s) subunit alpha isoforms XLas	0.685285	22.9048	1.1769	0.252644	0.703858	-4.95457
10952	SEC61B	P60468;S4R3B5	Protein transport protein Sec61 subunit beta	0.620663	21.2658	1.18119	0.250972	0.703858	-4.95037
3005	H1F0	P07305;P07305-2	Histone H1.0;Histone H1.0, N-terminally processed	0.593572	28.1467	1.18657	0.248889	0.703858	-4.9451
79956	ERMP1	Q7Z2K6;E7ER77	Endoplasmic reticulum metallopeptidase 1	0.575172	21.328	1.17222	0.254473	0.703858	-4.95912
1890	TYMP	P19971;P19971-2;C9JGI3	Thymidine phosphorylase	0.573668	24.0793	1.16785	0.256194	0.703858	-4.96337
1891	ECH1	Q13011;M0R248	Delta(3,5)-Delta(2,4)-dienoyl-CoA isomerase, mitochondrial	0.563962	26.5115	1.16512	0.257273	0.703858	-4.96601
5756	TWF1	Q12792;Q12792-3;Q12792-4;F8VS81	Twinfilin-1	0.538277	24.134	1.18353	0.250065	0.703858	-4.94809
10970	CKAP4	Q07065	Cytoskeleton-associated protein 4	0.527485	26.1141	1.17186	0.254614	0.703858	-4.95947
10016	PDCD6	O75340;O75340-2;A0A024QZ42	Programmed cell death protein 6	0.506032	23.0121	1.19044	0.247396	0.703858	-4.94129
6128	RPL6	Q02878	60S ribosomal protein L6	0.499928	26.4013	1.18244	0.250487	0.703858	-4.94915
821	CANX	P27824;P27824-2;P27824-3	Calnexin	0.383518	26.0923	1.17978	0.251521	0.703858	-4.95176
158078	EEF1A1P5	P68104;Q5VTE0;A0A087WVQ9;P68104-2;A0A087WV01	Elongation factor 1-alpha 1;Putative elongation factor 1-alpha-like 3;Elongation factor 1-alpha	0.348245	29.3108	1.16998	0.255355	0.703858	-4.9613
1915	EEF1A1	P68104;Q5VTE0;A0A087WVQ9;P68104-2;A0A087WV01	Elongation factor 1-alpha 1;Putative elongation factor 1-alpha-like 3;Elongation factor 1-alpha	0.348245	29.3108	1.16998	0.255355	0.703858	-4.9613
2771	GNAI2	P04899;P04899-4;P04899-6;P04899-3;P04899-5;P04899-2	Guanine nucleotide-binding protein G(i) subunit alpha-2	0.321992	25.3811	1.16274	0.258214	0.703858	-4.9683
10910	SUGT1	Q9Y2Z0;Q9Y2Z0-2	Suppressor of G2 allele of SKP1 homolog	-0.382587	24.0039	-1.16421	0.257633	0.703858	-4.96689
5208	PFKFB2	O60825;O60825-2	6-phosphofructo-2-kinase/fructose-2,6-bisphosphatase 2;6-phosphofructo-2-kinase;Fructose-2,6-bisphosphatase	-0.480815	21.8097	-1.18137	0.250901	0.703858	-4.95019
5213	PFKM	P08237;P08237-3;P08237-2	ATP-dependent 6-phosphofructokinase, muscle type	-0.484887	21.1554	-1.16334	0.257978	0.703858	-4.96773
60	ACTB	P60709	Actin, cytoplasmic 1;Actin, cytoplasmic 1, N-terminally processed	-0.493637	22.8599	-1.18653	0.248905	0.703858	-4.94514
1508	CTSB	P07858	Cathepsin B;Cathepsin B light chain;Cathepsin B heavy chain	-0.511062	27.3836	-1.16928	0.25563	0.703858	-4.96198
375790	AGRN	O00468-6;O00468-7;O00468;O00468-3;O00468-5;O00468-4;A0A087X208;O00468-2	Agrin;Agrin N-terminal 110 kDa subunit;Agrin C-terminal 110 kDa subunit;Agrin C-terminal 90 kDa fragment;Agrin C-terminal 22 kDa fragment	-0.51556	24.9359	-1.17476	0.253478	0.703858	-4.95665
3043	HBB	P68871;F8W6P5	Hemoglobin subunit beta;LVV-hemorphin-7;Spinorphin	-0.568453	29.8723	-1.16926	0.255637	0.703858	-4.962
6455	SH3GL1	Q99961;Q99961-3;Q99961-2;M0R2K6;M0QYE0;M0R0I3	Endophilin-A2	-0.656085	21.9713	-1.18309	0.250235	0.703858	-4.94851
27020	NPTN	Q9Y639;Q9UFM8;Q9Y639-3;Q9Y639-1;Q9Y639-4;Q9Y639-5;H3BQ94	Neuroplastin	-0.664398	21.6026	-1.18783	0.248401	0.703858	-4.94386
6252	RTN1	Q16799	Reticulon-1	-0.743373	22.2069	-1.18931	0.247831	0.703858	-4.9424
3073	HEXA	P06865;H3BS10;H3BP20;H3BTD4;H3BU85	Beta-hexosaminidase subunit alpha;Beta-hexosaminidase	-0.787267	26.6443	-1.16932	0.255615	0.703858	-4.96194
3014	H2AFX	P16104	Histone H2AX	0.993518	24.4279	1.16116	0.258842	0.704585	-4.96983
64087	MCCC2	Q9HCC0;Q9HCC0-2;D6RD67;D6RDF7	Methylcrotonoyl-CoA carboxylase beta chain, mitochondrial	1.53058	25.8365	1.15469	0.261423	0.705034	-4.97605
7574	ZNF26	P17031;F5H6R4	Zinc finger protein 26	0.879383	22.306	1.1526	0.262263	0.705034	-4.97806
51762	RAB8B	Q92930;H0YNE9;H0YMN7	Ras-related protein Rab-8B	0.812925	21.5857	1.15699	0.260505	0.705034	-4.97385
22827	PUF60	Q9UHX1-6;Q9UHX1-5;Q9UHX1;Q9UHX1-4;Q9UHX1-3;Q9UHX1-2;E9PN18;E9PQ56;H0YEM1;E9PMU7	Poly(U)-binding-splicing factor PUF60	0.723237	22.4259	1.15438	0.261548	0.705034	-4.97635
54936	ADPRHL2	Q9NX46	Poly(ADP-ribose) glycohydrolase ARH3	0.609993	22.0623	1.15417	0.261632	0.705034	-4.97655
1345	COX6C	P09669	Cytochrome c oxidase subunit 6C	0.512863	23.8213	1.156	0.260901	0.705034	-4.9748
23451	SF3B1	O75533	Splicing factor 3B subunit 1	0.453657	24.3331	1.15469	0.261424	0.705034	-4.97606
353	APRT	P07741;P07741-2;H3BQB1;H3BQF1;H3BQZ9	Adenine phosphoribosyltransferase	0.433232	26.363	1.15345	0.26192	0.705034	-4.97724
5878	RAB5C	P51148;P51148-2;K7ERI8;K7ERQ8;F8VVK3	Ras-related protein Rab-5C	0.325887	24.0855	1.15435	0.261559	0.705034	-4.97638
26275	HIBCH	Q6NVY1;A0A087WXI1;Q6NVY1-2	3-hydroxyisobutyryl-CoA hydrolase, mitochondrial	0.894282	23.6101	1.15089	0.26295	0.705908	-4.9797
9908	G3BP2	Q9UN86;Q9UN86-2	Ras GTPase-activating protein-binding protein 2	0.787145	22.9181	1.14234	0.266402	0.706779	-4.98785
3313	HSPA9	P38646	Stress-70 protein, mitochondrial	0.555318	27.4996	1.14256	0.266314	0.706779	-4.98764
9588	PRDX6	P30041	Peroxiredoxin-6	0.529443	27.9517	1.14311	0.266092	0.706779	-4.98712
6499	SKIV2L	Q15477	Helicase SKI2W	0.50164	21.4658	1.14427	0.265619	0.706779	-4.98601
439	ASNA1	O43681;A0A087WXS7;K7ERW9	ATPase ASNA1	0.466047	21.2925	1.14507	0.265296	0.706779	-4.98525
7174	TPP2	P29144;Q5VZU9	Tripeptidyl-peptidase 2	0.46453	21.053	1.14758	0.264283	0.706779	-4.98286
3326	HSP90AB1	P08238	Heat shock protein HSP 90-beta	0.354407	28.1988	1.14407	0.265702	0.706779	-4.98621
51260	PBDC1	Q9BVG4;A6NDF3	Protein PBDC1	-0.52387	21.6013	-1.14176	0.266638	0.706779	-4.9884
2739	GLO1	Q04760;Q04760-2	Lactoylglutathione lyase	-0.538342	27.4574	-1.1476	0.264273	0.706779	-4.98284
89777	SERPINB12	Q96P63;Q96P63-2	Serpin B12	-0.63476	25.0223	-1.14028	0.267241	0.706779	-4.98981
1810	DR1	Q01658	Protein Dr1	-1.207	24.0443	-1.14023	0.267263	0.706779	-4.98986
2539	G6PD	P11413;P11413-2;P11413-3;E7EUI8;E7EM57;E9PD92	Glucose-6-phosphate 1-dehydrogenase	0.58974	23.8232	1.13819	0.268093	0.707517	-4.99179
10540	DCTN2	Q13561;Q13561-3;Q13561-2;F8W1I6;H0YI98;F8VW18	Dynactin subunit 2	-0.74736	22.4557	-1.13687	0.268631	0.707517	-4.99304
1991	ELANE	P08246	Neutrophil elastase	-1.03914	23.9598	-1.13726	0.268472	0.707517	-4.99267
3030	HADHA	P40939	Trifunctional enzyme subunit alpha, mitochondrial;Long-chain enoyl-CoA hydratase;Long chain 3-hydroxyacyl-CoA dehydrogenase	0.886905	25.4407	1.12932	0.271728	0.708025	-5.00017
354	KLK3	P07288;M0R1F0;P07288-5;P07288-2;Q8NCW4;P07288-3;M0QZF9;M0R294	Prostate-specific antigen	0.830167	29.7371	1.1258	0.273181	0.708025	-5.00348
7332	UBE2L3	P68036;P68036-3;P68036-2;A0A0B4J2G9	Ubiquitin-conjugating enzyme E2 L3	0.782115	24.1577	1.12563	0.273254	0.708025	-5.00364
5198	PFAS	O15067	Phosphoribosylformylglycinamidine synthase	0.776917	22.1566	1.12523	0.273419	0.708025	-5.00402
9696	CROCC	Q5TZA2;Q5TZA2-2;B1AKD8	Rootletin	0.71753	23.3547	1.12694	0.272712	0.708025	-5.00241
23597	ACOT9	Q9Y305;H7C5Q2;Q9Y305-3;Q9Y305-2;Q9Y305-4;C9J7L8	Acyl-coenzyme A thioesterase 9, mitochondrial	0.642168	21.1161	1.12772	0.272388	0.708025	-5.00168
3300	DNAJB2	P25686;C9JXB9;P25686-2;C9JRD2;C9J1G2;E7ETU0;C9JX00	DnaJ homolog subfamily B member 2	0.632837	22.6163	1.12828	0.272157	0.708025	-5.00115
29937	NENF	Q9UMX5	Neudesin	0.593415	21.4952	1.12492	0.273547	0.708025	-5.00431
6137	RPL13	P26373;P26373-2;J3QSB4	60S ribosomal protein L13	0.529075	26.1324	1.13332	0.270084	0.708025	-4.9964
8766	RAB11A	Q15907;Q15907-2;P62491;H3BMH2;H3BSC1;P62491-2	Ras-related protein Rab-11B;Ras-related protein Rab-11A	0.332917	26.4766	1.12906	0.271835	0.708025	-5.00041
9230	RAB11B	Q15907;Q15907-2;P62491;H3BMH2;H3BSC1;P62491-2	Ras-related protein Rab-11B;Ras-related protein Rab-11A	0.332917	26.4766	1.12906	0.271835	0.708025	-5.00041
54331	GNG2	P59768;G3V2C9;G3V3J9;G3V2N0	Guanine nucleotide-binding protein G(I)/G(S)/G(O) subunit gamma-2;Guanine nucleotide-binding protein subunit gamma	-0.59183	21.6276	-1.12909	0.271826	0.708025	-5.00039
8498	RANBP3	Q9H6Z4;Q9H6Z4-2;Q9H6Z4-3;B7Z7F3	Ran-binding protein 3	-0.733678	22.8226	-1.13332	0.270083	0.708025	-4.9964
10226	PLIN3	O60664;O60664-4;O60664-3;K7ERZ3;O60664-2	Perilipin-3	0.477407	24.8145	1.12376	0.27403	0.708226	-5.0054
7417	VDAC2	P45880;A0A0A0MR02;P45880-2;P45880-1;Q5JSD2;Q5JSD1	Voltage-dependent anion-selective channel protein 2	0.35259	25.8759	1.1221	0.274715	0.708226	-5.00695
9352	TXNL1	O43396;K7ER96	Thioredoxin-like protein 1	-0.495535	23.0853	-1.12263	0.274497	0.708226	-5.00646
1362	CPD	O75976;O75976-2	Carboxypeptidase D	0.6338	22.3426	1.12087	0.275226	0.708607	-5.0081
55	ACPP	P15309;P15309-2;P15309-3	Prostatic acid phosphatase;PAPf39	0.969643	29.6298	1.10833	0.280478	0.709579	-5.01977
788	SLC25A20	O43772;C9JPE1	Mitochondrial carnitine/acylcarnitine carrier protein	0.896898	23.0187	1.10352	0.282512	0.709579	-5.02422
6772	STAT1	P42224;P42224-2;J3KPM9	Signal transducer and activator of transcription 1-alpha/beta;Signal transducer and activator of transcription	0.758645	23.2418	1.11395	0.278118	0.709579	-5.01456
5813	PURA	Q00577	Transcriptional activator protein Pur-alpha	0.743157	24.8467	1.10979	0.279862	0.709579	-5.01842
2788	GNG7	O60262;K7ESC6	Guanine nucleotide-binding protein G(I)/G(S)/G(O) subunit gamma-7;Guanine nucleotide-binding protein subunit gamma	0.666635	23.3718	1.11103	0.279345	0.709579	-5.01727
3015	H2AFZ	Q71UI9;P0C0S5;C9J0D1;Q71UI9-4;Q71UI9-2;Q71UI9-3;C9J386	Histone H2A.V;Histone H2A.Z;Histone H2A	0.547957	23.7724	1.10416	0.282242	0.709579	-5.02363
94239	H2AFV	Q71UI9;P0C0S5;C9J0D1;Q71UI9-4;Q71UI9-2;Q71UI9-3;C9J386	Histone H2A.V;Histone H2A.Z;Histone H2A	0.547957	23.7724	1.10416	0.282242	0.709579	-5.02363
51079	NDUFA13	Q9P0J0;Q9P0J0-2;U3KQP3;B4DEZ3;K7EJE1;E7ENQ6	NADH dehydrogenase [ubiquinone] 1 alpha subcomplex subunit 13	0.508258	23.2436	1.10948	0.279995	0.709579	-5.01871
1315	COPB1	P53618;E9PP73	Coatomer subunit beta	0.497733	24.4151	1.1059	0.281507	0.709579	-5.02203
22872	SEC31A	O94979;O94979-9;D6REX3;O94979-6;O94979-3;O94979-10;O94979-4;O94979-2;O94979-8;D6RHZ5;H7BXG7;O94979-7;O94979-5	Protein transport protein Sec31A	0.49566	25.6963	1.10999	0.279778	0.709579	-5.01823
9632	SEC24C	P53992;G5EA31	Protein transport protein Sec24C	0.447723	23.7631	1.1035	0.282521	0.709579	-5.02424
51164	DCTN4	Q9UJW0;Q9UJW0-3;E5RI97	Dynactin subunit 4	0.324427	20.7556	1.10532	0.281752	0.709579	-5.02256
5906	RAP1A	P61224;P61224-2;P61224-3;P62834;E7ESV4;F5H7Y6;A6NIZ1;F5GX62;A0A075B6Q0;P61224-4;F5H823;B7ZB78;F5GZG1;F5H004	Ras-related protein Rap-1b;Ras-related protein Rap-1A;Ras-related protein Rap-1b-like protein	-0.305862	26.1502	-1.10889	0.280243	0.709579	-5.01925
5908	RAP1B	P61224;P61224-2;P61224-3;P62834;E7ESV4;F5H7Y6;A6NIZ1;F5GX62;A0A075B6Q0;P61224-4;F5H823;B7ZB78;F5GZG1;F5H004	Ras-related protein Rap-1b;Ras-related protein Rap-1A;Ras-related protein Rap-1b-like protein	-0.305862	26.1502	-1.10889	0.280243	0.709579	-5.01925
50804	MYEF2	A0A0A0MQW0;A0A0A0MR39;Q9P2K5;Q9P2K5-2;A0A087WUT0;A0A0C4DGV1	Myelin expression factor 2	-0.46525	22.5165	-1.10991	0.279815	0.709579	-5.01831
9491	PSMF1	Q92530;Q5QPM7;H0Y555;F5H4Z3	Proteasome inhibitor PI31 subunit	-0.467708	23.3991	-1.11498	0.277684	0.709579	-5.0136
7414	VCL	P18206;P18206-2;Q5JQ13	Vinculin	-0.565737	28.9967	-1.1095	0.279985	0.709579	-5.01869
374897	SBSN	Q6UWP8;Q6UWP8-2	Suprabasin	-0.674218	26.4635	-1.10938	0.280038	0.709579	-5.0188
5265	SERPINA1	P01009;P01009-2;P01009-3	Alpha-1-antitrypsin;Short peptide from AAT	-0.893465	22.8428	-1.10616	0.281398	0.709579	-5.02179
10587	TXNRD2	Q9NNW7;E7ENA2;D3YTF9;Q9NNW7-2;D3YTF8;A0A096LPK7;A0A096LNN4;Q9NNW7-3;A0A096LPD9;E7EWK1	Thioredoxin reductase 2, mitochondrial	1.31117	23.2212	1.10206	0.283133	0.710201	-5.02557
11187	PKP3	Q9Y446;Q9Y446-2	Plakophilin-3	0.63224	23.2373	1.10088	0.283635	0.710545	-5.02666
642	BLMH	Q13867;K7ESE8;K7ES02;J3KSD8	Bleomycin hydrolase	-0.543285	25.053	-1.09942	0.284256	0.711189	-5.028
4677	NARS	O43776	Asparagine--tRNA ligase, cytoplasmic	0.607497	23.586	1.09737	0.285131	0.712462	-5.02989
832	CAPZB	P47756-2;B1AK87;B1AK88;B1AK85	F-actin-capping protein subunit beta	0.319123	26.1865	1.0959	0.285756	0.713109	-5.03123
9943	OXSR1	O95747;C9JIG9	Serine/threonine-protein kinase OSR1	0.575995	24.6059	1.08888	0.288772	0.716899	-5.03766
3417	IDH1	O75874;C9J4N6	Isocitrate dehydrogenase [NADP] cytoplasmic	0.454312	29.1051	1.08723	0.289482	0.716899	-5.03916
5869	RAB5B	P61020;P61020-2;F8VUA5	Ras-related protein Rab-5B	0.346972	23.5832	1.08742	0.289397	0.716899	-5.03898
1155	TBCB	Q99426;K7EK42;K7EP07;Q99426-2	Tubulin-folding cofactor B	-0.386478	24.378	-1.08873	0.288834	0.716899	-5.03779
2335	FN1	P02751;P02751-17;P02751-3;P02751-5;P02751-10;P02751-6;P02751-9;P02751-14;P02751-8;P02751-7;P02751-15;P02751-13;P02751-11;P02751-4;P02751-12	Fibronectin;Anastellin;Ugl-Y1;Ugl-Y2;Ugl-Y3	-0.499967	27.4191	-1.08832	0.289011	0.716899	-5.03816
23303	KIF13B	Q9NQT8	Kinesin-like protein KIF13B	-0.740627	21.8957	-1.09111	0.287809	0.716899	-5.03561
1665	DHX15	O43143	Pre-mRNA-splicing factor ATP-dependent RNA helicase DHX15	0.959962	23.3255	1.0836	0.291052	0.719873	-5.04246
56944	OLFML3	Q9NRN5;Q9NRN5-2;B4DNG0;Q9NRN5-3	Olfactomedin-like protein 3	-0.728963	24.4787	-1.08105	0.292157	0.720777	-5.04477
3503	IGHG4	P01861;A0A0G2JPD4	Ig gamma-4 chain C region	-0.811963	22.6919	-1.08181	0.291828	0.720777	-5.04409
10551	AGR2	O95994;B5MC07;C9J3E2	Anterior gradient protein 2 homolog	0.945388	26.5365	1.07512	0.294739	0.722575	-5.05013
10109	ARPC2	O15144	Actin-related protein 2/3 complex subunit 2	0.687977	23.7945	1.07534	0.294644	0.722575	-5.04993
6132	RPL8	P62917;E9PKZ0;G3V1A1;E9PKU4;E9PP36	60S ribosomal protein L8	0.471085	26.8337	1.07733	0.293775	0.722575	-5.04814
8544	PIR	O00625	Pirin	-0.48343	21.7469	-1.07842	0.293301	0.722575	-5.04715
4646	MYO6	Q9UM54-6;A0A0A0MRM8;Q9UM54;Q9UM54-5;Q9UM54-4;E7EW20;Q9UM54-2;Q9UM54-1	Unconventional myosin-VI	-1.01283	22.6827	-1.07545	0.294597	0.722575	-5.04984
56616	DIABLO	Q9NR28;A0A024RBT2;Q9NR28-2;F5H796;Q9NR28-3;F5GXT8;F5GX50	Diablo homolog, mitochondrial	-0.640642	24.1941	-1.07168	0.296247	0.725359	-5.05323
4924	NUCB1	Q02818;H7BZI1	Nucleobindin-1	0.424728	26.0815	1.06722	0.29821	0.729249	-5.05724
48	ACO1	P21399	Cytoplasmic aconitate hydratase	-0.443662	24.1512	-1.06624	0.298643	0.729392	-5.05812
10257	ABCC4	O15439;O15439-2;O15439-4;O15439-3	Multidrug resistance-associated protein 4	0.886093	22.4574	1.05565	0.303341	0.731818	-5.06756
5318	PKP2	Q99959;Q99959-2;B8QGS9	Plakophilin-2	0.809848	21.5925	1.06126	0.300843	0.731818	-5.06256
80381	CD276	Q5ZPR3;A0A0C4DGH0;Q5ZPR3-3;Q5ZPR3-4;H0YL10;Q5ZPR3-2	CD276 antigen	0.726175	21.4603	1.06262	0.300242	0.731818	-5.06135
5591	PRKDC	P78527;P78527-2	DNA-dependent protein kinase catalytic subunit	0.691463	25.3069	1.05843	0.3021	0.731818	-5.06508
11163	NUDT4	Q9NZJ9;Q9NZJ9-2	Diphosphoinositol polyphosphate phosphohydrolase 2	0.57452	23.0352	1.05618	0.303102	0.731818	-5.06708
51599	LSR	Q86X29;S4R3V8;Q86X29-6;Q86X29-5;Q86X29-4;Q86X29-3;Q86X29-2	Lipolysis-stimulated lipoprotein receptor	0.536178	22.1375	1.0589	0.301893	0.731818	-5.06467
51065	RPS27L	Q71UM5;H0YMV8;C9JLI6	40S ribosomal protein S27-like;40S ribosomal protein S27	0.443093	24.4546	1.05881	0.301933	0.731818	-5.06475
55696	RBM22	Q9NW64;Q9NW64-2;E5RJW4	Pre-mRNA-splicing factor RBM22	0.429188	21.1014	1.05491	0.30367	0.731818	-5.06821
1937	EEF1G	P26641;P26641-2	Elongation factor 1-gamma	0.360858	26.334	1.05469	0.303767	0.731818	-5.0684
2745	GLRX	P35754	Glutaredoxin-1	-0.340267	23.43	-1.05729	0.302608	0.731818	-5.0661
1410	CRYAB	P02511;E9PR44;A0A024R3B9;E9PNH7;E9PJL7	Alpha-crystallin B chain	-0.457567	25.4594	-1.05934	0.301697	0.731818	-5.06428
6286	S100P	P25815	Protein S100-P	1.2072	22.8411	1.05249	0.304751	0.733284	-5.07035
7163	TPD52	P55327-4;P55327-2;P55327-3;P55327;P55327-5;P55327-6;P55327-7;E5RFR7	Tumor protein D52	0.850403	24.0381	1.04937	0.306154	0.733617	-5.07312
8880	FUBP1	Q96AE4;Q96AE4-2;E9PEB5	Far upstream element-binding protein 1	0.415665	26.1005	1.04799	0.306771	0.733617	-5.07433
10204	NUTF2	P61970;H3BRV9	Nuclear transport factor 2	0.377248	25.2293	1.0512	0.305329	0.733617	-5.07149
3045	HBD	P02042;E9PFT6;E9PEW8	Hemoglobin subunit delta	-0.575112	24.1088	-1.04892	0.306353	0.733617	-5.07351
2273	FHL1	Q13642-5;Q13642-1;Q13642-4;Q5JXI8;Q13642;Q5JXI2;A0A0D9SFZ9;Q5JXH8;Q5JXH7;Q5JXI3;Q13642-3;A0A0D9SFI6;A0A0D9SFB0;Q5JXH9;A0A0D9SGB2;Q5JXI0	Four and a half LIM domains protein 1	-0.748693	24.6852	-1.04852	0.306532	0.733617	-5.07386
4353	MPO	P05164;P05164-2;P05164-3	Myeloperoxidase;Myeloperoxidase;89 kDa myeloperoxidase;84 kDa myeloperoxidase;Myeloperoxidase light chain;Myeloperoxidase heavy chain	-1.06595	24.6842	-1.04563	0.307836	0.73526	-5.07641
6432	SRSF7	Q16629;A0A0B4J1Z1;C9JAB2;Q16629-3;Q16629-2;Q16629-4	Serine/arginine-rich splicing factor 7	0.3973	24.469	1.04397	0.308586	0.736149	-5.07787
2289	FKBP5	Q13451	Peptidyl-prolyl cis-trans isomerase FKBP5;Peptidyl-prolyl cis-trans isomerase FKBP5, N-terminally processed	0.964648	22.289	1.0425	0.309247	0.736332	-5.07916
1629	DBT	P11182;Q5VVL7	Lipoamide acyltransferase component of branched-chain alpha-keto acid dehydrogenase complex, mitochondrial	0.899773	22.1512	1.03055	0.314688	0.736332	-5.0896
6675	UAP1	Q16222;Q16222-3;Q16222-2	UDP-N-acetylhexosamine pyrophosphorylase;UDP-N-acetylgalactosamine pyrophosphorylase;UDP-N-acetylglucosamine pyrophosphorylase	0.796835	22.8248	1.03078	0.314585	0.736332	-5.0894
1327	COX4I1	P13073;H3BN72;H3BNV9;Q86WV2;H3BPG0	Cytochrome c oxidase subunit 4 isoform 1, mitochondrial	0.760347	23.7906	1.03998	0.310389	0.736332	-5.08137
5250	SLC25A3	Q00325-2;Q00325;F8VVM2	Phosphate carrier protein, mitochondrial	0.732532	23.4966	1.03358	0.313301	0.736332	-5.08696
10432	RBM14	Q96PK6	RNA-binding protein 14	0.699077	24.2636	1.02804	0.315841	0.736332	-5.09178
55666	NPLOC4	Q8TAT6;Q8TAT6-2;I3L4U9	Nuclear protein localization protein 4 homolog	0.67022	22.096	1.03144	0.314283	0.736332	-5.08883
134549	SHROOM1	Q2M3G4;Q2M3G4-2;A6NN40;C9JXU1	Protein Shroom1	0.530045	22.6128	1.03215	0.313955	0.736332	-5.08821
56829	ZC3HAV1	Q7Z2W4;Q7Z2W4-2;C9J6P4;Q7Z2W4-3	Zinc finger CCCH-type antiviral protein 1	0.519325	22.254	1.02837	0.315688	0.736332	-5.09149
8607	RUVBL1	Q9Y265;Q9Y265-2	RuvB-like 1	0.508197	24.1574	1.04012	0.310328	0.736332	-5.08125
3895	KTN1	Q86UP2;Q86UP2-2;Q86UP2-4;Q86UP2-3;G3V4Y7	Kinectin	0.49332	24.8982	1.03048	0.314721	0.736332	-5.08966
7203	CCT3	P49368;P49368-2;B4DUR8	T-complex protein 1 subunit gamma	0.405592	25.7537	1.02827	0.315736	0.736332	-5.09158
6709	SPTAN1	Q13813;Q13813-2;A0A0D9SGF6;Q13813-3;A0A0D9SF54	Spectrin alpha chain, non-erythrocytic 1	-0.35153	27.6956	-1.03021	0.314846	0.736332	-5.0899
6161	RPL32	P62910;D3YTB1;F8W727	60S ribosomal protein L32	-0.396437	26.3822	-1.03656	0.311944	0.736332	-5.08436
529	ATP6V1E1	P36543;P36543-3;P36543-2	V-type proton ATPase subunit E 1	-0.480198	24.2761	-1.03522	0.312553	0.736332	-5.08553
664618	HSP90AB4P	Q58FF6	Putative heat shock protein HSP 90-beta 4	-0.56444	22.0041	-1.03807	0.311257	0.736332	-5.08304
5476	CTSA	P10619;X6R5C5;X6R8A1;P10619-2;Q5JZH0	Lysosomal protective protein;Lysosomal protective protein 32 kDa chain;Lysosomal protective protein 20 kDa chain;Carboxypeptidase	-0.636058	22.0369	-1.03809	0.311246	0.736332	-5.08302
1514	CTSL	P07711	Cathepsin L1;Cathepsin L1 heavy chain;Cathepsin L1 light chain	-0.69096	22.3515	-1.03719	0.311656	0.736332	-5.08381
93100	NAPRT	Q6XQN6;G5E977;Q6XQN6-3;Q6XQN6-2;C9J8U2	Nicotinate phosphoribosyltransferase	-0.73905	23.7595	-1.03555	0.312403	0.736332	-5.08524
54888	NSUN2	Q08J23;Q08J23-3;Q08J23-2	tRNA (cytosine(34)-C(5))-methyltransferase	0.556497	21.7427	1.02074	0.319204	0.737415	-5.09809
256987	SERINC5	Q86VE9;A0A0A0MTB0;D6RHG7;Q86VE9-3;Q86VE9-2;Q86VE9-4	Serine incorporator 5	0.490452	21.9778	1.02221	0.318524	0.737415	-5.09682
5110	PCMT1	P22061;A0A0A0MRJ6;H7BY58;P22061-2;F6S8N6	Protein-L-isoaspartate(D-aspartate) O-methyltransferase;Protein-L-isoaspartate O-methyltransferase	0.44774	24.1121	1.02351	0.317924	0.737415	-5.0957
3315	HSPB1	P04792;F8WE04	Heat shock protein beta-1	0.352272	29.6611	1.01956	0.31975	0.737415	-5.0991
5223	PGAM1	P18669	Phosphoglycerate mutase 1	0.34648	26.5912	1.02106	0.319055	0.737415	-5.09781
54414	SIAE	Q9HAT2;Q9HAT2-2	Sialate O-acetylesterase	-0.490848	22.9279	-1.0244	0.317514	0.737415	-5.09493
7018	TF	P02787	Serotransferrin	-0.507705	29.4234	-1.01883	0.320089	0.737415	-5.09973
2026	ENO2	P09104;P09104-2;F5H0C8	Gamma-enolase;Enolase	-0.585397	23.474	-1.02375	0.317815	0.737415	-5.09549
317772	HIST2H2AB	Q8IUE6	Histone H2A type 2-B	-0.726027	23.3413	-1.01974	0.319667	0.737415	-5.09895
6699	SPRR1B	P22528	Cornifin-B	-1.03238	23.381	-1.0211	0.319037	0.737415	-5.09777
145482	PTGR2	Q8N8N7;G3V3Y1;G3V2R9;Q8N8N7-2	Prostaglandin reductase 2	0.683867	22.1498	1.0166	0.321123	0.738588	-5.10165
51200	CPA4	Q9UI42;B7Z5J4;Q9UI42-2	Carboxypeptidase A4	-0.645582	22.4439	-1.0161	0.321356	0.738588	-5.10208
3910	LAMA4	Q16363;A0A0A0MTC7;A0A0A0MQS9;Q16363-2	Laminin subunit alpha-4	-0.806208	23.4521	-1.01418	0.322248	0.739766	-5.10372
3420	IDH3B	O43837;A0A087WZN1;O43837-2;A0A087X2E5;O43837-3	Isocitrate dehydrogenase [NAD] subunit beta, mitochondrial;Isocitrate dehydrogenase [NAD] subunit, mitochondrial	0.595772	22.183	1.01198	0.323277	0.740384	-5.10561
5687	PSMA6	P60900;G3V5Z7;G3V295;G3V3U4;G3V3I1;P60900-2	Proteasome subunit alpha type-6;Proteasome subunit alpha type	0.346497	25.3901	1.01235	0.323103	0.740384	-5.10529
8668	EIF3I	Q13347	Eukaryotic translation initiation factor 3 subunit I	0.59172	23.9725	1.00999	0.324203	0.741634	-5.1073
100130932	SNRPGP15	P62308;A8MWD9;Q49AN9;F5H013;C9JVQ0	Small nuclear ribonucleoprotein G;Putative small nuclear ribonucleoprotein G-like protein 15	1.23525	25.5089	0.985336	0.33588	0.747162	-5.12812
6637	SNRPG	P62308;A8MWD9;Q49AN9;F5H013;C9JVQ0	Small nuclear ribonucleoprotein G;Putative small nuclear ribonucleoprotein G-like protein 15	1.23525	25.5089	0.985336	0.33588	0.747162	-5.12812
10577	NPC2	P61916;J3KMY5;G3V3E8;E7EMS2;G3V3D1;G3V2V8;H0YIZ1;P61916-2	Epididymal secretory protein E1	0.738213	24.4259	1.00187	0.32802	0.747162	-5.11421
24148	PRPF6	O94906;O94906-2	Pre-mRNA-processing factor 6	0.731058	23.5019	0.980186	0.338355	0.747162	-5.13241
204	AK2	P54819;F8W1A4;P54819-2;P54819-6;F8VY04;P54819-3;P54819-5;F8VZG5;P54819-4	Adenylate kinase 2, mitochondrial;Adenylate kinase 2, mitochondrial, N-terminally processed;Adenylate kinase 2, mitochondrial	0.72105	24.0533	0.993348	0.332054	0.747162	-5.1214
23170	TTLL12	Q14166	Tubulin--tyrosine ligase-like protein 12	0.671407	24.8631	0.982611	0.337188	0.747162	-5.13039
4817	NIT1	Q86X76-2;Q86X76;Q86X76-4;Q86X76-3;Q86X76-5	Nitrilase homolog 1	0.657542	22.0378	0.979877	0.338504	0.747162	-5.13266
183	AGT	P01019	Angiotensinogen;Angiotensin-1;Angiotensin-2;Angiotensin-3;Angiotensin-4;Angiotensin 1-9;Angiotensin 1-7;Angiotensin 1-5;Angiotensin 1-4	0.646617	22.3766	0.992082	0.332657	0.747162	-5.12247
5094	PCBP2	Q15366;Q15366-6;Q15366-3;Q15366-2;Q15366-4;Q15366-5;H3BRU6;F8VZX2;Q15366-7;Q15366-8;P57721;F8W0G4;F8VXH9;J3QT27;E9PFP8;P57721-2;P57721-3;P57721-5;P57721-4	Poly(rC)-binding protein 2;Poly(rC)-binding protein 3	0.630555	24.9956	0.992828	0.332302	0.747162	-5.12184
54039	PCBP3	Q15366;Q15366-6;Q15366-3;Q15366-2;Q15366-4;Q15366-5;H3BRU6;F8VZX2;Q15366-7;Q15366-8;P57721;F8W0G4;F8VXH9;J3QT27;E9PFP8;P57721-2;P57721-3;P57721-5;P57721-4	Poly(rC)-binding protein 2;Poly(rC)-binding protein 3	0.630555	24.9956	0.992828	0.332302	0.747162	-5.12184
8682	PEA15	Q15121;Q15121-2;B1AKZ5	Astrocytic phosphoprotein PEA-15	0.554053	24.4367	0.983604	0.336711	0.747162	-5.12956
22820	COPG1	Q9Y678	Coatomer subunit gamma-1	0.528183	26.0485	0.99577	0.330904	0.747162	-5.11936
28976	ACAD9	Q9H845;H0Y8Z9	Acyl-CoA dehydrogenase family member 9, mitochondrial	0.483775	21.8269	0.980321	0.33829	0.747162	-5.13229
2947	GSTM3	P21266;A0A0A0MTN3	Glutathione S-transferase Mu 3	0.472575	25.3954	0.983873	0.336582	0.747162	-5.12934
54187	NANS	Q9NR45	Sialic acid synthase	0.469225	26.6412	0.981373	0.337784	0.747162	-5.13142
388753	COA6	Q5JTJ3;Q5JTJ3-2;X6R5Z6;Q5JTJ3-3	Cytochrome c oxidase assembly factor 6 homolog	0.457253	21.6805	0.98012	0.338387	0.747162	-5.13246
6234	RPS28	P62857	40S ribosomal protein S28	0.437095	26.4914	0.997732	0.329974	0.747162	-5.11771
5226	PGD	P52209;P52209-2	6-phosphogluconate dehydrogenase, decarboxylating	0.390078	23.7407	0.991714	0.332832	0.747162	-5.12278
5530	PPP3CA	Q08209;Q08209-2;Q08209-3;E7ETC2;Q08209-4;Q08209-5	Serine/threonine-protein phosphatase 2B catalytic subunit alpha isoform;Serine/threonine-protein phosphatase	0.34533	24.9473	1.00211	0.327904	0.747162	-5.114
10163	WASF2	Q9Y6W5	Wiskott-Aldrich syndrome protein family member 2	0.32126	22.4593	0.999192	0.329283	0.747162	-5.11648
7415	VCP	P55072	Transitional endoplasmic reticulum ATPase	0.319925	28.5334	0.986277	0.335429	0.747162	-5.12733
5682	PSMA1	P25786;P25786-2;F5GX11	Proteasome subunit alpha type-1	0.308387	26.3123	0.988347	0.334439	0.747162	-5.1256
1476	CSTB	P04080	Cystatin-B	-0.288202	26.3377	-0.982384	0.337297	0.747162	-5.13058
8125	ANP32A	P39687;H0YN26	Acidic leucine-rich nuclear phosphoprotein 32 family member A	-0.423087	27.3134	-0.98872	0.334261	0.747162	-5.12529
2992	GYG1	P46976;P46976-3;P46976-2;G5E9W8;C9JQ42	Glycogenin-1	-0.42879	22.621	-0.982186	0.337392	0.747162	-5.13074
3500	IGHG1	A0A087X079		-0.47433	28.4184	-0.980621	0.338146	0.747162	-5.13205
2547	XRCC6	P12956;B1AHC9;P12956-2	X-ray repair cross-complementing protein 6	-0.549335	25.8494	-0.982498	0.337243	0.747162	-5.13048
5004	ORM1	P02763	Alpha-1-acid glycoprotein 1	-0.564795	26.7969	-0.991591	0.332891	0.747162	-5.12288
2	A2M	P01023	Alpha-2-macroglobulin	-0.782077	25.2792	-0.99906	0.329346	0.747162	-5.11659
84152	PPP1R1B	Q9UD71;J3KSJ8;Q9UD71-2;J3KT77	Protein phosphatase 1 regulatory subunit 1B	-0.878878	23.153	-1.00201	0.327954	0.747162	-5.11409
30846	EHD2	Q9NZN4;Q9NZN4-2	EH domain-containing protein 2	-1.00962	24.2129	-0.991775	0.332803	0.747162	-5.12273
567	B2M	P61769;H0YL18;F5H6I0	Beta-2-microglobulin;Beta-2-microglobulin form pI 5.3;Beta-2-microglobulin	0.459342	28.6982	0.978394	0.339219	0.747895	-5.13389
23075	SWAP70	Q9UH65;E7EMB1	Switch-associated protein 70	0.695	23.9254	0.975836	0.340456	0.749225	-5.13601
57805	CCAR2	Q8N163;Q8N163-2;G3V119;H0YB24	Cell cycle and apoptosis regulator protein 2	0.608315	24.6019	0.975554	0.340592	0.749225	-5.13625
9368	SLC9A3R1	O14745;J3QRP6;O14745-2	Na(+)/H(+) exchange regulatory cofactor NHE-RF1	0.53904	26.1276	0.972541	0.342052	0.751589	-5.13874
8666	EIF3G	O75821;K7ENA8;K7ER90;K7EL20	Eukaryotic translation initiation factor 3 subunit G	0.706867	23.8121	0.969282	0.343637	0.754221	-5.14142
5719	PSMD13	Q9UNM6;J3KNQ3;A0A087WUL9;Q9UNM6-2;E9PL38;H0YD73	26S proteasome non-ATPase regulatory subunit 13	0.479753	22.4405	0.967767	0.344375	0.75438	-5.14267
9590	AKAP12	Q02952;Q02952-3;Q02952-2	A-kinase anchor protein 12	-0.438715	23.8571	-0.967545	0.344483	0.75438	-5.14285
23524	SRRM2	Q9UQ35	Serine/arginine repetitive matrix protein 2	0.72083	23.8921	0.965688	0.34539	0.755516	-5.14437
2766	GMPR	P36959	GMP reductase 1	0.926587	23.6255	0.963487	0.346467	0.755734	-5.14618
3074	HEXB	P07686;Q5URX0;H0YA83	Beta-hexosaminidase subunit beta;Beta-hexosaminidase subunit beta chain B;Beta-hexosaminidase subunit beta chain A	-0.69112	26.4896	-0.963107	0.346653	0.755734	-5.14649
3151	HMGN2	P05204	Non-histone chromosomal protein HMG-17	-0.882722	25.1163	-0.964172	0.346132	0.755734	-5.14561
4522	MTHFD1	P11586;F5H2F4	C-1-tetrahydrofolate synthase, cytoplasmic;Methylenetetrahydrofolate dehydrogenase;Methenyltetrahydrofolate cyclohydrolase;Formyltetrahydrofolate synthetase;C-1-tetrahydrofolate synthase, cytoplasmic, N-terminally processed	0.689363	24.3135	0.947663	0.354276	0.755858	-5.15903
6714	SRC	P12931;P12931-2	Proto-oncogene tyrosine-protein kinase Src	0.608523	22.8004	0.948713	0.353754	0.755858	-5.15818
8665	EIF3F	O00303	Eukaryotic translation initiation factor 3 subunit F	0.600665	22.548	0.959272	0.348535	0.755858	-5.14962
5595	MAPK3	P27361;P27361-3;E9PQW4;P27361-2;E9PJF0;B3KR49;E9PBK7	Mitogen-activated protein kinase 3;Mitogen-activated protein kinase	0.578755	22.2751	0.952162	0.352043	0.755858	-5.15539
9114	ATP6V0D1	P61421;F5GYQ1;J3QL14;R4GN72	V-type proton ATPase subunit d 1	0.528545	21.7424	0.959787	0.348282	0.755858	-5.1492
4710	NDUFB4	O95168;O95168-2;F2Z3P9;C9JXQ9	NADH dehydrogenase [ubiquinone] 1 beta subcomplex subunit 4	0.519212	21.9276	0.956483	0.349908	0.755858	-5.15189
10527	IPO7	O95373	Importin-7	0.499782	21.3022	0.94997	0.353129	0.755858	-5.15716
152100	CMC1	Q7Z7K0	COX assembly mitochondrial protein homolog	0.461152	22.173	0.960166	0.348096	0.755858	-5.14889
1743	DLST	P36957;P36957-2	Dihydrolipoyllysine-residue succinyltransferase component of 2-oxoglutarate dehydrogenase complex, mitochondrial	0.443427	25.7569	0.952252	0.351999	0.755858	-5.15532
6228	RPS23	P62266;D6RD47	40S ribosomal protein S23	0.428757	24.9521	0.957614	0.349351	0.755858	-5.15097
8570	KHSRP	Q92945;A0A087WTP3	Far upstream element-binding protein 2	0.36282	26.5495	0.952751	0.351752	0.755858	-5.15492
1660	DHX9	Q08211	ATP-dependent RNA helicase A	0.343142	26.083	0.94963	0.353298	0.755858	-5.15744
7052	TGM2	P21980;P21980-2	Protein-glutamine gamma-glutamyltransferase 2	-0.400575	27.7037	-0.955936	0.350178	0.755858	-5.15233
1783	DYNC1LI2	O43237;O43237-2;J3KRI4;J3KRZ2	Cytoplasmic dynein 1 light intermediate chain 2	-0.425108	21.9515	-0.952556	0.351848	0.755858	-5.15507
3029	HAGH	Q16775;H3BPK3;H3BPQ4;Q16775-2;H3BQW8	Hydroxyacylglutathione hydrolase, mitochondrial	-0.42642	22.6819	-0.95369	0.351287	0.755858	-5.15415
309	ANXA6	P08133;P08133-2;E7EMC6	Annexin A6;Annexin	-0.431962	26.2638	-0.959037	0.348651	0.755858	-5.14981
6279	S100A8	P05109	Protein S100-A8;Protein S100-A8, N-terminally processed	-0.534333	27.753	-0.94728	0.354466	0.755858	-5.15934
462	SERPINC1	P01008	Antithrombin-III	-0.599793	25.3725	-0.948053	0.354082	0.755858	-5.15871
3107	HLA-C	A0A087WWL9;P10321;A2AEA2	HLA class I histocompatibility antigen, Cw-7 alpha chain	-0.74897	24.7342	-0.947443	0.354385	0.755858	-5.1592
10529	NEBL	O76041-2	Nebulette	-0.808455	23.338	-0.95093	0.352653	0.755858	-5.15639
830	CAPZA2	P47755;F8W9N7;C9JUG7;A0A0D9SET8;P47755-2	F-actin-capping protein subunit alpha-2	-0.24886	25.1232	-0.945446	0.355379	0.756976	-5.16081
5594	MAPK1	P28482;P28482-2	Mitogen-activated protein kinase 1	0.285603	24.4138	0.944445	0.355878	0.757211	-5.16162
5704	PSMC4	P43686;P43686-2	26S protease regulatory subunit 6B	0.70816	22.7166	0.94206	0.357068	0.75809	-5.16353
6742	SSBP1	Q04837;C9K0U8;A0A0G2JLD8;E7EUY5	Single-stranded DNA-binding protein, mitochondrial	0.449008	25.5431	0.942717	0.35674	0.75809	-5.163
11224	RPL35	P42766;F2Z388	60S ribosomal protein L35	0.613068	23.1479	0.93897	0.358615	0.759719	-5.166
6726	SRP9	P49458	Signal recognition particle 9 kDa protein	-0.496652	24.6317	-0.939341	0.358429	0.759719	-5.16571
9446	GSTO1	P78417;Q5TA02;P78417-2;P78417-3;Q5TA01	Glutathione S-transferase omega-1	0.316612	24.6268	0.936259	0.359976	0.760847	-5.16817
8721	EDF1	O60869;O60869-2;O60869-3	Endothelial differentiation-related factor 1	-0.267602	23.5098	-0.935577	0.360319	0.760847	-5.16871
5875	RABGGTA	Q92696;H0YLH3	Geranylgeranyl transferase type-2 subunit alpha	-0.566347	22.6996	-0.936058	0.360077	0.760847	-5.16833
7791	ZYX	Q15942;H0Y2Y8;Q15942-2	Zyxin	-0.455138	23.6638	-0.933118	0.361557	0.762635	-5.17067
4131	MAP1B	P46821	Microtubule-associated protein 1B;MAP1B heavy chain;MAP1 light chain LC1	0.741383	28.4861	0.931626	0.36231	0.763397	-5.17185
10606	PAICS	P22234;E9PBS1;P22234-2;D6RF62	Multifunctional protein ADE2;Phosphoribosylaminoimidazole-succinocarboxamide synthase;Phosphoribosylaminoimidazole carboxylase	0.386007	24.5299	0.92679	0.364757	0.765683	-5.17568
5763	PTMS	P20962	Parathymosin	-0.38709	28.1083	-0.926974	0.364663	0.765683	-5.17554
3192	HNRNPU	Q00839;Q00839-2	Heterogeneous nuclear ribonucleoprotein U	-0.461548	27.1067	-0.927316	0.36449	0.765683	-5.17527
7053	TGM3	Q08188	Protein-glutamine gamma-glutamyltransferase E;Protein-glutamine gamma-glutamyltransferase E 50 kDa catalytic chain;Protein-glutamine gamma-glutamyltransferase E 27 kDa non-catalytic chain	-0.489668	26.1798	-0.926376	0.364966	0.765683	-5.17601
26509	MYOF	Q9NZM1;Q9NZM1-6;Q9NZM1-3;Q9NZM1-2;H0YD14;Q9NZM1-5	Myoferlin	0.759363	22.4888	0.923221	0.366569	0.765703	-5.1785
26519	TIMM10	P62072	Mitochondrial import inner membrane translocase subunit Tim10	0.570835	23.9972	0.924667	0.365834	0.765703	-5.17736
10988	METAP2	P50579;P50579-3;G3V1U3;F8VQZ7;P50579-2;F8VRR3	Methionine aminopeptidase 2	0.485348	21.8006	0.922272	0.367052	0.765703	-5.17924
11034	DSTN	P60981;P60981-2;F6RFD5	Destrin	-0.303543	26.7605	-0.920665	0.367872	0.765703	-5.18051
5950	RBP4	P02753;Q5VY30;A0A0C4DGV7	Retinol-binding protein 4;Plasma retinol-binding protein(1-182);Plasma retinol-binding protein(1-181);Plasma retinol-binding protein(1-179);Plasma retinol-binding protein(1-176)	-0.441385	23.937	-0.922871	0.366748	0.765703	-5.17877
9520	NPEPPS	P55786;E9PLK3;P55786-2;A6NEC2	Puromycin-sensitive aminopeptidase;Puromycin-sensitive aminopeptidase-like protein	-0.489602	25.3995	-0.922283	0.367047	0.765703	-5.17924
6281	S100A10	P60903	Protein S100-A10	-0.543627	24.3542	-0.92018	0.368119	0.765703	-5.18089
2040	STOM	P27105	Erythrocyte band 7 integral membrane protein	-0.620225	24.0595	-0.921625	0.367382	0.765703	-5.17975
7051	TGM1	P22735;P22735-2	Protein-glutamine gamma-glutamyltransferase K	-0.785267	24.4854	-0.916345	0.370079	0.768959	-5.18389
3106	HLA-B	P30479;P30481	HLA class I histocompatibility antigen, B-41 alpha chain;HLA class I histocompatibility antigen, B-44 alpha chain	0.69755	25.3107	0.915104	0.370714	0.769459	-5.18486
7384	UQCRC1	P31930	Cytochrome b-c1 complex subunit 1, mitochondrial	0.441515	26.3856	0.912712	0.371942	0.771186	-5.18673
6476	SI	P14410	Sucrase-isomaltase, intestinal;Sucrase;Isomaltase	0.785703	20.6637	0.904253	0.376305	0.772676	-5.19329
2582	GALE	Q14376;Q5QPP1;A0A0E3D6K8	UDP-glucose 4-epimerase	0.57504	21.4651	0.907786	0.374478	0.772676	-5.19056
6431	SRSF6	Q13247;Q13247-3	Serine/arginine-rich splicing factor 6	0.332405	24.8099	0.90782	0.374461	0.772676	-5.19053
55611	OTUB1	Q96FW1;J3KR44;F5GYN4;F5H6Q1;F5GYJ8;F5H3F0	Ubiquitin thioesterase OTUB1	-0.279913	24.9906	-0.906664	0.375058	0.772676	-5.19143
220988	HNRNPA3	P51991	Heterogeneous nuclear ribonucleoprotein A3	-0.314047	27.9532	-0.902936	0.376987	0.772676	-5.19431
27095	TRAPPC3	O43617;A0A087WWM0;O43617-2;A0A087WYS5;A6NKE1	Trafficking protein particle complex subunit 3	-0.41621	22.4866	-0.909049	0.373827	0.772676	-5.18958
23658	LSM5	Q9Y4Y9;B8ZZF8	U6 snRNA-associated Sm-like protein LSm5	-0.425858	23.7753	-0.905127	0.375852	0.772676	-5.19261
10776	ARPP19	P56211;H3BMD8;H3BQ52;P56211-2	cAMP-regulated phosphoprotein 19	-0.440045	21.6248	-0.903084	0.37691	0.772676	-5.19419
100131187	TSTD1	Q8NFU3;R4GNF9;Q8NFU3-2;Q8NFU3-3	Thiosulfate sulfurtransferase/rhodanese-like domain-containing protein 1	-0.465118	25.2232	-0.910154	0.373258	0.772676	-5.18872
90507	SCRN2	Q96FV2;J3QL71;Q96FV2-2;J3QRJ1;J3KT79;J3QR84	Secernin-2	-0.527363	21.7044	-0.90287	0.377021	0.772676	-5.19436
1511	CTSG	P08311	Cathepsin G	-0.97572	23.3927	-0.907076	0.374845	0.772676	-5.19111
8661	EIF3A	Q14152;Q14152-2	Eukaryotic translation initiation factor 3 subunit A	0.441347	25.2648	0.898587	0.379246	0.773292	-5.19765
2314	FLII	Q13045;Q13045-2;Q13045-3;J3KS54	Protein flightless-1 homolog	0.43086	21.3871	0.899555	0.378742	0.773292	-5.19691
2110	ETFDH	Q16134;Q16134-3	Electron transfer flavoprotein-ubiquinone oxidoreductase, mitochondrial	0.333743	21.5533	0.89775	0.379682	0.773292	-5.1983
5725	PTBP1	P26599;P26599-2;P26599-3;A6NLN1;K7EKJ7	Polypyrimidine tract-binding protein 1	0.307687	27.0446	0.896948	0.380099	0.773292	-5.19891
7531	YWHAE	P62258;P62258-2	14-3-3 protein epsilon	0.29427	28.3715	0.899522	0.37876	0.773292	-5.19694
64129	TINAGL1	Q9GZM7;Q9GZM7-3;F6SDV2	Tubulointerstitial nephritis antigen-like	-0.596847	23.0189	-0.897077	0.380032	0.773292	-5.19881
4905	NSF	P46459;I3L0N3;P46459-2	Vesicle-fusing ATPase	-0.637583	24.0881	-0.89962	0.378709	0.773292	-5.19686
1314	COPA	P53621;P53621-2	Coatomer subunit alpha;Xenin;Proxenin	0.380037	25.9301	0.895441	0.380885	0.774083	-5.20007
6652	SORD	Q00796;H0YLA4	Sorbitol dehydrogenase	0.671645	28.4104	0.892953	0.382186	0.774303	-5.20197
29094	LGALSL	Q3ZCW2;U3KQ88;F8WF17;B9A055	Galectin-related protein;Galectin	0.617058	22.9673	0.893006	0.382158	0.774303	-5.20193
2923	PDIA3	H7BZJ3		-0.585863	23.425	-0.893316	0.381996	0.774303	-5.20169
10449	ACAA2	P42765;A0A0B4J2A4;K7EME0	3-ketoacyl-CoA thiolase, mitochondrial	0.607023	22.6014	0.871336	0.393602	0.77592	-5.21829
773	CACNA1A	O00555-5;O00555-6;O00555;K7EQ95;K7EKF7;A0A087WW63;O00555-7;O00555-3;O00555-2;O00555-4;O00555-8	Voltage-dependent P/Q-type calcium channel subunit alpha-1A	0.578438	22.0082	0.888737	0.384395	0.77592	-5.20518
84532	ACSS1	Q9NUB1;Q9NUB1-2;Q9NUB1-3;Q9NUB1-4	Acetyl-coenzyme A synthetase 2-like, mitochondrial	0.539167	22.0906	0.872094	0.393199	0.77592	-5.21773
80142	PTGES2	Q9H7Z7;A6NHH0	Prostaglandin E synthase 2;Prostaglandin E synthase 2 truncated form	0.498298	22.2302	0.876612	0.390796	0.77592	-5.21434
2017	CTTN	Q14247;Q14247-3;Q14247-2	Src substrate cortactin	0.486122	25.5039	0.881355	0.388283	0.77592	-5.21077
7072	TIA1	P31483;F8W8I6;P31483-2;E5RGV5;C9JTN7;P31483-3;E5RG67	Nucleolysin TIA-1 isoform p40	0.472825	22.1214	0.873606	0.392393	0.77592	-5.2166
23654	PLXNB2	O15031	Plexin-B2	0.426497	21.9888	0.885858	0.385909	0.77592	-5.20737
23521	RPL13A	P40429;M0QYS1;Q8J015	60S ribosomal protein L13a	0.371795	25.2323	0.874223	0.392065	0.77592	-5.21613
84271	POLDIP3	Q9BY77;Q9BY77-2;F6VRR5;Q8WUT1;F8WCX5;Q6R954;F8WEE2	Polymerase delta-interacting protein 3	0.351265	21.0269	0.883071	0.387377	0.77592	-5.20948
9601	PDIA4	P13667	Protein disulfide-isomerase A4	0.317627	26.248	0.877598	0.390273	0.77592	-5.2136
5211	PFKL	P17858;P17858-2	ATP-dependent 6-phosphofructokinase, liver type	0.316727	25.2147	0.889929	0.383769	0.77592	-5.20427
226	ALDOA	P04075;J3KPS3;P04075-2;H3BQN4;H3BPS8;H3BUH7;H3BR04	Fructose-bisphosphate aldolase A;Fructose-bisphosphate aldolase	0.23808	29.3792	0.874936	0.391686	0.77592	-5.2156
5216	PFN1	P07737;K7EJ44	Profilin-1	-0.25147	28.1035	-0.8696	0.394529	0.77592	-5.21959
5686	PSMA5	P28066;P28066-2	Proteasome subunit alpha type-5	-0.331828	24.9756	-0.885054	0.386332	0.77592	-5.20798
57447	NDRG2	Q9UN36;Q9UN36-3;G3V5B5;G3V5P9;G3V2S0;G3V552;G3V3P6;G3V4T9;G3V2T2;G3V3P1;G3V3D5;G3V358;G3V383;G3V5S0;G3V2I9	Protein NDRG2	-0.3384	23.3545	-0.876735	0.39073	0.77592	-5.21425
51569	UFM1	P61960;H0Y614;P61960-2	Ubiquitin-fold modifier 1	-0.344515	24.3029	-0.879206	0.389421	0.77592	-5.21239
8991	SELENBP1	Q13228;Q13228-4;Q13228-2;Q13228-3;A6PVX1;H0Y532	Selenium-binding protein 1	-0.392188	26.072	-0.869805	0.394419	0.77592	-5.21943
79188	TMEM43	Q9BTV4	Transmembrane protein 43	-0.413032	22.3699	-0.870308	0.394151	0.77592	-5.21906
1478	CSTF2	P33240;E9PID8;E7EWR4;P33240-2;A0A0A0MT56	Cleavage stimulation factor subunit 2	-0.431225	23.0661	-0.886083	0.38579	0.77592	-5.2072
55717	WDR11	Q9BZH6	WD repeat-containing protein 11	-0.434888	22.4209	-0.889107	0.3842	0.77592	-5.2049
6727	SRP14	P37108;H0YLA2	Signal recognition particle 14 kDa protein	-0.440378	23.5366	-0.872729	0.39286	0.77592	-5.21725
23549	DNPEP	Q9ULA0;E7ETB3;E7EMB6;C9JBE1	Aspartyl aminopeptidase	-0.472825	24.6716	-0.8796	0.389212	0.77592	-5.2121
55737	VPS35	Q96QK1	Vacuolar protein sorting-associated protein 35	-0.47458	24.7839	-0.883489	0.387157	0.77592	-5.20916
134492	NUDCD2	Q8WVJ2;E5RFP0	NudC domain-containing protein 2	-0.488293	23.4071	-0.873163	0.392629	0.77592	-5.21693
2319	FLOT2	Q14254;J3QLD9;E7EMK3;K7EKW9	Flotillin-2	-0.595437	23.8582	-0.872253	0.393114	0.77592	-5.21761
79180	EFHD2	Q96C19	EF-hand domain-containing protein D2	-0.624017	23.8994	-0.888023	0.38477	0.77592	-5.20572
5005	ORM2	P19652	Alpha-1-acid glycoprotein 2	-0.635865	24.2195	-0.885578	0.386056	0.77592	-5.20758
1736	DKC1	O60832;O60832-2;C9IYT0;H7C0M1	H/ACA ribonucleoprotein complex subunit 4	-0.711392	22.5116	-0.883791	0.386997	0.77592	-5.20893
348	APOE	P02649;H0Y7L5	Apolipoprotein E	-0.825095	22.5303	-0.878624	0.389729	0.77592	-5.21283
3155	HMGCL	P35914;P35914-3;P35914-2	Hydroxymethylglutaryl-CoA lyase, mitochondrial	0.661075	22.7914	0.868485	0.395125	0.776308	-5.22042
114984	FLYWCH2	Q96CP2;I3L1Y9;I3L4I0	FLYWCH family member 2	0.4534	21.8846	0.866774	0.39604	0.776542	-5.22169
448834	KPRP	Q5T749	Keratinocyte proline-rich protein	-0.500907	26.5632	-0.867028	0.395904	0.776542	-5.2215
79717	PPCS	Q9HAB8;Q9HAB8-2	Phosphopantothenate--cysteine ligase	0.569177	22.4011	0.857172	0.401202	0.776738	-5.22879
56886	UGGT1	Q9NYU2;Q9NYU2-2	UDP-glucose:glycoprotein glucosyltransferase 1	0.48729	22.3825	0.858816	0.400316	0.776738	-5.22758
2618	GART	P22102;P22102-2;F8WD69;C9JBJ1;C9JTV6	Trifunctional purine biosynthetic protein adenosine-3;Phosphoribosylamine--glycine ligase;Phosphoribosylformylglycinamidine cyclo-ligase;Phosphoribosylglycinamide formyltransferase	0.480945	22.8612	0.864728	0.397136	0.776738	-5.22321
1654	DDX3X	O00571;A0A0D9SFB3;A0A0D9SG12;A0A0D9SF53;O00571-2	ATP-dependent RNA helicase DDX3X	0.43444	24.3546	0.856952	0.401321	0.776738	-5.22895
8359	HIST1H4A	P62805	Histone H4	0.344825	30.5028	0.862486	0.39834	0.776738	-5.22487
51552	RAB14	P61106;X6RFL8	Ras-related protein Rab-14	0.29263	25.5598	0.864723	0.397139	0.776738	-5.22321
7536	SF1	Q15637;Q15637-6;Q15637-4;Q15637-2;Q15637-3;Q15637-5;Q15637-7	Splicing factor 1	0.281332	23.5767	0.859323	0.400042	0.776738	-5.22721
112936	VPS26B	Q4G0F5	Vacuolar protein sorting-associated protein 26B	-0.331482	21.6598	-0.857201	0.401187	0.776738	-5.22877
10490	VTI1B	Q9UEU0;Q9UEU0-2	Vesicle transport through interaction with t-SNAREs homolog 1B	-0.367392	21.5978	-0.860157	0.399593	0.776738	-5.22659
282991	BLOC1S2	Q6QNY1;A0A087X1N6;J3QRU7;Q6QNY1-2	Biogenesis of lysosome-related organelles complex 1 subunit 2	-0.385923	21.9958	-0.863383	0.397858	0.776738	-5.22421
100526693	ARPC4-TTLL3	P59998;F8WCF6;F8WDD7;A0A0A6YYG9;P59998-3;P59998-2;H7C0A3	Actin-related protein 2/3 complex subunit 4	-0.392788	25.4845	-0.859162	0.400129	0.776738	-5.22732
10093	ARPC4	P59998;F8WCF6;F8WDD7;A0A0A6YYG9;P59998-3;P59998-2;H7C0A3	Actin-related protein 2/3 complex subunit 4	-0.392788	25.4845	-0.859162	0.400129	0.776738	-5.22732
3039	HBA1	P69905	Hemoglobin subunit alpha	-0.456763	29.6254	-0.860667	0.399318	0.776738	-5.22621
6207	RPS13	P62277;J3KMX5	40S ribosomal protein S13	0.339017	25.4628	0.8535	0.403188	0.778332	-5.23148
6648	SOD2	P04179;A0A0C4DFU2;P04179-4;A0A0C4DFU1;P04179-2;F5H3C5;F5H4R2;F5GYZ5;G8JLJ2;A0A0C4DG56;P04179-3	Superoxide dismutase [Mn], mitochondrial;Superoxide dismutase	-0.546518	27.2492	-0.853214	0.403343	0.778332	-5.23169
6558	SLC12A2	P55011;P55011-3;G3XAL9	Solute carrier family 12 member 2	-0.576093	24.2005	-0.854207	0.402805	0.778332	-5.23097
5499	PPP1CA	P62136;P62136-2;E9PMD7;P62136-3	Serine/threonine-protein phosphatase PP1-alpha catalytic subunit;Serine/threonine-protein phosphatase	0.404397	23.3578	0.847608	0.406387	0.783193	-5.23579
3692	EIF6	P56537;P56537-2;B7ZBH1	Eukaryotic translation initiation factor 6	-0.311692	24.4479	-0.847096	0.406666	0.783193	-5.23616
10594	PRPF8	Q6P2Q9	Pre-mRNA-processing-splicing factor 8	0.598925	22.7544	0.844818	0.407908	0.784714	-5.23782
114569	MAL2	Q969L2	Protein MAL2	0.354088	22.2448	0.841961	0.409469	0.784714	-5.23989
292	SLC25A5	P05141	ADP/ATP translocase 2;ADP/ATP translocase 2, N-terminally processed	0.298873	23.9251	0.842186	0.409346	0.784714	-5.23972
552900	BOLA2	Q9H3K6;Q9H3K6-2	BolA-like protein 2	0.295237	22.9887	0.843367	0.4087	0.784714	-5.23887
3189	HNRNPH3	P31942;P31942-2;P31942-3	Heterogeneous nuclear ribonucleoprotein H3	-0.34953	25.8969	-0.84205	0.40942	0.784714	-5.23982
8803	SUCLA2	Q9P2R7;Q9P2R7-2;Q5T9Q5	Succinyl-CoA ligase [ADP-forming] subunit beta, mitochondrial	0.783498	23.1538	0.839629	0.410746	0.786389	-5.24157
829	CAPZA1	P52907	F-actin-capping protein subunit alpha-1	-0.27844	26.1804	-0.836508	0.412458	0.788506	-5.24382
475	ATOX1	O00244;E5RGN3;E5RIM7	Copper transport protein ATOX1	-0.298682	21.9901	-0.83384	0.413926	0.788506	-5.24573
961	CD47	Q08722;Q08722-3;Q08722-2;Q08722-4	Leukocyte surface antigen CD47	-0.370435	21.7896	-0.834576	0.413521	0.788506	-5.24521
79983	POF1B	Q8WVV4-1;Q8WVV4;Q8WVV4-3	Protein POF1B	-0.45391	23.0182	-0.833199	0.414279	0.788506	-5.24619
338324	S100A7A	P31151;Q86SG5	Protein S100-A7;Protein S100-A7A	-0.524277	26.3273	-0.833629	0.414043	0.788506	-5.24589
6278	S100A7	P31151;Q86SG5	Protein S100-A7;Protein S100-A7A	-0.524277	26.3273	-0.833629	0.414043	0.788506	-5.24589
2773	GNAI3	P08754	Guanine nucleotide-binding protein G(k) subunit alpha	0.381475	21.7113	0.832385	0.414728	0.788591	-5.24678
7307	U2AF1	Q01081;Q01081-2;Q01081-4	Splicing factor U2AF 35 kDa subunit	-0.400422	24.1234	-0.831647	0.415135	0.788595	-5.24731
28971	AAMDC	Q9H7C9;E9PNP3;E9PR47;E9PIQ4	Mth938 domain-containing protein	0.497342	24.1781	0.829232	0.416469	0.790359	-5.24903
10726	NUDC	Q9Y266;A0A0A0MSS4;A0A0A0MSU9	Nuclear migration protein nudC	0.270165	25.1329	0.826255	0.418118	0.791945	-5.25115
10857	PGRMC1	O00264;O00264-2	Membrane-associated progesterone receptor component 1	-0.289752	25.6076	-0.826768	0.417833	0.791945	-5.25079
9184	BUB3	O43684;O43684-2;J3QT28	Mitotic checkpoint protein BUB3	0.600058	23.7041	0.815876	0.423896	0.792058	-5.25849
51691	LSM8	O95777;F2Z2Y6;C9JIZ0;C9JNV3	U6 snRNA-associated Sm-like protein LSm8	0.555063	24.0789	0.814024	0.424932	0.792058	-5.25979
9733	SART3	Q15020;Q15020-4;F8VV04;Q15020-2	Squamous cell carcinoma antigen recognized by T-cells 3	0.522013	23.3081	0.815955	0.423851	0.792058	-5.25843
2734	GLG1	Q92896;Q92896-2;Q92896-3;H3BM42	Golgi apparatus protein 1	0.517907	24.5828	0.811363	0.426424	0.792058	-5.26165
57111	RAB25	P57735;A0A0C4DGX5	Ras-related protein Rab-25	0.439597	22.5547	0.815536	0.424086	0.792058	-5.25873
10054	UBA2	Q9UBT2;Q9UBT2-2	SUMO-activating enzyme subunit 2	0.422413	23.1493	0.813649	0.425142	0.792058	-5.26005
9276	COPB2	P35606;P35606-2	Coatomer subunit beta	0.3818	25.1077	0.809221	0.427627	0.792058	-5.26315
5694	PSMB6	P28072	Proteasome subunit beta type-6	0.342027	26.5244	0.812812	0.425611	0.792058	-5.26064
6645	SNTB2	Q13425;Q13425-2	Beta-2-syntrophin	0.339572	24.1704	0.809642	0.42739	0.792058	-5.26285
10935	PRDX3	P30048;P30048-2	Thioredoxin-dependent peroxide reductase, mitochondrial	0.324655	28.3189	0.809197	0.427641	0.792058	-5.26316
6201	RPS7	P62081;B5MCP9	40S ribosomal protein S7	0.322305	25.3447	0.808649	0.427949	0.792058	-5.26354
8775	NAPA	P54920;M0R0Y2;M0R2M1	Alpha-soluble NSF attachment protein	0.316563	24.1514	0.809288	0.42759	0.792058	-5.2631
5720	PSME1	Q06323;Q06323-2;Q06323-3	Proteasome activator complex subunit 1	0.297652	26.2921	0.807959	0.428337	0.792058	-5.26403
8566	PDXK	O00764;F2Z2Y4;O00764-3;O00764-2	Pyridoxal kinase	0.295755	25.2498	0.824386	0.419154	0.792058	-5.25248
823	CAPN1	P07384	Calpain-1 catalytic subunit	-0.217027	25.6592	-0.818369	0.422503	0.792058	-5.25673
6050	RNH1	P13489	Ribonuclease inhibitor	-0.244023	26.6004	-0.820444	0.421347	0.792058	-5.25527
831	CAST	P20810-5;A0A0C4DGB5;P20810-9;P20810-10;P20810-7;P20810-6;P20810;P20810-2;E9PCH5;B7Z574;P20810-4;P20810-8;E9PDE4;E7ES10;E7EVY3;P20810-3;H0Y7F0;H0Y9H6;E7EQ12;F8W7E0;E7EQA0	Calpastatin	-0.340737	25.5308	-0.811119	0.426561	0.792058	-5.26182
115207	KCTD12	Q96CX2	BTB/POZ domain-containing protein KCTD12	-0.386623	22.93	-0.817787	0.422828	0.792058	-5.25714
9777	TM9SF4	Q92544;A0A0C4DFM1	Transmembrane 9 superfamily member 4	-0.42414	22.6476	-0.820996	0.421039	0.792058	-5.25488
1823	DSC1	Q08554-2;Q08554	Desmocollin-1	-0.457783	26.7786	-0.817553	0.422959	0.792058	-5.25731
286310	LCN1P1	P31025;Q5VSP4	Lipocalin-1;Putative lipocalin 1-like protein 1	-0.472993	21.9626	-0.80932	0.427571	0.792058	-5.26308
3933	LCN1	P31025;Q5VSP4	Lipocalin-1;Putative lipocalin 1-like protein 1	-0.472993	21.9626	-0.80932	0.427571	0.792058	-5.26308
7094	TLN1	Q9Y490	Talin-1	-0.55401	27.9845	-0.814189	0.42484	0.792058	-5.25967
5239	PGM5	Q15124;Q15124-2	Phosphoglucomutase-like protein 5	-0.617705	25.7323	-0.815242	0.42425	0.792058	-5.25893
718	C3	P01024	Complement C3;Complement C3 beta chain;C3-beta-c;Complement C3 alpha chain;C3a anaphylatoxin;Acylation stimulating protein;Complement C3b alpha chain;Complement C3c alpha chain fragment 1;Complement C3dg fragment;Complement C3g fragment;Complement C3d fragment;Complement C3f fragment;Complement C3c alpha chain fragment 2	-0.710617	27.4937	-0.814257	0.424802	0.792058	-5.25962
5096	PCCB	P05166;E7ETT1;E9PDR0;E7EX59;P05166-2;E7ETT4;E7EUY3;C9JQS9;E9PEC3;F8WBI9	Propionyl-CoA carboxylase beta chain, mitochondrial	0.744868	23.329	0.804744	0.430149	0.793151	-5.26626
2717	GLA	P06280	Alpha-galactosidase A	0.474052	23.494	0.804911	0.430054	0.793151	-5.26614
4832	NME3	Q13232;H3BPR2	Nucleoside diphosphate kinase 3;Nucleoside diphosphate kinase	0.43548	23.2402	0.806051	0.429412	0.793151	-5.26535
3712	IVD	P26440;A0A0A0MT83;P26440-2;H7C4G6	Isovaleryl-CoA dehydrogenase, mitochondrial	0.412582	25.7614	0.7981	0.433908	0.796315	-5.27085
3182	HNRNPAB	Q99729-3;Q99729-2;D6R9P3;D6RD18;D6RBZ0;A0A087WZV1;Q99729;Q99729-4	Heterogeneous nuclear ribonucleoprotein A/B	0.384952	23.5677	0.798841	0.433488	0.796315	-5.27034
26135	SERBP1	Q8NC51;Q8NC51-2;Q8NC51-3;Q8NC51-4	Plasminogen activator inhibitor 1 RNA-binding protein	-0.309192	25.3086	-0.800168	0.432736	0.796315	-5.26943
1832	DSP	P15924;P15924-3;P15924-2	Desmoplakin	-0.355862	29.6475	-0.800325	0.432647	0.796315	-5.26932
51806	CALML5	Q9NZT1	Calmodulin-like protein 5	-0.483795	27.9804	-0.798241	0.433828	0.796315	-5.27075
445582	POTEE	Q6S8J3	POTE ankyrin domain family member E	0.62985	23.3982	0.793108	0.436746	0.79702	-5.27428
5935	RBM3	P98179	RNA-binding protein 3	0.544735	22.5898	0.793722	0.436396	0.79702	-5.27386
84661	DPY30	Q9C005	Protein dpy-30 homolog	0.37377	23.0552	0.794435	0.435991	0.79702	-5.27337
1500	CTNND1	O60716;O60716-3;C9JZR2;O60716-5;O60716-2;O60716-4;O60716-21;O60716-19;O60716-18;O60716-17;O60716-13;O60716-11;O60716-10;O60716-8;O60716-9;O60716-7;O60716-6;O60716-22;O60716-24;O60716-23;O60716-20;O60716-16;O60716-15;O60716-14;O60716-12;O60716-29;O60716-27;O60716-26;O60716-25;O60716-32;O60716-31;O60716-30;O60716-28	Catenin delta-1	0.293687	26.189	0.794039	0.436216	0.79702	-5.27364
2821	GPI	P06744;P06744-2;A0A0A0MTS2;K7EQ48	Glucose-6-phosphate isomerase	0.264537	27.0279	0.794578	0.435909	0.79702	-5.27327
5757	PTMA	P06454;P06454-2;B8ZZQ6;B8ZZA1;B8ZZW7;H7C2N1;A0A087WUT1	Prothymosin alpha;Prothymosin alpha, N-terminally processed;Thymosin alpha-1	-0.417922	27.4691	-0.793845	0.436326	0.79702	-5.27377
27258	LSM3	P62310	U6 snRNA-associated Sm-like protein LSm3	0.530717	23.9048	0.792365	0.437169	0.797046	-5.27479
801	CALM1	P62158;H0Y7A7;E7ETZ0;E7EMB3;G3V361;Q96HY3	Calmodulin	-0.266052	29.4632	-0.787999	0.439662	0.798761	-5.27776
805	CALM2	P62158;H0Y7A7;E7ETZ0;E7EMB3;G3V361;Q96HY3	Calmodulin	-0.266052	29.4632	-0.787999	0.439662	0.798761	-5.27776
1893	ECM1	Q16610;Q16610-2;Q16610-4	Extracellular matrix protein 1	-0.405507	23.7549	-0.789813	0.438626	0.798761	-5.27653
1522	CTSZ	Q9UBR2	Cathepsin Z	-0.428325	24.5841	-0.787847	0.439749	0.798761	-5.27787
10092	ARPC5	O15511;O15511-2;B1ALC0	Actin-related protein 2/3 complex subunit 5	0.522727	24.3248	0.786835	0.440328	0.799069	-5.27856
10409	BASP1	P80723;P80723-2	Brain acid soluble protein 1	0.659745	24.6446	0.784937	0.441416	0.799395	-5.27984
10525	HYOU1	Q9Y4L1;A0A087X054;E9PJ21;A0A087WWI4;K7EQK2;Q9Y4L1-2	Hypoxia up-regulated protein 1	0.492188	24.7877	0.778667	0.44502	0.799395	-5.28408
57470	LRRC47	Q8N1G4	Leucine-rich repeat-containing protein 47	0.376668	24.304	0.780874	0.44375	0.799395	-5.28259
7178	TPT1	P13693;Q5W0H4;A0A0B4J2C3;J3KPG2;E9PJF7;P13693-2	Translationally-controlled tumor protein	0.365097	25.2224	0.783168	0.442431	0.799395	-5.28104
100037417	DDTL	P30046;A6NHG4;J3KQ18;B5MC82;P30046-2	D-dopachrome decarboxylase;D-dopachrome decarboxylase-like protein	0.328102	26.9017	0.780401	0.444022	0.799395	-5.28291
1652	DDT	P30046;A6NHG4;J3KQ18;B5MC82;P30046-2	D-dopachrome decarboxylase;D-dopachrome decarboxylase-like protein	0.328102	26.9017	0.780401	0.444022	0.799395	-5.28291
1650	DDOST	P39656;A0A0C4DGS1;P39656-3;P39656-2;U3KQ84	Dolichyl-diphosphooligosaccharide--protein glycosyltransferase 48 kDa subunit	0.24099	25.3634	0.784229	0.441822	0.799395	-5.28032
7529	YWHAB	P31946;P31946-2	14-3-3 protein beta/alpha;14-3-3 protein beta/alpha, N-terminally processed	-0.258238	26.6842	-0.784473	0.441682	0.799395	-5.28016
4691	NCL	P19338;H7BY16	Nucleolin	-0.284993	27.9196	-0.779868	0.444328	0.799395	-5.28327
2767	GNA11	P29992;K7EL62	Guanine nucleotide-binding protein subunit alpha-11	-0.347358	22.6621	-0.782049	0.443074	0.799395	-5.2818
5551	PRF1	P14222	Perforin-1	-0.483262	23.3	-0.779032	0.44481	0.799395	-5.28383
634	CEACAM1	P13688;P13688-8;P13688-2;P13688-10;P13688-9;P13688-3;P13688-4;P13688-11;P13688-6;P13688-5	Carcinoembryonic antigen-related cell adhesion molecule 1	-0.384955	21.5865	-0.77787	0.445479	0.799484	-5.28461
54869	EPS8L1	Q8TE68;B4DKV7;Q8TE68-2;K7EKX9;K7EN83;Q8TE68-4;Q8TE68-3;K7ELW3	Epidermal growth factor receptor kinase substrate 8-like protein 1	-0.518093	21.9594	-0.776013	0.446551	0.80067	-5.28586
4697	NDUFA4	O00483	Cytochrome c oxidase subunit NDUFA4	0.561303	21.9292	0.775049	0.447108	0.800932	-5.28651
124583	CANT1	Q8WVQ1;Q8WVQ1-3;K7EN15;Q8WVQ1-2	Soluble calcium-activated nucleotidase 1	0.531115	22.0813	0.77048	0.449753	0.801984	-5.28956
6389	SDHA	P31040;P31040-2;D6RFM5;A0A087X1I3;P31040-3	Succinate dehydrogenase [ubiquinone] flavoprotein subunit, mitochondrial	0.411448	24.8215	0.770586	0.449691	0.801984	-5.28949
10072	DPP3	Q9NY33;Q9NY33-4;G3V1D3;G3V180;Q9NY33-2	Dipeptidyl peptidase 3	0.328132	25.3357	0.771283	0.449288	0.801984	-5.28902
10383	TUBB4B	P68371	Tubulin beta-4B chain	0.245063	28.509	0.770576	0.449698	0.801984	-5.2895
9961	MVP	Q14764	Major vault protein	-0.427132	24.9764	-0.772943	0.448326	0.801984	-5.28792
5111	PCNA	P12004	Proliferating cell nuclear antigen	0.498655	22.2959	0.768812	0.450721	0.802976	-5.29067
5936	RBM4	Q9BWF3;E9PB51;Q9BQ04;Q9BWF3-4;E9PLB0;E9PM61;D6R9K7;U3KQD5;J3QRR5;Q9BWF3-3;Q9BWF3-2	RNA-binding protein 4;RNA-binding protein 4B	0.606833	23.5375	0.763502	0.453811	0.805617	-5.29419
83759	RBM4B	Q9BWF3;E9PB51;Q9BQ04;Q9BWF3-4;E9PLB0;E9PM61;D6R9K7;U3KQD5;J3QRR5;Q9BWF3-3;Q9BWF3-2	RNA-binding protein 4;RNA-binding protein 4B	0.606833	23.5375	0.763502	0.453811	0.805617	-5.29419
10471	PFDN6	O15212	Prefoldin subunit 6	-0.352952	22.4948	-0.763423	0.453857	0.805617	-5.29424
10979	FERMT2	Q96AC1;H0YJ34;Q96AC1-3;Q96AC1-2	Fermitin family homolog 2	-0.560182	22.9402	-0.763821	0.453626	0.805617	-5.29398
6141	RPL18	Q07020;H0YHA7;J3QQ67;Q07020-2;G3V203;F8VYV2;F8VUA6;A0A075B7A0	60S ribosomal protein L18	0.37902	25.3583	0.761723	0.45485	0.805911	-5.29536
10055	SAE1	Q9UBE0;M0QZS6;Q9UBE0-3;M0QX65;B3KNJ4;Q9UBE0-2;M0R286;M0QYM8;M0R054	SUMO-activating enzyme subunit 1;SUMO-activating enzyme subunit 1, N-terminally processed	-0.474142	22.6613	-0.761774	0.45482	0.805911	-5.29533
824	CAPN2	P17655;P17655-2	Calpain-2 catalytic subunit	-0.402373	23.0296	-0.760792	0.455393	0.806142	-5.29598
11344	TWF2	Q6IBS0;D6RG15;H0Y858	Twinfilin-2	-0.451582	23.2694	-0.757001	0.457612	0.809334	-5.29847
84301	DDI2	Q5TDH0;Q5TDH0-3;Q5TDH0-2	Protein DDI1 homolog 2	0.55237	23.4601	0.751844	0.460641	0.810059	-5.30183
4673	NAP1L1	P55209;B7Z9C2;H0YIV4;P55209-3;H0YHC3;F8W020;F8W118;F8VXI6;F8VUX1;F8VY35;F8VV59;F8W543;F8W0J6;F5H4R6;P55209-2;F8VRJ2;H0YH88	Nucleosome assembly protein 1-like 1	0.455763	21.4961	0.751412	0.460895	0.810059	-5.30212
84245	MRI1	Q9BV20;Q9BV20-2	Methylthioribose-1-phosphate isomerase	0.377445	22.9749	0.752485	0.460264	0.810059	-5.30142
57175	CORO1B	Q9BR76;A0A087WW53;F5H390	Coronin-1B;Coronin	0.294272	27.1304	0.751591	0.46079	0.810059	-5.302
811	CALR	P27797;K7EJB9	Calreticulin	0.25915	27.9595	0.752101	0.46049	0.810059	-5.30167
6500	SKP1	P63208;E5RJR5;E7ERH2;F8W8N3;P63208-2	S-phase kinase-associated protein 1	-0.492552	23.468	-0.75135	0.460931	0.810059	-5.30216
8729	GBF1	Q92538;Q92538-2;Q92538-3	Golgi-specific brefeldin A-resistance guanine nucleotide exchange factor 1	-0.506355	21.3648	-0.754067	0.459334	0.810059	-5.30038
5874	RAB27B	O00194	Ras-related protein Rab-27B	0.700492	23.4247	0.746177	0.463983	0.811167	-5.30551
3615	IMPDH2	P12268;H0Y4R1;E7ETK5	Inosine-5-monophosphate dehydrogenase 2	0.56439	23.3906	0.745344	0.464475	0.811167	-5.30605
2060	EPS15	P42566;B1AUU8;P42566-2	Epidermal growth factor receptor substrate 15	0.413153	21.8055	0.74904	0.462293	0.811167	-5.30366
26060	APPL1	Q9UKG1	DCC-interacting protein 13-alpha	0.320438	23.2414	0.746043	0.464062	0.811167	-5.3056
2885	GRB2	P62993;P62993-2;J3KT38	Growth factor receptor-bound protein 2	0.235558	24.0493	0.74603	0.46407	0.811167	-5.30561
81542	TMX1	Q9H3N1	Thioredoxin-related transmembrane protein 1	-0.340422	22.3798	-0.74641	0.463845	0.811167	-5.30536
6634	SNRPD3	P62318;P62318-2;H3BT13	Small nuclear ribonucleoprotein Sm D3	-0.573032	23.9741	-0.74732	0.463308	0.811167	-5.30477
55379	LRRC59	Q96AG4	Leucine-rich repeat-containing protein 59	0.504213	23.0521	0.738061	0.468794	0.817977	-5.31073
8649	LAMTOR3	Q9UHA4;Q9UHA4-2	Ragulator complex protein LAMTOR3	-0.418895	21.6002	-0.736838	0.469522	0.818514	-5.31151
5976	UPF1	Q92900;Q92900-2	Regulator of nonsense transcripts 1	0.506625	22.6533	0.728671	0.474398	0.819334	-5.3167
3376	IARS	P41252;J3KR24;A0A0A0MSX9	Isoleucine--tRNA ligase, cytoplasmic	0.469917	21.9066	0.732508	0.472103	0.819334	-5.31427
3998	LMAN1	P49257	Protein ERGIC-53	0.466732	23.7563	0.732982	0.47182	0.819334	-5.31397
7756	ZNF207	O43670;O43670-2;J3QRS9;X6R4W8;O43670-4;J3KS31;O43670-3	BUB3-interacting and GLEBS motif-containing protein ZNF207	0.407583	23.0225	0.729121	0.474128	0.819334	-5.31642
163	AP2B1	P63010;P63010-2;P63010-3;A0A087X253;A0A087WU93;A0A087WZQ6;A0A087WYD1	AP-2 complex subunit beta	0.338505	22.9378	0.72812	0.474728	0.819334	-5.31705
22803	XRN2	Q9H0D6;Q9H0D6-2	5-3 exoribonuclease 2	0.321258	22.373	0.725174	0.476495	0.819334	-5.31891
4144	MAT2A	P31153;P31153-2	S-adenosylmethionine synthase isoform type-2	0.259487	24.1006	0.728991	0.474206	0.819334	-5.3165
5860	QDPR	P09417;P09417-2;B7Z415;D6RGG7	Dihydropteridine reductase	-0.281325	25.4633	-0.726857	0.475485	0.819334	-5.31785
6280	S100A9	P06702	Protein S100-A9	-0.434115	28.2432	-0.734115	0.471144	0.819334	-5.31325
6700	SPRR2A	P22531;P35325;P22532;P35326;Q96RM1;Q9BYE4	Small proline-rich protein 2E;Small proline-rich protein 2B;Small proline-rich protein 2D;Small proline-rich protein 2A;Small proline-rich protein 2F;Small proline-rich protein 2G	-0.483302	23.1503	-0.724801	0.476719	0.819334	-5.31914
6701	SPRR2B	P22531;P35325;P22532;P35326;Q96RM1;Q9BYE4	Small proline-rich protein 2E;Small proline-rich protein 2B;Small proline-rich protein 2D;Small proline-rich protein 2A;Small proline-rich protein 2F;Small proline-rich protein 2G	-0.483302	23.1503	-0.724801	0.476719	0.819334	-5.31914
6703	SPRR2D	P22531;P35325;P22532;P35326;Q96RM1;Q9BYE4	Small proline-rich protein 2E;Small proline-rich protein 2B;Small proline-rich protein 2D;Small proline-rich protein 2A;Small proline-rich protein 2F;Small proline-rich protein 2G	-0.483302	23.1503	-0.724801	0.476719	0.819334	-5.31914
6704	SPRR2E	P22531;P35325;P22532;P35326;Q96RM1;Q9BYE4	Small proline-rich protein 2E;Small proline-rich protein 2B;Small proline-rich protein 2D;Small proline-rich protein 2A;Small proline-rich protein 2F;Small proline-rich protein 2G	-0.483302	23.1503	-0.724801	0.476719	0.819334	-5.31914
6705	SPRR2F	P22531;P35325;P22532;P35326;Q96RM1;Q9BYE4	Small proline-rich protein 2E;Small proline-rich protein 2B;Small proline-rich protein 2D;Small proline-rich protein 2A;Small proline-rich protein 2F;Small proline-rich protein 2G	-0.483302	23.1503	-0.724801	0.476719	0.819334	-5.31914
6706	SPRR2G	P22531;P35325;P22532;P35326;Q96RM1;Q9BYE4	Small proline-rich protein 2E;Small proline-rich protein 2B;Small proline-rich protein 2D;Small proline-rich protein 2A;Small proline-rich protein 2F;Small proline-rich protein 2G	-0.483302	23.1503	-0.724801	0.476719	0.819334	-5.31914
12	SERPINA3	P01011;G3V3A0;G3V595	Alpha-1-antichymotrypsin;Alpha-1-antichymotrypsin His-Pro-less	-0.49487	28.4248	-0.730856	0.47309	0.819334	-5.31532
1974	EIF4A2	Q14240;Q14240-2;E7EQG2	Eukaryotic initiation factor 4A-II;Eukaryotic initiation factor 4A-II, N-terminally processed	0.369313	23.0523	0.722928	0.477845	0.820545	-5.32032
5862	RAB2A	P61019;P61019-2;E9PKL7	Ras-related protein Rab-2A	0.278468	25.2037	0.72116	0.478909	0.821649	-5.32143
85456	TNKS1BP1	Q9C0C2;Q9C0C2-2	182 kDa tankyrase-1-binding protein	0.603837	24.4505	0.719069	0.480168	0.823085	-5.32274
79109	MAPKAP1	Q9BPZ7;B1AMB1;B1AMB2;Q9BPZ7-5;Q9BPZ7-6;Q9BPZ7-3;Q9BPZ7-2	Target of rapamycin complex 2 subunit MAPKAP1	-0.323015	20.5846	-0.716529	0.481702	0.824988	-5.32432
6230	RPS25	P62851	40S ribosomal protein S25	0.342533	24.6871	0.715461	0.482348	0.825369	-5.32498
5052	PRDX1	Q06830;A0A0A0MSI0;A0A0A0MRQ5	Peroxiredoxin-1	0.214345	29.4689	0.713583	0.483484	0.826588	-5.32615
5738	PTGFRN	Q9P2B2	Prostaglandin F2 receptor negative regulator	0.352218	23.9426	0.711336	0.484845	0.826594	-5.32754
11052	CPSF6	Q16630;Q16630-2;F8WJN3;Q16630-3	Cleavage and polyadenylation specificity factor subunit 6	0.320318	23.6257	0.710553	0.485321	0.826594	-5.32802
11261	CHP1	Q99653;H0YKE7;F5GX29;H0YNG9;H0YLY7	Calcineurin B homologous protein 1	0.282797	22.5488	0.71008	0.485608	0.826594	-5.32831
6426	SRSF1	Q07955;J3KTL2;Q07955-3;Q07955-2	Serine/arginine-rich splicing factor 1	0.265158	25.6639	0.711035	0.485028	0.826594	-5.32772
10971	YWHAQ	P27348;E9PG15	14-3-3 protein theta	-0.24758	26.9128	-0.711784	0.484574	0.826594	-5.32726
391356	PTRHD1	Q6GMV3	Putative peptidyl-tRNA hydrolase PTRHD1	0.365048	24.3206	0.708351	0.486658	0.827584	-5.32938
92906	HNRNPLL	Q8WVV9;B7WPG3;C9IYN3;D6W592;Q8WVV9-5;Q8WVV9-4;C9JJZ7;H7BXH8;Q8WVV9-3;Q8WVV9-2	Heterogeneous nuclear ribonucleoprotein L-like	0.272653	20.7999	0.707725	0.487039	0.827584	-5.32976
7402	UTRN	P46939;P46939-2	Utrophin	-0.498148	23.9259	-0.706341	0.487881	0.828293	-5.33062
5184	PEPD	P12955;P12955-3;P12955-2	Xaa-Pro dipeptidase	0.303665	24.5449	0.705414	0.488445	0.82836	-5.33118
350	APOH	P02749;J3QRN2	Beta-2-glycoprotein 1	-0.481912	23.5338	-0.70488	0.488771	0.82836	-5.33151
7879	RAB7A	P51149;C9J592;C9J8S3	Ras-related protein Rab-7a	-0.242038	24.7443	-0.703209	0.489789	0.829365	-5.33253
51119	SBDS	Q9Y3A5;A0A087X020	Ribosome maturation protein SBDS	0.285082	22.5854	0.702219	0.490394	0.829669	-5.33314
10330	CNPY2	F8W031;F8VXJ7;F8W1K5		0.443742	23.8084	0.699438	0.492094	0.831774	-5.33483
1213	CLTC	Q00610;A0A087WVQ6;Q00610-2	Clathrin heavy chain 1;Clathrin heavy chain	0.242	27.7209	0.697392	0.493346	0.831774	-5.33608
10097	ACTR2	P61160;P61160-2;F5H6T1	Actin-related protein 2	-0.422798	25.5143	-0.698138	0.492889	0.831774	-5.33562
169044	COL22A1	Q8NFW1;Q8NFW1-3;Q8NFW1-2	Collagen alpha-1(XXII) chain	-0.600078	23.2409	-0.6975	0.49328	0.831774	-5.33601
56005	MYDGF	Q969H8;M0QXF7;M0QYN0	Myeloid-derived growth factor	0.660517	22.8537	0.69519	0.494696	0.83333	-5.33741
5238	PGM3	O95394;O95394-4;J3KN95;O95394-3;A0A087WT27	Phosphoacetylglucosamine mutase	0.478317	25.6465	0.693619	0.495661	0.834234	-5.33836
10417	SPON2	Q9BUD6	Spondin-2	0.918197	23.8173	0.691479	0.496977	0.834417	-5.33965
3158	HMGCS2	P54868;P54868-3;P54868-2	Hydroxymethylglutaryl-CoA synthase, mitochondrial	0.679542	22.4074	0.662307	0.515109	0.834417	-5.35685
4489	MT1A	P13640;P13640-2;P02795;P80297;Q8N339;H3BSF1;P04731	Metallothionein-1G;Metallothionein-2;Metallothionein-1X;Metallothionein-1M;Metallothionein-1A	0.674598	24.4129	0.653031	0.520951	0.834417	-5.36217
4495	MT1G	P13640;P13640-2;P02795;P80297;Q8N339;H3BSF1;P04731	Metallothionein-1G;Metallothionein-2;Metallothionein-1X;Metallothionein-1M;Metallothionein-1A	0.674598	24.4129	0.653031	0.520951	0.834417	-5.36217
4499	MT1M	P13640;P13640-2;P02795;P80297;Q8N339;H3BSF1;P04731	Metallothionein-1G;Metallothionein-2;Metallothionein-1X;Metallothionein-1M;Metallothionein-1A	0.674598	24.4129	0.653031	0.520951	0.834417	-5.36217
4501	MT1X	P13640;P13640-2;P02795;P80297;Q8N339;H3BSF1;P04731	Metallothionein-1G;Metallothionein-2;Metallothionein-1X;Metallothionein-1M;Metallothionein-1A	0.674598	24.4129	0.653031	0.520951	0.834417	-5.36217
4502	MT2A	P13640;P13640-2;P02795;P80297;Q8N339;H3BSF1;P04731	Metallothionein-1G;Metallothionein-2;Metallothionein-1X;Metallothionein-1M;Metallothionein-1A	0.674598	24.4129	0.653031	0.520951	0.834417	-5.36217
3817	KLK2	P20151;P20151-2;P20151-4;P20151-3	Kallikrein-2	0.642315	24.5493	0.679904	0.504128	0.834417	-5.34656
3501	IGHG2	P01859;A0A0G2JN06	Ig gamma-2 chain C region	0.616403	25.4659	0.665599	0.513044	0.834417	-5.35494
7082	TJP1	Q07157;G3V1L9;Q07157-2;A0A087X0K9;G5E9E7	Tight junction protein ZO-1	0.567862	21.4863	0.672913	0.508474	0.834417	-5.35068
9296	ATP6V1F	Q16864;Q16864-2	V-type proton ATPase subunit F	0.561423	22.6675	0.649394	0.523252	0.834417	-5.36424
10483	SEC23B	Q15437;Q5QPE2	Protein transport protein Sec23B	0.510168	23.8174	0.675551	0.506831	0.834417	-5.34913
23589	CARHSP1	Q9Y2V2;H3BTK3;I3L3X8;H3BSW7;H3BUY4;H3BPY5;H3BNU9	Calcium-regulated heat stable protein 1	0.489845	22.2004	0.672611	0.508663	0.834417	-5.35085
7915	ALDH5A1	P51649;P51649-2;C9J8Q5	Succinate-semialdehyde dehydrogenase, mitochondrial	0.466663	23.197	0.670241	0.510141	0.834417	-5.35224
27068	PPA2	Q9H2U2;Q9H2U2-2;Q9H2U2-3;D6R967;H0Y9D8;Q9H2U2-6;D6RGV9	Inorganic pyrophosphatase 2, mitochondrial	0.453513	24.4183	0.650958	0.522262	0.834417	-5.36335
1739	DLG1	Q12959;Q12959-2;Q12959-5;A0A0C4DFT3;Q12959-3;Q12959-6;Q12959-4;Q12959-7;Q12959-9;E7EQD7;Q12959-8	Disks large homolog 1	0.427035	21.7539	0.673561	0.508071	0.834417	-5.3503
8655	DYNLL1	P63167	Dynein light chain 1, cytoplasmic	0.420007	24.5328	0.651923	0.521652	0.834417	-5.3628
2109	ETFB	P38117;P38117-2;M0QY67	Electron transfer flavoprotein subunit beta	0.418065	25.8692	0.670953	0.509697	0.834417	-5.35182
6624	FSCN1	Q16658	Fascin	0.416235	23.7084	0.657332	0.518238	0.834417	-5.35971
10519	CIB1	Q99828;Q99828-2	Calcium and integrin-binding protein 1	0.397187	22.3295	0.663851	0.51414	0.834417	-5.35596
5162	PDHB	P11177;P11177-2;P11177-3;C9J634;F8WF02	Pyruvate dehydrogenase E1 component subunit beta, mitochondrial	0.389203	22.5342	0.652043	0.521576	0.834417	-5.36273
51292	GMPR2	Q9P2T1;H0YMB3;H0YLV5;A0A087WWM4;F8WAN9;H0YNJ6;Q9P2T1-2;Q9P2T1-3;H0YK13	GMP reductase 2;GMP reductase	0.387503	22.4461	0.648373	0.523899	0.834417	-5.36481
1350	COX7C	P15954;D6R9Z7	Cytochrome c oxidase subunit 7C, mitochondrial	0.385183	21.5096	0.66623	0.512649	0.834417	-5.35458
686	BTD	P43251;P43251-4;P43251-3;P43251-2	Biotinidase	0.382592	22.8598	0.659991	0.516564	0.834417	-5.35818
84263	HSDL2	Q6YN16;Q6YN16-2	Hydroxysteroid dehydrogenase-like protein 2	0.379342	23.1109	0.681168	0.503344	0.834417	-5.34581
6203	RPS9	P46781;B5MCT8;C9JM19	40S ribosomal protein S9	0.378217	26.0374	0.664236	0.513899	0.834417	-5.35573
158	ADSL	P30566;A0A0A6YY92;P30566-2;A0A096LNY5;A0A096LNY6	Adenylosuccinate lyase	0.371377	21.9953	0.676869	0.506012	0.834417	-5.34835
23673	STX12	Q86Y82;B1AJQ6	Syntaxin-12	0.357913	22.5051	0.665011	0.513413	0.834417	-5.35528
10006	ABI1	Q8IZP0;Q8IZP0-3;Q8IZP0-2;B6VEX4;A0A0A0MRT6;Q8IZP0-10;Q8IZP0-8;Q8IZP0-7;Q8IZP0-4;Q8IZP0-5;Q8IZP0-6;Q8IZP0-9;Q8IZP0-12;Q8IZP0-11	Abl interactor 1	0.349643	21.3782	0.647707	0.524321	0.834417	-5.36519
23450	SF3B3	Q15393	Splicing factor 3B subunit 3	0.344602	23.8486	0.663626	0.514282	0.834417	-5.35609
1211	CLTA	P09496-2;P09496;P09496-4;P09496-3;F8WF69;P09496-5;C9J8P9	Clathrin light chain A	0.334063	26.542	0.648096	0.524074	0.834417	-5.36497
3069	HDLBP	Q00341;A0A024R4E5;Q00341-2;H0Y394	Vigilin	0.328038	24.458	0.668173	0.511434	0.834417	-5.35345
372	ARCN1	P48444;B0YIW6;P48444-2	Coatomer subunit delta	0.310918	25.2687	0.692102	0.496593	0.834417	-5.33927
2184	FAH	P16930;P16930-2;H0YLC7	Fumarylacetoacetase	0.310568	23.6237	0.65257	0.521243	0.834417	-5.36243
3875	KRT18	P05783;F8VZY9	Keratin, type I cytoskeletal 18	0.29878	31.5095	0.662054	0.515268	0.834417	-5.35699
8662	EIF3B	P55884;P55884-2	Eukaryotic translation initiation factor 3 subunit B	0.280762	24.4747	0.671686	0.509239	0.834417	-5.35139
222068	TMED4	Q7Z7H5;Q7Z7H5-2;Q7Z7H5-3	Transmembrane emp24 domain-containing protein 4	0.269385	23.755	0.673851	0.50789	0.834417	-5.35013
6193	RPS5	P46782;M0R0F0;M0R0R2;M0QZN2	40S ribosomal protein S5;40S ribosomal protein S5, N-terminally processed	0.250453	25.3459	0.669314	0.51072	0.834417	-5.35278
5236	PGM1	P36871;P36871-2;P36871-3	Phosphoglucomutase-1	0.24772	25.3813	0.687455	0.499456	0.834417	-5.34206
6194	RPS6	P62753;A2A3R5	40S ribosomal protein S6	0.23974	25.798	0.65235	0.521381	0.834417	-5.36256
5901	RAN	P62826;B5MDF5;J3KQE5;F5H018;H0YFC6	GTP-binding nuclear protein Ran	0.228263	26.8517	0.667258	0.512006	0.834417	-5.35398
3927	LASP1	Q14847;Q14847-2;C9J9W2;Q14847-3	LIM and SH3 domain protein 1	0.21014	25.7056	0.661918	0.515353	0.834417	-5.35707
8894	EIF2S2	P20042	Eukaryotic translation initiation factor 2 subunit 2	0.207455	23.2794	0.68788	0.499193	0.834417	-5.34181
4190	MDH1	P40925;P40925-3;B9A041;P40925-2;B8ZZ51	Malate dehydrogenase, cytoplasmic	0.197428	26.3097	0.661196	0.515807	0.834417	-5.35749
3150	HMGN1	P05114;A6NL93;F2Z2W6;F2Z2Y5;H7BXJ5	Non-histone chromosomal protein HMG-14	-0.197398	24.3782	-0.662838	0.514776	0.834417	-5.35654
7458	EIF4H	Q15056;Q15056-2	Eukaryotic translation initiation factor 4H	-0.216887	26.1587	-0.65751	0.518126	0.834417	-5.35961
6647	SOD1	P00441;H7BYH4	Superoxide dismutase [Cu-Zn]	-0.237462	28.2319	-0.687709	0.499299	0.834417	-5.34191
4869	NPM1	P06748;P06748-3;P06748-2	Nucleophosmin	-0.238273	28.5469	-0.645806	0.525527	0.834417	-5.36626
23786	BCL2L13	Q9BXK5;A0A087WTL4;A0A087WX97;Q9BXK5-4	Bcl-2-like protein 13	-0.276645	21.7487	-0.657663	0.518029	0.834417	-5.35952
6643	SNX2	O60749;O60749-2	Sorting nexin-2	-0.278053	22.144	-0.646441	0.525124	0.834417	-5.36591
3655	ITGA6	P23229;P23229-2;P23229-4;P23229-5;P23229-3;P23229-9;P23229-6;P23229-7	Integrin alpha-6;Integrin alpha-6 heavy chain;Integrin alpha-6 light chain;Processed integrin alpha-6	-0.315778	22.8959	-0.689461	0.498219	0.834417	-5.34086
5464	PPA1	Q15181;Q5SQT6	Inorganic pyrophosphatase	-0.324002	24.684	-0.648	0.524135	0.834417	-5.36503
6627	SNRPA1	P09661;H0YMA0;H0YLR3;H0YKK0	U2 small nuclear ribonucleoprotein A	-0.325345	22.9728	-0.645473	0.525738	0.834417	-5.36645
6227	RPS21	P63220;Q8WVC2;Q9BYK1	40S ribosomal protein S21	-0.327002	25.822	-0.651016	0.522225	0.834417	-5.36332
11333	PDAP1	Q13442	28 kDa heat- and acid-stable phosphoprotein	-0.330573	23.4317	-0.677805	0.50543	0.834417	-5.3478
6613	SUMO2	P61956;P61956-2	Small ubiquitin-related modifier 2	-0.334278	25.2983	-0.68759	0.499373	0.834417	-5.34198
6277	S100A6	P06703;R4GN98	Protein S100-A6;Protein S100	-0.3512	28.5068	-0.654194	0.520217	0.834417	-5.36151
7448	VTN	P04004	Vitronectin;Vitronectin V65 subunit;Vitronectin V10 subunit;Somatomedin-B	-0.380113	26.0628	-0.681302	0.503261	0.834417	-5.34573
7165	TPD52L2	O43399;O43399-5;O43399-7;A0A087WYR3;O43399-2;O43399-4;O43399-3;O43399-6;A0A087WZ51	Tumor protein D54	-0.391268	23.603	-0.653437	0.520695	0.834417	-5.36194
5696	PSMB8	P28062;P28062-2;X5D2R7;Q5JNW7	Proteasome subunit beta type-8;Proteasome subunit beta type	-0.416527	24.5607	-0.646503	0.525084	0.834417	-5.36587
483	ATP1B3	P54709;C9JA36;P54709-2	Sodium/potassium-transporting ATPase subunit beta-3	-0.422122	23.6801	-0.685945	0.500388	0.834417	-5.34296
118	ADD1	P35611;P35611-2;E7EV99;E7ENY0;P35611-6;P35611-3;P35611-4;H0Y9H2;A0A0A0MSR2;P35611-5	Alpha-adducin	-0.435498	23.0556	-0.674014	0.507788	0.834417	-5.35003
8904	CPNE1	Q99829;F2Z2V0;B0QZ18;A6PVH9;E7ENH5;Q5JX45	Copine-1	-0.442655	23.6996	-0.670075	0.510245	0.834417	-5.35234
2098	ESD	P10768;X6RA14;H7BZT7	S-formylglutathione hydrolase	-0.451472	24.2289	-0.650149	0.522774	0.834417	-5.36381
822	CAPG	P40121;P40121-2;E7ENU9;B8ZZL6	Macrophage-capping protein	-0.45261	24.8632	-0.659197	0.517064	0.834417	-5.35864
7041	TGFB1I1	O43294;O43294-2	Transforming growth factor beta-1-induced transcript 1 protein	-0.47497	21.8589	-0.686627	0.499967	0.834417	-5.34256
4726	NDUFS6	O75380;D6RBT3	NADH dehydrogenase [ubiquinone] iron-sulfur protein 6, mitochondrial	-0.477572	23.0359	-0.653701	0.520528	0.834417	-5.36179
34	ACADM	P11310;B7Z9I1;Q5T4U5;P11310-2	Medium-chain specific acyl-CoA dehydrogenase, mitochondrial	-0.502265	23.4567	-0.658482	0.517514	0.834417	-5.35905
2990	GUSB	P08236;P08236-3;P08236-2	Beta-glucuronidase	-0.522213	25.7616	-0.663463	0.514384	0.834417	-5.35618
8470	SORBS2	O94875-9;O94875-11;O94875;O94875-12;O94875-4;O94875-10;O94875-2;O94875-8;O94875-3;O94875-5;H7BZK1;H7BXR3;H7BZX1;H7C1R7	Sorbin and SH3 domain-containing protein 2	-0.558047	22.5431	-0.653899	0.520403	0.834417	-5.36167
100528064	NEDD8-MDP1	E9PL57;Q86V88;Q86V88-3;Q86V88-2	Magnesium-dependent phosphatase 1	0.393607	23.3943	0.64298	0.527323	0.835404	-5.36785
145553	MDP1	E9PL57;Q86V88;Q86V88-3;Q86V88-2	Magnesium-dependent phosphatase 1	0.393607	23.3943	0.64298	0.527323	0.835404	-5.36785
6717	SRI	P30626;C9J0K6;P30626-2;P30626-3;B4DHQ6	Sorcin	0.37423	26.0181	0.642472	0.527646	0.835404	-5.36814
1267	CNP	P09543;P09543-2	2,3-cyclic-nucleotide 3-phosphodiesterase	0.315845	24.3141	0.64009	0.529162	0.83686	-5.36947
10772	SRSF10	O75494;O75494-3;O75494-4;Q5JRI1;O75494-5;O75494-6;O75494-2;Q6IQ42	Serine/arginine-rich splicing factor 10	0.278617	23.5791	0.639293	0.529671	0.83686	-5.36992
10763	NES	P48681	Nestin	-0.393983	23.2439	-0.638333	0.530283	0.83686	-5.37045
828	CAPS	Q13938;K7EL21;Q13938-3;K7ES72	Calcyphosin	-0.65363	24.0789	-0.638411	0.530234	0.83686	-5.37041
6155	RPL27	P61353;K7ELC7;K7EQQ9	60S ribosomal protein L27	0.54611	22.7609	0.637469	0.530834	0.837052	-5.37094
972	CD74	P04233-2;P04233;E7EQJ3;H0YBZ8;E7ESL3;H0YBZ2;P04233-3	HLA class II histocompatibility antigen gamma chain	0.478765	22.1197	0.631648	0.534557	0.838666	-5.37416
100529257	SYNJ2BP-COX16	P57105;A0A087WUM0;A0A087X1F5;A0A087WYV9	Synaptojanin-2-binding protein	0.463988	22.1985	0.631563	0.534612	0.838666	-5.37421
55333	SYNJ2BP	P57105;A0A087WUM0;A0A087X1F5;A0A087WYV9	Synaptojanin-2-binding protein	0.463988	22.1985	0.631563	0.534612	0.838666	-5.37421
100529241	HSPE1-MOB4	P61604;B8ZZL8;S4R3N1	10 kDa heat shock protein, mitochondrial	0.321553	28.3209	0.629818	0.535731	0.838666	-5.37517
3336	HSPE1	P61604;B8ZZL8;S4R3N1	10 kDa heat shock protein, mitochondrial	0.321553	28.3209	0.629818	0.535731	0.838666	-5.37517
26003	GORASP2	Q9H8Y8;Q9H8Y8-3;Q9H8Y8-2	Golgi reassembly-stacking protein 2	0.254925	25.7328	0.630636	0.535206	0.838666	-5.37472
3068	HDGF	P51858;P51858-3;P51858-2	Hepatoma-derived growth factor	-0.270347	25.7531	-0.630704	0.535162	0.838666	-5.37468
400673	VMAC	Q2NL98;K7ERU9	Vimentin-type intermediate filament-associated coiled-coil protein	-0.351753	23.8745	-0.631526	0.534635	0.838666	-5.37423
3958	LGALS3	P17931;G3V3R6	Galectin-3;Galectin	-0.414767	26.752	-0.633871	0.533134	0.838666	-5.37293
4695	NDUFA2	O43678;O43678-2	NADH dehydrogenase [ubiquinone] 1 alpha subcomplex subunit 2	0.535275	24.4028	0.627663	0.537114	0.838728	-5.37636
55020	TTC38	Q5R3I4	Tetratricopeptide repeat protein 38	0.487022	23.1841	0.616399	0.544377	0.838728	-5.38248
1964	EIF1AX	P47813;O14602;A6NJH9;X6RAC9	Eukaryotic translation initiation factor 1A, X-chromosomal;Eukaryotic translation initiation factor 1A, Y-chromosomal	0.481955	22.6268	0.621005	0.5414	0.838728	-5.37999
9086	EIF1AY	P47813;O14602;A6NJH9;X6RAC9	Eukaryotic translation initiation factor 1A, X-chromosomal;Eukaryotic translation initiation factor 1A, Y-chromosomal	0.481955	22.6268	0.621005	0.5414	0.838728	-5.37999
3646	EIF3E	P60228	Eukaryotic translation initiation factor 3 subunit E	0.374958	22.4933	0.624041	0.539444	0.838728	-5.37834
4729	NDUFV2	P19404;E7EPT4	NADH dehydrogenase [ubiquinone] flavoprotein 2, mitochondrial	0.367583	23.072	0.624846	0.538926	0.838728	-5.3779
23197	FAF2	Q96CS3	FAS-associated factor 2	0.356103	22.1879	0.617637	0.543576	0.838728	-5.38181
4338	MOCS2	O96033;E9PKT9	Molybdopterin synthase sulfur carrier subunit	0.347788	22.8293	0.620383	0.541802	0.838728	-5.38033
55748	CNDP2	Q96KP4;Q96KP4-2	Cytosolic non-specific dipeptidase	0.274363	27.5637	0.624624	0.539068	0.838728	-5.37802
6124	RPL4	P36578;H3BM89	60S ribosomal protein L4	0.269315	25.6228	0.618974	0.542712	0.838728	-5.38109
10963	STIP1	P31948;P31948-2;P31948-3	Stress-induced-phosphoprotein 1	0.255015	26.0838	0.622747	0.540277	0.838728	-5.37904
54472	TOLLIP	Q9H0E2;F2Z2Y8;E7EN89	Toll-interacting protein	0.249287	26.2313	0.618407	0.543078	0.838728	-5.3814
6217	RPS16	P62249;M0R210;A0A087WZ27;M0R3H0;M0R1M5	40S ribosomal protein S16	0.245425	26.5548	0.6164	0.544376	0.838728	-5.38248
7643	ZNF90	P62249;M0R210;A0A087WZ27;M0R3H0;M0R1M5	40S ribosomal protein S16	0.245425	26.5548	0.6164	0.544376	0.838728	-5.38248
10130	PDIA6	Q15084;Q15084-5;Q15084-3;Q15084-4;Q15084-2	Protein disulfide-isomerase A6	0.205648	26.3499	0.621122	0.541325	0.838728	-5.37993
387522	TMEM189-UBE2V1	Q13404;Q13404-8;I3L0A0;Q13404-7;Q13404-2;Q13404-1;G3V2F7	Ubiquitin-conjugating enzyme E2 variant 1	0.202985	25.7938	0.618712	0.542881	0.838728	-5.38123
7335	UBE2V1	Q13404;Q13404-8;I3L0A0;Q13404-7;Q13404-2;Q13404-1;G3V2F7	Ubiquitin-conjugating enzyme E2 variant 1	0.202985	25.7938	0.618712	0.542881	0.838728	-5.38123
10209	EIF1	P41567;K7EM18;O60739	Eukaryotic translation initiation factor 1;Eukaryotic translation initiation factor 1b	-0.331468	22.8816	-0.618057	0.543305	0.838728	-5.38159
10289	EIF1B	P41567;K7EM18;O60739	Eukaryotic translation initiation factor 1;Eukaryotic translation initiation factor 1b	-0.331468	22.8816	-0.618057	0.543305	0.838728	-5.38159
5176	SERPINF1	P36955	Pigment epithelium-derived factor	-0.44534	23.0352	-0.628123	0.536818	0.838728	-5.3761
9518	GDF15	Q99988	Growth/differentiation factor 15	0.688715	24.1672	0.614786	0.545421	0.83934	-5.38335
4670	HNRNPM	P52272;P52272-2;A0A087X0X3	Heterogeneous nuclear ribonucleoprotein M	0.206177	28.2546	0.614454	0.545636	0.83934	-5.38353
6209	RPS15	P62841;K7EQJ5;K7ELC2;K7EM56;A0A0B4J2B4;K7EJ78;S4R417	40S ribosomal protein S15	0.375583	25.9006	0.612623	0.546823	0.839689	-5.38451
2799	GNS	P15586;H7C3P4;F6S8M0;P15586-2;H0YFA9;F5H4C6	N-acetylglucosamine-6-sulfatase	0.352462	22.4605	0.612111	0.547155	0.839689	-5.38479
1475	CSTA	P01040;C9J0E4	Cystatin-A;Cystatin-A, N-terminally processed	-0.360293	27.739	-0.612644	0.546809	0.839689	-5.3845
255743	NPNT	Q6UXI9;Q6UXI9-5;Q6UXI9-6;D6RH31;Q6UXI9-2;Q6UXI9-4;Q6UXI9-3;H0YAK9	Nephronectin	0.524755	22.272	0.604751	0.551942	0.841074	-5.38871
116844	LRG1	P02750	Leucine-rich alpha-2-glycoprotein	0.503817	23.4132	0.608051	0.549793	0.841074	-5.38695
100526760	ABHD14A-ACY1	Q03154;C9JMV9;Q03154-2;Q03154-3;Q03154-4	Aminoacylase-1	0.325243	24.8913	0.605494	0.551457	0.841074	-5.38831
95	ACY1	Q03154;C9JMV9;Q03154-2;Q03154-3;Q03154-4	Aminoacylase-1	0.325243	24.8913	0.605494	0.551457	0.841074	-5.38831
6428	SRSF3	P84103;P84103-2;A0A087X2D0	Serine/arginine-rich splicing factor 3	0.218433	25.5919	0.60539	0.551525	0.841074	-5.38837
1975	EIF4B	P23588;E7EX17;P23588-2;F8VX11	Eukaryotic translation initiation factor 4B	0.21425	25.692	0.605404	0.551516	0.841074	-5.38836
3837	KPNB1	Q14974;Q14974-2;J3KTM9	Importin subunit beta-1	0.208303	25.7328	0.609868	0.548611	0.841074	-5.38599
3093	UBE2K	P61086;D6RDM7;P61086-3	Ubiquitin-conjugating enzyme E2 K	-0.224038	24.2752	-0.607663	0.550045	0.841074	-5.38716
230	ALDOC	P09972;A8MVZ9;J3KSV6;J3QKP5;K7EKH5;C9J8F3	Fructose-bisphosphate aldolase C;Fructose-bisphosphate aldolase	-0.299805	24.2091	-0.607305	0.550278	0.841074	-5.38735
2782	GNB1	P62873;P62873-2;F6UT28;B1AKQ8;F6X3N5	Guanine nucleotide-binding protein G(I)/G(S)/G(T) subunit beta-1	0.15875	26.9516	0.603911	0.552489	0.841251	-5.38915
54978	SLC35F6	Q8N357	Solute carrier family 35 member F6	0.321952	22.1731	0.602522	0.553396	0.841974	-5.38988
57136	APMAP	Q9HDC9;Q9HDC9-2;H0Y512	Adipocyte plasma membrane-associated protein	0.38347	23.9757	0.601471	0.554082	0.84236	-5.39044
1936	EEF1D	P29692;P29692-2;E9PRY8;E9PK01;P29692-4;E9PQZ1;A0A087X1X7;E9PQ49;E9PI39;E9PPR1;E9PL12;E9PMW7	Elongation factor 1-delta	0.214603	26.5407	0.599219	0.555554	0.843939	-5.39162
526	ATP6V1B2	P21281;H0YC04	V-type proton ATPase subunit B, brain isoform	0.31998	25.0088	0.598119	0.556274	0.844375	-5.3922
9414	TJP2	Q9UDY2;Q9UDY2-3;Q9UDY2-7;Q9UDY2-6;Q9UDY2-2;Q9UDY2-5;Q9UDY2-4	Tight junction protein ZO-2	0.488875	21.4098	0.59231	0.560083	0.84537	-5.39523
6134	RPL10	P27635;X1WI28;F8W7C6;A0A087WV22	60S ribosomal protein L10	0.454503	24.0883	0.595991	0.557667	0.84537	-5.39331
57222	ERGIC1	Q969X5;Q969X5-2	Endoplasmic reticulum-Golgi intermediate compartment protein 1	0.453858	23.8416	0.595237	0.558161	0.84537	-5.39371
6142	RPL18A	Q02543;M0R3D6;M0R1A7;M0R117;M0R0P7	60S ribosomal protein L18a	0.389957	23.6606	0.587871	0.563002	0.84537	-5.39752
1845	DUSP3	P51452;P51452-2;K7ES89	Dual specificity protein phosphatase 3	0.306232	22.4123	0.588473	0.562606	0.84537	-5.39721
23435	TARDBP	Q13148;B1AKP7;G3V162;A0A087X260;A0A087WYY0;A0A087WXQ5;A0A087WV68;A0A087WX29;K7EJM5;K7EN94;Q13148-4;A0A087WW61;A0A087WX67;A0A087WXV3	TAR DNA-binding protein 43	0.298283	24.6974	0.59089	0.561016	0.84537	-5.39596
11313	LYPLA2	O95372;Q5QPQ0	Acyl-protein thioesterase 2	0.292552	22.5705	0.593446	0.559336	0.84537	-5.39464
10079	ATP9A	O75110;O75110-2	Probable phospholipid-transporting ATPase IIA	0.278603	22.34	0.590518	0.56126	0.84537	-5.39616
23052	ENDOD1	O94919	Endonuclease domain-containing 1 protein	0.253117	25.3967	0.589573	0.561882	0.84537	-5.39665
9782	MATR3	P43243;A8MXP9;D6REM6;D6R991	Matrin-3	0.245478	25.7048	0.589797	0.561734	0.84537	-5.39653
2023	ENO1	P06733;P06733-2	Alpha-enolase	0.177677	29.3641	0.592226	0.560138	0.84537	-5.39527
55845	BRK1	Q8WUW1;Q8WUW1-2	Protein BRICK1	-0.269852	24.4095	-0.588376	0.56267	0.84537	-5.39726
10457	GPNMB	Q14956;Q14956-2	Transmembrane glycoprotein NMB	-0.418035	22.5617	-0.593603	0.559234	0.84537	-5.39456
23499	MACF1	H3BPE1;H3BQK9;Q9UPN3;Q9UPN3-2;Q9UPN3-3;Q9UPN3-4;H0Y390;Q9UPN3-5	Microtubule-actin cross-linking factor 1, isoforms 1/2/3/5	-0.572975	24.0617	-0.589037	0.562235	0.84537	-5.39692
403	ARL3	P36405	ADP-ribosylation factor-like protein 3	0.377543	23.1066	0.58566	0.56446	0.846255	-5.39866
23557	SNAPIN	O95295	SNARE-associated protein Snapin	0.181835	21.3678	0.586187	0.564112	0.846255	-5.39839
55198	APPL2	Q8NEU8;Q8NEU8-3;Q8NEU8-2	DCC-interacting protein 13-beta	0.298713	22.1671	0.584766	0.565049	0.846488	-5.39912
1382	CRABP2	P29373;Q5SYZ4	Cellular retinoic acid-binding protein 2	0.457623	23.7685	0.582819	0.566335	0.847122	-5.40012
51506	UFC1	Q9Y3C8	Ubiquitin-fold modifier-conjugating enzyme 1	0.238402	24.7168	0.582808	0.566342	0.847122	-5.40012
4351	MPI	P34949;H3BPB8;H3BMZ9;H3BPP3;H3BUZ9;H3BNY8;H3BP57;H3BT48;F5GX71;P34949-2;H3BPM5;H3BQX0;H3BU66;H3BN01	Mannose-6-phosphate isomerase	0.305	21.82	0.577561	0.569814	0.84819	-5.40279
26521	TIMM8B	Q9Y5J9;G3XAN8;E9PIR3	Mitochondrial import inner membrane translocase subunit Tim8 B	0.284588	23.99	0.575122	0.571431	0.84819	-5.40402
9097	USP14	P54578;A6NJA2;P54578-2;P54578-3	Ubiquitin carboxyl-terminal hydrolase 14;Ubiquitin carboxyl-terminal hydrolase	0.26071	24.2169	0.576489	0.570525	0.84819	-5.40333
100302736	TMED7-TICAM2	Q86XR7-2;Q9Y3B3;A0A0A6YYA0;Q9Y3B3-2	Transmembrane emp24 domain-containing protein 7	0.254505	25.322	0.574922	0.571564	0.84819	-5.40412
51014	TMED7	Q86XR7-2;Q9Y3B3;A0A0A6YYA0;Q9Y3B3-2	Transmembrane emp24 domain-containing protein 7	0.254505	25.322	0.574922	0.571564	0.84819	-5.40412
389898	UBE2NL	P61088;Q5JXB2;F8VQQ8;F8VSD4;F8VV71	Ubiquitin-conjugating enzyme E2 N;Putative ubiquitin-conjugating enzyme E2 N-like	0.182297	26.4047	0.577205	0.57005	0.84819	-5.40297
7334	UBE2N	P61088;Q5JXB2;F8VQQ8;F8VSD4;F8VV71	Ubiquitin-conjugating enzyme E2 N;Putative ubiquitin-conjugating enzyme E2 N-like	0.182297	26.4047	0.577205	0.57005	0.84819	-5.40297
581	BAX	Q07812;Q07812-2;Q07812-5;Q07812-7;Q07812-8;I6LPK7;K4JQN1;Q07812-6	Apoptosis regulator BAX	-0.189167	21.381	-0.575006	0.571509	0.84819	-5.40408
144983	HNRNPA1L2	P09651;F8W6I7;P09651-3;P09651-2;F8VZ49;Q32P51;F8VTQ5;F8VYN5;F8W646	Heterogeneous nuclear ribonucleoprotein A1;Heterogeneous nuclear ribonucleoprotein A1, N-terminally processed;Heterogeneous nuclear ribonucleoprotein A1-like 2	-0.222668	27.5373	-0.574502	0.571843	0.84819	-5.40434
3178	HNRNPA1	P09651;F8W6I7;P09651-3;P09651-2;F8VZ49;Q32P51;F8VTQ5;F8VYN5;F8W646	Heterogeneous nuclear ribonucleoprotein A1;Heterogeneous nuclear ribonucleoprotein A1, N-terminally processed;Heterogeneous nuclear ribonucleoprotein A1-like 2	-0.222668	27.5373	-0.574502	0.571843	0.84819	-5.40434
51727	CMPK1	P30085;Q5T0D2;P30085-2	UMP-CMP kinase	-0.23747	26.3701	-0.580755	0.567699	0.84819	-5.40117
7388	UQCRH	P07919	Cytochrome b-c1 complex subunit 6, mitochondrial	0.252677	25.4713	0.570343	0.574608	0.851009	-5.40642
5902	RANBP1	P43487;F6WQW2;P43487-2;C9JXG8;C9JJ34;C9JDM3;C9JGV6	Ran-specific GTPase-activating protein	0.239642	22.9833	0.57033	0.574616	0.851009	-5.40643
3920	LAMP2	P13473;P13473-2;P13473-3	Lysosome-associated membrane glycoprotein 2	-0.347653	27.6221	-0.569511	0.575162	0.851169	-5.40684
1429	CRYZ	Q08257;Q08257-3;A6NP24;C9JH92	Quinone oxidoreductase	-0.418203	24.7204	-0.568137	0.576077	0.851877	-5.40753
220717	RPLP0P6	P05388;F8VWS0;P05388-2;F8VU65;Q8NHW5;F8VPE8;G3V210;F8VW21;F8VQY6;F8VRK7;F8VZS0;F8VS58	60S acidic ribosomal protein P0;60S acidic ribosomal protein P0-like	0.195918	25.3619	0.566097	0.577437	0.852595	-5.40854
6175	RPLP0	P05388;F8VWS0;P05388-2;F8VU65;Q8NHW5;F8VPE8;G3V210;F8VW21;F8VQY6;F8VRK7;F8VZS0;F8VS58	60S acidic ribosomal protein P0;60S acidic ribosomal protein P0-like	0.195918	25.3619	0.566097	0.577437	0.852595	-5.40854
441502	RPS26P11	P62854;Q5JNZ5	40S ribosomal protein S26;Putative 40S ribosomal protein S26-like 1	0.234323	25.4318	0.563986	0.578846	0.852737	-5.40959
6231	RPS26	P62854;Q5JNZ5	40S ribosomal protein S26;Putative 40S ribosomal protein S26-like 1	0.234323	25.4318	0.563986	0.578846	0.852737	-5.40959
2495	FTH1	P02794;G3V1D1;G3V192	Ferritin heavy chain;Ferritin heavy chain, N-terminally processed;Ferritin	-0.254988	27.8941	-0.564978	0.578184	0.852737	-5.4091
9688	NUP93	Q8N1F7;H3BVG0;H3BV11;H3BRI8;H3BM93	Nuclear pore complex protein Nup93	0.30729	23.2398	0.560617	0.5811	0.854539	-5.41125
24139	EML2	O95834;O95834-3;K7EIK7;O95834-2;A0A0C4DGQ7;C9JRL6	Echinoderm microtubule-associated protein-like 2	0.287873	24.9799	0.56042	0.581231	0.854539	-5.41135
132	ADK	P55263;P55263-3;P55263-2;P55263-4	Adenosine kinase	-0.336768	22.5628	-0.560191	0.581385	0.854539	-5.41146
6120	RPE	Q96AT9;Q96AT9-2;C9J6A7;Q96AT9-5;Q96AT9-3;Q96AT9-4	Ribulose-phosphate 3-epimerase	0.3434	23.2272	0.559455	0.581878	0.854619	-5.41182
6159	RPL29	P47914	60S ribosomal protein L29	0.271355	24.5574	0.556876	0.583606	0.856513	-5.41309
4076	CAPRIN1	Q14444;E9PLA9;G3V153;A0A087X082;Q14444-2	Caprin-1	0.337663	24.02	0.553227	0.586057	0.856583	-5.41487
9939	RBM8A	Q9Y5S9;Q9Y5S9-2	RNA-binding protein 8A	0.33294	23.5015	0.551976	0.586898	0.856583	-5.41547
115098	CCDC124	Q96CT7;M0R2F5	Coiled-coil domain-containing protein 124	0.324772	21.9987	0.555252	0.584696	0.856583	-5.41388
64746	ACBD3	Q9H3P7	Golgi resident protein GCP60	0.312262	24.0875	0.551135	0.587464	0.856583	-5.41588
9040	UBE2M	P61081;M0QX69	NEDD8-conjugating enzyme Ubc12	0.24213	24.0995	0.553379	0.585954	0.856583	-5.41479
55234	SMU1	Q2TAY7;Q2TAY7-2	WD40 repeat-containing protein SMU1;WD40 repeat-containing protein SMU1, N-terminally processed	0.225943	20.8384	0.553758	0.5857	0.856583	-5.41461
847	CAT	P04040	Catalase	0.184168	26.8368	0.553331	0.585987	0.856583	-5.41482
8895	CPNE3	O75131	Copine-3	0.177023	24.6027	0.550918	0.58761	0.856583	-5.41599
56993	TOMM22	Q9NS69	Mitochondrial import receptor subunit TOM22 homolog	-0.437027	22.1675	-0.551077	0.587503	0.856583	-5.41591
10212	DDX39A	Q13838;Q13838-2;Q5STU3;A0A0G2JJZ9;F6WLT2;O00148;F6S4E6;A0A0A0MT12;F6TRA5	Spliceosome RNA helicase DDX39B;ATP-dependent RNA helicase DDX39A	0.229697	25.5218	0.547651	0.589811	0.857698	-5.41756
7919	DDX39B	Q13838;Q13838-2;Q5STU3;A0A0G2JJZ9;F6WLT2;O00148;F6S4E6;A0A0A0MT12;F6TRA5	Spliceosome RNA helicase DDX39B;ATP-dependent RNA helicase DDX39A	0.229697	25.5218	0.547651	0.589811	0.857698	-5.41756
311	ANXA11	P50995;P50995-2	Annexin A11	-0.211888	25.6254	-0.54717	0.590135	0.857698	-5.41779
51031	GLOD4	Q9HC38-2;Q9HC38;I3L3Q4;F6TLX2;Q9HC38-3	Glyoxalase domain-containing protein 4	-0.225693	25.686	-0.548791	0.589042	0.857698	-5.41701
283377	SPRYD4	Q8WW59	SPRY domain-containing protein 4	0.340105	22.165	0.544156	0.59217	0.858096	-5.41924
476	ATP1A1	P05023;P05023-4;P05023-3;P05023-2	Sodium/potassium-transporting ATPase subunit alpha-1	-0.19121	27.0463	-0.544573	0.591888	0.858096	-5.41904
4046	LSP1	P33241;P33241-2;P33241-3;E9PBD8;E7EMG9	Lymphocyte-specific protein 1	-0.220505	21.6672	-0.544293	0.592077	0.858096	-5.41917
22818	COPZ1	P61923;F8VVA7;F8W651;P61923-4;F8VXB1;F8VUC5;F8W156;F8VYZ4;P61923-5;F8VXR1	Coatomer subunit zeta-1	-0.296892	23.0896	-0.544446	0.591974	0.858096	-5.4191
283450	HECTD4	Q9Y4D8;J3KPF0;F8VWT9;Q9Y4D8-4;Q9Y4D8-2	Probable E3 ubiquitin-protein ligase HECTD4	0.220443	21.0892	0.540493	0.594648	0.861047	-5.42098
7329	UBE2I	P63279;H3BQQ9;B0QYN7;H3BPC4	SUMO-conjugating enzyme UBC9	-0.325345	23.7248	-0.538959	0.595687	0.861911	-5.42171
51474	LIMA1	Q9UHB6;Q9UHB6-4;F8VQE1;Q9UHB6-2;Q9UHB6-5;F8VS07;Q9UHB6-3;F8VRN8	LIM domain and actin-binding protein 1	0.428882	23.7697	0.537503	0.596674	0.862058	-5.4224
64083	GOLPH3	Q9H4A6;D6REM1	Golgi phosphoprotein 3	0.35499	24.2773	0.537912	0.596396	0.862058	-5.42221
3276	PRMT1	Q99873;Q99873-4;E9PKG1;H7C2I1;Q99873-3;Q99873-2;E9PIX6;E9PQ98;A0A087X1W2	Protein arginine N-methyltransferase 1	-0.28889	22.649	-0.533299	0.599528	0.865541	-5.42438
410	ARSA	A0A0C4DFZ2;P15289;P15289-2	Arylsulfatase A;Arylsulfatase A component B;Arylsulfatase A component C	0.446775	24.3348	0.5309	0.60116	0.865575	-5.4255
8667	EIF3H	O15372;A0A087WZK9;B3KS98;E5RGU4;E5RJT0	Eukaryotic translation initiation factor 3 subunit H	0.367067	22.8955	0.528697	0.60266	0.865575	-5.42653
11160	ERLIN2	O94905;E5RHW4;E5RJ09	Erlin-2	0.314592	22.7641	0.528821	0.602576	0.865575	-5.42647
5315	PKM	P14618;P14618-3;B4DNK4	Pyruvate kinase PKM;Pyruvate kinase	0.155893	29.8888	0.530579	0.601378	0.865575	-5.42565
5516	PPP2CB	P62714	Serine/threonine-protein phosphatase 2A catalytic subunit beta isoform	-0.155953	25.595	-0.529469	0.602134	0.865575	-5.42617
11151	CORO1A	P31146;H3BRY3;H3BTU6	Coronin-1A;Coronin	-0.330747	26.1812	-0.530823	0.601213	0.865575	-5.42554
735	C9	P02748	Complement component C9;Complement component C9a;Complement component C9b	-0.433063	24.8101	-0.531923	0.600464	0.865575	-5.42502
6642	SNX1	Q13596;Q13596-2;Q13596-3;H0YK42	Sorting nexin-1	-0.277148	21.9153	-0.527178	0.603696	0.866424	-5.42724
8996	NOL3	O60936;H3BUP2;H3BUN4;O60936-3;H3BM67;O60936-1	Nucleolar protein 3	0.383295	21.8179	0.524179	0.605743	0.868722	-5.42862
4722	NDUFS3	O75489	NADH dehydrogenase [ubiquinone] iron-sulfur protein 3, mitochondrial	0.31604	23.575	0.523383	0.606287	0.868863	-5.42899
2517	FUCA1	P04066	Tissue alpha-L-fucosidase	-0.241893	24.5658	-0.522517	0.606879	0.869073	-5.42939
59286	UBL5	Q9BZL1	Ubiquitin-like protein 5	-0.336887	22.21	-0.520567	0.608213	0.870343	-5.43028
8565	YARS	P54577;A0A0C4DGZ5	Tyrosine--tRNA ligase, cytoplasmic;Tyrosine--tRNA ligase, cytoplasmic, N-terminally processed;Tyrosine--tRNA ligase	0.292293	21.7934	0.515331	0.611802	0.872364	-5.43267
2810	SFN	P31947;P31947-2	14-3-3 protein sigma	0.276128	28.2124	0.516676	0.61088	0.872364	-5.43206
51400	PPME1	Q9Y570;Q9Y570-4;Q9Y570-2	Protein phosphatase methylesterase 1	0.242665	21.0691	0.515242	0.611864	0.872364	-5.43271
8533	COPS3	Q9UNS2;J3QKR0;C9JLV5	COP9 signalosome complex subunit 3	-0.178192	22.4524	-0.51629	0.611144	0.872364	-5.43223
22931	RAB18	Q9NP72;Q9NP72-2;A0A087X163;H0Y6T8;Q9NP72-3	Ras-related protein Rab-18	-0.25843	23.225	-0.515633	0.611595	0.872364	-5.43253
6176	RPLP1	P05386	60S acidic ribosomal protein P1	-0.237292	26.2791	-0.51403	0.612696	0.872418	-5.43326
6396	SEC13	P55735;A0A0C4DFR6;P55735-2;P55735-3;A8MXL6	Protein SEC13 homolog	-0.283587	24.35	-0.513883	0.612797	0.872418	-5.43333
9967	THRAP3	Q9Y2W1	Thyroid hormone receptor-associated protein 3	0.423998	23.3874	0.513217	0.613254	0.872432	-5.43363
10552	ARPC1A	Q92747;E9PF58;Q92747-2	Actin-related protein 2/3 complex subunit 1A	0.173477	24.2054	0.512489	0.613754	0.872507	-5.43395
481	ATP1B1	P05026;P05026-2;V9GYR2	Sodium/potassium-transporting ATPase subunit beta-1	0.32002	22.6265	0.510181	0.615343	0.874004	-5.43499
4204	MECP2	P51608-2;P51608;A0A087WXF0;A0A087X1U4	Methyl-CpG-binding protein 2	-0.41266	23.8477	-0.509655	0.615704	0.874004	-5.43523
5829	PXN	P49023-2;P49023;P49023-3;F5GZ78;P49023-4;H0YIE4	Paxillin	0.248833	21.6413	0.505794	0.618366	0.877143	-5.43696
2934	GSN	P06396-2	Gelsolin	0.370382	22.5751	0.50294	0.620336	0.878021	-5.43822
256364	EML3	Q32P44;B7WPE2;Q32P44-2;H0Y3M3;G3V195;G3V1D0	Echinoderm microtubule-associated protein-like 3	0.325838	22.0869	0.502943	0.620334	0.878021	-5.43822
51571	FAM49B	Q9NUQ9;E5RK61;E5RFS4;E5RHU5;E5RGI7;E5RJE1;E5RIR8;E5RJL8;E5RI16	Protein FAM49B	-0.233608	21.7194	-0.503558	0.619909	0.878021	-5.43795
7114	TMSB4X	P62328	Thymosin beta-4;Hematopoietic system regulatory peptide	-0.212293	29.3354	-0.501582	0.621275	0.878711	-5.43883
6156	RPL30	P62888;A0A0C4DH44;E5RI99;A0A0B4J213;E5RJH3	60S ribosomal protein L30	0.225315	24.4915	0.500199	0.622231	0.879426	-5.43944
9522	SCAMP1	O15126;A0A087WXB0;O15126-2	Secretory carrier-associated membrane protein 1	0.24887	22.333	0.499366	0.622808	0.879603	-5.4398
89953	KLC4	Q9NSK0;Q9NSK0-5;Q9NSK0-3;C9J8T5;Q9NSK0-4	Kinesin light chain 4	0.339283	21.2524	0.497354	0.624201	0.880295	-5.44069
6840	SVIL	O95425;O95425-4;O95425-3;O95425-2	Supervillin	-0.372088	21.9563	-0.497697	0.623963	0.880295	-5.44054
3185	HNRNPF	P52597	Heterogeneous nuclear ribonucleoprotein F;Heterogeneous nuclear ribonucleoprotein F, N-terminally processed	-0.206687	25.1712	-0.496677	0.624671	0.88032	-5.44098
4048	LTA4H	P09960;P09960-4;P09960-2;P09960-3	Leukotriene A-4 hydrolase	-0.273433	24.8068	-0.494416	0.626238	0.881892	-5.44197
10066	SCAMP2	O15127;H3BV04;H3BN93;H3BUB6;H3BPL9	Secretory carrier-associated membrane protein 2	0.337353	22.3915	0.490186	0.629177	0.885286	-5.44381
10211	FLOT1	O75955;O75955-2	Flotillin-1	0.228502	24.0792	0.48964	0.629557	0.885286	-5.44404
55573	CDV3	Q9UKY7;Q9UKY7-2;H0Y8K3	Protein CDV3 homolog	0.197283	21.9239	0.488189	0.630567	0.886067	-5.44467
6418	SET	Q01105-2	Protein SET	0.21138	25.5235	0.486771	0.631554	0.886815	-5.44528
25824	PRDX5	P30044;P30044-2;P30044-3;P30044-4	Peroxiredoxin-5, mitochondrial	-0.200825	26.9145	-0.485262	0.632606	0.887652	-5.44592
2287	FKBP3	Q00688	Peptidyl-prolyl cis-trans isomerase FKBP3	0.228182	25.3164	0.484493	0.633143	0.887766	-5.44625
9168	TMSB10	P63313	Thymosin beta-10	0.391998	24.791	0.480449	0.635966	0.888333	-5.44797
2197	FAU	P62861;E9PR30	40S ribosomal protein S30	0.244517	22.7954	0.480074	0.636228	0.888333	-5.44813
55602	CDKN2AIP	Q9NXV6;J3KNE1;D6RGD2	CDKN2A-interacting protein	-0.18444	21.2871	-0.480454	0.635962	0.888333	-5.44797
2764	GMFB	P60983;G3V4P8	Glia maturation factor beta	-0.20696	24.4659	-0.482118	0.6348	0.888333	-5.44726
59342	SCPEP1	Q9HB40;Q9HB40-2	Retinoid-inducible serine carboxypeptidase	-0.239087	21.8673	-0.479997	0.636282	0.888333	-5.44816
2202	EFEMP1	Q12805;Q12805-2;Q12805-4;Q12805-3;Q12805-5	EGF-containing fibulin-like extracellular matrix protein 1	-0.41226	22.8412	-0.480503	0.635928	0.888333	-5.44795
285148	IAH1	Q2TAA2;H7C5G1;Q2TAA2-2	Isoamyl acetate-hydrolyzing esterase 1 homolog	0.21261	23.6832	0.478058	0.637638	0.888975	-5.44898
51010	EXOSC3	Q9NQT5-2;Q9NQT5	Exosome complex component RRP40	-0.243568	21.1461	-0.477383	0.63811	0.888975	-5.44927
5886	RAD23A	P54725;P54725-2;P54725-3;K7ENJ0;K7ELW1	UV excision repair protein RAD23 homolog A	-0.251528	22.5858	-0.477753	0.637851	0.888975	-5.44911
3337	DNAJB1	P25685;P25685-2	DnaJ homolog subfamily B member 1	0.179287	24.0791	0.475432	0.639477	0.889179	-5.45009
523	ATP6V1A	P38606;P38606-2	V-type proton ATPase catalytic subunit A	0.178805	24.9192	0.476155	0.63897	0.889179	-5.44978
29085	PHPT1	Q9NRX4;Q9NRX4-2	14 kDa phosphohistidine phosphatase	-0.159607	24.119	-0.47522	0.639625	0.889179	-5.45018
1994	ELAVL1	Q15717;Q15717-2	ELAV-like protein 1	0.243205	24.8137	0.472066	0.641837	0.890349	-5.45149
10961	ERP29	P30040;F8VY02	Endoplasmic reticulum resident protein 29	0.219408	23.2261	0.472594	0.641467	0.890349	-5.45127
9221	NOLC1	Q14978;Q14978-3;Q14978-2;A0A0A0MRM9;S4R349	Nucleolar and coiled-body phosphoprotein 1	-0.24208	24.9394	-0.472976	0.641198	0.890349	-5.45111
55697	VAC14	Q08AM6;H3BN23;H3BUU8	Protein VAC14 homolog	-0.392543	22.4454	-0.470399	0.643007	0.891338	-5.45219
6629	SNRPB2	P08579	U2 small nuclear ribonucleoprotein B	0.282757	21.9373	0.466359	0.645848	0.894639	-5.45386
51280	GOLM1	Q8NBJ4;Q8NBJ4-2	Golgi membrane protein 1	0.332423	26.6462	0.464333	0.647274	0.894707	-5.45469
55327	LIN7C	Q9NUP9;G3V1D4	Protein lin-7 homolog C	0.18696	24.6586	0.464772	0.646965	0.894707	-5.45451
2592	GALT	P07902;G3V3U5;G3V223;F2Z2X9;G3V4G9	Galactose-1-phosphate uridylyltransferase	-0.189417	21.9466	-0.46495	0.64684	0.894707	-5.45444
5684	PSMA3	P25788;P25788-2	Proteasome subunit alpha type-3	0.147208	25.9752	0.462195	0.648781	0.896096	-5.45556
4666	NACA	E9PAV3;F8VZJ2;F8W0W4;H0YHX9;Q13765;E9PAV3-2;F8W1N5;F8VNW4	Nascent polypeptide-associated complex subunit alpha, muscle-specific form;Nascent polypeptide-associated complex subunit alpha	-0.177715	24.7262	-0.461604	0.649198	0.896096	-5.45581
10095	ARPC1B	O15143	Actin-related protein 2/3 complex subunit 1B	0.433003	23.6916	0.458617	0.651306	0.896466	-5.45702
8624	PSMG1	O95456;O95456-2;F8WBH7	Proteasome assembly chaperone 1	-0.17199	20.8073	-0.459268	0.650847	0.896466	-5.45675
8724	SNX3	O60493;O60493-2;O60493-4;O60493-3	Sorting nexin-3	-0.183447	24.8581	-0.46029	0.650125	0.896466	-5.45634
4478	MSN	P26038	Moesin	-0.219485	26.554	-0.459044	0.651005	0.896466	-5.45685
3054	HCFC1	P51610;P51610-2;P51610-4;A6NEM2;H7C1C4	Host cell factor 1;HCF N-terminal chain 1;HCF N-terminal chain 2;HCF N-terminal chain 3;HCF N-terminal chain 4;HCF N-terminal chain 5;HCF N-terminal chain 6;HCF C-terminal chain 1;HCF C-terminal chain 2;HCF C-terminal chain 3;HCF C-terminal chain 4;HCF C-terminal chain 5;HCF C-terminal chain 6	0.307815	22.7093	0.457478	0.652111	0.89694	-5.45748
11157	LSM6	P62312	U6 snRNA-associated Sm-like protein LSm6	0.265047	22.9391	0.455703	0.653366	0.898032	-5.45819
445	ASS1	P00966;Q5T6L6;Q5T6L5	Argininosuccinate synthase	-0.60106	21.7007	-0.45419	0.654436	0.89887	-5.4588
2790	GNG10	P50151;Q9H1X3-3;A0A024R161	Guanine nucleotide-binding protein G(I)/G(S)/G(O) subunit gamma-10;Guanine nucleotide-binding protein subunit gamma	0.307128	24.107	0.452886	0.65536	0.899505	-5.45933
5700	PSMC1	P62191;P62191-2	26S protease regulatory subunit 4	0.193495	23.8976	0.451237	0.656529	0.900474	-5.45998
3059	HCLS1	P14317;E7EVW7;P14317-2	Hematopoietic lineage cell-specific protein	0.268145	22.0926	0.450275	0.65721	0.900776	-5.46037
2896	GRN	P28799;P28799-2;P28799-3;K7EKL3;K7EQ05	Granulins;Acrogranin;Paragranulin;Granulin-1;Granulin-2;Granulin-3;Granulin-4;Granulin-5;Granulin-6;Granulin-7	0.529983	25.1411	0.447755	0.658998	0.901325	-5.46137
5702	PSMC3	P17980;E9PM69;R4GNH3;E9PKD5;E9PMD8;E9PN50	26S protease regulatory subunit 6A	0.239392	21.9557	0.448082	0.658766	0.901325	-5.46124
6636	SNRPF	P62306	Small nuclear ribonucleoprotein F	-0.299422	24.1072	-0.448658	0.658357	0.901325	-5.46101
5538	PPT1	P50897;E9PMG2;E9PIA8;P50897-2;Q5T0S4	Palmitoyl-protein thioesterase 1	0.264708	22.4904	0.442762	0.662548	0.904468	-5.46333
140576	S100A16	Q96FQ6	Protein S100-A16	0.216403	22.4007	0.442814	0.662511	0.904468	-5.46331
23593	HEBP2	Q9Y5Z4;Q9Y5Z4-2	Heme-binding protein 2	-0.17432	25.499	-0.442564	0.662689	0.904468	-5.46341
1965	EIF2S1	P05198;H0YJS4;G3V4T5	Eukaryotic translation initiation factor 2 subunit 1	0.14795	24.328	0.441078	0.663746	0.905277	-5.46399
3845	KRAS	P01116;P01116-2	GTPase KRas;GTPase KRas, N-terminally processed	0.133057	22.8638	0.439016	0.665216	0.906647	-5.46479
10856	RUVBL2	Q9Y230;Q9Y230-2;M0R0Y3	RuvB-like 2	0.209915	25.3891	0.436875	0.666743	0.907459	-5.46562
1603	DAD1	P61803;F5GXX5;F5H895;A0A0B4J239	Dolichyl-diphosphooligosaccharide--protein glycosyltransferase subunit DAD1	0.159213	23.2019	0.437468	0.66632	0.907459	-5.46539
10741	RBBP9	O75884;A0A087WYQ5	Putative hydrolase RBBP9	0.257398	21.7355	0.434874	0.668171	0.907569	-5.46639
10920	COPS8	Q99627;E9PGT6;Q99627-2;H7C3S9	COP9 signalosome complex subunit 8	0.249093	21.6997	0.433954	0.668829	0.907569	-5.46674
5887	RAD23B	P54727;P54727-2	UV excision repair protein RAD23 homolog B	0.187498	28.5176	0.434727	0.668276	0.907569	-5.46645
10960	LMAN2	Q12907;D6RBV2;D6RIU4;D6RDX1	Vesicular integral-membrane protein VIP36	0.18164	24.5367	0.433502	0.669151	0.907569	-5.46692
23382	AHCYL2	Q96HN2;Q96HN2-2	Putative adenosylhomocysteinase 3	0.165073	22.1172	0.434108	0.668718	0.907569	-5.46668
51142	CHCHD2	Q9Y6H1;Q5T1J5	Coiled-coil-helix-coiled-coil-helix domain-containing protein 2;Putative coiled-coil-helix-coiled-coil-helix domain-containing protein CHCHD2P9, mitochondrial	0.320483	22.993	0.427176	0.673678	0.908062	-5.46932
645345	CHCHD2P9	Q9Y6H1;Q5T1J5	Coiled-coil-helix-coiled-coil-helix domain-containing protein 2;Putative coiled-coil-helix-coiled-coil-helix domain-containing protein CHCHD2P9, mitochondrial	0.320483	22.993	0.427176	0.673678	0.908062	-5.46932
100534595	HNRNPUL2-BSCL2	Q1KMD3;H3BQZ7	Heterogeneous nuclear ribonucleoprotein U-like protein 2	0.267525	24.8636	0.430487	0.671307	0.908062	-5.46807
221092	HNRNPUL2	Q1KMD3;H3BQZ7	Heterogeneous nuclear ribonucleoprotein U-like protein 2	0.267525	24.8636	0.430487	0.671307	0.908062	-5.46807
6147	RPL23A	P62750;H7BY10;K7EJV9;K7ERT8;A8MUS3;K7EMA7	60S ribosomal protein L23a	0.17987	25.8595	0.43006	0.671613	0.908062	-5.46823
389541	LAMTOR4	Q0VGL1;A0A087X1E5;A0A087WV46;C9JXA7	Ragulator complex protein LAMTOR4;Ragulator complex protein LAMTOR4, N-terminally processed	-0.195213	23.2425	-0.429839	0.671771	0.908062	-5.46831
29979	UBQLN1	Q9UMX0;Q9UMX0-2;Q9UMX0-4;Q9UMX0-3	Ubiquilin-1	-0.253598	22.3233	-0.428439	0.672773	0.908062	-5.46885
79718	TBL1XR1	Q9BZK7;A0A0D9SF63	F-box-like/WD repeat-containing protein TBL1XR1	-0.291397	22.5069	-0.427134	0.673709	0.908062	-5.46934
1653	DDX1	Q92499;F1T0B3;A0A087X2G1;Q92499-3;Q92499-2	ATP-dependent RNA helicase DDX1	-0.305065	24.5797	-0.429435	0.67206	0.908062	-5.46847
817	CAMK2D	Q13557;Q13557-8;D6R938;E9PBG7;E9PF82;Q13557-12;Q13557-10;Q13557-6;Q13557-11;Q13557-3;Q13557-9;Q13557-5;Q13557-4	Calcium/calmodulin-dependent protein kinase type II subunit delta	-0.229925	23.328	-0.425619	0.674795	0.908898	-5.46991
4715	NDUFB9	Q9Y6M9;E9PH64;E7EWZ0;E9PF49	NADH dehydrogenase [ubiquinone] 1 beta subcomplex subunit 9	0.130663	21.5522	0.424078	0.6759	0.909758	-5.47049
5802	PTPRS	Q13332;Q13332-6;Q13332-3;Q13332-4;Q13332-2;G8JL96;A0A0A0MR60;Q13332-7;Q13332-5	Receptor-type tyrosine-protein phosphatase S;Protein-tyrosine-phosphatase	-0.314198	21.8408	-0.423122	0.676586	0.910053	-5.47085
64978	MRPL38	Q96DV4	39S ribosomal protein L38, mitochondrial	0.297103	22.3873	0.421172	0.677987	0.911308	-5.47158
6611	SMS	P52788;P52788-2;H7C2R7	Spermine synthase	0.37357	25.3583	0.418202	0.680122	0.912412	-5.47268
1676	DFFA	O00273;O00273-2	DNA fragmentation factor subunit alpha	0.264992	22.9077	0.418076	0.680213	0.912412	-5.47272
23	ABCF1	Q8NE71;H0YGW7;Q8NE71-2;A0A0G2JIC2	ATP-binding cassette sub-family F member 1	-0.215917	21.5827	-0.418799	0.679693	0.912412	-5.47246
80279	CDK5RAP3	Q96JB5;Q96JB5-4;J3QRM1;Q96JB5-3;Q96JB5-2	CDK5 regulatory subunit-associated protein 3	0.27685	21.9942	0.41586	0.681809	0.913924	-5.47354
7148	TNXB	P22105;E7EPZ9;P22105-3;P22105-4;A0A087X0I0	Tenascin-X	-0.335715	22.2215	-0.414002	0.683147	0.915089	-5.47422
4668	NAGA	P17050	Alpha-N-acetylgalactosaminidase	-0.2402	22.5431	-0.412861	0.683969	0.915561	-5.47464
5814	PURB	Q96QR8	Transcriptional activator protein Pur-beta	0.328517	22.6746	0.407565	0.687793	0.916274	-5.47656
6191	RPS4X	P62701	40S ribosomal protein S4, X isoform	0.20242	26.6779	0.410009	0.686028	0.916274	-5.47568
6160	RPL31	P62899;P62899-3;P62899-2;H7C2W9;C9JU56;B7Z4E3;B7Z4C8;B8ZZK4	60S ribosomal protein L31	0.162783	25.4426	0.409555	0.686356	0.916274	-5.47585
6223	RPS19	P39019;A0A075B6E2	40S ribosomal protein S19	0.141245	26.8062	0.407934	0.687526	0.916274	-5.47643
6635	SNRPE	P62304;A6NHK2	Small nuclear ribonucleoprotein E	-0.171448	21.881	-0.408286	0.687272	0.916274	-5.4763
1398	CRK	P46108;I3L297	Adapter molecule crk	-0.190193	24.4844	-0.409067	0.686708	0.916274	-5.47602
4045	LSAMP	Q13449;F5H5G1;H3BLU2	Limbic system-associated membrane protein	-0.283407	22.6196	-0.409729	0.68623	0.916274	-5.47578
2006	ELN	E7EN65;P15502-2;P15502-1;P15502-4;P15502;G3V0G6;E7ENM0;F8WAH6;P15502-13;P15502-5;P15502-10;P15502-9;P15502-7;P15502-6;P15502-12;E7ETP7	Elastin	0.346893	21.9095	0.39701	0.695439	0.9183	-5.48032
9550	ATP6V1G1	O75348	V-type proton ATPase subunit G 1	0.327927	23.9631	0.402953	0.69113	0.9183	-5.47822
6317	SERPINB3	P29508;P29508-2	Serpin B3	0.302867	26.0189	0.402956	0.691128	0.9183	-5.47822
50848	F11R	Q9Y624;A0A087WY82	Junctional adhesion molecule A	0.268157	22.8811	0.397239	0.695273	0.9183	-5.48024
810	CALML3	P27482	Calmodulin-like protein 3	0.258827	22.6842	0.397718	0.694925	0.9183	-5.48008
6844	VAMP2	P63027;J3QRU4;F8WCA0;L7N2F9	Vesicle-associated membrane protein 2	0.251283	22.7301	0.402645	0.691353	0.9183	-5.47833
4069	LYZ	P61626;F8VV32;A0A0B4J259	Lysozyme C;Lysozyme	0.237718	26.5719	0.397027	0.695427	0.9183	-5.48032
6294	SAFB	Q15424;Q15424-3;Q15424-4;Q15424-2;K7ES42	Scaffold attachment factor B1	0.227095	22.5448	0.402152	0.69171	0.9183	-5.4785
11047	ADRM1	Q16186;A0A087WX59;A0A087WUX6	Proteasomal ubiquitin receptor ADRM1	0.195337	23.4745	0.397362	0.695184	0.9183	-5.4802
6206	RPS12	P25398	40S ribosomal protein S12	-0.153748	26.1536	-0.397236	0.695275	0.9183	-5.48024
2664	GDI1	P31150	Rab GDP dissociation inhibitor alpha	-0.202887	23.477	-0.403268	0.690902	0.9183	-5.47811
29763	PACSIN3	Q9UKS6;A0A0C4DGG1;E9PIY1;E9PJ75;E9PNM9	Protein kinase C and casein kinase substrate in neurons protein 3	-0.218515	22.2607	-0.398741	0.694183	0.9183	-5.47971
1303	COL12A1	Q99715;D6RGG3;Q99715-4;A0A087X0A8;Q99715-2	Collagen alpha-1(XII) chain	-0.32173	25.5433	-0.398118	0.694635	0.9183	-5.47993
5721	PSME2	Q9UL46;A0A087X1Z3;H0YM70	Proteasome activator complex subunit 2	0.275888	23.2992	0.39549	0.696543	0.919135	-5.48086
1486	CTBS	Q01459	Di-N-acetylchitobiase	-0.357202	23.9032	-0.394788	0.697053	0.919186	-5.4811
6633	SNRPD2	P62316;K7ERG4;P62316-2	Small nuclear ribonucleoprotein Sm D2	-0.155267	23.1234	-0.39229	0.698869	0.920958	-5.48197
102	ADAM10	O14672;O14672-2	Disintegrin and metalloproteinase domain-containing protein 10	0.28721	22.2745	0.360675	0.722011	0.922026	-5.49252
3959	LGALS3BP	Q08380	Galectin-3-binding protein	0.284922	27.5679	0.368073	0.71657	0.922026	-5.49013
2752	GLUL	P15104	Glutamine synthetase	0.280143	22.8584	0.360163	0.722388	0.922026	-5.49269
51726	DNAJB11	Q9UBS4;H7C2Y5	DnaJ homolog subfamily B member 11	0.267183	22.8266	0.366205	0.717942	0.922026	-5.49074
22929	SEPHS1	P49903;P49903-2;P49903-4;Q5T5U6;P49903-3	Selenide, water dikinase 1	0.266785	23.2937	0.371901	0.713761	0.922026	-5.48888
4074	M6PR	P20645;F5GX30;H0YGT2	Cation-dependent mannose-6-phosphate receptor	0.256117	22.7499	0.368027	0.716604	0.922026	-5.49015
50	ACO2	Q99798;A2A274	Aconitate hydratase, mitochondrial	0.239827	27.0377	0.379909	0.707898	0.922026	-5.48621
3098	HK1	P19367;P19367-4;P19367-2;P19367-3	Hexokinase-1	0.237197	25.5863	0.388421	0.701686	0.922026	-5.48331
3018	HIST1H2BB	Q16778;P33778;P23527	Histone H2B type 2-E;Histone H2B type 1-B;Histone H2B type 1-O	0.225138	23.3448	0.361716	0.721245	0.922026	-5.49219
8348	HIST1H2BO	Q16778;P33778;P23527	Histone H2B type 2-E;Histone H2B type 1-B;Histone H2B type 1-O	0.225138	23.3448	0.361716	0.721245	0.922026	-5.49219
8349	HIST2H2BE	Q16778;P33778;P23527	Histone H2B type 2-E;Histone H2B type 1-B;Histone H2B type 1-O	0.225138	23.3448	0.361716	0.721245	0.922026	-5.49219
5373	PMM2	O15305;H3BV55;H3BPH4;H3BRM0;O15305-2	Phosphomannomutase 2;Phosphomannomutase	0.223682	22.9708	0.362973	0.720319	0.922026	-5.49179
2787	GNG5	P63218	Guanine nucleotide-binding protein G(I)/G(S)/G(O) subunit gamma-5	0.209122	24.2551	0.375393	0.711202	0.922026	-5.48772
4841	NONO	Q15233;Q15233-2;H7C367	Non-POU domain-containing octamer-binding protein	0.19361	26.6063	0.36303	0.720277	0.922026	-5.49177
288	ANK3	Q12955;Q12955-4;Q12955-5	Ankyrin-3	0.189398	24.2077	0.368826	0.716017	0.922026	-5.48989
5970	RELA	Q04206;Q04206-3;Q04206-4;E9PKH5;A0A087X0W8;Q04206-2;E9PI38;E9PQS6;E9PKV4;A0A087WVP0	Transcription factor p65	0.187493	23.1866	0.367383	0.717077	0.922026	-5.49036
9349	RPL23	P62829;C9JD32;J3KT29;B9ZVP7	60S ribosomal protein L23	0.18	25.0077	0.385097	0.704109	0.922026	-5.48445
3251	HPRT1	P00492	Hypoxanthine-guanine phosphoribosyltransferase	0.177727	21.7273	0.366719	0.717565	0.922026	-5.49057
23371	TNS2	Q63HR2;Q63HR2-4;F8VV64;Q63HR2-5;Q63HR2-2;Q63HR2-6	Tensin-2	0.173027	22.5133	0.381534	0.70671	0.922026	-5.48566
3608	ILF2	Q12905;B4DY09	Interleukin enhancer-binding factor 2	0.167788	24.8642	0.37067	0.714664	0.922026	-5.48928
2317	FLNB	O75369-8;O75369;O75369-2;O75369-9;O75369-6;O75369-3;E7EN95;O75369-7;O75369-5;O75369-4	Filamin-B	0.165193	28.549	0.365954	0.718127	0.922026	-5.49082
79073	TMEM109	Q9BVC6	Transmembrane protein 109	0.148932	24.3142	0.383209	0.705487	0.922026	-5.48509
81876	RAB1B	Q9H0U4;E9PLD0;A0A087WTI1	Ras-related protein Rab-1B	0.141072	26.5958	0.370229	0.714987	0.922026	-5.48943
396	ARHGDIA	P52565;J3QQX2;J3KTF8;J3KRY1;P52565-2;J3KRE2	Rho GDP-dissociation inhibitor 1	0.136233	26.0083	0.38079	0.707254	0.922026	-5.48591
27316	RBMX	P38159;P38159-2;H0Y6E7;H3BT71;H3BUY5	RNA-binding motif protein, X chromosome;RNA-binding motif protein, X chromosome, N-terminally processed	0.131005	26.2883	0.368713	0.7161	0.922026	-5.48992
10314	LANCL1	O43813;E9PHS0;F8WDS9	LanC-like protein 1	-0.117985	23.7341	-0.376364	0.710491	0.922026	-5.4874
81	ACTN4	O43707;O43707-2;F5GXS2;O43707-3	Alpha-actinin-4	-0.120255	28.6463	-0.381435	0.706783	0.922026	-5.48569
307	ANXA4	P09525;Q6P452;P09525-2	Annexin A4;Annexin	-0.121215	27.0279	-0.385643	0.703711	0.922026	-5.48426
5339	PLEC	Q15149-8	Plectin	-0.125123	29.5487	-0.3758	0.710904	0.922026	-5.48759
5636	PRPSAP2	O60256;E7EPA1;O60256-3;C9JJS3;C9K0K7;O60256-4;O60256-2;C9JDH0;E7EW35;C9JDU5;I3L0S1	Phosphoribosyl pyrophosphate synthase-associated protein 2	-0.13019	21.279	-0.36609	0.718027	0.922026	-5.49078
55700	MAP7D1	Q3KQU3;Q3KQU3-4;Q3KQU3-2	MAP7 domain-containing protein 1	-0.131102	20.73	-0.362361	0.720769	0.922026	-5.49198
7170	TPM3	P06753-2;Q5HYB6;P06753-3;P06753-6;A0A087WWU8;Q5VU61;D6R904		-0.131493	26.9179	-0.380761	0.707275	0.922026	-5.48592
79026	AHNAK	Q09666	Neuroblast differentiation-associated protein AHNAK	-0.13732	27.6812	-0.380884	0.707185	0.922026	-5.48588
6888	TALDO1	P37837;F2Z393	Transaldolase	-0.138137	27.6428	-0.382607	0.705926	0.922026	-5.4853
6741	SSB	P05455;E7ERC4	Lupus La protein	-0.145192	24.9509	-0.362369	0.720764	0.922026	-5.49198
203068	TUBB	P07437;Q5JP53;Q5ST81	Tubulin beta chain	-0.149972	26.2224	-0.381431	0.706785	0.922026	-5.4857
6204	RPS10	P46783;F6U211	40S ribosomal protein S10	-0.15677	26.2805	-0.385063	0.704134	0.922026	-5.48446
10611	PDLIM5	Q96HC4;Q96HC4-4;Q96HC4-7;Q96HC4-6;H0Y8Y3	PDZ and LIM domain protein 5	-0.167508	26.3814	-0.36539	0.718541	0.922026	-5.49101
5711	PSMD5	Q16401;Q16401-2	26S proteasome non-ATPase regulatory subunit 5	-0.18544	23.3263	-0.384245	0.70473	0.922026	-5.48474
80777	CYB5B	J3KNF8;O43169;D6RFH4;H3BUX2	Cytochrome b5 type B	-0.216903	22.1821	-0.3741	0.712149	0.922026	-5.48815
5660	PSAP	P07602;C9JIZ6;P07602-2;P07602-3;Q5BJH1	Prosaposin;Saposin-A;Saposin-B-Val;Saposin-B;Saposin-C;Saposin-D	-0.221425	26.6911	-0.369921	0.715213	0.922026	-5.48953
3184	HNRNPD	Q14103-4;Q14103-2	Heterogeneous nuclear ribonucleoprotein D0	-0.22718	22.0958	-0.388427	0.701682	0.922026	-5.48331
6185	RPN2	P04844;P04844-2	Dolichyl-diphosphooligosaccharide--protein glycosyltransferase subunit 2	-0.228568	23.3947	-0.363006	0.720295	0.922026	-5.49178
11012	KLK11	Q9UBX7;Q9UBX7-1;Q9UBX7-4;Q9UBX7-3;M0QZI8	Kallikrein-11;Kallikrein-11 inactive chain 1;Kallikrein-11 inactive chain 2	-0.239127	22.173	-0.360443	0.722182	0.922026	-5.4926
9775	EIF4A3	P38919	Eukaryotic initiation factor 4A-III;Eukaryotic initiation factor 4A-III, N-terminally processed	-0.242357	24.1634	-0.36391	0.71963	0.922026	-5.49148
23581	CASP14	P31944	Caspase-14;Caspase-14 subunit p17, mature form;Caspase-14 subunit p10, mature form;Caspase-14 subunit p20, intermediate form;Caspase-14 subunit p8, intermediate form	-0.242962	26.5967	-0.387689	0.702219	0.922026	-5.48356
11252	PACSIN2	Q9UNF0;Q9UNF0-2	Protein kinase C and casein kinase substrate in neurons protein 2	-0.278673	22.8784	-0.367203	0.717209	0.922026	-5.49042
2585	GALK2	Q01415;B7ZAX5;Q01415-2	N-acetylgalactosamine kinase	-0.294375	22.4244	-0.363319	0.720064	0.922026	-5.49167
23646	PLD3	Q8IV08;M0QZI4	Phospholipase D3	0.176053	21.9315	0.357245	0.724538	0.924067	-5.49362
759	CA1	P00915;E5RHP7;E5RH81;E5RIF9;E5RG43;E5RGU8;E5RFL2;E5RFE7	Carbonic anhydrase 1	-0.235977	22.5847	-0.356707	0.724935	0.924067	-5.49379
1605	DAG1	Q14118	Dystroglycan;Alpha-dystroglycan;Beta-dystroglycan	-0.127587	23.5241	-0.354968	0.726219	0.925098	-5.49433
3094	HINT1	P49773;D6REP8;D6RE99;D6RD60;D6RC06	Histidine triad nucleotide-binding protein 1	0.130482	26.2125	0.353337	0.727422	0.926026	-5.49485
7923	HSD17B8	Q92506	Estradiol 17-beta-dehydrogenase 8	0.263485	21.6448	0.34997	0.729911	0.926135	-5.4959
214	ALCAM	Q13740;Q13740-2;F5GXJ9	CD166 antigen	0.251235	23.3931	0.346084	0.732785	0.926135	-5.4971
217	ALDH2	P05091;P05091-2	Aldehyde dehydrogenase, mitochondrial	0.204862	26.3837	0.348061	0.731322	0.926135	-5.49649
6051	RNPEP	Q9H4A4;A6NKB8;A0A087WU27	Aminopeptidase B	0.124212	25.9765	0.352063	0.728364	0.926135	-5.49525
392	ARHGAP1	Q07960;H0YE29	Rho GTPase-activating protein 1	0.101182	25.2845	0.348675	0.730868	0.926135	-5.4963
9141	PDCD5	O14737;O14737-2;K7EQA1;K7ESJ4	Programmed cell death protein 5	-0.111582	24.3085	-0.346528	0.732457	0.926135	-5.49696
52	ACP1	P24666;P24666-2;F2Z2Q9;G5E9R5;P24666-4;P24666-3;D3YTI2	Low molecular weight phosphotyrosine protein phosphatase	-0.126428	24.1927	-0.346811	0.732247	0.926135	-5.49687
1192	CLIC1	O00299	Chloride intracellular channel protein 1	-0.129205	26.9863	-0.344228	0.73416	0.926135	-5.49767
1509	CTSD	P07339;H7C1V0;C9JH19;H7C469	Cathepsin D;Cathepsin D light chain;Cathepsin D heavy chain	-0.14817	27.6269	-0.34767	0.731612	0.926135	-5.49661
22919	MAPRE1	Q15691	Microtubule-associated protein RP/EB family member 1	-0.151467	24.9935	-0.351455	0.728813	0.926135	-5.49544
8079	MLF2	Q15773	Myeloid leukemia factor 2	-0.165723	21.4684	-0.346464	0.732505	0.926135	-5.49698
7251	TSG101	Q99816;F5H442;Q99816-2	Tumor susceptibility gene 101 protein	-0.172762	22.2277	-0.344766	0.733762	0.926135	-5.4975
57092	PCNP	Q8WW12;Q8WW12-2	PEST proteolytic signal-containing nuclear protein	-0.17568	23.907	-0.345453	0.733253	0.926135	-5.49729
5621	PRNP	P04156;A2A2V1;P04156-2;X6RKS3	Major prion protein	-0.239117	22.0774	-0.344577	0.733902	0.926135	-5.49756
5049	PAFAH1B2	P68402;P68402-4;J3KNE3;P68402-3;P68402-2	Platelet-activating factor acetylhydrolase IB subunit beta	-0.152598	23.8023	-0.342999	0.735071	0.926685	-5.49804
136319	MTPN	P58546	Myotrophin	0.119353	24.095	0.34205	0.735775	0.926972	-5.49833
10056	FARSB	Q9NSD9;Q9NSD9-2	Phenylalanine--tRNA ligase beta subunit	0.208905	23.1269	0.338269	0.73858	0.929554	-5.49947
2783	GNB2	P62879;C9JIS1;C9JXA5;C9JZN1;E7EP32	Guanine nucleotide-binding protein G(I)/G(S)/G(T) subunit beta-2	0.101137	25.2868	0.338003	0.738778	0.929554	-5.49955
23406	COTL1	Q14019;H3BT58	Coactosin-like protein	0.176957	25.6827	0.335981	0.74028	0.930365	-5.50016
5928	RBBP4	Q09028;Q09028-3;Q09028-2;Q09028-4;H0YF10	Histone-binding protein RBBP4	0.122738	25.5299	0.335849	0.740378	0.930365	-5.50019
127018	LYPLAL1	Q5VWZ2;Q5VWZ2-2	Lysophospholipase-like protein 1	0.246983	23.7035	0.332125	0.743147	0.933243	-5.5013
4628	MYH10	P35580;P35580-2;P35580-5;P35580-3;P35580-4	Myosin-10	0.240843	24.2158	0.325717	0.747921	0.933559	-5.50317
5048	PAFAH1B1	P43034	Platelet-activating factor acetylhydrolase IB subunit alpha	0.211908	23.2676	0.325361	0.748186	0.933559	-5.50327
30833	NT5C	Q8TCD5;J3KRC4;J3KSX6;Q8TCD5-2;J3KSY6	5(3)-deoxyribonucleotidase, cytosolic type	0.20376	23.4005	0.324133	0.749102	0.933559	-5.50363
28988	DBNL	Q9UJU6;H0Y5J4;Q9UJU6-5	Drebrin-like protein	0.171352	25.1487	0.32428	0.748993	0.933559	-5.50359
5036	PA2G4	Q9UQ80;Q9UQ80-2;F8VR77	Proliferation-associated protein 2G4	0.169297	25.1128	0.320604	0.751737	0.933559	-5.50464
8635	RNASET2	O00584;D6REQ6;D6RHI9;A0A087WZM2;H0YAE9	Ribonuclease T2	0.161255	21.8175	0.320463	0.751842	0.933559	-5.50468
55740	ENAH	Q8N8S7;Q8N8S7-2;Q8N8S7-3;A0A075B6E5	Protein enabled homolog	0.139912	23.5753	0.321556	0.751026	0.933559	-5.50437
152007	GLIPR2	Q9H4G4;Q5VZR0;A0A087WUM5	Golgi-associated plant pathogenesis-related protein 1	0.138508	23.3433	0.320224	0.752021	0.933559	-5.50475
9049	AIP	O00170;E9PMH2	AH receptor-interacting protein	0.119643	21.2952	0.322599	0.750247	0.933559	-5.50407
7408	VASP	P50552	Vasodilator-stimulated phosphoprotein	-0.101422	25.0364	-0.325412	0.748148	0.933559	-5.50326
387	RHOA	P61586;C9JX21;C9JNR4	Transforming protein RhoA	-0.122855	25.5914	-0.323102	0.749871	0.933559	-5.50392
4904	YBX1	P67809;A0A087X1S2;H0Y449	Nuclease-sensitive element-binding protein 1	-0.129613	25.0775	-0.324282	0.748991	0.933559	-5.50358
7280	TUBB2A	Q13885	Tubulin beta-2A chain	-0.14499	22.4339	-0.325988	0.747718	0.933559	-5.50309
3909	LAMA3	Q16787;A0A0A0MSA0;Q16787-3;A0A0A0MTS5;A0A0A6YYF2;Q16787-4;Q16787-1;K7EIP4	Laminin subunit alpha-3	-0.20553	23.1814	-0.328297	0.745997	0.933559	-5.50242
3963	LGALS7	P47929	Galectin-7	-0.21285	25.027	-0.32506	0.748411	0.933559	-5.50336
23603	CORO1C	Q9ULV4;Q9ULV4-2;Q9ULV4-3;B4E3S0	Coronin-1C;Coronin	-0.227505	23.7232	-0.32683	0.74709	0.933559	-5.50285
629	CFB	B4E1Z4;E7ETN3;P00751;H7C5H1	Complement factor B;Complement factor B Ba fragment;Complement factor B Bb fragment	-0.247973	24.8957	-0.320689	0.751673	0.933559	-5.50461
26520	TIMM9	Q9Y5J7;G3V502;G3V2F3	Mitochondrial import inner membrane translocase subunit Tim9	-0.272938	23.2572	-0.326051	0.747672	0.933559	-5.50307
2331	FMOD	Q06828	Fibromodulin	0.250387	23.1218	0.31801	0.753676	0.9341	-5.50537
84313	VPS25	Q9BRG1;K7EKV4	Vacuolar protein-sorting-associated protein 25	0.152407	21.6525	0.317717	0.753894	0.9341	-5.50546
51493	RTCB	Q9Y3I0	tRNA-splicing ligase RtcB homolog	-0.103718	25.0388	-0.318223	0.753517	0.9341	-5.50531
10007	GNPDA1	P46926;D6RAY7;D6R9P4;D6RFF8;P46926-2;D6RB13	Glucosamine-6-phosphate isomerase 1;Glucosamine-6-phosphate isomerase	0.150242	21.2642	0.315149	0.755816	0.935886	-5.50618
5434	POLR2E	P19388;A0A087WVZ9;A0A087WWX0;A0A0A0MQR7	DNA-directed RNA polymerases I, II, and III subunit RPABC1	-0.169868	22.6138	-0.314045	0.756642	0.936314	-5.50649
1829	DSG2	Q14126	Desmoglein-2	0.213537	24.0411	0.312961	0.757454	0.936724	-5.50679
1428	CRYM	Q14894;I3NI53;I3L2W5;I3L325	Ketimine reductase mu-crystallin	0.151575	24.737	0.310557	0.759255	0.938356	-5.50746
22908	SACM1L	Q9NTJ5;E9PGZ4;Q9NTJ5-2;C9JV50	Phosphatidylinositide phosphatase SAC1	0.184268	22.8418	0.309332	0.760173	0.938895	-5.50779
283298	OLFML1	Q6UWY5	Olfactomedin-like protein 1	0.211382	21.8379	0.30803	0.761149	0.939452	-5.50815
51287	COA4	Q9NYJ1;Q9NYJ1-2	Cytochrome c oxidase assembly factor 4 homolog, mitochondrial	0.146073	24.3536	0.307446	0.761587	0.939452	-5.50831
3026	HABP2	Q14520;Q14520-2	Hyaluronan-binding protein 2;Hyaluronan-binding protein 2 50 kDa heavy chain;Hyaluronan-binding protein 2 50 kDa heavy chain alternate form;Hyaluronan-binding protein 2 27 kDa light chain;Hyaluronan-binding protein 2 27 kDa light chain alternate form	-0.15142	22.3284	-0.306293	0.762453	0.939924	-5.50862
10923	SUB1	P53999	Activated RNA polymerase II transcriptional coactivator p15	0.177227	23.9564	0.305012	0.763414	0.940514	-5.50897
9255	AIMP1	Q12904;Q12904-2;D6R937	Aminoacyl tRNA synthase complex-interacting multifunctional protein 1;Endothelial monocyte-activating polypeptide 2	0.17571	22.5644	0.303706	0.764395	0.941128	-5.50933
57819	LSM2	Q9Y333	U6 snRNA-associated Sm-like protein LSm2	-0.21058	22.6024	-0.30047	0.766827	0.943526	-5.51019
4125	MAN2B1	O00754;O00754-2	Lysosomal alpha-mannosidase;Lysosomal alpha-mannosidase A peptide;Lysosomal alpha-mannosidase B peptide;Lysosomal alpha-mannosidase C peptide;Lysosomal alpha-mannosidase D peptide;Lysosomal alpha-mannosidase E peptide	0.208082	24.3237	0.292046	0.773169	0.944544	-5.51241
6169	RPL38	P63173;J3KT73;J3QL01;J3KSP2	60S ribosomal protein L38	0.18227	22.7724	0.29132	0.773717	0.944544	-5.5126
144106	ST13P5	P50502;A0A087X1H6;H7C3I1;Q3KNR6;Q8IZP2;Q8NFI4;F6VDH7	Hsc70-interacting protein;Putative protein FAM10A4;Putative protein FAM10A5	0.149577	23.9402	0.293454	0.772108	0.944544	-5.51205
145165	ST13P4	P50502;A0A087X1H6;H7C3I1;Q3KNR6;Q8IZP2;Q8NFI4;F6VDH7	Hsc70-interacting protein;Putative protein FAM10A4;Putative protein FAM10A5	0.149577	23.9402	0.293454	0.772108	0.944544	-5.51205
6767	ST13	P50502;A0A087X1H6;H7C3I1;Q3KNR6;Q8IZP2;Q8NFI4;F6VDH7	Hsc70-interacting protein;Putative protein FAM10A4;Putative protein FAM10A5	0.149577	23.9402	0.293454	0.772108	0.944544	-5.51205
10043	TOM1	O60784;O60784-3	Target of Myb protein 1	0.128073	23.656	0.295603	0.770489	0.944544	-5.51148
6224	RPS20	P60866;P60866-2;E5RJX2;E5RIP1	40S ribosomal protein S20	0.110903	26.2328	0.296136	0.770088	0.944544	-5.51134
308	ANXA5	P08758;D6RBE9;D6RBL5;E9PHT9	Annexin A5;Annexin	-0.0811017	29.6008	-0.291622	0.773489	0.944544	-5.51252
826	CAPNS1	P04632;A0A0C4DGQ5;K7EM73;K7ELJ7;K7EIV0;A0A075B7C0;U3KQE2;K7EKD8	Calpain small subunit 1	-0.112727	25.1764	-0.292607	0.772746	0.944544	-5.51227
6187	RPS2	P15880;H0YEN5;E9PMM9;E9PQD7;I3L404;E9PPT0	40S ribosomal protein S2	-0.140742	25.8347	-0.291005	0.773954	0.944544	-5.51268
25801	GCA	P28676;H7C2Z6;H7BXD5	Grancalcin	-0.142427	22.2208	-0.298328	0.768438	0.944544	-5.51076
2987	GUK1	Q16774;B1ANH5;B1ANH0;B1ANG9;Q16774-2;B1ANH6;B1ANH2;B1ANH3;Q16774-3	Guanylate kinase	-0.14846	22.5636	-0.295647	0.770457	0.944544	-5.51147
58478	ENOPH1	Q9UHY7;D6RA00;A0A0C4DGY8;Q9UHY7-2	Enolase-phosphatase E1	-0.16348	21.8236	-0.291343	0.773699	0.944544	-5.51259
51056	LAP3	P28838;P28838-2	Cytosol aminopeptidase	0.18513	25.5133	0.288004	0.776218	0.944974	-5.51345
8417	STX7	O15400;O15400-2	Syntaxin-7	0.177818	24.018	0.288304	0.775992	0.944974	-5.51338
8939	FUBP3	Q96I24;Q96I24-2	Far upstream element-binding protein 3	0.150212	22.7268	0.287708	0.776442	0.944974	-5.51353
5573	PRKAR1A	P10644;P10644-2	cAMP-dependent protein kinase type I-alpha regulatory subunit;cAMP-dependent protein kinase type I-alpha regulatory subunit, N-terminally processed	-0.0900583	24.138	-0.287326	0.776731	0.944974	-5.51363
10528	NOP56	O00567	Nucleolar protein 56	-0.228632	22.8537	-0.287484	0.776611	0.944974	-5.51359
51138	COPS4	Q9BT78;D6RAX7;D6RFN0;Q9BT78-2;D6RD63	COP9 signalosome complex subunit 4	0.159868	22.5623	0.28652	0.777339	0.945123	-5.51383
3159	HMGA1	P17096;P17096-2;P17096-3	High mobility group protein HMG-I/HMG-Y	-0.21501	23.7408	-0.285778	0.777899	0.945215	-5.51402
11316	COPE	O14579;M0QXB4;A0A087X0I4;O14579-3;O14579-2	Coatomer subunit epsilon	-0.154398	23.817	-0.282727	0.780205	0.946172	-5.51479
100529097	RPL36A-HNRNPH2	Q969Q0;P83881;H0Y5B4;H7BZ11;J3KQN4	60S ribosomal protein L36a-like;60S ribosomal protein L36a	-0.154763	21.968	-0.281524	0.781114	0.946172	-5.5151
6166	RPL36AL	Q969Q0;P83881;H0Y5B4;H7BZ11;J3KQN4	60S ribosomal protein L36a-like;60S ribosomal protein L36a	-0.154763	21.968	-0.281524	0.781114	0.946172	-5.5151
6173	RPL36A	Q969Q0;P83881;H0Y5B4;H7BZ11;J3KQN4	60S ribosomal protein L36a-like;60S ribosomal protein L36a	-0.154763	21.968	-0.281524	0.781114	0.946172	-5.5151
145264	SERPINA12	Q8IW75	Serpin A12	-0.160973	21.9972	-0.282669	0.780248	0.946172	-5.51481
11338	U2AF2	P26368;P26368-2;K7ENG2	Splicing factor U2AF 65 kDa subunit	-0.17562	23.264	-0.280244	0.782082	0.946728	-5.51542
3609	ILF3	Q12906;Q12906-5;Q12906-2;Q12906-3;Q12906-7;Q12906-4;Q12906-6	Interleukin enhancer-binding factor 3	-0.236363	25.1876	-0.279633	0.782545	0.946728	-5.51557
8539	API5	Q9BZZ5;Q9BZZ5-2;G3V1C3;Q9BZZ5-3;Q9BZZ5-6;Q9BZZ5-5;Q9BZZ5-1	Apoptosis inhibitor 5	0.10619	21.6845	0.277637	0.784056	0.947113	-5.51606
9525	VPS4B	O75351	Vacuolar protein sorting-associated protein 4B	-0.09553	22.4847	-0.277969	0.783804	0.947113	-5.51598
55644	OSGEP	Q9NPF4;G3V445	Probable tRNA N6-adenosine threonylcarbamoyltransferase	-0.119475	22.3345	-0.277287	0.78432	0.947113	-5.51615
10992	SF3B2	Q13435;A0A087WZZ5;E9PPJ0;E9PJ04;H0YCG1;E9PJT3	Splicing factor 3B subunit 2	0.174963	24.2231	0.27438	0.786522	0.948406	-5.51686
6282	S100A11	P31949	Protein S100-A11;Protein S100-A11, N-terminally processed	0.134963	28.6858	0.272663	0.787824	0.948406	-5.51728
1778	DYNC1H1	Q14204	Cytoplasmic dynein 1 heavy chain 1	0.118933	26.7049	0.273964	0.786838	0.948406	-5.51696
5685	PSMA4	P25789;H0YMA1;H0YMZ1;H0YN18;H0YL69;H0YLC2;H0YKT8;H0YMI6;P25789-2;H0YKS0	Proteasome subunit alpha type-4;Proteasome subunit alpha type;Proteasome subunit beta type	0.0976317	25.7406	0.273846	0.786928	0.948406	-5.51699
6117	RPA1	P27694	Replication protein A 70 kDa DNA-binding subunit;Replication protein A 70 kDa DNA-binding subunit, N-terminally processed	-0.136282	26.84	-0.272845	0.787686	0.948406	-5.51724
5119	CHMP1A	Q9HD42;F8VVT7;F5H875;F8VUA2;Q9HD42-2	Charged multivesicular body protein 1a	-0.295623	24.9123	-0.270878	0.789178	0.949449	-5.51771
54749	EPDR1	Q9UM22;Q9UM22-3	Mammalian ependymin-related protein 1	-0.206955	22.7877	-0.267196	0.791973	0.952224	-5.51859
6275	S100A4	P26447	Protein S100-A4	0.270155	24.3652	0.257262	0.799526	0.956374	-5.52091
55269	PSPC1	Q8WXF1;Q8WXF1-2;X6RDA4	Paraspeckle component 1	0.207423	22.6648	0.257158	0.799605	0.956374	-5.52093
1340	COX6B1	P14854	Cytochrome c oxidase subunit 6B1	0.134398	25.659	0.25535	0.800982	0.956374	-5.52135
1499	CTNNB1	P35222;B4DGU4	Catenin beta-1	0.129627	25.1875	0.257063	0.799678	0.956374	-5.52096
4082	MARCKS	P29966;A0A087WZH7	Myristoylated alanine-rich C-kinase substrate	0.125275	25.1634	0.257605	0.799265	0.956374	-5.52083
10493	VAT1	Q99536;Q99536-3;K7ERT7	Synaptic vesicle membrane protein VAT-1 homolog	0.118478	24.6787	0.253636	0.802289	0.956374	-5.52174
50865	HEBP1	Q9NRV9;F5GWX2	Heme-binding protein 1	0.10263	24.2878	0.26018	0.797305	0.956374	-5.52024
23564	DDAH2	O95865;Q5SSV3;Q5SRR8;H0Y7N1	N(G),N(G)-dimethylarginine dimethylaminohydrolase 2	0.08605	26.3341	0.253629	0.802294	0.956374	-5.52174
3939	LDHA	P00338;P00338-3;P00338-4;P00338-2;P00338-5	L-lactate dehydrogenase A chain	0.0819067	27.7936	0.260488	0.797071	0.956374	-5.52017
327	APEH	P13798;C9JIF9;H7C393;H7C1U0	Acylamino-acid-releasing enzyme	0.0810783	24.7635	0.255494	0.800872	0.956374	-5.52131
8078	USP5	P45974;P45974-2	Ubiquitin carboxyl-terminal hydrolase 5	-0.0761933	25.9317	-0.254621	0.801538	0.956374	-5.52151
27430	MAT2B	Q9NZL9;Q9NZL9-2;Q9NZL9-3;Q9NZL9-4;H7C0X7	Methionine adenosyltransferase 2 subunit beta	-0.137157	23.4715	-0.255207	0.801091	0.956374	-5.52138
10788	IQGAP2	Q13576;F5H7S7;E7EWC2;D6R939	Ras GTPase-activating-like protein IQGAP2	-0.159545	25.9615	-0.254609	0.801547	0.956374	-5.52152
4629	MYH11	P35749-4	Myosin-11	-0.278707	23.556	-0.257949	0.799003	0.956374	-5.52075
10965	ACOT2	Q86TX2;A0A087X0W7;P49753;G3V4F2;A0A087WT95	Acyl-coenzyme A thioesterase 1;Acyl-coenzyme A thioesterase 2, mitochondrial	0.12839	25.5779	0.245764	0.808295	0.956687	-5.52349
641371	ACOT1	Q86TX2;A0A087X0W7;P49753;G3V4F2;A0A087WT95	Acyl-coenzyme A thioesterase 1;Acyl-coenzyme A thioesterase 2, mitochondrial	0.12839	25.5779	0.245764	0.808295	0.956687	-5.52349
6202	RPS8	P62241;Q5JR95	40S ribosomal protein S8	0.114667	25.0193	0.249023	0.805807	0.956687	-5.52277
8683	SRSF9	Q13242;S4R3G0;H0YIB4	Serine/arginine-rich splicing factor 9	0.103247	23.7171	0.246975	0.80737	0.956687	-5.52322
10155	TRIM28	Q13263;Q13263-2	Transcription intermediary factor 1-beta	0.0893133	26.747	0.250649	0.804566	0.956687	-5.52241
5478	PPIA	P62937;F8WE65;C9J5S7	Peptidyl-prolyl cis-trans isomerase A;Peptidyl-prolyl cis-trans isomerase A, N-terminally processed;Peptidyl-prolyl cis-trans isomerase	-0.0880083	29.8327	-0.245283	0.808662	0.956687	-5.52359
11140	CDC37	Q16543;K7EQA9;K7EKQ2	Hsp90 co-chaperone Cdc37;Hsp90 co-chaperone Cdc37, N-terminally processed	-0.092575	23.8723	-0.245682	0.808357	0.956687	-5.5235
2193	FARSA	Q9Y285;K7ER00;Q9Y285-2;K7ER16	Phenylalanine--tRNA ligase alpha subunit	-0.112985	23.4104	-0.246482	0.807746	0.956687	-5.52333
8175	SF3A2	Q15428;K7EMT0	Splicing factor 3A subunit 2	-0.117403	22.8892	-0.245747	0.808307	0.956687	-5.52349
7804	LRP8	Q14114;Q14114-2;A0A087WW84;Q14114-4;Q14114-3;H0YEA5;H0YEV6;E9PKG2;E9PP15	Low-density lipoprotein receptor-related protein 8	-0.149935	22.5375	-0.244497	0.809262	0.956687	-5.52376
1385	CREB1	P16220;P16220-2;C9JBT4;C9J896;P16220-3	Cyclic AMP-responsive element-binding protein 1	-0.15487	21.6235	-0.250504	0.804677	0.956687	-5.52244
710	SERPING1	P05155;H9KV48;P05155-2;P05155-3;E9PGN7	Plasma protease C1 inhibitor	-0.219922	23.0346	-0.251783	0.803701	0.956687	-5.52215
5699	PSMB10	P40306;J3QQN1	Proteasome subunit beta type-10	-0.231165	23.5614	-0.2471	0.807275	0.956687	-5.52319
3934	LCN2	P80188;X6R8F3;P80188-2	Neutrophil gelatinase-associated lipocalin	-0.252315	23.1256	-0.244279	0.809429	0.956687	-5.52381
10653	SPINT2	O43291;K7EKQ0;K7EM91;O43291-2	Kunitz-type protease inhibitor 2	-0.141507	21.1779	-0.240369	0.812418	0.959638	-5.52465
301	ANXA1	P04083;Q5T3N1	Annexin A1;Annexin	0.105382	27.7021	0.232775	0.818231	0.961841	-5.52625
6421	SFPQ	P23246;P23246-2	Splicing factor, proline- and glutamine-rich	0.0828667	27.585	0.232805	0.818208	0.961841	-5.52625
10480	EIF3M	Q7L2H7;E7ESM3;Q7L2H7-2	Eukaryotic translation initiation factor 3 subunit M	-0.0760367	23.2935	-0.233563	0.817627	0.961841	-5.52609
5092	PCBD1	P61457	Pterin-4-alpha-carbinolamine dehydratase	-0.0959817	26.2372	-0.235062	0.816479	0.961841	-5.52578
253943	YTHDF3	Q7Z739;A0A087X0Q1;A0A024R7W5;A0A087WY31;Q9BYJ9;Q9Y5A9-2	YTH domain-containing family protein 3;YTH domain-containing family protein 1;YTH domain-containing family protein 2	-0.12945	22.5875	-0.233165	0.817932	0.961841	-5.52617
51441	YTHDF2	Q7Z739;A0A087X0Q1;A0A024R7W5;A0A087WY31;Q9BYJ9;Q9Y5A9-2	YTH domain-containing family protein 3;YTH domain-containing family protein 1;YTH domain-containing family protein 2	-0.12945	22.5875	-0.233165	0.817932	0.961841	-5.52617
54915	YTHDF1	Q7Z739;A0A087X0Q1;A0A024R7W5;A0A087WY31;Q9BYJ9;Q9Y5A9-2	YTH domain-containing family protein 3;YTH domain-containing family protein 1;YTH domain-containing family protein 2	-0.12945	22.5875	-0.233165	0.817932	0.961841	-5.52617
2162	F13A1	P00488	Coagulation factor XIII A chain	-0.199158	22.3151	-0.234815	0.816668	0.961841	-5.52583
9987	HNRNPDL	O14979;A0A087WUK2;O14979-3;O14979-2	Heterogeneous nuclear ribonucleoprotein D-like	-0.09401	24.1261	-0.231795	0.818982	0.962143	-5.52646
6301	SARS	P49591;Q5T5C7	Serine--tRNA ligase, cytoplasmic	0.14822	24.1831	0.230346	0.820093	0.962149	-5.52675
1075	CTSC	P53634	Dipeptidyl peptidase 1;Dipeptidyl peptidase 1 exclusion domain chain;Dipeptidyl peptidase 1 heavy chain;Dipeptidyl peptidase 1 light chain	0.136385	22.3725	0.229124	0.82103	0.962149	-5.527
55623	THUMPD1	Q9NXG2	THUMP domain-containing protein 1	0.134985	24.2331	0.227404	0.822349	0.962149	-5.52735
23256	SCFD1	Q8WVM8;Q8WVM8-2;Q8WVM8-3	Sec1 family domain-containing protein 1	0.097475	22.0763	0.227849	0.822008	0.962149	-5.52726
10492	SYNCRIP	O60506;O60506-2	Heterogeneous nuclear ribonucleoprotein Q	-0.08067	23.4074	-0.227468	0.8223	0.962149	-5.52734
10342	TFG	Q92734;Q92734-2;C9JJP5;Q05BK6;Q92734-4;Q92734-3;C9JUE0;C9JTY3	Protein TFG	-0.0985917	25.2034	-0.226668	0.822914	0.962149	-5.5275
51150	SDF4	Q9BRK5;Q9BRK5-6;H0Y3T6;G3V1E2;Q9BRK5-4;Q9BRK5-3;Q9BRK5-2	45 kDa calcium-binding protein	-0.109723	24.3177	-0.226639	0.822936	0.962149	-5.52751
221496	LEMD2	Q8NC56;D6RBV0	LEM domain-containing protein 2	-0.163923	24.0713	-0.227752	0.822082	0.962149	-5.52728
950	SCARB2	Q14108;Q14108-2	Lysosome membrane protein 2	0.107585	24.741	0.221127	0.827168	0.963413	-5.52861
6188	RPS3	P23396;P23396-2;E9PL09;E9PPU1;F2Z2S8;H0YCJ7;H0YF32	40S ribosomal protein S3	0.0999017	25.9938	0.220037	0.828006	0.963413	-5.52882
55968	NSFL1C	Q9UNZ2;Q9UNZ2-5;Q9UNZ2-4;F2Z2K0;Q9UNZ2-6	NSFL1 cofactor p47	0.088055	25.3242	0.222901	0.825805	0.963413	-5.52826
6748	SSR4	P51571;A6NLM8	Translocon-associated protein subunit delta	0.0774683	24.5485	0.224179	0.824825	0.963413	-5.528
5500	PPP1CB	P62140;C9JP48;E7ETD8;C9J9S3	Serine/threonine-protein phosphatase PP1-beta catalytic subunit;Serine/threonine-protein phosphatase	0.0668317	25.7038	0.219439	0.828466	0.963413	-5.52894
9761	MLEC	Q14165;F5H1S8;H0YG07;F5GX14	Malectin	-0.115253	22.5726	-0.223667	0.825217	0.963413	-5.5281
1347	COX7A2	P14406;D6RIE3;D6RGV5;H0UI06;D6R9C3	Cytochrome c oxidase subunit 7A2, mitochondrial	-0.126413	22.6274	-0.222377	0.826208	0.963413	-5.52836
1474	CST6	Q15828	Cystatin-M	-0.164722	23.1185	-0.219455	0.828453	0.963413	-5.52894
1977	EIF4E	P06730;P06730-2;D6RBW1;P06730-3	Eukaryotic translation initiation factor 4E	-0.17102	23.2008	-0.220095	0.827962	0.963413	-5.52881
1113	CHGA	P10645;G5E968	Chromogranin-A;Vasostatin-1;Vasostatin-2;EA-92;ES-43;Pancreastatin;SS-18;WA-8;WE-14;LF-19;Catestatin;AL-11;GV-19;GR-44;ER-37;GE-25;Serpinin-RRG;Serpinin;p-Glu serpinin precursor	0.266102	22.3015	0.217954	0.829607	0.963813	-5.52923
55577	NAGK	Q9UJ70;H7C3G9;Q9UJ70-2;C9JEV6;H7C1L7;H7C286	N-acetyl-D-glucosamine kinase	-0.0857217	24.416	-0.217705	0.829799	0.963813	-5.52928
1072	CFL1	P23528;G3V1A4;E9PK25;E9PP50;E9PQB7;E9PLJ3;E9PS23	Cofilin-1	-0.0777817	28.846	-0.216861	0.830448	0.963993	-5.52944
28970	C11orf54	Q9H0W9;A0A087WT99;Q9H0W9-2;Q9H0W9-3;Q9H0W9-4;E9PJU8;E9PQS1	Ester hydrolase C11orf54	-0.0838	25.8864	-0.214833	0.832008	0.964654	-5.52983
2638	GC	D6RF35;P02774;P02774-3;P02774-2;D6RBJ7	Vitamin D-binding protein	-0.16105	25.2008	-0.215055	0.831837	0.964654	-5.52979
1329	COX5B	P10606	Cytochrome c oxidase subunit 5B, mitochondrial	0.0946767	26.004	0.211786	0.834353	0.966224	-5.53041
4725	NDUFS5	O43920	NADH dehydrogenase [ubiquinone] iron-sulfur protein 5	0.0777083	20.9675	0.212194	0.834039	0.966224	-5.53033
144568	A2ML1	A8K2U0;H0YGG5;A8K2U0-2	Alpha-2-macroglobulin-like protein 1	0.180783	22.4828	0.20655	0.838387	0.96802	-5.53139
1678	TIMM8A	O60220	Mitochondrial import inner membrane translocase subunit Tim8 A	0.156685	23.3137	0.209089	0.836431	0.96802	-5.53092
113246	C12orf57	Q99622;F5GXW5;U3KQ07	Protein C10	-0.078385	21.4804	-0.207125	0.837944	0.96802	-5.53128
3181	HNRNPA2B1	P22626;P22626-2;A0A087WUI2	Heterogeneous nuclear ribonucleoproteins A2/B1	-0.0812983	29.98	-0.207666	0.837527	0.96802	-5.53118
81844	TRIM56	Q9BRZ2	E3 ubiquitin-protein ligase TRIM56	-0.160935	23.2986	-0.207561	0.837608	0.96802	-5.5312
5688	PSMA7	O14818;O14818-4	Proteasome subunit alpha type-7	-0.0627	25.7861	-0.205544	0.839163	0.968341	-5.53157
135293	PM20D2	Q8IYS1	Peptidase M20 domain-containing protein 2	0.198743	22.9768	0.203005	0.841121	0.969425	-5.53203
11100	HNRNPUL1	Q9BUJ2;Q9BUJ2-2;A0A0A0MRA5;B7Z4B8;Q9BUJ2-4;Q9BUJ2-3;M0R3F1;M0QYZ0	Heterogeneous nuclear ribonucleoprotein U-like protein 1	0.15807	23.5732	0.201402	0.842358	0.969425	-5.53232
79017	GGCT	O75223;B8ZZK2;M0QZK8;O75223-3	Gamma-glutamylcyclotransferase	0.0774317	25.1078	0.201632	0.84218	0.969425	-5.53228
5683	PSMA2	P25787;C9JCK5	Proteasome subunit alpha type-2	-0.0849967	24.113	-0.202219	0.841727	0.969425	-5.53217
1536	CYBB	P04839	Cytochrome b-245 heavy chain	-0.09672	22.0381	-0.200458	0.843086	0.969425	-5.53249
4824	NKX3-1	Q99801;Q99801-2;Q99801-5	Homeobox protein Nkx-3.1	-0.11561	22.4658	-0.200639	0.842946	0.969425	-5.53246
8106	PABPN1	Q86U42;Q86U42-2;Q92843-2;B4DEH8;G3V4T2	Polyadenylate-binding protein 2	-0.140045	24.5998	-0.199545	0.843791	0.969663	-5.53265
7167	TPI1	P60174;P60174-1;P60174-4;U3KPZ0	Triosephosphate isomerase	-0.0644283	29.7665	-0.198245	0.844795	0.970244	-5.53288
336	APOA2	P02652;V9GYM3;V9GYE3;V9GYG9;V9GYC1;V9GYS1	Apolipoprotein A-II;Proapolipoprotein A-II;Truncated apolipoprotein A-II	-0.164407	24.8642	-0.19566	0.846792	0.971965	-5.53334
5201	PFDN1	O60925;E5RGS4	Prefoldin subunit 1	0.0808733	22.4747	0.19348	0.848476	0.973325	-5.53372
203	AK1	P00568;Q5T9B7;H0Y4J6	Adenylate kinase isoenzyme 1	0.133817	23.4844	0.191985	0.849632	0.974078	-5.53397
10473	HMGN4	O00479	High mobility group nucleosome-binding domain-containing protein 4	0.135268	24.1955	0.190489	0.850788	0.974435	-5.53423
957	ENTPD5	O75356;G3V4I0	Ectonucleoside triphosphate diphosphohydrolase 5	-0.13895	23.2998	-0.190289	0.850943	0.974435	-5.53426
5698	PSMB9	P28065;A2ACR1;P28065-2;A0A0G2JJA7;A2ACR0;A0A0G2JJQ0	Proteasome subunit beta type-9;Proteasome subunit beta type	-0.151732	23.4191	-0.189174	0.851806	0.974851	-5.53445
2665	GDI2	P50395;P50395-2;Q5SX87	Rab GDP dissociation inhibitor beta	0.0578583	26.47	0.187703	0.852945	0.975008	-5.5347
345630	FBLL1	A6NHQ2	rRNA/tRNA 2-O-methyltransferase fibrillarin-like protein 1	-0.127597	21.3013	-0.188025	0.852695	0.975008	-5.53464
11335	CBX3	Q13185;S4R2Y4	Chromobox protein homolog 3	0.12046	23.4428	0.16899	0.867451	0.975242	-5.53767
5899	RALB	P11234;P11234-3;P11234-2;C9J6B1;C9JQB3	Ras-related protein Ral-B	0.117085	22.9412	0.171504	0.8655	0.975242	-5.53729
142	PARP1	P09874	Poly [ADP-ribose] polymerase 1	0.114307	22.9595	0.166212	0.869609	0.975242	-5.53809
57402	S100A14	Q9HCY8	Protein S100-A14	0.111008	22.5467	0.174119	0.86347	0.975242	-5.53689
4659	PPP1R12A	O14974;O14974-5;O14974-2;O14974-4;O14974-3;F8VZN8;H0YHI8	Protein phosphatase 1 regulatory subunit 12A	0.106588	22.4791	0.175655	0.862279	0.975242	-5.53665
1537	CYC1	P08574	Cytochrome c1, heme protein, mitochondrial	0.100605	23.2722	0.164676	0.870803	0.975242	-5.53832
9053	MAP7	Q14244;Q14244-3;Q14244-2;A0A087WZ40;Q14244-5;Q14244-6;Q14244-7;Q14244-4	Ensconsin	0.09693	24.2786	0.174833	0.862916	0.975242	-5.53678
100526837	EEF1E1-BLOC1S5	O43324;D6RBD7;C9J1V9;O43324-2;H0YAL7	Eukaryotic translation elongation factor 1 epsilon-1	0.0938783	23.671	0.183507	0.856193	0.975242	-5.53539
9521	EEF1E1	O43324;D6RBD7;C9J1V9;O43324-2;H0YAL7	Eukaryotic translation elongation factor 1 epsilon-1	0.0938783	23.671	0.183507	0.856193	0.975242	-5.53539
80854	SETD7	Q8WTS6;D6RJA0	Histone-lysine N-methyltransferase SETD7	0.0903567	22.9661	0.184767	0.855217	0.975242	-5.53518
6723	SRM	P19623;K7EKM4	Spermidine synthase	0.0871583	21.8827	0.176427	0.86168	0.975242	-5.53653
5834	PYGB	P11216	Glycogen phosphorylase, brain form	0.0816917	26.694	0.162568	0.872441	0.975242	-5.53862
4282	MIF	P14174	Macrophage migration inhibitory factor	0.0803017	28.4671	0.175816	0.862153	0.975242	-5.53662
10357	HMGB1P1	P09429;Q5T7C4;B2RPK0	High mobility group protein B1;Putative high mobility group protein B1-like 1	0.0798083	25.0857	0.175777	0.862184	0.975242	-5.53663
3146	HMGB1	P09429;Q5T7C4;B2RPK0	High mobility group protein B1;Putative high mobility group protein B1-like 1	0.0798083	25.0857	0.175777	0.862184	0.975242	-5.53663
328	APEX1	P27695;G3V3M6;G3V5Q1;G3V3C7;A0A0C4DGK8	DNA-(apurinic or apyrimidinic site) lyase;DNA-(apurinic or apyrimidinic site) lyase, mitochondrial	0.0762217	25.0213	0.178437	0.860121	0.975242	-5.53621
5202	PFDN2	Q9UHV9	Prefoldin subunit 2	0.0745617	22.0951	0.172711	0.864562	0.975242	-5.53711
3191	HNRNPL	P14866;M0QXS5;P14866-2	Heterogeneous nuclear ribonucleoprotein L	0.07183	27.0169	0.182297	0.85713	0.975242	-5.53559
55832	CAND1	Q86VP6;Q86VP6-2;A0A0C4DGH5	Cullin-associated NEDD8-dissociated protein 1	0.066505	24.8167	0.16907	0.867389	0.975242	-5.53766
11315	PARK7	Q99497;K7ELW0;K7EN27	Protein deglycase DJ-1	0.06478	29.1922	0.177387	0.860935	0.975242	-5.53638
8574	AKR7A2	O43488;H3BLU7	Aflatoxin B1 aldehyde reductase member 2	0.06274	24.7468	0.172563	0.864677	0.975242	-5.53713
29789	OLA1	Q9NTK5;J3KQ32;Q9NTK5-3	Obg-like ATPase 1	0.06273	23.0977	0.171629	0.865402	0.975242	-5.53727
10236	HNRNPR	O43390;O43390-2;O43390-3;O43390-4;B4DT28	Heterogeneous nuclear ribonucleoprotein R	0.0604633	25.4402	0.175913	0.862078	0.975242	-5.53661
1933	EEF1B2	P24534	Elongation factor 1-beta	0.058765	23.9034	0.166113	0.869686	0.975242	-5.5381
23666	UBBP4	P0CG48;P0CG47;P62979;P62987;J3QS39;J3QTR3;F5H6Q2;F5GYU3;F5H2Z3;F5H265;B4DV12;F5H388;F5H747;F5GXK7;J3QKN0;Q5PY61;Q96C32;M0R1V7;M0R1M6;M0R2S1;J3QLP7;J3QRK5;F5GZ39	Polyubiquitin-C;Ubiquitin;Polyubiquitin-B;Ubiquitin;Ubiquitin-40S ribosomal protein S27a;Ubiquitin;40S ribosomal protein S27a;Ubiquitin-60S ribosomal protein L40;Ubiquitin;60S ribosomal protein L40	0.0557617	30.0506	0.165324	0.870299	0.975242	-5.53822
6233	RPS27A	P0CG48;P0CG47;P62979;P62987;J3QS39;J3QTR3;F5H6Q2;F5GYU3;F5H2Z3;F5H265;B4DV12;F5H388;F5H747;F5GXK7;J3QKN0;Q5PY61;Q96C32;M0R1V7;M0R1M6;M0R2S1;J3QLP7;J3QRK5;F5GZ39	Polyubiquitin-C;Ubiquitin;Polyubiquitin-B;Ubiquitin;Ubiquitin-40S ribosomal protein S27a;Ubiquitin;40S ribosomal protein S27a;Ubiquitin-60S ribosomal protein L40;Ubiquitin;60S ribosomal protein L40	0.0557617	30.0506	0.165324	0.870299	0.975242	-5.53822
7311	UBA52	P0CG48;P0CG47;P62979;P62987;J3QS39;J3QTR3;F5H6Q2;F5GYU3;F5H2Z3;F5H265;B4DV12;F5H388;F5H747;F5GXK7;J3QKN0;Q5PY61;Q96C32;M0R1V7;M0R1M6;M0R2S1;J3QLP7;J3QRK5;F5GZ39	Polyubiquitin-C;Ubiquitin;Polyubiquitin-B;Ubiquitin;Ubiquitin-40S ribosomal protein S27a;Ubiquitin;40S ribosomal protein S27a;Ubiquitin-60S ribosomal protein L40;Ubiquitin;60S ribosomal protein L40	0.0557617	30.0506	0.165324	0.870299	0.975242	-5.53822
7314	UBB	P0CG48;P0CG47;P62979;P62987;J3QS39;J3QTR3;F5H6Q2;F5GYU3;F5H2Z3;F5H265;B4DV12;F5H388;F5H747;F5GXK7;J3QKN0;Q5PY61;Q96C32;M0R1V7;M0R1M6;M0R2S1;J3QLP7;J3QRK5;F5GZ39	Polyubiquitin-C;Ubiquitin;Polyubiquitin-B;Ubiquitin;Ubiquitin-40S ribosomal protein S27a;Ubiquitin;40S ribosomal protein S27a;Ubiquitin-60S ribosomal protein L40;Ubiquitin;60S ribosomal protein L40	0.0557617	30.0506	0.165324	0.870299	0.975242	-5.53822
7316	UBC	P0CG48;P0CG47;P62979;P62987;J3QS39;J3QTR3;F5H6Q2;F5GYU3;F5H2Z3;F5H265;B4DV12;F5H388;F5H747;F5GXK7;J3QKN0;Q5PY61;Q96C32;M0R1V7;M0R1M6;M0R2S1;J3QLP7;J3QRK5;F5GZ39	Polyubiquitin-C;Ubiquitin;Polyubiquitin-B;Ubiquitin;Ubiquitin-40S ribosomal protein S27a;Ubiquitin;40S ribosomal protein S27a;Ubiquitin-60S ribosomal protein L40;Ubiquitin;60S ribosomal protein L40	0.0557617	30.0506	0.165324	0.870299	0.975242	-5.53822
5230	PGK1	P00558;P00558-2	Phosphoglycerate kinase 1	0.0526367	28.4959	0.171807	0.865264	0.975242	-5.53724
310	ANXA7	P20073;P20073-2	Annexin A7	0.05168	26.2195	0.175478	0.862415	0.975242	-5.53668
3303	HSPA1A	P0DMV8;A0A0G2JIW1;P0DMV9;P0DMV8-2;V9GZ37	Heat shock 70 kDa protein 1A;Heat shock 70 kDa protein 1B	0.0509217	29.6172	0.161289	0.873435	0.975242	-5.53881
3304	HSPA1B	P0DMV8;A0A0G2JIW1;P0DMV9;P0DMV8-2;V9GZ37	Heat shock 70 kDa protein 1A;Heat shock 70 kDa protein 1B	0.0509217	29.6172	0.161289	0.873435	0.975242	-5.53881
9948	WDR1	O75083;D6RD66;O75083-3	WD repeat-containing protein 1	-0.058185	27.0832	-0.173053	0.864297	0.975242	-5.53705
378	ARF4	P18085;C9JPM4;C9JAK5	ADP-ribosylation factor 4	-0.062295	25.0875	-0.18263	0.856872	0.975242	-5.53553
10728	PTGES3	Q15185;Q15185-4;A0A087WYT3;Q15185-3;B4DDC6	Prostaglandin E synthase 3	-0.0675	25.2672	-0.161921	0.872944	0.975242	-5.53872
3190	HNRNPK	P61978;P61978-2	Heterogeneous nuclear ribonucleoprotein K	-0.06917	28.6385	-0.186123	0.854167	0.975242	-5.53496
6218	RPS17	P08708;P0CW22;H0YN88;A0A075B716;H0YN73	40S ribosomal protein S17;40S ribosomal protein S17-like	-0.0777983	25.0403	-0.166364	0.869491	0.975242	-5.53807
3007	HIST1H1D	P16402	Histone H1.3	-0.08321	22.6693	-0.160994	0.873665	0.975242	-5.53885
10160	FARP1	Q9Y4F1;C9JME2;Q9Y4F1-2	FERM, RhoGEF and pleckstrin domain-containing protein 1	-0.110487	23.3183	-0.161065	0.873609	0.975242	-5.53884
2091	FBL	P22087;M0R0P1;M0R2Q4;M0R299;M0QXL5;M0R2U2;M0R1H0;M0R2B0	rRNA 2-O-methyltransferase fibrillarin	-0.156742	23.5043	-0.185847	0.854381	0.975242	-5.53501
6181	RPLP2	P05387	60S acidic ribosomal protein P2	-0.0629017	26.1409	-0.157922	0.876054	0.976967	-5.53929
1312	COMT	P21964;P21964-2;E7EMS6	Catechol O-methyltransferase	-0.0962633	25.2139	-0.157719	0.876212	0.976967	-5.53932
4116	MAGOH	Q96A72;P61326;F5H6N1;F5H6P7	Protein mago nashi homolog 2;Protein mago nashi homolog	0.0964833	22.7178	0.155568	0.877887	0.97767	-5.53962
55110	MAGOHB	Q96A72;P61326;F5H6N1;F5H6P7	Protein mago nashi homolog 2;Protein mago nashi homolog	0.0964833	22.7178	0.155568	0.877887	0.97767	-5.53962
5518	PPP2R1A	P30153;B3KQV6;C9J9C1	Serine/threonine-protein phosphatase 2A 65 kDa regulatory subunit A alpha isoform	-0.0542433	25.0085	-0.154495	0.878722	0.97767	-5.53976
4676	NAP1L4	Q99733;Q99733-2;C9J6D1;C9JZI7;E9PNW0;E9PJJ2;E9PS34;E9PNJ7;A8MXH2;E9PKT8	Nucleosome assembly protein 1-like 4	-0.06081	23.686	-0.153686	0.879351	0.97767	-5.53988
3842	TNPO1	Q92973;Q92973-2;Q92973-3	Transportin-1	-0.153767	23.8717	-0.154108	0.879023	0.97767	-5.53982
51060	TXNDC12	O95881	Thioredoxin domain-containing protein 12	0.0801167	22.6881	0.1499	0.8823	0.978666	-5.54039
56926	NCLN	Q969V3;Q969V3-2;K7EMW4	Nicalin	0.0748467	21.4471	0.150441	0.881878	0.978666	-5.54032
207	AKT1	P31749;G3V4I6;P31749-2	RAC-alpha serine/threonine-protein kinase	0.06549	21.3181	0.149313	0.882758	0.978666	-5.54047
2597	GAPDH	P04406;P04406-2;E7EUT5	Glyceraldehyde-3-phosphate dehydrogenase	0.0393783	30.3284	0.149356	0.882724	0.978666	-5.54046
8971	H1FX	Q92522	Histone H1x	-0.09109	23.688	-0.15152	0.881038	0.978666	-5.54017
999	CDH1	P12830;A0A087WXI5;P12830-2;A0A087WX17;A0A087WU43;H3BNC6	Cadherin-1;E-Cad/CTF1;E-Cad/CTF2;E-Cad/CTF3	-0.09952	25.9421	-0.147699	0.884015	0.979502	-5.54068
4507	MTAP	Q13126;Q13126-4;Q13126-3;Q13126-2;J3QSB7;Q13126-7;Q13126-6;Q13126-5;F2Z2F3	S-methyl-5-thioadenosine phosphorylase;Purine nucleoside phosphorylase	0.0450417	24.787	0.146497	0.884952	0.979984	-5.54084
7871	SLMAP	B7Z964;Q14BN4-5;Q14BN4;Q14BN4-3;H7C3M8;H7BZK0;Q14BN4-4;Q14BN4-2;B7Z863;Q14BN4-8;H7BZW9;C9JCH4	Sarcolemmal membrane-associated protein	0.117165	21.6716	0.14506	0.886072	0.980298	-5.54103
5576	PRKAR2A	P13861;P13861-2	cAMP-dependent protein kinase type II-alpha regulatory subunit	0.04895	26.1404	0.14452	0.886493	0.980298	-5.5411
6133	RPL9	P32969;D6RAN4;H0Y9V9;E7ESE0	60S ribosomal protein L9	-0.0552	24.3672	-0.144198	0.886744	0.980298	-5.54114
4967	OGDH	Q02218;E9PCR7;A0A0D9SFS3;E9PDF2;Q02218-2;E9PFG7;Q02218-3	2-oxoglutarate dehydrogenase, mitochondrial	0.0862733	24.3917	0.140675	0.889492	0.980525	-5.54158
1495	CTNNA1	P35221;P35221-2;G3XAM7;P35221-3	Catenin alpha-1	0.06888	26.1633	0.138548	0.891152	0.980525	-5.54185
112714	TUBA3E	Q71U36;Q71U36-2;Q13748;Q13748-2;Q6PEY2;F8VQQ4	Tubulin alpha-1A chain;Tubulin alpha-3C/D chain;Tubulin alpha-3E chain	0.0680567	22.6424	0.136841	0.892484	0.980525	-5.54206
7278	TUBA3C	Q71U36;Q71U36-2;Q13748;Q13748-2;Q6PEY2;F8VQQ4	Tubulin alpha-1A chain;Tubulin alpha-3C/D chain;Tubulin alpha-3E chain	0.0680567	22.6424	0.136841	0.892484	0.980525	-5.54206
7846	TUBA1A	Q71U36;Q71U36-2;Q13748;Q13748-2;Q6PEY2;F8VQQ4	Tubulin alpha-1A chain;Tubulin alpha-3C/D chain;Tubulin alpha-3E chain	0.0680567	22.6424	0.136841	0.892484	0.980525	-5.54206
8773	SNAP23	O00161;O00161-2;H3BNE1;H3BR18;H3BM38;H3BPJ0	Synaptosomal-associated protein 23;Synaptosomal-associated protein	0.0571117	24.3898	0.141704	0.888689	0.980525	-5.54145
28956	LAMTOR2	Q9Y2Q5;Q9Y2Q5-3;Q9Y2Q5-2	Ragulator complex protein LAMTOR2	-0.0454533	21.6711	-0.137769	0.891759	0.980525	-5.54195
3936	LCP1	P13796	Plastin-2	-0.0520317	26.924	-0.142389	0.888155	0.980525	-5.54137
2286	FKBP2	P26885	Peptidyl-prolyl cis-trans isomerase FKBP2	-0.0619967	23.1735	-0.140985	0.88925	0.980525	-5.54155
1808	DPYSL2	Q16555;Q16555-2	Dihydropyrimidinase-related protein 2	-0.0664367	24.9759	-0.141808	0.888608	0.980525	-5.54144
6251	RSU1	Q15404;Q15404-2	Ras suppressor protein 1	-0.09627	22.6861	-0.138696	0.891036	0.980525	-5.54183
5340	PLG	P00747	Plasminogen;Plasmin heavy chain A;Activation peptide;Angiostatin;Plasmin heavy chain A, short form;Plasmin light chain B	0.0944333	23.9179	0.120879	0.904957	0.981117	-5.54389
25939	SAMHD1	Q9Y3Z3;Q9Y3Z3-4;Q9Y3Z3-3;Q9Y3Z3-2	Deoxynucleoside triphosphate triphosphohydrolase SAMHD1	0.0898883	23.5951	0.125196	0.901581	0.981117	-5.54342
10959	TMED2	Q15363;F5GX39;E7EQ72	Transmembrane emp24 domain-containing protein 2	0.0872817	24.5792	0.128666	0.898869	0.981117	-5.54303
55004	LAMTOR1	Q6IAA8;F5GX19;F5H3Y3	Ragulator complex protein LAMTOR1	0.08429	22.6374	0.119936	0.905695	0.981117	-5.544
3006	HIST1H1C	P16403	Histone H1.2	0.075725	28.8059	0.120571	0.905198	0.981117	-5.54393
3916	LAMP1	P11279;P11279-2	Lysosome-associated membrane glycoprotein 1	0.06472	25.8559	0.112943	0.911168	0.981117	-5.54472
55276	PGM2	Q96G03	Phosphoglucomutase-2	0.0632117	24.5356	0.115074	0.909499	0.981117	-5.54451
6625	SNRNP70	P08621;P08621-2;P08621-3	U1 small nuclear ribonucleoprotein 70 kDa	0.0631783	23.7299	0.117772	0.907388	0.981117	-5.54423
8801	SUCLG2	Q96I99;E9PDQ8;Q96I99-2	Succinyl-CoA ligase [GDP-forming] subunit beta, mitochondrial	0.0628567	24.6861	0.118943	0.906471	0.981117	-5.5441
1824	DSC2	Q02487-2;Q02487	Desmocollin-2	0.060795	23.6624	0.122492	0.903695	0.981117	-5.54372
2079	ERH	P84090;G3V279	Enhancer of rudimentary homolog	0.0534767	26.5494	0.120573	0.905196	0.981117	-5.54393
9559	VPS26A	O75436;S4R3Q6;O75436-2	Vacuolar protein sorting-associated protein 26A	0.05183	21.9658	0.115087	0.90949	0.981117	-5.5445
1212	CLTB	P09497-2;P09497	Clathrin light chain B	0.0506067	25.0214	0.124717	0.901956	0.981117	-5.54347
388524	RPSAP58	P08865;C9J9K3;A0A0C4DG17;A6NE09	40S ribosomal protein SA	0.0470333	27.2343	0.123969	0.90254	0.981117	-5.54356
3921	RPSA	P08865;C9J9K3;A0A0C4DG17;A6NE09	40S ribosomal protein SA	0.0470333	27.2343	0.123969	0.90254	0.981117	-5.54356
9317	PTER	Q96BW5;Q96BW5-2;A0A0A0MSI3	Phosphotriesterase-related protein	0.0470183	20.9368	0.111686	0.912152	0.981117	-5.54485
1200	TPP1	O14773;A0A0C4DGZ9;O14773-2	Tripeptidyl-peptidase 1	0.0457483	26.1156	0.126156	0.90083	0.981117	-5.54331
6184	RPN1	P04843;B7Z4L4	Dolichyl-diphosphooligosaccharide--protein glycosyltransferase subunit 1	0.0453467	26.4017	0.11374	0.910544	0.981117	-5.54464
7086	TKT	P29401;P29401-2;A0A0B4J1R6	Transketolase	0.0380467	27.7617	0.11908	0.906364	0.981117	-5.54409
7534	YWHAZ	P63104;E7EX29;E7ESK7;B0AZS6;P63104-2	14-3-3 protein zeta/delta	0.0377317	30.3805	0.126929	0.900226	0.981117	-5.54323
302	ANXA2	P07355;P07355-2;H0YN42;H0YMD0;H0YMU9;H0YM50;A6NMY6;H0YKS4	Annexin A2;Annexin;Putative annexin A2-like protein	-0.03707	28.291	-0.112299	0.911672	0.981117	-5.54479
304	ANXA2P2	P07355;P07355-2;H0YN42;H0YMD0;H0YMU9;H0YM50;A6NMY6;H0YKS4	Annexin A2;Annexin;Putative annexin A2-like protein	-0.03707	28.291	-0.112299	0.911672	0.981117	-5.54479
3183	HNRNPC	P07910;P07910-2;B2R5W2;G3V4C1;G3V2Q1;G3V4W0;B4DY08;P07910-4;G3V576;P07910-3;G3V555;G3V575;G3V5V7;G3V2D6	Heterogeneous nuclear ribonucleoproteins C1/C2	-0.0419967	27.5155	-0.121125	0.904765	0.981117	-5.54387
84324	SARNP	P82979;F8VZQ9;H0YHG0	SAP domain-containing ribonucleoprotein	-0.0465617	24.9041	-0.117592	0.907529	0.981117	-5.54424
1528	CYB5A	P00167;P00167-2;P00167-3	Cytochrome b5	-0.051135	24.9921	-0.12599	0.90096	0.981117	-5.54333
6628	SNRPB	P14678;P63162;P14678-2;P14678-3;J3QLE5;A8MT02;P63162-2	Small nuclear ribonucleoprotein-associated proteins B and B;Small nuclear ribonucleoprotein-associated protein N	-0.062875	22.4009	-0.131398	0.896734	0.981117	-5.54271
6638	SNRPN	P14678;P63162;P14678-2;P14678-3;J3QLE5;A8MT02;P63162-2	Small nuclear ribonucleoprotein-associated proteins B and B;Small nuclear ribonucleoprotein-associated protein N	-0.062875	22.4009	-0.131398	0.896734	0.981117	-5.54271
25932	CLIC4	Q9Y696	Chloride intracellular channel protein 4	-0.0629033	23.8387	-0.112073	0.911849	0.981117	-5.54481
9898	UBAP2L	Q14157;Q14157-1;F8W726;Q14157-4;Q14157-3;Q14157-5;Q5VU77	Ubiquitin-associated protein 2-like	-0.0714533	22.0439	-0.118085	0.907143	0.981117	-5.54419
26286	ARFGAP3	Q9NP61;Q9NP61-2	ADP-ribosylation factor GTPase-activating protein 3	-0.076335	22.8434	-0.113127	0.911024	0.981117	-5.5447
6480	ST6GAL1	P15907;H7C472	Beta-galactoside alpha-2,6-sialyltransferase 1	-0.08544	22.3145	-0.121806	0.904232	0.981117	-5.54379
231	AKR1B1	P15121;E9PCX2	Aldose reductase	-0.0857183	24.3844	-0.133249	0.895288	0.981117	-5.54249
3310	HSPA6	P17066;P48741	Heat shock 70 kDa protein 6;Putative heat shock 70 kDa protein 7	-0.0889883	27.0597	-0.129854	0.897941	0.981117	-5.54289
3311	HSPA7	P17066;P48741	Heat shock 70 kDa protein 6;Putative heat shock 70 kDa protein 7	-0.0889883	27.0597	-0.129854	0.897941	0.981117	-5.54289
284110	GSDMA	Q96QA5;J3KRG2	Gasdermin-A	-0.100772	24.1937	-0.114551	0.909909	0.981117	-5.54456
10094	ARPC3	O15145	Actin-related protein 2/3 complex subunit 3	-0.101748	24.0475	-0.13477	0.8941	0.981117	-5.54231
3672	ITGA1	P56199	Integrin alpha-1	-0.139438	22.8443	-0.13173	0.896475	0.981117	-5.54267
8857	FCGBP	Q9Y6R7;A0A087WXI2	IgGFc-binding protein	-0.179263	20.4055	-0.128335	0.899127	0.981117	-5.54307
10404	CPQ	Q9Y646	Carboxypeptidase Q	-0.05961	23.1542	-0.110572	0.913025	0.981514	-5.54496
306	ANXA3	P12429;D6RA82	Annexin A3;Annexin	-0.0432133	27.0121	-0.108291	0.914811	0.982893	-5.54518
23705	CADM1	Q9BY67;A0A087X0T8;A0A087X105;A0A087WZW4;A0A087X1W8;A0A0A0MTJ8;A0A087WZR6;X5DQS5;Q9BY67-5;Q9BY67-4;Q9BY67-3;Q9BY67-2;F5H125;H0YG94	Cell adhesion molecule 1	0.0818683	23.5159	0.107015	0.915811	0.983389	-5.5453
51606	ATP6V1H	Q9UI12;Q9UI12-2;G3V126	V-type proton ATPase subunit H	-0.0567417	21.8579	-0.106414	0.916283	0.983389	-5.54536
27236	ARFIP1	P53367;P53367-2;P53367-3	Arfaptin-1	0.0471367	21.3038	0.105107	0.917306	0.983405	-5.54549
26136	TES	Q9UGI8;Q9UGI8-2	Testin	-0.0775133	21.7799	-0.105344	0.917121	0.983405	-5.54546
8531	YBX3	P16989;P16989-2;P16989-3	Y-box-binding protein 3	0.0644817	22.2866	0.103687	0.91842	0.984057	-5.54562
10631	POSTN	Q15063-3;B1ALD9;Q15063-5;Q15063;Q15063-7;Q15063-6	Periostin	-0.0887	24.9064	-0.102721	0.919176	0.984327	-5.54571
2053	EPHX2	P34913;E5RFU2;E5RFH6;P34913-3;P34913-2	Bifunctional epoxide hydrolase 2;Cytosolic epoxide hydrolase 2;Lipid-phosphate phosphatase	0.0800583	23.5402	0.0883759	0.930431	0.984641	-5.54693
4744	NEFH	P12036;P12036-2	Neurofilament heavy polypeptide	0.0776433	21.2363	0.0886478	0.930217	0.984641	-5.54691
493	ATP2B4	P23634;P23634-2;P23634-6;P23634-4;P23634-5;P23634-3;P23634-7;P23634-8	Plasma membrane calcium-transporting ATPase 4	0.0574783	21.8176	0.100509	0.920911	0.984641	-5.54591
9295	SRSF11	Q05519;Q05519-2;Q5T760;B4DWT1	Serine/arginine-rich splicing factor 11	0.050395	22.2599	0.0996945	0.92155	0.984641	-5.54598
3105	HLA-A	P04439;Q5SRN7;Q5SRN5;P13746;P13746-2	HLA class I histocompatibility antigen, A-3 alpha chain;HLA class I histocompatibility antigen, A-11 alpha chain	0.0495833	24.7796	0.0909373	0.92842	0.984641	-5.54673
8407	TAGLN2	P37802;P37802-2;X6RJP6	Transgelin-2	0.0434233	26.9542	0.0987998	0.922251	0.984641	-5.54606
83939	EIF2A	Q9BY44;F8WAE5;Q9BY44-4;Q9BY44-3;Q9BY44-2	Eukaryotic translation initiation factor 2A;Eukaryotic translation initiation factor 2A, N-terminally processed	0.0426667	21.1522	0.0878451	0.930847	0.984641	-5.54697
7555	CNBP	P62633;P62633-2;P62633-4;P62633-8;P62633-5;P62633-6;P62633-7;P62633-3	Cellular nucleic acid-binding protein	0.0395267	24.007	0.0964203	0.924118	0.984641	-5.54627
3187	HNRNPH1	P31943;E9PCY7;G8JLB6;D6RBM0;D6RIU0;D6RAM1;E5RGV0;D6R9T0;D6RFM3;D6RIT2;E7EN40;D6RDU3;D6RJ04;D6RIH9;E7EQJ0	Heterogeneous nuclear ribonucleoprotein H;Heterogeneous nuclear ribonucleoprotein H, N-terminally processed	0.0369567	26.9697	0.095979	0.924464	0.984641	-5.5463
7532	YWHAG	P61981	14-3-3 protein gamma;14-3-3 protein gamma, N-terminally processed	0.0288133	27.7574	0.08912	0.929846	0.984641	-5.54687
10376	TUBA1B	P68363;P68363-2	Tubulin alpha-1B chain	0.0282533	29.5162	0.0965396	0.924024	0.984641	-5.54626
9342	SNAP29	O95721	Synaptosomal-associated protein 29	-0.031145	21.7698	-0.0875361	0.93109	0.984641	-5.547
7295	TXN	P10599;P10599-2	Thioredoxin	-0.0324733	28.1768	-0.101621	0.920039	0.984641	-5.54581
5037	PEBP1	P30086	Phosphatidylethanolamine-binding protein 1;Hippocampal cholinergic neurostimulating peptide	-0.033605	28.7151	-0.0909281	0.928427	0.984641	-5.54673
25978	CHMP2B	Q9UQN3;C9J0A7;Q9UQN3-2	Charged multivesicular body protein 2b	-0.0344083	21.9862	-0.0983887	0.922574	0.984641	-5.5461
10521	DDX17	Q92841;H3BLZ8;Q92841-3;Q92841-1;Q92841-2	Probable ATP-dependent RNA helicase DDX17	-0.0432767	25.7933	-0.0904422	0.928809	0.984641	-5.54677
6238	RRBP1	Q9P2E9;A0A0A0MRV0;Q9P2E9-2;A0A087WVV2;Q9P2E9-3;F8W7S5	Ribosome-binding protein 1	-0.0459883	26.6406	-0.0953731	0.924939	0.984641	-5.54636
4926	NUMA1	Q14980;Q14980-4;Q14980-3	Nuclear mitotic apparatus protein 1	-0.0480967	27.0032	-0.0876572	0.930995	0.984641	-5.54699
130589	GALM	Q96C23;H7C320	Aldose 1-epimerase	-0.048545	22.9955	-0.0920742	0.927528	0.984641	-5.54663
100188893	TOMM6	Q96B49	Mitochondrial import receptor subunit TOM6 homolog	-0.0499483	21.8849	-0.0944698	0.925648	0.984641	-5.54643
1397	CRIP2	P52943;H0YFA4;P52943-2	Cysteine-rich protein 2	-0.0553083	22.3174	-0.0878574	0.930838	0.984641	-5.54697
23367	LARP1	Q6PKG0;A0A0B4J210;Q6PKG0-3;E5RH50	La-related protein 1	-0.06021	22.1996	-0.0878584	0.930837	0.984641	-5.54697
3880	KRT19	K7EMS3		-0.0639767	21.9756	-0.0952478	0.925038	0.984641	-5.54637
6146	RPL22	P35268;K7ELC4;K7EMH1;K7ERI7;K7EP65;K7EKS7;K7EJT5	60S ribosomal protein L22	0.03848	23.8863	0.0857557	0.932488	0.985585	-5.54713
10096	ACTR3	P61158;B4DXW1	Actin-related protein 3	0.0401183	25.0469	0.0826298	0.934943	0.987644	-5.54737
8148	TAF15	Q92804;Q92804-2;A0A075B7D9	TATA-binding protein-associated factor 2N	-0.026735	24.5645	-0.0786953	0.938034	0.990372	-5.54765
2052	EPHX1	P07099	Epoxide hydrolase 1	0.05614	23.6469	0.0764799	0.939775	0.991183	-5.54781
7520	XRCC5	P13010	X-ray repair cross-complementing protein 5	-0.046405	25.4255	-0.0764241	0.939818	0.991183	-5.54781
2879	GPX4	P36969;K7ERP4;K7EKX7;R4GNE4;K7ENB4;A0A087X2I2;A0A087WT12;K7EJ20;P36969-2;A0A0A0MTT1;A0A087X247	Phospholipid hydroperoxide glutathione peroxidase, mitochondrial;Glutathione peroxidase	0.0431783	22.4881	0.074754	0.941131	0.991494	-5.54792
7381	UQCRB	P14927;B7Z2R2;P14927-2;E5RHG9	Cytochrome b-c1 complex subunit 7	-0.0355333	23.3957	-0.0748079	0.941089	0.991494	-5.54792
5534	PPP3R1	P63098;F6U1T9;D3YTA9;H7BYZ3;Q86YQ0	Calcineurin subunit B type 1	0.0304083	22.9349	0.0734294	0.942172	0.992055	-5.54801
708	C1QBP	Q07021;I3L3Q7;I3L3B0	Complement component 1 Q subcomponent-binding protein, mitochondrial	0.0322367	24.287	0.0687512	0.94585	0.993374	-5.54831
6210	RPS15A	P62244;I3L3P7	40S ribosomal protein S15a	0.02018	23.7879	0.0708536	0.944197	0.993374	-5.54818
9973	CCS	O14618;J3KNF4;E9PP76	Copper chaperone for superoxide dismutase;Superoxide dismutase [Cu-Zn]	-0.02481	22.6947	-0.0697979	0.945027	0.993374	-5.54824
51699	VPS29	Q9UBQ0;F8VXU5;Q9UBQ0-2	Vacuolar protein sorting-associated protein 29	-0.02937	23.6059	-0.0685937	0.945974	0.993374	-5.54832
122961	ISCA2	Q86U28	Iron-sulfur cluster assembly 2 homolog, mitochondrial	-0.0422117	22.2567	-0.0687239	0.945871	0.993374	-5.54831
400	ARL1	P40616;P40616-2;B4DZG7;F8VYN9	ADP-ribosylation factor-like protein 1	0.0293767	21.3814	0.0672276	0.947048	0.993825	-5.5484
1727	CYB5R3	P00387;P00387-2;P00387-3;B1AHF3	NADH-cytochrome b5 reductase 3;NADH-cytochrome b5 reductase 3 membrane-bound form;NADH-cytochrome b5 reductase 3 soluble form	-0.0433617	24.2987	-0.0667518	0.947422	0.993825	-5.54843
10487	CAP1	Q01518;Q01518-2	Adenylyl cyclase-associated protein 1	0.0254733	26.2314	0.0653744	0.948506	0.994426	-5.54851
50809	HP1BP3	Q5SSJ5;Q5SSJ5-2;X6RGJ2;Q5SSJ5-3;B0QZK4;Q5SWC8	Heterochromatin protein 1-binding protein 3	0.0224433	26.0791	0.0643196	0.949335	0.99476	-5.54857
389073	C2orf80	H7BZF5		0.06733	23.0205	0.0414761	0.967315	0.994929	-5.54965
2876	GPX1	P07203;A0A087WUQ6	Glutathione peroxidase 1;Glutathione peroxidase	0.0346583	24.4713	0.0551997	0.956511	0.994929	-5.54906
1982	EIF4G2	P78344;P78344-2;H0Y3P2;D3DQV9;H0YCH5	Eukaryotic translation initiation factor 4 gamma 2	0.03238	22.3762	0.0585107	0.953905	0.994929	-5.54889
9774	BCLAF1	Q9NYF8;Q9NYF8-3;E9PK09;E9PQN2;E9PKI6;E9PK91;Q9NYF8-2;Q9NYF8-4	Bcl-2-associated transcription factor 1	0.03067	22.5978	0.0355923	0.97195	0.994929	-5.54985
9555	H2AFY	O75367;O75367-3;O75367-2	Core histone macro-H2A.1	0.0302333	24.2863	0.0457521	0.963948	0.994929	-5.54948
79077	DCTPP1	Q9H773	dCTP pyrophosphatase 1	0.0280533	23.3575	0.0360232	0.97161	0.994929	-5.54984
26517	TIMM13	Q9Y5L4;K7EIT2	Mitochondrial import inner membrane translocase subunit Tim13	0.026975	22.9923	0.0481532	0.962057	0.994929	-5.54938
6651	SON	P18583;P18583-3;P18583-5;P18583-6;P18583-2;P18583-10;P18583-4;P18583-7;P18583-9;P18583-8	Protein SON	0.0259817	21.9737	0.056474	0.955508	0.994929	-5.54899
3703	STT3A	P46977;P46977-2	Dolichyl-diphosphooligosaccharide--protein glycosyltransferase subunit STT3A	0.0255433	22.2388	0.058629	0.953812	0.994929	-5.54888
51534	VTA1	Q9NP79;A0A087WY55;Q5TGM0;Q9NP79-2	Vacuolar protein sorting-associated protein VTA1 homolog	0.025255	22.8199	0.0473861	0.962661	0.994929	-5.54942
10286	BCAS2	O75934	Pre-mRNA-splicing factor SPF27	0.0245433	22.1405	0.0410705	0.967635	0.994929	-5.54967
2720	GLB1	P16278;P16278-3;E7EQ29;P16278-2	Beta-galactosidase	0.02383	22.4503	0.0407334	0.9679	0.994929	-5.54968
8669	EIF3J	O75822;O75822-2;O75822-3	Eukaryotic translation initiation factor 3 subunit J	0.0235567	21.8171	0.0611279	0.951846	0.994929	-5.54875
4072	EPCAM	P16422;B5MCA4;C9JKY3	Epithelial cell adhesion molecule	0.02328	22.6958	0.0346573	0.972686	0.994929	-5.54988
5437	POLR2H	P52434;C9JLU1;P52434-4;P52434-3;P52434-2	DNA-directed RNA polymerases I, II, and III subunit RPABC3	0.0225983	23.7172	0.0544037	0.957137	0.994929	-5.5491
2760	GM2A	P17900	Ganglioside GM2 activator;Ganglioside GM2 activator isoform short	0.0202467	24.2894	0.0424408	0.966556	0.994929	-5.54961
23376	UFL1	O94874;O94874-2;O94874-3	E3 UFM1-protein ligase 1	0.020075	23.4572	0.0346922	0.972659	0.994929	-5.54988
7175	TPR	P12270	Nucleoprotein TPR	0.0184467	22.8667	0.0336838	0.973453	0.994929	-5.54991
6135	RPL11	P62913;P62913-2;Q5VVC8;Q5VVC9	60S ribosomal protein L11	0.0183117	24.7972	0.0430032	0.966113	0.994929	-5.54959
6856	SYPL1	C9JYN0;Q16563-2;Q16563	Synaptophysin-like protein 1	0.0168017	22.6508	0.0578098	0.954457	0.994929	-5.54893
2010	EMD	P50402;Q5HY57	Emerin	0.01607	23.0609	0.0388006	0.969423	0.994929	-5.54975
84823	LMNB2	Q03252;J9JID7	Lamin-B2	-0.00933833	27.5147	-0.0335121	0.973588	0.994929	-5.54992
4000	LMNA	P02545;P02545-6;P02545-3;P02545-2;Q3BDU5;P02545-5;P02545-4;Q5TCI8	Prelamin-A/C;Lamin-A/C	-0.010915	29.5217	-0.0351788	0.972275	0.994929	-5.54987
5689	PSMB1	P20618	Proteasome subunit beta type-1	-0.0130583	25.1718	-0.0329909	0.973999	0.994929	-5.54993
1152	CKB	P12277;G3V4N7	Creatine kinase B-type	-0.0137183	28.4156	-0.0334814	0.973613	0.994929	-5.54992
9341	VAMP3	Q15836;K7ENK9;K7EKX0	Vesicle-associated membrane protein 3	-0.0155017	24.1884	-0.0486527	0.961664	0.994929	-5.54936
26986	PABPC1	P11940;A0A087WTT1;P11940-2;E7EQV3;E7ERJ7;Q9H361;H0YAR2	Polyadenylate-binding protein 1;Polyadenylate-binding protein;Polyadenylate-binding protein 3	-0.0156567	25.2965	-0.0376925	0.970295	0.994929	-5.54978
5042	PABPC3	P11940;A0A087WTT1;P11940-2;E7EQV3;E7ERJ7;Q9H361;H0YAR2	Polyadenylate-binding protein 1;Polyadenylate-binding protein;Polyadenylate-binding protein 3	-0.0156567	25.2965	-0.0376925	0.970295	0.994929	-5.54978
2936	GSR	P00390;P00390-5;P00390-4;P00390-2;P00390-3	Glutathione reductase, mitochondrial	-0.0186417	27.0487	-0.0540783	0.957393	0.994929	-5.54911
5007	OSBP	P22059	Oxysterol-binding protein 1	-0.0190283	23.5511	-0.0406439	0.967971	0.994929	-5.54968
57418	WDR18	Q9BV38;U3KQC1;A0A0A0MQU0;K7EIR0	WD repeat-containing protein 18	-0.02092	21.9752	-0.0345274	0.972789	0.994929	-5.54989
5717	PSMD11	O00231;O00231-2;J3QRY4	26S proteasome non-ATPase regulatory subunit 11	-0.022355	24.4306	-0.0616473	0.951437	0.994929	-5.54872
26007	TKFC	Q3LXA3;A0A087WUL0;H0YCY6;Q3LXA3-2	Bifunctional ATP-dependent dihydroxyacetone kinase/FAD-AMP lyase (cyclizing);ATP-dependent dihydroxyacetone kinase;FAD-AMP lyase (cyclizing)	-0.0225233	24.1783	-0.0489437	0.961435	0.994929	-5.54935
83657	DYNLRB2	Q9NP97;Q8TF09;B1AKR6	Dynein light chain roadblock-type 1;Dynein light chain roadblock-type 2	-0.0232233	24.7793	-0.0562188	0.955709	0.994929	-5.54901
83658	DYNLRB1	Q9NP97;Q8TF09;B1AKR6	Dynein light chain roadblock-type 1;Dynein light chain roadblock-type 2	-0.0232233	24.7793	-0.0562188	0.955709	0.994929	-5.54901
3008	HIST1H1E	P10412	Histone H1.4	-0.0259583	21.9923	-0.0439737	0.965348	0.994929	-5.54955
92140	MTDH	Q86UE4;E5RJU9	Protein LYRIC	-0.03044	23.4708	-0.0503746	0.960309	0.994929	-5.54929
11013	TMSB15A	P0CG34;P0CG35;H3BU88;A0A087X1C1	Thymosin beta-15A;Thymosin beta-15B	-0.0320233	22.758	-0.0354035	0.972098	0.994929	-5.54986
286527	TMSB15B	P0CG34;P0CG35;H3BU88;A0A087X1C1	Thymosin beta-15A;Thymosin beta-15B	-0.0320233	22.758	-0.0354035	0.972098	0.994929	-5.54986
10397	NDRG1	Q92597;Q92597-3;Q92597-2;E7ESM1	Protein NDRG1	-0.0320733	25.8748	-0.0627833	0.950544	0.994929	-5.54866
124220	ZG16B	Q96DA0;I3L1H9;I3L3X0;A0A0C4DGN4	Zymogen granule protein 16 homolog B	-0.0320933	21.7934	-0.0493732	0.961097	0.994929	-5.54933
4716	NDUFB10	O96000;H3BPJ9;O96000-2;H3BV16	NADH dehydrogenase [ubiquinone] 1 beta subcomplex subunit 10	-0.0321617	22.1405	-0.0519429	0.959074	0.994929	-5.54921
1073	CFL2	Q9Y281;Q9Y281-3	Cofilin-2	-0.03818	22.816	-0.0452777	0.964322	0.994929	-5.5495
5064	PALM	O75781;O75781-2	Paralemmin-1	-0.0384983	22.3084	-0.051378	0.959519	0.994929	-5.54924
6448	SGSH	P51688	N-sulphoglucosamine sulphohydrolase	-0.0412	24.5192	-0.0414345	0.967348	0.994929	-5.54965
219595	FOLH1B	Q04609;Q04609-6;Q04609-7;Q04609-8;Q04609-10;Q04609-9;Q9HBA9	Glutamate carboxypeptidase 2;Putative N-acetylated-alpha-linked acidic dipeptidase	-0.04142	23.7525	-0.0432128	0.965948	0.994929	-5.54958
2346	FOLH1	Q04609;Q04609-6;Q04609-7;Q04609-8;Q04609-10;Q04609-9;Q9HBA9	Glutamate carboxypeptidase 2;Putative N-acetylated-alpha-linked acidic dipeptidase	-0.04142	23.7525	-0.0432128	0.965948	0.994929	-5.54958
4477	MSMB	P08118	Beta-microseminoprotein	-0.0478233	22.3508	-0.0403189	0.968227	0.994929	-5.54969
9334	B4GALT5	O43286	Beta-1,4-galactosyltransferase 5	0.012145	20.7129	0.0309136	0.975636	0.995528	-5.54999
7001	PRDX2	P32119;A6NIW5	Peroxiredoxin-2	0.00887667	29.444	0.0304581	0.975995	0.995528	-5.55
57132	CHMP1B	Q7LBR1	Charged multivesicular body protein 1b	-0.0187917	23.1018	-0.0303008	0.976119	0.995528	-5.55001
148223	C19orf25	Q9UFG5;E7EP72;K7EK56;Q9UFG5-2	UPF0449 protein C19orf25	-0.0209217	22.5101	-0.0280361	0.977903	0.996827	-5.55007
7913	DEK	P35659;P35659-2;D6RDA2;D6R9L5;B4DFG0	Protein DEK	0.0156217	21.9587	0.026279	0.979287	0.997716	-5.55011
1462	VCAN	P13611;P13611-2;P13611-5;D6RGZ6;E9PF17;P13611-4;P13611-3;Q86W61	Versican core protein	0.0161217	23.1971	0.0179322	0.985865	0.998042	-5.55027
54539	NDUFB11	Q9NX14;Q9NX14-2	NADH dehydrogenase [ubiquinone] 1 beta subcomplex subunit 11, mitochondrial	0.01545	23.6805	0.0216233	0.982956	0.998042	-5.55021
10262	SF3B4	Q15427	Splicing factor 3B subunit 4	0.0120883	22.9148	0.0159171	0.987454	0.998042	-5.55031
254863	TMEM256	Q8N2U0;K7ENI6;K7ERE1	Transmembrane protein 256	0.010035	23.911	0.0162491	0.987192	0.998042	-5.5503
26092	TOR1AIP1	J3KN66;Q5JTV8-3	Torsin-1A-interacting protein 1	0.00999167	21.7777	0.0201212	0.98414	0.998042	-5.55024
790	CAD	P27708;F8VPD4	CAD protein;Glutamine-dependent carbamoyl-phosphate synthase;Aspartate carbamoyltransferase;Dihydroorotase	0.00969333	21.86	0.0177347	0.986021	0.998042	-5.55028
5504	PPP1R2	P41236;E7EMN6;Q6NXS1;E7EUI7	Protein phosphatase inhibitor 2;Protein phosphatase inhibitor 2-like protein 3	0.00913167	23.806	0.0172247	0.986423	0.998042	-5.55029
4641	MYO1C	O00159-3	Unconventional myosin-Ic	0.00874167	25.0427	0.0167244	0.986817	0.998042	-5.55029
1611	DAP	P51397	Death-associated protein 1	0.00624333	25.1667	0.00628906	0.995043	0.998042	-5.5504
84299	MIEN1	Q9BRT3	Migration and invasion enhancer 1	0.006125	22.6814	0.0083987	0.99338	0.998042	-5.55039
10550	ARL6IP5	O75915;F8WF90;C9JQU6;F8WF33	PRA1 family protein 3	0.005065	23.5913	0.0139213	0.989027	0.998042	-5.55033
23576	DDAH1	O94760;O94760-2	N(G),N(G)-dimethylarginine dimethylaminohydrolase 1	0.00465167	27.7185	0.011074	0.991271	0.998042	-5.55036
65108	MARCKSL1	P49006	MARCKS-related protein	0.004545	25.2036	0.00857486	0.993241	0.998042	-5.55039
7407	VARS	P26640	Valine--tRNA ligase	0.00397333	24.1701	0.00806729	0.993641	0.998042	-5.55039
125950	RAVER1	Q8IY67-2;A0A087WZ13;Q8IY67;E9PAU2;Q8IY67-3	Ribonucleoprotein PTB-binding 1	0.00369667	21.4625	0.00729566	0.994249	0.998042	-5.55039
1066	CES1	P23141;P23141-3;P23141-2	Liver carboxylesterase 1	0.00304	22.3792	0.00532197	0.995805	0.998042	-5.55041
10591	DNPH1	O43598;H0Y8X4;O43598-2	2-deoxynucleoside 5-phosphate N-hydrolase 1	0.00256333	24.1048	0.00443232	0.996506	0.998042	-5.55041
223	ALDH9A1	P49189;P49189-2	4-trimethylaminobutyraldehyde dehydrogenase	0.00246833	28.0361	0.00630109	0.995033	0.998042	-5.5504
728689	EIF3CL	Q99613;B5ME19;Q99613-2	Eukaryotic translation initiation factor 3 subunit C;Eukaryotic translation initiation factor 3 subunit C-like protein	-0.00328	23.4079	-0.00479652	0.996219	0.998042	-5.55041
8663	EIF3C	Q99613;B5ME19;Q99613-2	Eukaryotic translation initiation factor 3 subunit C;Eukaryotic translation initiation factor 3 subunit C-like protein	-0.00328	23.4079	-0.00479652	0.996219	0.998042	-5.55041
1512	CTSH	P09668;A0A087X0D5	Pro-cathepsin H;Cathepsin H mini chain;Cathepsin H;Cathepsin H heavy chain;Cathepsin H light chain	-0.00363667	24.3125	-0.00501647	0.996046	0.998042	-5.55041
10657	KHDRBS1	Q07666;Q07666-2;Q07666-3	KH domain-containing, RNA-binding, signal transduction-associated protein 1	-0.003855	25.2037	-0.00975689	0.992309	0.998042	-5.55038
51100	SH3GLB1	Q9Y371;A0A087WW40;Q9Y371-2;Q9Y371-3	Endophilin-B1	-0.00405	22.0293	-0.00836638	0.993405	0.998042	-5.55039
873	CBR1	P16152;E9PQ63;A8MTM1;P16152-2	Carbonyl reductase [NADPH] 1	-0.00422	26.8159	-0.0128596	0.989863	0.998042	-5.55034
2230	FDX1	P10109	Adrenodoxin, mitochondrial	-0.00444333	22.8894	-0.00541897	0.995728	0.998042	-5.55041
27436	EML4	Q9HC35;B5MBZ0;Q9HC35-2	Echinoderm microtubule-associated protein-like 4	-0.00581167	23.6423	-0.00854078	0.993268	0.998042	-5.55039
2280	FKBP1A	P62942;A0A087WZM5;Q1JUQ3;A0A087WTS4;Q5W0X3;A0A087WV48	Peptidyl-prolyl cis-trans isomerase FKBP1A;Peptidyl-prolyl cis-trans isomerase	-0.006405	24.141	-0.0115967	0.990859	0.998042	-5.55036
57535	KIAA1324	Q6UXG2;Q6UXG2-3;E9PB18;Q6UXG2-2;Q6UXG2-4	UPF0577 protein KIAA1324	-0.007165	23.4448	-0.00781171	0.993842	0.998042	-5.55039
81873	ARPC5L	Q9BPX5	Actin-related protein 2/3 complex subunit 5-like protein	-0.007195	22.31	-0.0132243	0.989576	0.998042	-5.55034
2805	GOT1	P17174;P17174-2	Aspartate aminotransferase, cytoplasmic	-0.007225	24.3288	-0.0234585	0.98151	0.998042	-5.55017
4134	MAP4	E7EVA0;P27816;P27816-6;P27816-2	Microtubule-associated protein;Microtubule-associated protein 4	-0.00791167	25.796	-0.0183066	0.98557	0.998042	-5.55027
4627	MYH9	P35579;P35579-2	Myosin-9	-0.007925	28.5418	-0.0201383	0.984127	0.998042	-5.55024
8664	EIF3D	O15371;O15371-2;O15371-3	Eukaryotic translation initiation factor 3 subunit D	-0.00832	23.8382	-0.0192323	0.984841	0.998042	-5.55025
5510	PPP1R7	Q15435;H7C003;Q15435-2;C9JD73;C9J177;Q15435-3;B5MBZ8	Protein phosphatase 1 regulatory subunit 7	0.00113833	24.0946	0.00255087	0.997989	0.998502	-5.55042
51095	TRNT1	Q96Q11;Q96Q11-2	CCA tRNA nucleotidyltransferase 1, mitochondrial	-0.00123833	23.8867	-0.00312659	0.997535	0.998502	-5.55041
7453	WARS	P23381;P23381-2	Tryptophan--tRNA ligase, cytoplasmic;T1-TrpRS;T2-TrpRS	-0.000945	25.0065	-0.0015472	0.99878	0.99878	-5.55042

## Sheet: EGSEA KEGG
Table EV3
EGSEA gene set testing of KEGG pathways in low STAT3 versus high STAT3 groups.
Columns were hidden for better readibility of the table.
Rank	ID	GeneSet	NumGenes	Type	p.value	p.adj	vote.rank	avg.rank	med.rank	min.pvalue	min.rank	avg.logfc	avg.logfc.dir	direction	significance	camera	roast	safe	gage	padog	plage	zscore	gsva	ssgsea	globaltest	ora
1	hsa00280	Valine, leucine and isoleucine degradation	29/48	Metabolism	5.12945e-07	8.0639e-05	5	28.4545	22	4.66314e-08	1	0.0629215	0.0656586	1	100	1	16	59	1	52	31	8	24	15	84	22
2	hsa04512	ECM-receptor interaction	28/82	Signaling	6.13224e-07	8.0639e-05	10	26.2727	10	5.57477e-08	2	0.0625778	-0.061359	-1	99.4538	2	27	10	4	13	33	10	8	7	45	130
3	hsa01100	Metabolic pathways	286/1272	Metabolism	6.13023e-05	0.00537417	5	33.3636	21	5.57309e-06	2	0.107561	0.107561	1	94.7836	3	6	91	21	111	25	2	38	20	48	2
4	hsa00071	Fatty acid degradation	18/44	Metabolism	0.000148077	0.00963962	10	23.6364	12	1.34625e-05	4	0.0565531	0.060376	1	44.2635	4	18	48	6	45	19	6	9	8	85	12
5	hsa04510	Focal adhesion	61/199	Signaling	0.000183263	0.00963962	5	31.4545	23	1.66616e-05	5	0.0484751	-0.0529107	-1	37.9409	5	46	5	23	15	45	30	14	9	25	129
6	hsa04974	Protein digestion and absorption	26/90	Signaling	0.000312415	0.0136942	20	34.6364	19	2.84054e-05	2	0.0724732	-0.0714552	-1	52.4335	6	24	17	2	12	20	13	36	19	37	195
7	hsa00330	Arginine and proline metabolism	19/50	Metabolism	0.000541903	0.0158356	5	10.4545	4	4.92761e-05	1	0.107561	0.107561	1	75.1844	9	1	51	14	4	3	1	3	4	24	1
8	hsa00970	Aminoacyl-tRNA biosynthesis	19/66	Signaling	0.000424465	0.0158356	5	25.0909	16	3.85952e-05	2	0.0378713	0.0431655	1	26.4717	7	2	58	61	39	17	3	4	6	16	63
9	hsa04610	Complement and coagulation cascades	20/79	Signaling	0.000524569	0.0158356	10	55.2727	47	4.76994e-05	7	0.0513279	-0.0513279	-1	35.8777	8	64	26	7	59	71	43	47	44	103	136
10	hsa00564	Glycerophospholipid metabolism	7/95	Metabolism	0.00099955	0.0238983	10	58.8182	23	0.0001	1	0.0697705	0.0471802	1	43.9274	48	7	20	186	1	167	23	7	144	2	42
11	hsa01212	Fatty acid metabolism	14/48	Metabolism	0.00095981	0.0238983	10	28	13	8.72935e-05	5	0.059227	0.0605402	1	37.2892	10	10	35	5	47	26	7	5	13	80	70
12	hsa04640	Hematopoietic cell lineage	10/97	Signaling	0.00109945	0.0240963	5	46.8182	17	0.0001	2	0.0856165	-0.0721176	-1	53.7849	94	17	2	3	2	2	44	61	135	10	145
13	hsa00020	Citrate cycle (TCA cycle)	23/30	Metabolism	0.00128752	0.0260476	80	59.2727	68	0.000117116	4	0.0344896	0.0379068	1	21.2138	11	48	81	68	79	57	35	75	76	118	4
14	hsa01200	Carbon metabolism	63/114	Metabolism	0.00253441	0.0476106	100	64.9091	68	0.000230666	12	0.0333736	0.0391431	1	17.1334	12	38	97	99	95	48	41	77	52	87	68

## Sheet: EGSEA hallmark
Table EV3
EGSEA gene set testing of hallmark gene sets in low STAT3 versus high STAT3 groups.
Columns were hidden for better readibility of the table.
Rank	ID	GeneSet	BroadUrl	Description	NumGenes	Contributor	p.value	p.adj	vote.rank	avg.rank	med.rank	min.pvalue	min.rank	avg.logfc	avg.logfc.dir	direction	significance	camera	roast	safe	gage	padog	plage	zscore	gsva	ssgsea	globaltest	ora
1	M5930	HALLMARK_EPITHELIAL_MESENCHYMAL_TRANSITION	http://www.broadinstitute.org/gsea/msigdb/cards/HALLMARK_EPITHELIAL_MESENCHYMAL_TRANSITION.html	Genes defining epithelial-mesenchymal transition, as in wound healing, fibrosis and metastasis.	62/200	Arthur Liberzon	7.92633e-09	3.80464e-07	5	4.72727	2	7.20575e-10	1	0.0628159	-0.0637632	-1	100	1	6	1	1	2	4	1	1	2	5	28
2	M5936	HALLMARK_OXIDATIVE_PHOSPHORYLATION	http://www.broadinstitute.org/gsea/msigdb/cards/HALLMARK_OXIDATIVE_PHOSPHORYLATION.html	Genes encoding proteins involved in oxidative phosphorylation.	101/200	Arthur Liberzon	4.64443e-06	0.000111466	10	16.1818	9	4.22222e-07	2	0.0330186	0.0363053	1	32.3658	2	7	26	23	28	9	4	7	7	33	32
3	M5909	HALLMARK_MYOGENESIS	http://www.broadinstitute.org/gsea/msigdb/cards/HALLMARK_MYOGENESIS.html	Genes involved in development of skeletal muscle (myogenesis).	44/200	Arthur Liberzon	0.00136636	0.0218617	5	6.09091	5	0.000124292	1	0.0535868	-0.0557105	-1	22.063	3	11	2	2	1	10	8	2	5	9	14
4	M5946	HALLMARK_COAGULATION	http://www.broadinstitute.org/gsea/msigdb/cards/HALLMARK_COAGULATION.html	Genes encoding components of blood coagulation system; also up-regulated in platelets.	38/138	Arthur Liberzon	0.00293199	0.0351839	10	12.7273	8	0.0002669	3	0.0441905	-0.0438705	-1	15.9297	4	13	8	6	7	20	7	3	9	23	40

## Sheet: EGSEA GO
Table EV3
EGSEA gene set testing of Gene Ontologies (GO) in low STAT3 versus high STAT3 groups.
Columns were hidden for better readibility of the table.
Rank	ID	GeneSet	BroadUrl	Description	NumGenes	Contributor	Ontology	GOID	p.value	p.adj	vote.rank	avg.rank	med.rank	min.pvalue	min.rank	avg.logfc	avg.logfc.dir	direction	significance	camera	roast	safe	gage	padog	plage	zscore	gsva	ssgsea	globaltest	ora
1	M17343	GO_PROTEINACEOUS_EXTRACELLULAR_MATRIX	http://www.broadinstitute.org/gsea/msigdb/cards/GO_PROTEINACEOUS_EXTRACELLULAR_MATRIX.html	A layer consisting mainly of proteins (especially collagen) and glycosaminoglycans (mostly as proteoglycans) that forms a sheet underlying or overlying cells such as endothelial and epithelial cells. The proteins are secreted by cells in the vicinity. An example of this component is found in Mus musculus.	71/356	Gene Ontology	CC	GO:0005578	7.15792e-11	1.73973e-07	205	570.818	262	6.5072e-12	2	0.058907	-0.0647993	-1	54.766	2	344	205	11	273	262	187	276	201	583	3935
2	M17489	GO_MITOCHONDRIAL_PART	http://www.broadinstitute.org/gsea/msigdb/cards/GO_MITOCHONDRIAL_PART.html	Any constituent part of a mitochondrion, a semiautonomous, self replicating organelle that occurs in varying numbers, shapes, and sizes in the cytoplasm of virtually all eukaryotic cells. It is notably the site of tissue respiration.	207/953	Gene Ontology	CC	GO:0044429	4.31661e-11	1.73973e-07	5	423.455	248	3.92419e-12	1	0.107561	0.107561	1	100	1	271	1191	87	981	229	108	537	248	993	12
3	M17305	GO_MITOCHONDRIAL_MATRIX	http://www.broadinstitute.org/gsea/msigdb/cards/GO_MITOCHONDRIAL_MATRIX.html	The gel-like material, with considerable fine structure, that lies in the matrix space, or lumen, of a mitochondrion. It contains the enzymes of the tricarboxylic acid cycle and, in some organisms, the enzymes concerned with fatty acid oxidation.	109/412	Gene Ontology	CC	GO:0005759	1.18112e-10	1.9138e-07	5	849.455	419	1.07374e-11	3	0.047863	0.0535371	1	44.2258	3	365	1026	53	1079	295	255	690	419	1241	3918
4	M16984	GO_EXTRACELLULAR_MATRIX	http://www.broadinstitute.org/gsea/msigdb/cards/GO_EXTRACELLULAR_MATRIX.html	A structure lying external to one or more cells, which provides structural support for cells or tissues; may be completely external to the cell (as in animals and bacteria) or be part of the cell (as in plants).	95/426	Gene Ontology	CC	GO:0031012	2.34687e-10	2.28163e-07	5	574.091	274	2.13352e-11	5	0.0555461	-0.0616535	-1	50.7416	5	581	164	8	274	311	224	303	169	544	3732
5	M17398	GO_EXTRACELLULAR_MATRIX_COMPONENT	http://www.broadinstitute.org/gsea/msigdb/cards/GO_EXTRACELLULAR_MATRIX_COMPONENT.html	Any constituent part of the extracellular matrix, the structure lying external to one or more cells, which provides structural support for cells or tissues; may be completely external to the cell (as in animals) or be part of the cell (as often seen in plants).	50/125	Gene Ontology	CC	GO:0044420	2.29312e-10	2.28163e-07	180	594.455	248	2.08465e-11	4	0.0616017	-0.0664301	-1	56.2735	4	439	248	25	317	300	178	226	178	661	3963
6	M17474	GO_EXTRACELLULAR_SPACE	http://www.broadinstitute.org/gsea/msigdb/cards/GO_EXTRACELLULAR_SPACE.html	That part of a multicellular organism outside the cells proper, usually taken to be outside the plasma membranes, and occupied by fluid.	280/1376	Gene Ontology	CC	GO:0005615	7.76155e-10	6.28815e-07	15	596.273	295	7.05596e-11	1	0.046638	-0.0527333	-1	39.7799	15	519	200	1	126	545	306	451	99	295	4002
7	M17845	GO_COLLAGEN_TRIMER	http://www.broadinstitute.org/gsea/msigdb/cards/GO_COLLAGEN_TRIMER.html	A protein complex consisting of three collagen chains assembled into a left-handed triple helix. These trimers typically assemble into higher order structures.	24/88	Gene Ontology	CC	GO:0005581	1.52208e-09	1.05698e-06	10	572.909	177	1.38371e-10	6	0.0744332	-0.0744332	-1	61.1788	6	309	177	26	120	186	129	233	162	749	4205
8	M16924	GO_EXTRACELLULAR_STRUCTURE_ORGANIZATION	http://www.broadinstitute.org/gsea/msigdb/cards/GO_EXTRACELLULAR_STRUCTURE_ORGANIZATION.html	A process that is carried out at the cellular level which results in the assembly, arrangement of constituent parts, or disassembly of structures in the space external to the outermost structure of a cell. For cells without external protective or external encapsulating structures this refers to space outside of the plasma membrane, and also covers the host cell environment outside an intracellula…	85/304	Gene Ontology	BP	GO:0043062	2.5088e-09	1.52441e-06	340	518.364	127	2.28073e-10	3	0.0556331	-0.0607294	-1	44.5096	7	340	114	3	200	340	127	118	94	667	3692
9	M17273	GO_BLOOD_MICROPARTICLE	http://www.broadinstitute.org/gsea/msigdb/cards/GO_BLOOD_MICROPARTICLE.html	A phospholipid microvesicle that is derived from any of several cell types, such as platelets, blood cells, endothelial cells, or others, and contains membrane receptors as well as other proteins characteristic of the parental cell. Microparticles are heterogeneous in size, and are characterized as microvesicles free of nucleic acids.	77/143	Gene Ontology	CC	GO:0072562	7.16181e-09	3.86817e-06	10	677.455	345	6.51074e-10	8	0.0536079	-0.0570913	-1	39.9075	8	822	204	15	238	765	415	297	443	345	3900
10	M17232	GO_ORGANELLE_INNER_MEMBRANE	http://www.broadinstitute.org/gsea/msigdb/cards/GO_ORGANELLE_INNER_MEMBRANE.html	The inner, i.e. lumen-facing, lipid bilayer of an organelle envelope; usually highly selective to most ions and metabolites.	108/525	Gene Ontology	CC	GO:0019866	2.91487e-08	1.41692e-05	10	370.545	119	2.64988e-09	8	0.107561	0.107561	1	71.7308	9	76	1147	623	810	104	20	166	119	994	8
11	M10315	GO_PROTEIN_ACTIVATION_CASCADE	http://www.broadinstitute.org/gsea/msigdb/cards/GO_PROTEIN_ACTIVATION_CASCADE.html	A response to a stimulus that consists of a sequential series of modifications to a set of proteins where the product of one reaction acts catalytically in the following reaction. The magnitude of the response is typically amplified at each successive step in the cascade. Modifications typically include proteolysis or covalent modification, and may also include binding events.	28/99	Gene Ontology	BP	GO:0072376	1.81763e-07	8.03229e-05	10	240.455	166	1.6524e-08	10	0.0705973	-0.0720073	-1	39.7638	10	678	76	13	36	544	298	89	527	208	166
12	M18138	GO_EXTRACELLULAR_MATRIX_STRUCTURAL_CONSTITUENT	http://www.broadinstitute.org/gsea/msigdb/cards/GO_EXTRACELLULAR_MATRIX_STRUCTURAL_CONSTITUENT.html	The action of a molecule that contributes to the structural integrity of the extracellular matrix.	24/76	Gene Ontology	MF	GO:0005201	2.59245e-07	0.000105016	440	702.182	341	2.35677e-08	11	0.0664653	-0.0688809	-1	36.3722	11	438	214	22	444	252	201	341	436	1008	4357
13	M17302	GO_BASEMENT_MEMBRANE	http://www.broadinstitute.org/gsea/msigdb/cards/GO_BASEMENT_MEMBRANE.html	A thin layer of dense material found in various animal tissues interposed between the cells and the adjacent connective tissue. It consists of the basal lamina plus an associated layer of reticulin fibers.	34/93	Gene Ontology	CC	GO:0005604	3.34222e-07	0.000117776	150	563	173	3.03838e-08	12	0.0600468	-0.0653922	-1	32.4485	12	426	127	102	173	405	198	148	148	538	3916
14	M17490	GO_MITOCHONDRION	http://www.broadinstitute.org/gsea/msigdb/cards/GO_MITOCHONDRION.html	A semiautonomous, self replicating organelle that occurs in varying numbers, shapes, and sizes in the cytoplasm of virtually all eukaryotic cells. It is notably the site of tissue respiration.	345/1633	Gene Ontology	CC	GO:0005739	3.39201e-07	0.000117776	15	459.364	255	3.08365e-08	13	0.107561	0.107561	1	58.1246	13	129	1421	701	891	255	40	376	230	980	17
15	M16616	GO_DEFENSE_RESPONSE_TO_BACTERIUM	http://www.broadinstitute.org/gsea/msigdb/cards/GO_DEFENSE_RESPONSE_TO_BACTERIUM.html	Reactions triggered in response to the presence of a bacterium that act to protect the cell or organism.	42/237	Gene Ontology	BP	GO:0042742	5.97093e-07	0.000193498	130	680.727	337	5.42812e-08	2	0.0605552	-0.0793595	-1	30.9273	126	724	587	2	278	337	563	684	330	318	3539
16	M17738	GO_MITOCHONDRIAL_ENVELOPE	http://www.broadinstitute.org/gsea/msigdb/cards/GO_MITOCHONDRIAL_ENVELOPE.html	The double lipid bilayer enclosing the mitochondrion and separating its contents from the cell cytoplasm; includes the intermembrane space.	132/691	Gene Ontology	CC	GO:0005740	7.69369e-07	0.000233744	15	369.727	141	6.99427e-08	9	0.107561	0.107561	1	53.7207	14	89	1145	419	892	119	27	328	141	884	9
17	M11769	GO_CELLULAR_AMINO_ACID_METABOLIC_PROCESS	http://www.broadinstitute.org/gsea/msigdb/cards/GO_CELLULAR_AMINO_ACID_METABOLIC_PROCESS.html	The chemical reactions and pathways involving amino acids, carboxylic acids containing one or more amino groups, as carried out by individual cells.	92/332	Gene Ontology	BP	GO:0006520	1.46465e-06	0.000418805	20	342	250	1.3315e-07	7	0.107561	0.107561	1	49.9738	16	141	991	244	402	434	52	250	314	911	7
18	M17310	GO_COMPLEX_OF_COLLAGEN_TRIMERS	http://www.broadinstitute.org/gsea/msigdb/cards/GO_COMPLEX_OF_COLLAGEN_TRIMERS.html	A complex of collagen trimers such as a fibril or collagen network.	15/23	Gene Ontology	CC	GO:0098644	1.96024e-06	0.000529373	230	695.273	352	1.78203e-07	17	0.0739786	-0.0739786	-1	33.3357	17	352	381	64	529	276	229	441	226	1212	3921
19	M15447	GO_MONOCARBOXYLIC_ACID_CATABOLIC_PROCESS	http://www.broadinstitute.org/gsea/msigdb/cards/GO_MONOCARBOXYLIC_ACID_CATABOLIC_PROCESS.html	The chemical reactions and pathways resulting in the breakdown of monocarboxylic acids, any organic acid containing one carboxyl (-COOH) group.	30/96	Gene Ontology	BP	GO:0072329	2.47963e-06	0.000634393	20	459.273	171	2.25421e-07	18	0.0586928	0.0597652	1	25.8133	18	171	289	91	318	130	98	150	301	579	2907
20	M14749	GO_HUMORAL_IMMUNE_RESPONSE_MEDIATED_BY_CIRCULATING_IMMUNOGLOBULIN	http://www.broadinstitute.org/gsea/msigdb/cards/GO_HUMORAL_IMMUNE_RESPONSE_MEDIATED_BY_CIRCULATING_IMMUNOGLOBULIN.html	An immune response dependent upon secreted immunoglobulin. An example of this process is found in Mus musculus.	20/69	Gene Ontology	BP	GO:0002455	2.61848e-06	0.000636421	65	422.364	169	2.38044e-07	19	0.0748696	-0.0770981	-1	32.9136	19	488	131	30	63	459	205	64	482	169	2536
