# Supplementary material for: STAT3‐dependent analysis reveals PDK4 as independent predictor of recurrence in prostate cancer
Source: Mol Syst Biol. 2020 Apr 23;16(4):e9247. doi: 10.15252/msb.20199247 (PMC7178451; doi:10.15252/msb.20199247)
Supplement: Supplementary file 6 — Table EV4 [file MSB-16-e9247-s006.xlsx]

## Sheet: Overview
Table EV4
Table overview
Sheet	Description
DE proteins PtenStat3Ko-PtenKo	Differentially expressed proteins in PtenStat3pc-/- vs. Ptenpc-/- groups. All proteins with a logFC > 1 are shown.
DE proteins PtenStat3Ko-WT	Differentially expressed proteins in PtenStat3pc-/- vs. wild type groups. All proteins with a logFC > 1 are shown.
DE proteins PtenKo - WT	Differentially expressed proteins in Ptenpc-/- vs. wild type groups. All proteins with a logFC > 1 are shown.
EGSEA KEGG	EGSEA gene set testing of KEGG pathways in PtenStat3pc-/- vs. Ptenpc-/- groups. The top 20 significant pathways are shown.
EGSEA hallmark	EGSEA gene set testing of hallmark gene sets in PtenStat3pc-/- vs. Ptenpc-/- groups. The top 20 significant pathways are shown.
EGSEA GO	EGSEA gene set testing of Gene Ontologies (GO) in PtenStat3pc-/- vs. Ptenpc-/- groups. The top 20 significant pathways are shown.
metabolic KEGG	EGSEA gene set testing of metabolic KEGG pathways for comparisons of all three genotypes. The top 20 significant pathways are shown.

## Sheet: DE proteins PtenStat3Ko-PtenKo
Table EV4
Differentially expressed proteins in PtenStat3pc-/- vs. Ptenpc-/- groups. All proteins with a logFC > 1 are shown.
entrezID	Gene.names	Majority.protein.IDs	Protein.names	logFC	AveExpr	t	P.Value	adj.P.Val	B
20848	Stat3	P42227;P42227-2;P42227-3;B7ZC18	Signal transducer and activator of transcription 3;Signal transducer and activator of transcription	-5.34427	24.8713	-15.3968	1.48e-07	0.000532328	7.2066
15121	Hba	P01942	Hemoglobin subunit alpha	-5.37099	25.03	-9.76982	6.05e-06	0.00818932	4.37753
70574	Cpm	Q80V42	Carboxypeptidase M	3.5448	26.4131	9.33786	8.66e-06	0.00818932	4.06823
12007	Azgp1	Q64726	Zinc-alpha-2-glycoprotein	4.4344	28.4336	9.28182	9.09e-06	0.00818932	4.02683
56847	Aldh1a3	Q9JHW9;G3UWP3	Aldehyde dehydrogenase family 1 member A3	-3.17482	24.5124	-8.06108	2.73e-05	0.0164063	3.04536
14544	Gda	Q9R111;D3YU09	Guanine deaminase	-2.81442	27.0198	-8.0595	2.73e-05	0.0164063	3.04398
22349	Vil1	Q62468	Villin-1	-4.21514	26.7035	-7.87134	3.27e-05	0.0168547	2.8781
22361	Vnn1	Q9Z0K8	Pantetheinase	-4.65786	24.7201	-7.54721	4.51e-05	0.0181669	2.58242
13601	Ecm1	Q61508;Q61508-2	Extracellular matrix protein 1	3.52848	26.6723	7.54101	4.54e-05	0.0181669	2.57664
56429	Dpt	Q9QZZ6	Dermatopontin	-4.36833	26.5609	-7.27293	5.96e-05	0.0214812	2.322
11502	Adam9	Q61072;E9Q638	Disintegrin and metalloproteinase domain-containing protein 9	2.85625	24.2057	7.05532	7.48e-05	0.0217534	2.10847
109624	Cald1	E9QA15;E9Q0M9;D3Z6I7;S4R1T7		-2.7326	30.1811	-6.99268	7.99e-05	0.0217534	2.04584
12709	Ckb	Q04447	Creatine kinase B-type	-2.22695	29.3194	-6.9807	8.09e-05	0.0217534	2.0338
223809	Smgc	Q6JHY2;F6VRN1;Q6JHY2-5;Q6JHY2-2;Q6JHY2-3;D3Z0U8;F6XMP1	Submandibular gland protein C	3.98364	24.1921	6.90568	8.77e-05	0.0217534	1.95797
22352	Vim	P20152;A0A0A6YWC8	Vimentin	-1.80458	32.2803	-6.87283	9.08e-05	0.0217534	1.92452
67399	Pdlim7	Q3TJD7;Q8BVJ7	PDZ and LIM domain protein 7	-2.33167	27.3278	-6.81637	9.65e-05	0.0217534	1.8667
394435	Ugt1a6b	Q64435;K9J7B2	UDP-glucuronosyltransferase 1-6	-2.41696	24.2078	-6.69199	0.000110562	0.0234314	1.73775
29817	Igfbp7	F8WH23;Q61581;E9Q5D9	Insulin-like growth factor-binding protein 7	2.69825	28.0022	6.64058	0.000116994	0.0234314	1.68381
21838	Thy1	P01831	Thy-1 membrane glycoprotein	-2.62422	26.9261	-6.47935	0.000139979	0.0252566	1.51224
17155	Man1a	P45700;D3Z799	Mannosyl-oligosaccharide 1,2-alpha-mannosidase IA;alpha-1,2-Mannosidase	1.6353	27.8472	6.47845	0.00014012	0.0252566	1.51128
98711	Rdh10	Q8VCH7	Retinol dehydrogenase 10	-2.45452	24.3082	-6.38611	0.000155498	0.0266938	1.41133
230815	Man1c1	Q6NXK9	alpha-1,2-Mannosidase	2.44654	27.2566	6.24328	0.000183054	0.0295826	1.25427
12934	Dpysl2	O08553	Dihydropyrimidinase-related protein 2	-1.87497	28.7452	-6.21676	0.000188738	0.0295826	1.22477
380924	Olfm4	D3YYD0;Q3UZZ4	Olfactomedin-4	-3.16793	27.5058	-6.14482	0.000205146	0.0302446	1.14424
12406	Serpinh1	P19324	Serpin H1	-1.73824	26.6606	-6.09013	0.000218665	0.0302446	1.0825
100042514	Sprr2a3	Q9CQK8;Q4KL71	Small proline-rich protein 2A;Small proline-rich protein 2A3	4.36536	28.3551	6.08365	0.000220332	0.0302446	1.07515
20219	Apcs	P12246	Serum amyloid P-component	-2.08945	24.0166	-6.05634	0.000227503	0.0302446	1.04413
11758	Prdx6	Q6GT24;D3Z0Y2		2.35635	33.8217	6.02911	0.000234909	0.0302446	1.01308
104009	Qsox1	Q8BND5-3;Q8BND5;Q8BND5-2	Sulfhydryl oxidase 1	1.99906	32.1041	5.97879	0.000249301	0.0308201	0.955406
76560	Prss8	Q99L44;Q9ESD1	Prostasin;Prostasin light chain;Prostasin heavy chain	2.42753	24.7162	5.95486	0.000256478	0.0308201	0.927849
103161	Apof	Q91V80	Apolipoprotein F	3.76116	26.2677	5.9106	0.000270357	0.0312818	0.876646
13830	Stom	P54116	Erythrocyte band 7 integral membrane protein	-1.90202	25.6652	-5.82178	0.000300748	0.0312818	0.772984
12010	B2m	P01887	Beta-2-microglobulin	2.85435	31.9435	5.7979	0.000309541	0.0312818	0.744907
16068	Il18bp	Q9Z0M9	Interleukin-18-binding protein	2.23516	24.4142	5.79758	0.000309662	0.0312818	0.744526
243912	Hspb6	Q5EBG6	Heat shock protein beta-6	-2.56322	25.5947	-5.7458	0.000329719	0.0312818	0.683331
233335	Synm	Q70IV5;Q70IV5-2	Synemin	-3.61372	28.3411	-5.74502	0.00033003	0.0312818	0.682413
381122	Capn13	Q3UW68	Calpain-13	-1.22538	25.8273	-5.73031	0.000335988	0.0312818	0.664954
81500	Sil1	Q9EPK6	Nucleotide exchange factor SIL1	1.2548	27.2097	5.71789	0.00034111	0.0312818	0.650185
19039	Lgals3bp	Q07797	Galectin-3-binding protein	1.70307	29.3679	5.71536	0.000342165	0.0312818	0.647171
67133	Gp2	Q9D733	Pancreatic secretory granule membrane major glycoprotein GP2	-2.62232	24.474	-5.69443	0.000351023	0.0312818	0.622213
26432	Plod2	Q9R0B9;E9Q718	Procollagen-lysine,2-oxoglutarate 5-dioxygenase 2	4.57834	25.3977	5.68344	0.000355771	0.0312818	0.609089
19378	Aldh1a2	Q62148	Retinal dehydrogenase 2	-2.20069	23.9959	-5.6213	0.000383982	0.0322766	0.534495
16971	Lrp1	Q91ZX7	Prolow-density lipoprotein receptor-related protein 1;Low-density lipoprotein receptor-related protein 1 85 kDa subunit;Low-density lipoprotein receptor-related protein 1 515 kDa subunit;Low-density lipoprotein receptor-related protein 1 intracellular domain	-2.4542	25.5722	-5.59653	0.000395899	0.0322766	0.504591
20318	Sdf4	Q61112;Q61112-2	45 kDa calcium-binding protein	1.69503	28.2527	5.58548	0.000401345	0.0322766	0.491221
14319	Fth1	P09528	Ferritin heavy chain;Ferritin heavy chain, N-terminally processed	-1.75954	29.0393	-5.58235	0.000402898	0.0322766	0.48744
15015	H2-Q4	Q8HWB2		1.59416	29.3357	5.50146	0.000445518	0.0337477	0.388927
14121	Fbp1	Q9QXD6	Fructose-1,6-bisphosphatase 1	2.18521	26.492	5.49527	0.000448973	0.0337477	0.381351
13346	Des	P31001	Desmin	-4.46773	30.8618	-5.49461	0.000449345	0.0337477	0.38054
14980	H2-L	P01897	H-2 class I histocompatibility antigen, L-D alpha chain	-3.20383	24.7668	-5.46209	0.000468011	0.0344322	0.340618
22004	Tpm2	P58774-2	Tropomyosin beta chain	-4.4268	29.4647	-5.38696	0.000514446	0.0365039	0.24773
12652	Chga	P26339	Chromogranin-A;Pancreastatin;Beta-granin;WE-14;Catestatin;GE-25;Serpinin-RRG;Serpinin;p-Glu serpinin precursor	-1.74016	24.1607	-5.38393	0.000516421	0.0365039	0.243966
11421	Ace	P09470;F6QCP8;P09470-2	Angiotensin-converting enzyme;Angiotensin-converting enzyme, soluble form	1.6826	29.0829	5.33835	0.00054715	0.0376281	0.187146
433375	Creg1	O88668;J3QP41	Protein CREG1	2.28824	24.673	5.3297	0.000553201	0.0376281	0.17633
54135	Lsr	Q99KG5;Q99KG5-2;Q99KG5-3;D3YYU9	Lipolysis-stimulated lipoprotein receptor	1.91182	25.8369	5.25114	0.000611615	0.040831	0.0775282
171580	Mical1	Q8VDP3;Q8VDP3-3;Q8VDP3-2;E9PUI4	Protein-methionine sulfoxide oxidase MICAL1	-2.02096	23.8109	-5.08751	0.000755977	0.0495509	-0.131463
16009	Igfbp3	P47878	Insulin-like growth factor-binding protein 3	2.43073	23.8875	5.05384	0.000790043	0.050859	-0.175
26357	Abcg2	Q7TMS5;S4R2E1	ATP-binding cassette sub-family G member 2	-3.13266	21.8416	-5.01616	0.000830145	0.052503	-0.223933
19695	Reg3g	O09049	Regenerating islet-derived protein 3-gamma;Regenerating islet-derived protein 3-gamma 16.5 kDa form;Regenerating islet-derived protein 3-gamma 15 kDa form	-4.24456	26.5106	-4.99168	0.000857378	0.0532905	-0.255848
17067	Ly6c1	A0A087WRP7;A0A087WNZ5;P0CW02	Lymphocyte antigen 6C1	-2.27121	25.4537	-4.87955	0.00099511	0.0608029	-0.403284
70495	Atp6ap2	Q9CYN9	Renin receptor	1.92622	25.9552	4.86235	0.00101827	0.0611811	-0.426074
20390	Sftpd	P50404	Pulmonary surfactant-associated protein D	-2.78081	23.8404	-4.83366	0.00105822	0.0618425	-0.4642
11593	Aga	Q64191	N(4)-(beta-N-acetylglucosaminyl)-L-asparaginase;Glycosylasparaginase alpha chain;Glycosylasparaginase beta chain	1.11914	27.8488	4.82252	0.00107419	0.0618425	-0.479046
14199	Fhl1	A2AEX8;P97447;A2AEX6;A2AEY1;A2AEY2;A2AEX7;P97447-2	Four and a half LIM domains protein 1	-2.03498	25.8368	-4.80744	0.0010962	0.0618425	-0.499155
14067	F5	O88783	Coagulation factor V;Coagulation factor V heavy chain;Coagulation factor V light chain	1.86342	25.2987	4.8063	0.0010979	0.0618425	-0.500687
19752	Rnase1	Q8C6G3;P00683	Ribonuclease pancreatic	1.96789	24.9165	4.6648	0.00133041	0.072765	-0.691264
11475	Acta2	P62737	Actin, aortic smooth muscle	-3.31508	31.7859	-4.63687	0.0013823	0.072765	-0.729264
72333	Palld	Q9ET54-3;Q9ET54-4;Q9ET54-6;Q9ET54;Q9ET54-5;Q9ET54-2;D3Z1J5	Palladin	-1.81274	26.2331	-4.63443	0.00138695	0.072765	-0.732593
15926	Idh1	O88844;A0A087WPT4;A0A087WRS9	Isocitrate dehydrogenase [NADP] cytoplasmic	-1.55254	31.1531	-4.63239	0.00139084	0.072765	-0.735377
17159	Man2b1	O09159	Lysosomal alpha-mannosidase	1.64274	28.6749	4.6314	0.00139273	0.072765	-0.736725
20446	St6galnac2	P70277	Alpha-N-acetylgalactosaminide alpha-2,6-sialyltransferase 2	-2.27027	24.3989	-4.61812	0.00141837	0.0730463	-0.75485
12263	C2	P21180;B8JJN2;P21180-2;B8JJM9	Complement C2;Complement C2b fragment;Complement C2a fragment	1.75776	24.5247	4.6008	0.00145257	0.0737539	-0.778519
21345	Tagln	P37804	Transgelin	-3.84892	30.6656	-4.57624	0.00150261	0.0752351	-0.812175
18600	Padi2	Q08642	Protein-arginine deiminase type-2	2.95051	24.6197	4.54056	0.00157866	0.0779597	-0.861242
53878	Svs2	Q8BS30		-5.8761	30.8546	-4.50393	0.00166104	0.0809196	-0.911818
76905	Lrg1	Q91XL1		-2.3435	27.8276	-4.4796	0.00171831	0.0825935	-0.945529
21857	Timp1	P12032	Metalloproteinase inhibitor 1	-2.03137	23.9213	-4.44059	0.0018146	0.0860742	-0.999765
13026	Pcyt1a	P49586;D3Z3T5	Choline-phosphate cytidylyltransferase A	-1.49276	24.0443	-4.43072	0.00183989	0.0861402	-1.01353
20706	Serpinb9b	Q9DAV6		3.13094	23.8741	4.42097	0.00186523	0.0862072	-1.02715
18783	Pla2g4a	P47713;Q9DBX5	Cytosolic phospholipase A2;Phospholipase A2;Lysophospholipase	-2.33594	25.2288	-4.38604	0.00195913	0.0893828	-1.07602
12834	Col6a2	Q02788;D3Z7D5	Collagen alpha-2(VI) chain	-2.27783	29.6276	-4.37726	0.00198353	0.0893828	-1.08834
17304	Mfge8	P21956-2;P21956	Lactadherin	1.63597	28.0385	4.362	0.0020267	0.0902008	-1.10977
71943	Tom1l1	Q923U0;Q8BZR6;Q923U0-3	TOM1-like protein 1	1.2571	24.2323	4.34937	0.00206319	0.0907049	-1.12753
67425	Eps8l1	Q8R5F8;E9Q4X5	Epidermal growth factor receptor kinase substrate 8-like protein 1	-1.45939	26.9981	-4.32969	0.00212148	0.091069	-1.15527
17698	Msn	P26041	Moesin	-1.07959	29.2898	-4.32952	0.00212199	0.091069	-1.15551
107526	Gimap4	D3YTN4;Q99JY3	GTPase IMAP family member 4	-1.50923	24.6908	-4.30491	0.00219738	0.0931948	-1.19027
21817	Tgm2	P21981	Protein-glutamine gamma-glutamyltransferase 2	-1.47706	30.736	-4.28434	0.00226262	0.0948457	-1.2194
192176	Flna	Q8BTM8;B7FAU9;B7FAV1	Filamin-A	-1.1447	32.801	-4.27558	0.00229102	0.0949326	-1.23183
12843	Col1a2	Q01149	Collagen alpha-2(I) chain	-1.9931	32.0714	-4.23966	0.00241154	0.0978258	-1.28288
18822	Plod1	Q9R0E2	Procollagen-lysine,2-oxoglutarate 5-dioxygenase 1	2.49637	24.6848	4.23863	0.00241512	0.0978258	-1.28436
13645	Egf	P01132	Pro-epidermal growth factor;Epidermal growth factor	3.32447	29.787	4.22512	0.00246225	0.0986267	-1.30361
50781	Dkk3	Q9QUN9	Dickkopf-related protein 3	2.00193	24.224	4.2058	0.00253138	0.100282	-1.3312
67092	Gatm	Q9D964	Glycine amidinotransferase, mitochondrial	-1.7344	23.9848	-4.19291	0.00257868	0.101045	-1.34964
26611	Rcn2	Q8BP92	Reticulocalbin-2	1.15284	29.8476	4.17769	0.00263573	0.101278	-1.37144
20322	Sord	Q64442	Sorbitol dehydrogenase	-2.39422	28.7988	-4.15484	0.00272397	0.101292	-1.40424
65945	Clstn1	Q9EPL2;Q9EPL2-2	Calsyntenin-1;Soluble Alc-alpha;CTF1-alpha	1.59048	25.3195	4.15	0.00274303	0.101292	-1.41119
68440	Dusp23	Q6NT99	Dual specificity protein phosphatase 23	1.34358	24.0209	4.14738	0.00275344	0.101292	-1.41497
16852	Lgals1	P16045	Galectin-1	-1.51402	30.2333	-4.14734	0.00275357	0.101292	-1.41501
14325	Ftl1	Q9CPX4;P29391;P49945	Ferritin;Ferritin light chain 1;Ferritin light chain 2	-1.43471	29.3102	-4.1336	0.00280878	0.102279	-1.43479
229722	5330417C22Rik	A0A0A0MQC6;A2AFS3;V9GWR8;A2AFS3-2;A2AFS3-3	UPF0577 protein KIAA1324	1.25215	27.5348	4.12182	0.00285702	0.102996	-1.45176
103742	Mien1	Q9CQ86	Migration and invasion enhancer 1	2.82699	24.7596	4.09903	0.00295294	0.104553	-1.48466
12833	Col6a1	Q04857	Collagen alpha-1(VI) chain	-2.13555	29.4883	-4.09706	0.0029614	0.104553	-1.48751
18295	Ogn	Q62000	Mimecan	-2.86983	26.3815	-4.09107	0.00298722	0.104553	-1.49617
18750	Prkca	P20444;Q4VA93	Protein kinase C alpha type;Protein kinase C	2.69951	24.8391	4.05831	0.00313295	0.108599	-1.54363
209195	Clic6	Q8BHB9	Chloride intracellular channel protein 6	-2.25762	24.7366	-4.02611	0.00328357	0.111511	-1.59042
13010	Cst3	P21460;A2APX3	Cystatin-C	1.54581	28.5272	4.02096	0.00330836	0.111511	-1.59792
12554	Cdh13	Q9WTR5	Cadherin-13	-3.27358	25.8588	-4.01303	0.00334695	0.111511	-1.60947
237847	Rtn4rl1	Q8K0S5	Reticulon-4 receptor-like 1	1.68065	23.6388	4.01263	0.0033489	0.111511	-1.61005
17063	Muc13	P19467	Mucin-13	-3.05791	24.6197	-4.00801	0.00337163	0.111511	-1.61679
18484	Pam	P97467;E9Q704;F8VQA4	Peptidyl-glycine alpha-amidating monooxygenase;Peptidylglycine alpha-hydroxylating monooxygenase;Peptidyl-alpha-hydroxyglycine alpha-amidating lyase	2.42165	26.6122	3.99335	0.00344478	0.112895	-1.63818
21858	Timp2	Q6PI17;P25785;B1AQJ3	Metalloproteinase inhibitor 2	2.61932	27.5639	3.97103	0.00355941	0.115601	-1.67081
67701	Wfdc2	Q9DAU7;A2A5G5	WAP four-disulfide core domain protein 2	2.09198	28.3595	3.9627	0.00360326	0.11598	-1.68301
60525	Acss2	Q9QXG4;A2AQN4;A2AQN5;D6RHA7	Acetyl-coenzyme A synthetase, cytoplasmic	2.09208	24.2786	3.93402	0.00375857	0.119908	-1.72506
12305	Ddr1	Q03146;G3UXE5;Q03146-2;B0V2I0;B0V2H9;E9PW79;B0V2H8	Epithelial discoidin domain-containing receptor 1	1.76516	25.172	3.92607	0.00380288	0.120258	-1.73674
19156	Psap	E9PZ00;Q8BFQ1;K3W4L3;J3QPG5;Q61207	Prosaposin	1.16025	31.7006	3.89709	0.00396921	0.123948	-1.77939
72584	Cul4b	A2A432;E9PXY1;A2A432-2;J3QJX0	Cullin-4B	1.85265	24.3074	3.89383	0.00398834	0.123948	-1.78418
21961	Tns1	E9Q0S6;A0A087WQM0;A0A087WQS0;A0A087WQ94		-1.6475	25.7834	-3.88257	0.0040554	0.124692	-1.8008
76737	Creld2	Q9CYA0	Cysteine-rich with EGF-like domain protein 2	2.0771	28.3289	3.87757	0.00408554	0.124692	-1.80818
12759	Clu	Q06890;E9PXG5;E9Q8Y5	Clusterin;Clusterin beta chain;Clusterin alpha chain	2.08991	33.8767	3.86804	0.00414367	0.124692	-1.82225
14187	Akr1b8	P45377	Aldose reductase-related protein 2	-2.7709	25.1624	-3.8669	0.00415063	0.124692	-1.82392
14756	Gpld1	Q8VCU2;O70362	Phosphatidylinositol-glycan-specific phospholipase D	1.99419	26.3183	3.85343	0.00423445	0.126159	-1.84385
12819	Col15a1	A2AJY2;O35206;A2AJY7;A2AJY5	Collagen alpha-1(XV) chain;Restin	-1.85694	25.2511	-3.82685	0.00440512	0.130086	-1.88321
74318	Hopx	Q8R1H0	Homeodomain-only protein	2.86557	25.5967	3.82179	0.00443844	0.130086	-1.89072
12039	Bckdha	P50136;Q3U3J1	2-oxoisovalerate dehydrogenase subunit alpha, mitochondrial	-1.31052	26.0112	-3.79296	0.00463341	0.133872	-1.93354
11432	Acp2	P24638	Lysosomal acid phosphatase	-1.29522	25.0632	-3.79173	0.00464188	0.133872	-1.93536
19126	Prom1	O54990;A0A0G2JE50;Q8CDK8;A0A0G2JDH9;G3X9J8;G5E8G5;O54990-4;O54990-5;O54990-6;O54990-3;O54990-2;Q8R056	Prominin-1	-2.08566	25.6723	-3.77845	0.00473496	0.135473	-1.95514
12643	Chad	O55226	Chondroadherin	2.01677	23.7877	3.75588	0.00489761	0.139023	-1.98878
52665	Echdc1	Q9D9V3;Q9D9V3-2;E0CXS3	Ethylmalonyl-CoA decarboxylase	1.27762	25.6332	3.74059	0.00501118	0.140454	-2.01161
76974	Urah	Q9CRB3;A0A0A0MQC3	5-hydroxyisourate hydrolase	-1.71748	26.6929	-3.73599	0.00504584	0.140454	-2.01847
15511	Hspa1b	P17879	Heat shock 70 kDa protein 1B	-1.29852	30.409	-3.73146	0.00508033	0.140454	-2.02525
100952	Emilin1	Q99K41	EMILIN-1	-2.10564	25.1237	-3.72284	0.00514653	0.140454	-2.03814
27973	Vkorc1	Q9CRC0	Vitamin K epoxide reductase complex subunit 1	1.73541	24.6451	3.71711	0.00519102	0.140454	-2.04672
50918	Myadm	O35682	Myeloid-associated differentiation marker	-1.59847	24.033	-3.71318	0.00522173	0.140454	-2.05259
15211	Hexa	P29416	Beta-hexosaminidase subunit alpha	1.43478	27.9747	3.69515	0.00536537	0.140454	-2.07961
380794	Ighg	P01863;P01865	Ig gamma-2A chain C region, A allele;Ig gamma-2A chain C region, membrane-bound form	4.14661	25.7447	3.68979	0.0054089	0.140454	-2.08765
214505	Gnptg	Q6S5C2;Q6S5C2-2	N-acetylglucosamine-1-phosphotransferase subunit gamma	1.68108	23.8988	3.68897	0.00541555	0.140454	-2.08887
66705	Dnase1l2	Q9D1G0;D3Z3Z7	Deoxyribonuclease-1-like 2	3.52315	26.8423	3.68216	0.00547146	0.14089	-2.0991
12797	Cnn1	Q08091;Q08091-2	Calponin-1	-3.6636	28.9384	-3.66442	0.00561991	0.143074	-2.12575
57911	Gsdma	Q9EST1	Gasdermin-A	-2.17435	28.0132	-3.66257	0.00563563	0.143074	-2.12853
17912	Myo1b	E9QNH6;E9Q580;P46735;Q7TQD7;P46735-2	Unconventional myosin-Ib	-2.99679	24.4103	-3.65185	0.00572765	0.144393	-2.14465
13822	Epb41l2	O70318	Band 4.1-like protein 2	-1.56915	25.2967	-3.64523	0.00578529	0.144833	-2.15461
71785	Pdgfd	Q925I7-2;Q925I7;Q925I7-3	Platelet-derived growth factor D;Platelet-derived growth factor D, latent form;Platelet-derived growth factor D, receptor-binding form	2.36344	24.42	3.60231	0.00617408	0.1535	-2.21933
59290	Gpa33	Q9JKA5	Cell surface A33 antigen	-1.65148	24.5063	-3.58915	0.00629877	0.155528	-2.23922
67951	Tubb6	Q922F4	Tubulin beta-6 chain	-2.26978	24.7334	-3.58081	0.00637914	0.156441	-2.25183
21825	Thbs1	P35441;Q80YQ1	Thrombospondin-1	1.64635	27.7182	3.56735	0.00651117	0.1586	-2.27221
76192	Abhd12	Q99LR1;D6RFU2;Q99LR1-2	Monoacylglycerol lipase ABHD12	1.06526	29.0235	3.55312	0.00665392	0.160989	-2.29378
12835	Col6a3	E9PWQ3;D3YWD1		-2.09269	30.8595	-3.54723	0.00671395	0.161359	-2.30271
98170	Tmem132a	Q922P8;D3Z4S6	Transmembrane protein 132A	1.85857	24.2437	3.53404	0.00685038	0.163513	-2.32271
23876	Fbln5	Q9WVH9	Fibulin-5	-1.16511	25.2995	-3.52986	0.00689429	0.163513	-2.32906
16011	Igfbp5	Q07079	Insulin-like growth factor-binding protein 5	2.82541	27.5936	3.51982	0.00700083	0.164954	-2.34431
76408	Abcc3	B2RX12;J3QML2;B2RX12-3;B2RX12-2	Canalicular multispecific organic anion transporter 2	-1.59546	24.2089	-3.50958	0.0071114	0.166471	-2.35988
15007	H2-Q10	P01898	H-2 class I histocompatibility antigen, Q10 alpha chain	1.92654	25.0168	3.48523	0.0073816	0.171682	-2.39694
12842	Col1a1	P11087;P11087-2	Collagen alpha-1(I) chain	-1.93645	31.2219	-3.47525	0.00749534	0.172542	-2.41213
13179	Dcn	P28654	Decorin	-3.31198	27.7661	-3.47361	0.00751429	0.172542	-2.41464
106869	Tnfaip8	J3QM73;D3YWJ5;D3Z325;D3Z312;Q921Z5;D3Z205;D3Z0Q1;Q921Z5-2	Tumor necrosis factor alpha-induced protein 8	-1.80392	24.2771	-3.45465	0.00773627	0.176514	-2.44356
74145	F13a1	Q8BH61	Coagulation factor XIII A chain	-1.59268	25.2632	-3.44674	0.00783086	0.177549	-2.45563
18220	Nucb1	Q02819;H3BK79	Nucleobindin-1	1.15311	31.4253	3.4394	0.00791982	0.178443	-2.46685
14225	Fkbp1a	P26883;F6X9I3	Peptidyl-prolyl cis-trans isomerase FKBP1A;Peptidyl-prolyl cis-trans isomerase	-1.44117	25.6328	-3.43009	0.00803409	0.179464	-2.48108
215384	Fcgbp	E9Q9C6;E9Q0B5		-1.97842	31.3142	-3.42603	0.00808445	0.179464	-2.48728
107047	Psmg2	Q9EST4;Q9EST4-3;REV__A0A0A6YWX5;Q9EST4-2	Proteasome assembly chaperone 2	-2.82882	24.263	-3.42349	0.00811614	0.179464	-2.49117
18791	Plat	P11214	Tissue-type plasminogen activator;Tissue-type plasminogen activator chain A;Tissue-type plasminogen activator chain B	2.17209	25.1019	3.41965	0.00816427	0.179464	-2.49704
236511	Ago1	Q8CJG1;H3BJ70;Q8CJF8;Q8CJF8-2	Protein argonaute-1;Protein argonaute-4	-1.76932	24.3917	-3.40573	0.00834137	0.181148	-2.51834
76850	Ago4	Q8CJG1;H3BJ70;Q8CJF8;Q8CJF8-2	Protein argonaute-1;Protein argonaute-4	-1.76932	24.3917	-3.40573	0.00834137	0.181148	-2.51834
27062	Cadps	Q80TJ1;K4DI76;J3QJW3;Q80TJ1-4;Q80TJ1-2	Calcium-dependent secretion activator 1	-1.29174	24.3564	-3.38887	0.00856123	0.18481	-2.54416
20944	Svs5	P30933	Seminal vesicle secretory protein 5	-3.16425	30.4409	-3.38146	0.00865991	0.185827	-2.55554
11847	Arg2	O08691	Arginase-2, mitochondrial	2.03777	25.9236	3.37493	0.00874766	0.186599	-2.56554
16985	Lsp1	P19973;A2A6J7;P19973-2;A2A6J4	Lymphocyte-specific protein 1	-1.5212	25.6864	-3.36666	0.00886035	0.187892	-2.57824
18770	Pklr	E9Q509;G3X925;P53657	Pyruvate kinase;Pyruvate kinase PKLR	-2.17035	24.6479	-3.3562	0.00900488	0.188736	-2.59429
12557	Cdh17	Q9R100;A2AKS7	Cadherin-17	-1.03312	25.6625	-3.34278	0.00919404	0.190383	-2.61491
14776	Gpx2	Q9JHC0	Glutathione peroxidase 2	-1.92183	26.6033	-3.34225	0.00920152	0.190383	-2.61571
12798	Cnn2	Q08093;D3Z7R6	Calponin-2;Calponin	-1.38368	23.8038	-3.33943	0.0092419	0.190383	-2.62005
329877	Dennd4c	A6H8H2;A6H8H2-2;E9Q449	DENN domain-containing protein 4C	-1.21346	25.0178	-3.33177	0.00935235	0.191353	-2.63183
17380	Mme	Q61391	Neprilysin	2.61138	28.4759	3.3281	0.00940566	0.191353	-2.63747
11433	Acp5	Q05117	Tartrate-resistant acid phosphatase type 5	1.41056	24.2212	3.32519	0.0094482	0.191353	-2.64194
17022	Lum	P51885	Lumican	-1.96051	28.3294	-3.30738	0.00971322	0.194534	-2.66937
100034684	BC100530	Q497J0;D6REU3		-2.96946	27.2926	-3.30154	0.00980169	0.195047	-2.67835
228869	Ncoa5	Q91W39	Nuclear receptor coactivator 5	2.37781	24.353	3.29669	0.00987592	0.195047	-2.68583
171212	Galnt10	Q6P9S7	Polypeptide N-acetylgalactosaminyltransferase 10	1.37073	24.3911	3.29505	0.00990113	0.195047	-2.68835
16170	Il16	O54824;O54824-2	Pro-interleukin-16;Interleukin-16	-1.94835	24.1193	-3.27273	0.0102511	0.199108	-2.72277
18489	Reg3b	P35230	Regenerating islet-derived protein 3-beta;Regenerating islet-derived protein 3-beta 16.5 kDa form;Regenerating islet-derived protein 3-beta 15 kDa form	-4.16376	28.3095	-3.27166	0.0102681	0.199108	-2.72441
66848	Fuca2	Q99KR8	Plasma alpha-L-fucosidase	1.2718	27.2281	3.27113	0.0102766	0.199108	-2.72523
21923	Tnc	Q80YX1;Q80YX1-2;Q80YX1-5;Q80YX1-4;Q80YX1-3	Tenascin	-1.34775	25.7586	-3.26792	0.0103282	0.199108	-2.73019
13482	Dpp4	P28843	Dipeptidyl peptidase 4;Dipeptidyl peptidase 4 membrane form;Dipeptidyl peptidase 4 soluble form	1.44889	26.4376	3.26084	0.0104427	0.199346	-2.74111
14086	Fscn1	Q61553;A0A0G2JDU7	Fascin	-1.45598	25.027	-3.26032	0.0104512	0.199346	-2.74191
74012	Rap2b	P61226;Q80ZJ1-2	Ras-related protein Rap-2b;Ras-related protein Rap-2a	-1.0589	23.843	-3.24861	0.0106437	0.200683	-2.75999
76108	Rap2a	P61226;Q80ZJ1-2	Ras-related protein Rap-2b;Ras-related protein Rap-2a	-1.0589	23.843	-3.24861	0.0106437	0.200683	-2.75999
17967	Ncam1	P13595-2;A0A0A6YY47;E9QB01;P13595;E9Q589;A0A0A6YY91;P13595-3;A0A0A6YWU2;P13595-4	Neural cell adhesion molecule 1	-1.72224	25.0551	-3.24594	0.0106883	0.200683	-2.76412
17880	Myh11	E9QPE7;O08638-2	Myosin-11	-3.16772	30.6349	-3.19037	0.0116582	0.216639	-2.85007
17002	Ltf	P08071	Lactotransferrin	-1.79428	30.0653	-3.17164	0.0120055	0.221731	-2.87908
110173	Manba	Q8K2I4	Beta-mannosidase	1.54088	27.5003	3.169	0.0120553	0.221731	-2.88318
14645	Glul	P15105	Glutamine synthetase	-1.82528	30.7151	-3.16346	0.0121604	0.22253	-2.89176
14735	Gpc4	P51655	Glypican-4;Secreted glypican-4	2.93497	25.3884	3.15722	0.01228	0.223583	-2.90143
57444	Isg20	Q9JL16;Q9JL16-2	Interferon-stimulated gene 20 kDa protein	-1.13455	24.0125	-3.1512	0.0123967	0.224413	-2.91077
66514	Asrgl1	Q8C0M9	Isoaspartyl peptidase/L-asparaginase;Isoaspartyl peptidase/L-asparaginase alpha chain;Isoaspartyl peptidase/L-asparaginase beta chain	1.96842	26.6763	3.14846	0.0124501	0.224413	-2.91502
15458	Hpx	Q91X72	Hemopexin	1.03439	29.6363	3.14384	0.0125407	0.224922	-2.92219
27223	Trp53bp1	P70399;A2AU89;A2AU91;P70399-3;A2AU90;P70399-2	Tumor suppressor p53-binding protein 1	1.09933	24.9454	3.13563	0.0127035	0.226469	-2.93493
14859	Gsta3	P30115;A0A087WQI6	Glutathione S-transferase A3;Glutathione S-transferase	-1.45184	27.9937	-3.12121	0.0129949	0.22964	-2.95732
75273	Pelp1	Q9DBD5	Proline-, glutamic acid- and leucine-rich protein 1	-1.52852	24.072	-3.1131	0.0131616	0.231452	-2.96991
83490	Pik3ap1	Q9EQ32;Q9EQ32-2	Phosphoinositide 3-kinase adapter protein 1	-2.15023	24.6814	-3.1046	0.013339	0.231881	-2.98312
14964	H2-D1	P01899	H-2 class I histocompatibility antigen, D-B alpha chain	1.2981	27.9984	3.09965	0.0134433	0.231881	-2.9908
70767	Prpf3	Q922U1	U4/U6 small nuclear ribonucleoprotein Prp3	-1.63354	24.4223	-3.08808	0.0136907	0.23391	-3.0088
14778	Gpx3	P46412;D3Z2Y7;D3Z7Y0	Glutathione peroxidase 3;Glutathione peroxidase	-1.37514	27.2778	-3.078	0.0139101	0.234734	-3.02448
11752	Anxa8	O35640;Q921D0	Annexin A8;Annexin	-2.58519	24.4934	-3.05584	0.0144049	0.240959	-3.05895
114774	Pawr	Q925B0;Q925B0-2	PRKC apoptosis WT1 regulator protein	1.2053	27.7077	3.04239	0.0147142	0.242213	-3.07988
116847	Prelp	Q9JK53	Prolargin	-2.90627	27.2816	-3.03805	0.0148156	0.242774	-3.08665
21946	Pglyrp1	O88593	Peptidoglycan recognition protein 1	1.57902	29.1407	3.03492	0.0148889	0.242871	-3.09151
70835	Prss22	Q7TML0;Q9ER10	Brain-specific serine protease 4	-1.12358	24.1108	-3.02855	0.0150397	0.243421	-3.10144
11450	Adipoq	Q60994;E9PWU4	Adiponectin	-1.81071	24.9966	-3.02766	0.0150609	0.243421	-3.10282
52815	Ldhd	Q7TNG8	Probable D-lactate dehydrogenase, mitochondrial	-2.3015	25.5162	-3.02215	0.0151927	0.243421	-3.11141
114663	Impa2	Q91UZ5	Inositol monophosphatase 2	-1.19389	24.3446	-3.01479	0.0153707	0.244332	-3.12287
20533	Slc4a1	P04919;P04919-2	Band 3 anion transport protein	-1.59948	24.1528	-3.01419	0.0153851	0.244332	-3.1238
21743	Inmt	P40936	Indolethylamine N-methyltransferase	-3.11481	26.4579	-3.00302	0.0156597	0.246651	-3.14121
22235	Ugdh	O70475;D3Z3F7	UDP-glucose 6-dehydrogenase	-2.1802	24.6298	-2.99887	0.0157631	0.246651	-3.14769
14268	Fn1	A0A087WR50;P11276;Q3UHL6;A0A087WSN6;B9EHT6;A0A087WS56;B7ZNJ1	Fibronectin;Anastellin	-1.32579	29.2129	-2.99617	0.0158305	0.246651	-3.15189
22240	Dpysl3	E9PWE8;Q62188;Q3TT92	Dihydropyrimidinase-related protein 3	-1.29493	26.92	-2.99527	0.0158532	0.246651	-3.1533
20971	Sdc4	O35988	Syndecan-4	1.25877	24.8272	2.99322	0.0159047	0.246651	-3.15649
107895	Mgat5	Q8R4G6	Alpha-1,6-mannosylglycoprotein 6-beta-N-acetylglucosaminyltransferase A	1.17596	25.1261	2.98905	0.0160101	0.246651	-3.16299
227618	Lrrc26	Q91W20	Leucine-rich repeat-containing protein 26	1.5365	25.0374	2.97684	0.0163231	0.250403	-3.18203
19309	Pygm	Q9WUB3;E9PUM3	Glycogen phosphorylase, muscle form;Alpha-1,4 glucan phosphorylase	-3.84249	24.4508	-2.9732	0.0164174	0.250783	-3.1877
73723	Sh3bgrl3	Q91VW3	SH3 domain-binding glutamic acid-rich-like protein 3	1.12162	30.5994	2.96572	0.0166133	0.251255	-3.19937
20340	Glg1	Q61543;F8WHM5	Golgi apparatus protein 1	1.03854	30.1286	2.96554	0.0166182	0.251255	-3.19965
319482	9530053A07Rik	E9PVG8		-1.31554	33.7466	-2.96405	0.0166574	0.251255	-3.20197
77559	Agl	F8VPN4;A0A0G2JGI9		1.43357	26.6735	2.95993	0.0167667	0.251849	-3.2084
26420	Mapk9	Q9WTU6;Q9WTU6-4;Q9WTU6-3;Q9WTU6-2	Mitogen-activated protein kinase 9	1.33634	25.0353	2.94661	0.0171251	0.255108	-3.22919
434437	Amt	Q8CFA2	Aminomethyltransferase, mitochondrial	1.27251	27.2871	2.93323	0.0174929	0.257399	-3.25006
50530	Mfap5	Q9QZJ6;F8WJ99;D3Z4D7;D3Z3L7	Microfibrillar-associated protein 5	-2.86161	27.4229	-2.9267	0.0176754	0.259023	-3.26025
226041	Pgm5	Q8BZF8	Phosphoglucomutase-like protein 5	-2.17752	26.3699	-2.91754	0.0179347	0.261397	-3.27456
72432	Spink5	Q148R4		6.00281	30.413	2.91587	0.0179823	0.261397	-3.27716
17330	Minpp1	Q9Z2L6	Multiple inositol polyphosphate phosphatase 1	1.61242	24.2722	2.9018	0.0183894	0.266241	-3.29913
665033	Col6a5	A6H584	Collagen alpha-5(VI) chain	-3.00416	24.7145	-2.8893	0.0187589	0.268737	-3.31864
16803	Lbp	Q61805;A2AC65	Lipopolysaccharide-binding protein	-1.0312	25.9956	-2.88821	0.0187916	0.268737	-3.32035
72512	Tmem173	Q3TBT3;Q3TBT3-2;Q3TBT3-3	Stimulator of interferon genes protein	-1.27285	25.1529	-2.88539	0.018876	0.268737	-3.32475
18405	Orm1	Q60590	Alpha-1-acid glycoprotein 1	1.51167	25.6813	2.88524	0.0188806	0.268737	-3.32499
71853	Pdia6	Q922R8	Protein disulfide-isomerase A6	1.0083	33.3276	2.87899	0.0190695	0.268737	-3.33475
70310	Plscr3	Q9JIZ9;Q5F284	Phospholipid scramblase 3	-1.48518	24.8249	-2.87111	0.0193105	0.269823	-3.34706
16005	Igfals	P70389	Insulin-like growth factor-binding protein complex acid labile subunit	1.82481	23.9921	2.86198	0.0195934	0.272719	-3.36131
69117	Adh6a	E9Q4Y1;E9Q5Z6		1.9833	25.129	2.82802	0.0206841	0.283333	-3.41436
30948	Bin1	O08539;O08539-2;Q6P1B9	Myc box-dependent-interacting protein 1	-1.25798	25.5164	-2.80945	0.0213068	0.288763	-3.44338
20133	Rrm1	P07742	Ribonucleoside-diphosphate reductase large subunit	-1.17922	23.7178	-2.80174	0.0215709	0.291248	-3.45543
16775	Lama4	P97927	Laminin subunit alpha-4	-1.13744	25.1285	-2.79882	0.0216716	0.291515	-3.45998
231507	Plac8	Q9JI48	Placenta-specific gene 8 protein	-1.73908	27.1263	-2.7854	0.0221418	0.296733	-3.48096
12337	Capn5	O08688	Calpain-5	-1.42471	26.2839	-2.78207	0.0222599	0.297211	-3.48615
211006	Sepsecs	Q6P6M7;D6RGM2	O-phosphoseryl-tRNA(Sec) selenium transferase	-2.48208	24.4659	-2.77092	0.0226603	0.298523	-3.50357
70350	Basp1	Q91XV3	Brain acid soluble protein 1	-1.61612	30.3484	-2.77089	0.0226615	0.298523	-3.50362
20945	Svs6	Q64356	Seminal vesicle secretory protein 6	-2.9557	31.5259	-2.7701	0.0226902	0.298523	-3.50486
22247	Umps	P13439	Uridine 5-monophosphate synthase;Orotate phosphoribosyltransferase;Orotidine 5-phosphate decarboxylase	-1.47654	23.9484	-2.76683	0.0228093	0.298523	-3.50997
229534	Pbxip1	Q3TVI8	Pre-B-cell leukemia transcription factor-interacting protein 1	-1.59167	26.3409	-2.75746	0.0231538	0.298523	-3.5246
56012	Pgam2	O70250	Phosphoglycerate mutase 2	-1.88538	24.4657	-2.75482	0.0232518	0.298523	-3.52872
72373	Psca	Q9D7U0;P57096	Prostate stem cell antigen	2.31599	26.8262	2.75143	0.0233782	0.298523	-3.53401
30937	Lmcd1	Q8VEE1	LIM and cysteine-rich domains protein 1	-1.69324	24.3281	-2.74639	0.0235678	0.298523	-3.54189
60441	Mrpl38	Q8K2M0-2;Q8K2M0	39S ribosomal protein L38, mitochondrial	-1.62925	24.0448	-2.74627	0.0235722	0.298523	-3.54208
80879	Slc16a3	P57787	Monocarboxylate transporter 4	-1.4208	24.4898	-2.7462	0.0235748	0.298523	-3.54218
78906	Misp	Q9D279	Mitotic interactor and substrate of PLK1	-2.53796	25.1126	-2.73654	0.0239423	0.301791	-3.55727
12389	Cav1	P49817;H3BKG0;H3BLK5	Caveolin-1	-2.16231	25.2747	-2.71656	0.024721	0.30686	-3.58847
69150	Snx4	Q91YJ2	Sorting nexin-4	-1.71451	24.9037	-2.71532	0.0247701	0.30686	-3.5904
18602	Padi4	Q9Z183	Protein-arginine deiminase type-4	-1.43272	25.9302	-2.7035	0.0252439	0.309538	-3.60886
20856	Stc2	O88452	Stanniocalcin-2	1.53503	23.6299	2.70096	0.025347	0.309748	-3.61283
22436	Xdh	Q00519	Xanthine dehydrogenase/oxidase;Xanthine dehydrogenase;Xanthine oxidase	-1.04855	26.7043	-2.69136	0.0257402	0.313492	-3.62781
16800	Arhgef2	Q60875;H3BJU7;H3BJX8;H3BJ45;H3BJ40;H3BKH9;Q60875-5;Q60875-4;Q60875-2;Q60875-3	Rho guanine nucleotide exchange factor 2	-1.06566	25.4553	-2.68049	0.0261926	0.316471	-3.64477
12722	Clca3a1	Q9QX15;Q9EQR4;A0A0G2JFW5;Q91Z28		-1.6502	23.7911	-2.67094	0.0265971	0.318546	-3.65967
80797	Clca3a2	Q9QX15;Q9EQR4;A0A0G2JFW5;Q91Z28		-1.6502	23.7911	-2.67094	0.0265971	0.318546	-3.65967
54411	Atp6ap1	Q9R1Q9;Q3TKX1;B7FAU3	V-type proton ATPase subunit S1	1.38236	25.6139	2.66175	0.0269922	0.322209	-3.67401
217124	Ppp1r9b	Q6R891;Q6R891-2	Neurabin-2	-1.08274	24.2397	-2.65413	0.0273241	0.324025	-3.68589
20941	Svs4	P18419	Seminal vesicle secretory protein 4	-2.58149	31.6332	-2.64915	0.0275434	0.324819	-3.69365
210622	Pamr1	Q8BU25	Inactive serine protease PAMR1	-1.28897	23.9938	-2.64649	0.0276614	0.324819	-3.6978
66208	Nenf	Q9CQ45	Neudesin	1.28231	25.0113	2.64396	0.0277742	0.325085	-3.70176
68316	Apoo	Q9DCZ4;Q9DCZ4-2;Q9DCZ4-3	Apolipoprotein O	1.5154	24.3737	2.63404	0.0282201	0.327057	-3.71722
76483	Lmf1	Q3U3R4-3;Q3U3R4;Z4YJR1	Lipase maturation factor 1;Lipase maturation factor	2.25129	24.5211	2.63356	0.0282416	0.327057	-3.71796
19271	Ptprj	Q64455;A2AWF8;A2AWF9;E9Q4S7	Receptor-type tyrosine-protein phosphatase eta;Protein-tyrosine-phosphatase	1.11034	25.4653	2.63215	0.0283057	0.327057	-3.72016
216820	Dhrs7b	Q99J47;Z4YKT6;Q99J47-2	Dehydrogenase/reductase SDR family member 7B	1.53097	24.3188	2.62384	0.0286862	0.330004	-3.73312
194231	Cnksr1	A2A9K7		-1.50673	23.5503	-2.60236	0.0296932	0.337927	-3.76658
12111	Bgn	P28653	Biglycan	-1.2963	27.9405	-2.6019	0.0297151	0.337927	-3.76729
12715	Ckm	P07310	Creatine kinase M-type	-3.65291	26.2572	-2.59654	0.0299724	0.337942	-3.77565
56453	Mbtps1	Q9WTZ2	Membrane-bound transcription factor site-1 protease	1.24211	23.9391	2.59557	0.030019	0.337942	-3.77715
99712	Cept1	Q8BGS7;A0A0A6YXR0;Q8BGS7-2;D3Z5Y5;D3YX12	Choline/ethanolaminephosphotransferase 1	1.51468	24.5766	2.59343	0.0301223	0.337942	-3.78048
14118	Fbn1	A2AQ53;Q61554	Fibrillin-1	-1.57905	30.5903	-2.58828	0.0303726	0.337942	-3.78849
68794	Flnc	Q8VHX6;D3YW87;D3Z576;Q8VHX6-2	Filamin-C	-2.51774	27.5885	-2.57566	0.0309951	0.342752	-3.80814
69276	Sec62	Q8BU14	Translocation protein SEC62	1.38021	25.3704	2.57084	0.0312361	0.343312	-3.81563
11818	Apoh	Q01339;I7HJR3	Beta-2-glycoprotein 1	1.38994	25.9589	2.56881	0.0313382	0.343387	-3.81879
319554	Idi1	P58044;G3XA48	Isopentenyl-diphosphate Delta-isomerase 1	-1.23848	23.6689	-2.55926	0.0318235	0.347113	-3.83366
54192	Pbsn	O08976;B1AVU3	Probasin	2.56039	28.895	2.55833	0.0318708	0.347113	-3.83509
94092	Trim16	Q99PP9;Q5SVT2;Q99PP9-3;Q5SVT1;Q99PP9-2	Tripartite motif-containing protein 16	-1.48651	23.5775	-2.54384	0.0326226	0.349636	-3.85763
12460	Ccs	Q9WU84	Copper chaperone for superoxide dismutase	1.15683	27.2581	2.54225	0.0327058	0.349636	-3.86009
12945	Dmbt1	Q60997;E9QPG8;Q60997-4;Q60997-3;Q60997-2	Deleted in malignant brain tumors 1 protein	-5.08373	27.6716	-2.54081	0.0327814	0.349636	-3.86232
69806	Slc39a11	Q8BWY7;Q8BWY7-3;Q8BWY7-2;B1ARC5;B1ARC2	Zinc transporter ZIP11	-1.72267	24.3136	-2.53476	0.033102	0.352014	-3.87172
239217	Kctd12	Q6WVG3	BTB/POZ domain-containing protein KCTD12	-1.17354	26.6283	-2.52383	0.0336894	0.357207	-3.88871
16432	Itm2b	O89051	Integral membrane protein 2B;BRI2, membrane form;BRI2 intracellular domain;BRI2C, soluble form;Bri23 peptide	1.23095	26.5425	2.50958	0.0344708	0.363354	-3.91083
56320	Dbn1	Q9QXS6;Q9QXS6-3;Q9QXS6-2	Drebrin	-1.66757	24.5033	-2.50429	0.034765	0.364325	-3.91902
20739	Spta1	P08032	Spectrin alpha chain, erythrocytic 1	1.30268	24.8932	2.50181	0.0349042	0.364671	-3.92288
20016	Polr1c	P52432;G3UXX5;D3Z7Q8;D3Z3D6	DNA-directed RNA polymerases I and III subunit RPAC1	-1.59438	23.6113	-2.49652	0.0352027	0.364671	-3.93108
80281	Cttnbp2nl	Q99LJ0	CTTNBP2 N-terminal-like protein	-1.45667	24.1729	-2.49414	0.0353373	0.364905	-3.93476
77432	9530002B09Rik	Q9EPV7		2.77884	25.7318	2.48076	0.0361068	0.368203	-3.95551
18046	Nfyc	P70353;A2A763	Nuclear transcription factor Y subunit gamma	-1.12767	24.2145	-2.4799	0.0361564	0.368203	-3.95684
14114	Fbln1	Q08879	Fibulin-1	-1.36636	24.3387	-2.47322	0.0365474	0.370272	-3.96719
12419	Cbx5	Q61686	Chromobox protein homolog 5	-1.01155	23.537	-2.46783	0.036866	0.370584	-3.97554
14456	Gas6	Q61592	Growth arrest-specific protein 6	1.54372	25.5511	2.46625	0.0369595	0.370584	-3.97798
29856	Smtn	Q921U8;D3Z3Q3;Q921U8-2;Q921U8-4;Q921U8-3	Smoothelin	-2.02988	26.5817	-2.4575	0.0374839	0.371235	-3.99153
404634	H2afy2	Q8CCK0	Core histone macro-H2A.2	-1.50745	24.3143	-2.45482	0.0376458	0.371816	-3.99567
235442	Rab8b	P61028	Ras-related protein Rab-8B	-1.07801	24.6732	-2.4347	0.0388848	0.378182	-4.02679
239559	A4galt	Q67BJ4	Lactosylceramide 4-alpha-galactosyltransferase	1.92917	25.4264	2.434	0.0389285	0.378182	-4.02787
71732	Vps11	Q91W86	Vacuolar protein sorting-associated protein 11 homolog	-1.4333	24.4894	-2.4308	0.0391295	0.378182	-4.03281
16447	Ivl	P48997;G3X9D9	Involucrin	-2.06471	25.9538	-2.42523	0.0394818	0.380111	-4.04141
54381	Cpq	Q9WVJ3-2;Q9WVJ3	Carboxypeptidase Q	1.40834	28.061	2.42281	0.0396357	0.380111	-4.04515
20411	Sorbs1	E9QNA7;Q62417-2;Q62417-7		-1.57139	26.9157	-2.42266	0.0396454	0.380111	-4.04538
11636	Ak1	Q9R0Y5;Q9R0Y5-2	Adenylate kinase isoenzyme 1	-1.50412	27.0995	-2.41475	0.0401531	0.383957	-4.05759
13132	Dab2	P98078;F6TQN9;E9QL31;P98078-2;E9PX84;Q3TRE6;P98078-3	Disabled homolog 2	-1.27165	23.4469	-2.39329	0.0415637	0.390201	-4.09068
16780	Lamb3	Q61087	Laminin subunit beta-3	-1.85981	27.8864	-2.38187	0.0423346	0.394358	-4.10827
103142	Rdh9	O54909;Q8K5C8;E9Q9P8		-1.04411	23.3179	-2.37525	0.0427883	0.39441	-4.11847
19683	Rdh16	O54909;Q8K5C8;E9Q9P8		-1.04411	23.3179	-2.37525	0.0427883	0.39441	-4.11847
110253	Triobp	Q99KW3;E9QMQ3;Q99KW3-1;Q99KW3-4;Q99KW3-2;G5E8W1	TRIO and F-actin-binding protein	-1.52165	24.4501	-2.37377	0.04289	0.39441	-4.12074
13039	Ctsl	P06797	Cathepsin L1;Cathepsin L1 heavy chain;Cathepsin L1 light chain	1.60608	24.9402	2.37223	0.0429967	0.39441	-4.12312
104799	Vipas39	Q8BGQ1;Q8BGQ1-2	Spermatogenesis-defective protein 39 homolog	1.02716	23.6543	2.36888	0.0432286	0.3951	-4.12826
67914	Coq9	Q8K1Z0;F6SFF5	Ubiquinone biosynthesis protein COQ9, mitochondrial	2.20163	25.4391	2.36527	0.0434807	0.3951	-4.13382
216136	Ilvbl	Q8BU33;Q8BU33-3;Q8BU33-2	Acetolactate synthase-like protein	1.16505	24.5854	2.36509	0.0434929	0.3951	-4.13409
74268	Aven	Q9D9K3;A2AGL5	Cell death regulator Aven	-1.16344	24.3363	-2.36485	0.0435103	0.3951	-4.13447
13032	Ctsc	P97821	Dipeptidyl peptidase 1;Dipeptidyl peptidase 1 exclusion domain chain;Dipeptidyl peptidase 1 heavy chain;Dipeptidyl peptidase 1 light chain	1.00176	28.2966	2.35444	0.0442448	0.40076	-4.15047
80876	Ifitm2	Q99J93	Interferon-induced transmembrane protein 2	-1.56574	24.1194	-2.33867	0.0453812	0.410023	-4.17468
100041194	Ahnak2	F7DBB3;F7CVJ5;E9PYB0		-1.90276	24.8021	-2.33709	0.045497	0.410042	-4.17711
59288	Dctn5	Q9QZB9	Dynactin subunit 5	1.11126	24.0517	2.33127	0.0459247	0.410815	-4.18604
394432	Ugt1a7c	Q6ZQM8	UDP-glucuronosyltransferase 1-7C	-1.16813	24.5572	-2.32929	0.0460711	0.410958	-4.18907
70579	Zc3h11a	Q6NZF1;A0A0A6YXN6;A0A0A6YWW2	Zinc finger CCCH domain-containing protein 11A	-1.24484	24.645	-2.30991	0.047529	0.416369	-4.21876
11565	Adssl1	P28650;J3QN31;P28650-2	Adenylosuccinate synthetase isozyme 1	-1.75978	24.4647	-2.30731	0.0477282	0.416369	-4.22274
72269	Cda	P56389	Cytidine deaminase	-1.30801	25.204	-2.30617	0.047816	0.416369	-4.22449
76687	Spcs3	Q6ZWQ7		3.06899	25.5252	2.29725	0.0485068	0.419459	-4.23814
21452	Tcn2	O88968	Transcobalamin-2	1.77879	28.1607	2.29403	0.0487578	0.420506	-4.24305
76293	Mfap4	Q9D1H9;Q9D1H9-2	Microfibril-associated glycoprotein 4	-2.08265	23.8546	-2.28097	0.0497919	0.427203	-4.263
26875	Pclo	Q9QYX7;S4R2E0;Q9QYX7-2	Protein piccolo	2.88624	27.7501	2.27309	0.0504263	0.429193	-4.27503
16858	Lgals7	Q9CRB1;D3Z141;O54974	Galectin;Galectin-7	1.02287	29.0054	2.27244	0.0504793	0.429193	-4.27603
23827	Bpnt1	Q9Z0S1;D3Z0E6	3(2),5-bisphosphate nucleotidase 1	1.25144	27.9034	2.26742	0.0508876	0.431647	-4.28368
52637	Cisd1	Q91WS0	CDGSH iron-sulfur domain-containing protein 1	-1.13445	24.4992	-2.26477	0.0511049	0.432058	-4.28772
433771	Minos1	Q7TNS2	MICOS complex subunit Mic10	-1.90707	25.4672	-2.26391	0.0511758	0.432058	-4.28904
76263	Gstk1	Q9DCM2	Glutathione S-transferase kappa 1	1.01133	25.4401	2.24755	0.0525377	0.43741	-4.31395
12268	C4b	P01029	Complement C4-B;Complement C4 beta chain;Complement C4 alpha chain;C4a anaphylatoxin;Complement C4 gamma chain	-1.71315	26.6527	-2.23749	0.0533933	0.44249	-4.32925
67432	Hoga1	Q9DCU9;E9Q1R2	4-hydroxy-2-oxoglutarate aldolase, mitochondrial	-1.21634	24.3499	-2.2354	0.0535729	0.442959	-4.33243
14252	Flot2	Q60634;Q5SS83;Q60634-3;Q60634-2	Flotillin-2	-1.10253	26.8788	-2.21804	0.0550865	0.448277	-4.35879
16402	Itga5	P11688	Integrin alpha-5;Integrin alpha-5 heavy chain;Integrin alpha-5 light chain	-1.17904	24.8354	-2.20775	0.0560025	0.452647	-4.37438
56043	Akr1e1	Q9DCT1;Q8CEB6	1,5-anhydro-D-fructose reductase	1.29344	25.1218	2.20638	0.0561257	0.452647	-4.37646
66120	Fkbp11	Q9D1M7	Peptidyl-prolyl cis-trans isomerase FKBP11	-1.61297	25.6055	-2.2022	0.0565035	0.454676	-4.38279
171504	Apobr	Q8VBT6	Apolipoprotein B receptor	-1.34738	28.128	-2.19691	0.0569845	0.456509	-4.3908
50932	Mink1	Q9JM52;Q9JM52-3;F7AMS7;Q5SXG1;Q5SXG3;G3X9G2;Q9JM52-2	Misshapen-like kinase 1	-1.43898	25.0924	-2.19198	0.0574365	0.457054	-4.39825
246257	Ovca2	Q9D7E3	Ovarian cancer-associated gene 2 protein homolog	-1.29354	24.0641	-2.19067	0.0575576	0.457054	-4.40024
11820	App	P12023;P12023-3;P12023-2	Amyloid beta A4 protein;N-APP;Soluble APP-alpha;Soluble APP-beta;C99;Beta-amyloid protein 42;Beta-amyloid protein 40;C83;P3(42);P3(40);C80;Gamma-secretase C-terminal fragment 59;Gamma-secretase C-terminal fragment 57;Gamma-secretase C-terminal fragment 50;C31	1.28781	25.8632	2.19065	0.0575597	0.457054	-4.40027
54364	Rpp30	O88796	Ribonuclease P protein subunit p30	1.07071	23.7597	2.18921	0.0576926	0.457103	-4.40245
11484	Aspa	Q8R3P0;V9GXG0;B0QZP3	Aspartoacylase	-1.09827	27.1195	-2.17438	0.0590798	0.466045	-4.42485
14960	H2-Aa	P04228;P14435;P14437;P14436;P23150	H-2 class II histocompatibility antigen, A-D alpha chain;H-2 class II histocompatibility antigen, A-F alpha chain;H-2 class II histocompatibility antigen, A-S alpha chain;H-2 class II histocompatibility antigen, A-R alpha chain;H-2 class II histocompatibility antigen, I-E alpha chain	-1.5764	23.7238	-2.15149	0.0612851	0.477177	-4.45934
107589	Mylk	Q6PDN3;B1B1A8;Q6PDN3-3	Myosin light chain kinase, smooth muscle;Myosin light chain kinase, smooth muscle, deglutamylated form	-1.33096	29.4554	-2.13923	0.0625	0.482468	-4.47779
54426	Hgfac	Q9R098	Hepatocyte growth factor activator;Hepatocyte growth factor activator short chain;Hepatocyte growth factor activator long chain	1.05139	25.8656	2.12929	0.0635015	0.487841	-4.49271
27384	Akr1c13	Q8VC28	Aldo-keto reductase family 1 member C13	1.06994	26.625	2.12627	0.0638083	0.488384	-4.49723
12816	Col12a1	Q60847;E9PX70;Q60847-2;Q60847-5;Q60847-4;Q60847-3	Collagen alpha-1(XII) chain	-1.08913	29.4115	-2.12087	0.064362	0.491285	-4.50534
79560	Ublcp1	Q8BGR9	Ubiquitin-like domain-containing CTD phosphatase 1	1.40949	24.104	2.11992	0.0644599	0.491285	-4.50676
66488	Fam136a	Q9CR98	Protein FAM136A	-3.63101	27.2599	-2.11557	0.0649094	0.493571	-4.51327
12818	Col14a1	Q80X19;B7ZNH7;K3W4R4;Q80X19-2	Collagen alpha-1(XIV) chain	-1.16902	24.7072	-2.11096	0.0653895	0.4942	-4.52018
68971	Tamm41	Q3TUH1;G5E881;D6RGT1;G3UWL8;Q3TUH1-2	Phosphatidate cytidylyltransferase, mitochondrial	-1.34625	23.5526	-2.10818	0.0656805	0.4942	-4.52434
14115	Fbln2	P37889;P37889-2	Fibulin-2	-1.25603	25.4129	-2.10805	0.0656944	0.4942	-4.52454
71733	Susd2	Q9DBX3;Q9DBX3-2;Q9DBX3-3	Sushi domain-containing protein 2	1.19515	25.6308	2.10609	0.0659006	0.4942	-4.52747
207214	Larp4	Q8BWW4;E9Q066;G3X9Q6	La-related protein 4	-1.31465	24.8766	-2.10452	0.0660652	0.4942	-4.52981
103655	Sec14l4	Q8R0F9	SEC14-like protein 4	1.12632	24.2741	2.09991	0.0665538	0.494694	-4.5367
13202	Ddt	O35215	D-dopachrome decarboxylase	1.03171	29.1279	2.09723	0.0668396	0.495796	-4.54071
109232	Sccpdh	Q8R127;J3QNN5	Saccharopine dehydrogenase-like oxidoreductase	-1.0781	23.7304	-2.09444	0.0671382	0.496882	-4.54488
71927	Itfg1	Q99KW9	T-cell immunomodulatory protein	1.28117	24.0413	2.08616	0.0680307	0.501505	-4.55723
104158	Ces1d	Q8VCT4	Carboxylesterase 1D	-1.30118	28.0508	-2.06948	0.0698655	0.510882	-4.58208
15163	Hcls1	P49710	Hematopoietic lineage cell-specific protein	-1.11102	25.2892	-2.06214	0.0706879	0.515307	-4.593
22223	Uchl1	Q9R0P9	Ubiquitin carboxyl-terminal hydrolase isozyme L1	-1.91221	25.3252	-2.06048	0.0708755	0.515307	-4.59547
18546	Pcp4	P63054;D3YXH0	Purkinje cell protein 4	-2.76024	26.2356	-2.059	0.0710423	0.515307	-4.59766
72058	Igsf5	P63054;D3YXH0	Purkinje cell protein 4	-2.76024	26.2356	-2.059	0.0710423	0.515307	-4.59766
319448	Fndc3a	Q8BX90;F6TLV3	Fibronectin type-III domain-containing protein 3A	-1.30321	23.98	-2.05571	0.071416	0.515941	-4.60255
108075	Ltbp4	D3Z598;Q8K4G1-2;Q8K4G1;E9QPS5;Q8K4G1-3;E9Q6B8	Latent-transforming growth factor beta-binding protein 4	1.35144	25.5509	2.05224	0.0718123	0.517767	-4.60771
11522	Adh1	P00329	Alcohol dehydrogenase 1	1.08339	29.8828	2.0395	0.0732836	0.524181	-4.62659
28028	Mrpl50	Q8VDT9	39S ribosomal protein L50, mitochondrial	-1.1354	24.0673	-2.03545	0.0737577	0.525487	-4.63258
16145	Igtp	Q9DCE9		1.08106	24.8621	2.01481	0.0762189	0.536198	-4.66307
545432	Gm13695	Q8C5N3;B1AYU4;B1AYU7;Q8C5N3-2;A2AK44;A2AK42	Pre-mRNA-splicing factor CWC22 homolog	-1.07479	23.6246	-2.01413	0.0763023	0.536198	-4.66409
668115	Gm13697	Q8C5N3;B1AYU4;B1AYU7;Q8C5N3-2;A2AK44;A2AK42	Pre-mRNA-splicing factor CWC22 homolog	-1.07479	23.6246	-2.01413	0.0763023	0.536198	-4.66409
80744	Cwc22	Q8C5N3;B1AYU4;B1AYU7;Q8C5N3-2;A2AK44;A2AK42	Pre-mRNA-splicing factor CWC22 homolog	-1.07479	23.6246	-2.01413	0.0763023	0.536198	-4.66409
12925	Crip1	P63254;A0A0G2JEK2	Cysteine-rich protein 1	-1.22266	29.3117	-2.00186	0.0778038	0.53884	-4.68216
19079	Prkab1	Q9R078;S4R2R1	5-AMP-activated protein kinase subunit beta-1	1.05497	24.6703	1.98667	0.0797023	0.547289	-4.70448
228983	Osbpl2	Q8BX94	Oxysterol-binding protein-related protein 2	-1.02374	24.6383	-1.97867	0.0807208	0.550091	-4.71622
12870	Cp	G3X9T8;G3X8Q5		-1.18938	28.6385	-1.97013	0.0818208	0.555488	-4.72873
232807	Ppp1r12c	Q3UMT1;F6XWD4	Protein phosphatase 1 regulatory subunit 12C	-1.30158	26.3784	-1.95862	0.0833263	0.559408	-4.74555
12183	Bpgm	P15327;D3Z223	Bisphosphoglycerate mutase;Phosphoglycerate mutase	-4.00003	25.6912	-1.9586	0.0833293	0.559408	-4.74559
14421	B4galnt1	Q09200	Beta-1,4 N-acetylgalactosaminyltransferase 1	1.55072	26.7984	1.95226	0.0841696	0.563756	-4.75484
80908	Abo	P38649;Z4YLB0	Histo-blood group ABO system transferase	2.52974	25.8476	1.94786	0.0847589	0.563756	-4.76126
140650	Leg1	Q8C6C9;D3YTP1	Protein LEG1 homolog	-5.17621	25.5073	-1.94105	0.0856758	0.566718	-4.77117
67719	2310057J18Rik	Q8C6C9;D3YTP1	Protein LEG1 homolog	-5.17621	25.5073	-1.94105	0.0856758	0.566718	-4.77117
50790	Acsl4	Q9QUJ7;Q9QUJ7-2	Long-chain-fatty-acid--CoA ligase 4	1.26435	24.7388	1.93557	0.0864215	0.567947	-4.77914
14792	Lpcat3	Q91V01	Lysophospholipid acyltransferase 5	1.3132	23.5533	1.92906	0.0873164	0.571328	-4.78862
17068	Ly6d	P35459	Lymphocyte antigen 6D	-1.00112	25.1426	-1.92684	0.0876232	0.571328	-4.79184
72662	Dis3	Q9CSH3	Exosome complex exonuclease RRP44	-2.19661	25.2273	-1.92559	0.0877962	0.571328	-4.79365
19041	Ppl	Q9R269;G5E898	Periplakin	-1.375	26.6025	-1.91715	0.0889736	0.576888	-4.80589
72281	Sh2d4a	Q9D7V1	SH2 domain-containing protein 4A	-1.22616	25.1669	-1.90944	0.0900636	0.579832	-4.81706
19047	Ppp1cc	P63087-2;P63087;A0A0G2JGC1;A0A0G2JFF1	Serine/threonine-protein phosphatase PP1-gamma catalytic subunit	1.0527	25.4621	1.90938	0.0900711	0.579832	-4.81713
52793	Fam3b	Q9D309	Protein FAM3B	1.29487	26.6761	1.90195	0.0911332	0.583125	-4.82788
67211	Armc10	Q9D0L7;Q9D0L7-2;D3Z5T2	Armadillo repeat-containing protein 10	-1.27078	24.5867	-1.90051	0.0913409	0.583125	-4.82996
17025	Alad	P10518	Delta-aminolevulinic acid dehydratase	-1.50594	28.9936	-1.89684	0.0918704	0.585046	-4.83525
64652	Nisch	Q80TM9;Q80TM9-6;Q80TM9-4;Q80TM9-3;F6PY46;Q80TM9-2	Nischarin	1.15963	24.3048	1.8929	0.0924431	0.586721	-4.84094
114886	Cygb	Q9CX80	Cytoglobin	-1.24892	24.8237	-1.88554	0.0935208	0.591478	-4.85155
64335	Svs3a	F2Z467;F2Z472		-2.8601	28.049	-1.88383	0.0937722	0.592029	-4.854
214593	Duox2	A2AQ99		-1.62565	24.1342	-1.87708	0.094775	0.594727	-4.86372
56692	Lamtor3	O88653;A0A0G2JGQ3	Ragulator complex protein LAMTOR3	-1.74569	26.9601	-1.87651	0.0948594	0.594727	-4.86453
18807	Pld3	O35405	Phospholipase D3	1.57989	26.8735	1.87387	0.0952548	0.596104	-4.86833
68926	Ubap2	Q91VX2;A2AMY5	Ubiquitin-associated protein 2	1.40576	24.4153	1.86537	0.0965364	0.59811	-4.88053
23844	Clca1	Q9D7Z6	Calcium-activated chloride channel regulator 1	-1.45034	27.7346	-1.84804	0.0992	0.609227	-4.90532
14038	Wfdc18	M0QWG9;P62810	WAP four-disulfide core domain protein 18	-2.49045	26.2588	-1.83727	0.10089	0.612301	-4.92068
380684	Nefh	P19246	Neurofilament heavy polypeptide	-3.24434	24.5301	-1.83267	0.10162	0.614174	-4.92723
13850	Ephx2	P34914;P34914-2	Bifunctional epoxide hydrolase 2;Cytosolic epoxide hydrolase 2;Lipid-phosphate phosphatase	-1.58603	23.9044	-1.82611	0.102669	0.618936	-4.93655
57752	Tacc2	E9Q8T1		1.09955	26.1505	1.8155	0.104389	0.623051	-4.95162
13138	Dag1	Q62165	Dystroglycan;Alpha-dystroglycan;Beta-dystroglycan	1.13655	25.9834	1.80225	0.106574	0.628802	-4.97036
53318	Pdlim3	O70209	PDZ and LIM domain protein 3	-1.47785	26.3543	-1.79737	0.107389	0.631271	-4.97725
14660	Gls	D3Z7P3-2;D3Z7P3;D3Z7P4	Glutaminase kidney isoform, mitochondrial	-1.23164	24.6819	-1.79556	0.107693	0.631271	-4.9798
75572	Acyp2	P56375	Acylphosphatase-2	-1.29227	24.7453	-1.77644	0.110953	0.634155	-5.00671
13035	Ctsg	P28293	Cathepsin G	-1.09614	24.8317	-1.77278	0.111587	0.634155	-5.01185
20939	Sva	Q3SXH3;E9PX96		-2.59442	28.0157	-1.76491	0.112963	0.635373	-5.02288
238880	Actbl2	Q8BFZ3	Beta-actin-like protein 2	-3.391	26.5785	-1.76484	0.112975	0.635373	-5.02297
105559	Mbnl2	Q8C181;Q8C181-4;Q8C181-3;Q8C181-2	Muscleblind-like protein 2	-1.49513	24.2376	-1.75697	0.114367	0.641202	-5.03398
259300	Ehd2	Q8BH64	EH domain-containing protein 2	-1.03459	27.0683	-1.73317	0.118671	0.649687	-5.06712
67801	Pllp	Q9DCU2	Plasmolipin	1.11332	24.1242	1.7329	0.118721	0.649687	-5.0675
11933	Atp1b3	P97370	Sodium/potassium-transporting ATPase subunit beta-3	-1.12389	24.3701	-1.7326	0.118776	0.649687	-5.06791
50909	C1ra	Q8CFG9;Q8CG16	Complement C1r-B subcomponent;Complement C1r-B subcomponent heavy chain;Complement C1r-B subcomponent light chain;Complement C1r-A subcomponent;Complement C1r-A subcomponent heavy chain;Complement C1r-A subcomponent light chain	1.40101	24.6376	1.73169	0.118944	0.649687	-5.06918
667277	C1rb	Q8CFG9;Q8CG16	Complement C1r-B subcomponent;Complement C1r-B subcomponent heavy chain;Complement C1r-B subcomponent light chain;Complement C1r-A subcomponent;Complement C1r-A subcomponent heavy chain;Complement C1r-A subcomponent light chain	1.40101	24.6376	1.73169	0.118944	0.649687	-5.06918
93689	Lmod1	Q8BVA4;F8VPR1	Leiomodin-1	-1.12573	24.7771	-1.72674	0.11986	0.652712	-5.07604
97387	Strn4	P58404;P58404-2	Striatin-4	1.34199	24.7479	1.71905	0.121296	0.656432	-5.08668
224630	Bnip1	Q6QD59;B8JJI4;F7C279	Vesicle transport protein SEC20	1.55253	24.6332	1.71705	0.121674	0.656432	-5.08946
108077	Skiv2l	Q6NZR5		-1.00298	24.5805	-1.71123	0.122774	0.658631	-5.0975
16409	Itgam	Q3U1U4;G5E8F1;E9Q604;E9Q5K8;F6YBY4;P05555;P05555-2	Integrin alpha-M	-1.38258	26.8407	-1.69562	0.12577	0.665789	-5.11899
57294	Rps27	Q6ZWU9;A0A0G2JDW7;A0A0G2JG29	40S ribosomal protein S27	2.30759	25.0999	1.68639	0.127574	0.669441	-5.13166
16017	Ighg1	A0A075B5P4;A0A0A6YWR2;P01868;P01869	Ig gamma-1 chain C region secreted form;Ig gamma-1 chain C region, membrane-bound form	1.03461	26.1665	1.67897	0.12904	0.673511	-5.1418
19152	Prtn3	Q61096;F6ZK01	Myeloblastin	-1.21717	25.862	-1.67671	0.12949	0.673511	-5.14489
20720	Serpine2	Q07235;A0A087WQ70	Glia-derived nexin	-1.43627	26.8782	-1.66936	0.130963	0.676363	-5.15492
52715	Ccdc43	Q9CR29;E9Q2S9;Q9CR29-2	Coiled-coil domain-containing protein 43	-1.10933	24.2957	-1.66603	0.131635	0.677923	-5.15946
77579	Myh10	Q61879;Q3UH59;Q5SV64	Myosin-10	-1.08069	25.1354	-1.64952	0.135017	0.685042	-5.1819
68011	Snrpg	P62309	Small nuclear ribonucleoprotein G	-1.73436	26.6688	-1.64749	0.135439	0.685754	-5.18465
142980	Tlr3	Q99MB1	Toll-like receptor 3	-1.16052	23.6002	-1.63943	0.137122	0.687323	-5.19555
20702	Serpina1c	Q00896	Alpha-1-antitrypsin 1-3	1.18747	25.0206	1.63766	0.137495	0.687323	-5.19795
20259	Scin	Q60604;Q60604-2	Adseverin	-1.47305	25.0147	-1.6365	0.137739	0.687323	-5.19951
628614	Ighv1-34	A0A075B5V1;A0A075B5V6;A0A0A6YWK5;A0A075B5V2;A0A075B5V0;P06330;A0A075B5V7;A0A075B5U4;A0A075B5U6;A0A075B5U7;A0A0A6YY38;A0A0A6YXN5;A0A0A6YX66;P01757;P01756	Ig heavy chain V region AC38 205.12;Ig heavy chain V region J558;Ig heavy chain V region MOPC 104E	-1.15565	24.7515	-1.62881	0.139371	0.687323	-5.20988
629871	Ighv1-18	A0A075B5V1;A0A075B5V6;A0A0A6YWK5;A0A075B5V2;A0A075B5V0;P06330;A0A075B5V7;A0A075B5U4;A0A075B5U6;A0A075B5U7;A0A0A6YY38;A0A0A6YXN5;A0A0A6YX66;P01757;P01756	Ig heavy chain V region AC38 205.12;Ig heavy chain V region J558;Ig heavy chain V region MOPC 104E	-1.15565	24.7515	-1.62881	0.139371	0.687323	-5.20988
629884	Ighv1-26	A0A075B5V1;A0A075B5V6;A0A0A6YWK5;A0A075B5V2;A0A075B5V0;P06330;A0A075B5V7;A0A075B5U4;A0A075B5U6;A0A075B5U7;A0A0A6YY38;A0A0A6YXN5;A0A0A6YX66;P01757;P01756	Ig heavy chain V region AC38 205.12;Ig heavy chain V region J558;Ig heavy chain V region MOPC 104E	-1.15565	24.7515	-1.62881	0.139371	0.687323	-5.20988
629893	Ighv1-31	A0A075B5V1;A0A075B5V6;A0A0A6YWK5;A0A075B5V2;A0A075B5V0;P06330;A0A075B5V7;A0A075B5U4;A0A075B5U6;A0A075B5U7;A0A0A6YY38;A0A0A6YXN5;A0A0A6YX66;P01757;P01756	Ig heavy chain V region AC38 205.12;Ig heavy chain V region J558;Ig heavy chain V region MOPC 104E	-1.15565	24.7515	-1.62881	0.139371	0.687323	-5.20988
629906	Ighv1-42	A0A075B5V1;A0A075B5V6;A0A0A6YWK5;A0A075B5V2;A0A075B5V0;P06330;A0A075B5V7;A0A075B5U4;A0A075B5U6;A0A075B5U7;A0A0A6YY38;A0A0A6YXN5;A0A0A6YX66;P01757;P01756	Ig heavy chain V region AC38 205.12;Ig heavy chain V region J558;Ig heavy chain V region MOPC 104E	-1.15565	24.7515	-1.62881	0.139371	0.687323	-5.20988
629908	Ighv1-43	A0A075B5V1;A0A075B5V6;A0A0A6YWK5;A0A075B5V2;A0A075B5V0;P06330;A0A075B5V7;A0A075B5U4;A0A075B5U6;A0A075B5U7;A0A0A6YY38;A0A0A6YXN5;A0A0A6YX66;P01757;P01756	Ig heavy chain V region AC38 205.12;Ig heavy chain V region J558;Ig heavy chain V region MOPC 104E	-1.15565	24.7515	-1.62881	0.139371	0.687323	-5.20988
668497	Ighv1-20	A0A075B5V1;A0A075B5V6;A0A0A6YWK5;A0A075B5V2;A0A075B5V0;P06330;A0A075B5V7;A0A075B5U4;A0A075B5U6;A0A075B5U7;A0A0A6YY38;A0A0A6YXN5;A0A0A6YX66;P01757;P01756	Ig heavy chain V region AC38 205.12;Ig heavy chain V region J558;Ig heavy chain V region MOPC 104E	-1.15565	24.7515	-1.62881	0.139371	0.687323	-5.20988
780883	Ighv1-22	A0A075B5V1;A0A075B5V6;A0A0A6YWK5;A0A075B5V2;A0A075B5V0;P06330;A0A075B5V7;A0A075B5U4;A0A075B5U6;A0A075B5U7;A0A0A6YY38;A0A0A6YXN5;A0A0A6YX66;P01757;P01756	Ig heavy chain V region AC38 205.12;Ig heavy chain V region J558;Ig heavy chain V region MOPC 104E	-1.15565	24.7515	-1.62881	0.139371	0.687323	-5.20988
16782	Lamc2	G5E874;Q61092	Laminin subunit gamma-2	-1.46657	27.1336	-1.62572	0.140032	0.689077	-5.21405
104923	Adi1	Q99JT9;F7ARY2	1,2-dihydroxy-3-keto-5-methylthiopentene dioxygenase	1.74596	25.9475	1.61599	0.142128	0.689077	-5.2271
218490	Btf3	Q64152;Q64152-2	Transcription factor BTF3	-1.61893	26.1267	-1.6131	0.142757	0.689077	-5.23098
100317	AU040320	Q8K135;Q8K135-2;Z4YK56	Dyslexia-associated protein KIAA0319-like protein	1.03868	25.2977	1.59925	0.145803	0.692727	-5.24949
230872	Crocc	Q8CJ40;Q8CJ40-2;Q8CJ40-3	Rootletin	1.92963	27.7906	1.59101	0.147645	0.695765	-5.26048
68563	Dpm3	Q9D1Q4	Dolichol-phosphate mannosyltransferase subunit 3	-1.46418	25.5663	-1.58898	0.148101	0.695814	-5.26317
77424	Spinkl	Q8CEK3	Serine protease inhibitor kazal-like protein, minor form;Serine protease inhibitor kazal-like protein, major form	-1.19234	26.4842	-1.57908	0.150347	0.695814	-5.27631
20198	S100a4	P07091;A0A0G2JGD2	Protein S100-A4	-1.39853	27.3335	-1.57535	0.151201	0.695814	-5.28125
19982	Rpl36a	P83882	60S ribosomal protein L36a	2.11199	25.7406	1.5736	0.151603	0.695814	-5.28357
14977	Slc39a7	Q31125	Zinc transporter SLC39A7	-1.09799	25.7229	-1.57217	0.151933	0.695814	-5.28546
68198	Ndufb2	Q9CPU2	NADH dehydrogenase [ubiquinone] 1 beta subcomplex subunit 2, mitochondrial	1.54085	26.2765	1.56709	0.153108	0.695814	-5.29217
75710	Rbm12	Q8R4X3;F6YJB6;V9GXJ1	RNA-binding protein 12	-1.54655	24.3984	-1.56615	0.153326	0.695814	-5.29341
331046	Tgm4	Q8BZH1	Protein-glutamine gamma-glutamyltransferase 4	-2.10076	29.1795	-1.55851	0.15511	0.698983	-5.30347
17830	Prol1	E9PYQ4		-3.38847	23.9344	-1.55324	0.156353	0.700188	-5.3104
243377	Svs1	Q6WIZ7		-2.41026	27.065	-1.54818	0.157553	0.702074	-5.31703
24088	Tlr2	G3X8Y8;Q9QUN7	Toll-like receptor;Toll-like receptor 2	-1.21255	24.1998	-1.54696	0.157843	0.702499	-5.31863
27999	Fam3c	G3X9I1;G5E911;Q91VU0;E9Q0W5	Protein FAM3C	1.12646	26.5009	1.53015	0.1619	0.710037	-5.34059
26922	Mecr	Q9DCS3;A2A845	Trans-2-enoyl-CoA reductase, mitochondrial	-1.27725	25.2081	-1.5292	0.162131	0.710184	-5.34182
209294	Csta1	P56567;E0CZ96	Cystatin-A;Cystatin-A, N-terminally processed	1.46589	26.4599	1.52757	0.16253	0.71107	-5.34395
24010	Ik	Q9Z1M8	Protein Red	-1.12407	25.0728	-1.51566	0.16547	0.719565	-5.35941
20657	Sod3	O09164	Extracellular superoxide dismutase [Cu-Zn]	-1.26048	24.3796	-1.49022	0.171906	0.734408	-5.3922
66753	Erlec1	Q8VEH8;F6Z458	Endoplasmic reticulum lectin 1	1.27363	24.6787	1.46746	0.177853	0.741249	-5.42127
17523	Mpo	P11247	Myeloperoxidase;Myeloperoxidase light chain;Myeloperoxidase heavy chain	-1.10665	28.5552	-1.46362	0.178874	0.741249	-5.42615
70599	Ssfa2	Q922B9;A2AQD5;Q922B9-3;A2AQD6;Q922B9-2	Sperm-specific antigen 2 homolog	-1.12154	23.8749	-1.45834	0.180286	0.741249	-5.43285
70737	Cgn	E9QMC1;D3YUW7;P59242;P59242-2	Cingulin	-1.16948	27.9053	-1.45796	0.180387	0.741249	-5.43332
17827	Mtx1	P47802;G3UYJ5;G3XA75;G3XA66;D3Z3F4;D3YVW0;F7C846	Metaxin-1	1.20435	24.6197	1.44498	0.183902	0.741249	-5.44972
59083	Fetub	Q6YJU1;Q9QXC1	Fetuin-B	1.0436	25.2715	1.44309	0.184419	0.741249	-5.4521
68576	Lamtor5	G3UW70;Q9D1L9	Ragulator complex protein LAMTOR5	-1.45877	25.5239	-1.43688	0.186126	0.741563	-5.45991
100727	Ugt2b34	Q8K154;E9PZ30		-1.48525	25.4179	-1.42107	0.190532	0.746436	-5.47969
11997	Akr1b7	P21300	Aldose reductase-related protein 1	-2.52237	28.217	-1.41375	0.192603	0.749415	-5.4888
105722	Ano6	Q6P9J9;Q6P9J9-2	Anoctamin-6	-1.02556	23.9505	-1.41205	0.193087	0.749415	-5.49092
76722	Ckmt2	Q6P8J7	Creatine kinase S-type, mitochondrial	-1.58107	24.5074	-1.40321	0.195619	0.75585	-5.50188
15356	Hmgcl	P38060	Hydroxymethylglutaryl-CoA lyase, mitochondrial	-1.05712	26.1566	-1.39971	0.196631	0.757143	-5.50621
78751	Zc3h6	Q8BYK8;A2AP88	Zinc finger CCCH domain-containing protein 6	2.60974	25.6973	1.39651	0.19756	0.758799	-5.51017
16202	Ilk	O55222	Integrin-linked protein kinase	-1.53924	26.1939	-1.39465	0.198099	0.759038	-5.51245
224143	Poglut1	Q8BYB9	Protein O-glucosyltransferase 1	1.16956	23.6352	1.39142	0.199042	0.760114	-5.51643
239611	Muc19	Q6PZE0	Mucin-19	1.53917	29.1465	1.38041	0.202286	0.764747	-5.52996
56438	Rbx1	P62878	E3 ubiquitin-protein ligase RBX1;E3 ubiquitin-protein ligase RBX1, N-terminally processed	-1.33331	24.309	-1.37939	0.202589	0.764747	-5.53121
106393	Srl	Q7TQ48;Q7TQ48-2	Sarcalumenin	-1.02241	23.9108	-1.3693	0.205602	0.772401	-5.54353
68267	Slc25a22	Q9D6M3;E9PV90;E9PY45;Q9DB41;V9GWS2;Q80X52;E9Q579;E9Q6M6;Q9DB41-2	Mitochondrial glutamate carrier 1;Mitochondrial glutamate carrier 2	-1.00931	24.044	-1.35531	0.209849	0.779902	-5.56053
71803	Slc25a18	Q9D6M3;E9PV90;E9PY45;Q9DB41;V9GWS2;Q80X52;E9Q579;E9Q6M6;Q9DB41-2	Mitochondrial glutamate carrier 1;Mitochondrial glutamate carrier 2	-1.00931	24.044	-1.35531	0.209849	0.779902	-5.56053
109181	Trip11	E9Q512;H3BJG4		-1.21574	26.2211	-1.34915	0.21174	0.782895	-5.56797
68499	Mrpl53	Q9D1H8	39S ribosomal protein L53, mitochondrial	1.20537	25.1206	1.33995	0.214595	0.78571	-5.57906
74252	Armc1	Q9D7A8	Armadillo repeat-containing protein 1	1.07634	24.5944	1.3103	0.224015	0.794541	-5.61445
22138	Ttn	A2ASS6;E9Q8N1;E9Q8K5;A2ASS6-2	Titin	-1.42512	26.0367	-1.29306	0.229649	0.804602	-5.63477
67878	Tmem33	Q9CR67;Q9CZM3	Transmembrane protein 33	-1.10399	25.0671	-1.28927	0.230906	0.806541	-5.63923
381530	Mup20	Q5FW60	Major urinary protein 20	1.91836	29.0313	1.28865	0.231111	0.806541	-5.63995
30056	Timm9	Q9WV98	Mitochondrial import inner membrane translocase subunit Tim9	-1.11684	25.3485	-1.28583	0.232048	0.809027	-5.64325
19132	Prph	P15331;G5E846;P15331-3;G3X981;P15331-2	Peripherin	-1.18399	24.9248	-1.28105	0.233646	0.810048	-5.64884
26366	Ceacam10	Q61400	Carcinoembryonic antigen-related cell adhesion molecule 10	-2.04169	28.6008	-1.2794	0.234201	0.810264	-5.65077
243420	Igkv1-135	A0A0B4J1H7;A0A0B4J1H8		1.24319	24.8842	1.27082	0.237097	0.81481	-5.66075
628027	Igkv1-133	A0A0B4J1H7;A0A0B4J1H8		1.24319	24.8842	1.27082	0.237097	0.81481	-5.66075
16774	Lama3	Q61789;Q61789-2	Laminin subunit alpha-3	-1.2433	27.166	-1.2701	0.237341	0.814869	-5.66158
11651	Akt1	P31750;D3Z783;D3YXX3	RAC-alpha serine/threonine-protein kinase	-1.06297	24.5657	-1.26813	0.238012	0.81562	-5.66387
68051	Nutf2	P61971	Nuclear transport factor 2	-1.36941	27.332	-1.2652	0.239009	0.81671	-5.66726
65106	Arl6ip5	Q8R5J9	PRA1 family protein 3	-1.35982	26.8121	-1.205	0.26032	0.839633	-5.73579
99543	Olfml3	Q8BK62	Olfactomedin-like protein 3	-1.06683	24.3115	-1.2008	0.261863	0.840178	-5.74048
233038	Nccrp1	A0A0A0MQ97;G3X9C2	F-box only protein 50	-1.68161	24.4785	-1.19029	0.265756	0.842065	-5.75217
20234	Sbp	P15501;S4R244;Q3TUY3	Prostatic spermine-binding protein	2.31228	32.0402	1.18825	0.266518	0.842065	-5.75443
638345	Sbpl	P15501;S4R244;Q3TUY3	Prostatic spermine-binding protein	2.31228	32.0402	1.18825	0.266518	0.842065	-5.75443
17884	Myh4	Q5SX39	Myosin-4	-3.21102	25.2478	-1.17837	0.270231	0.842344	-5.76535
11670	Aldh3a1	P47739	Aldehyde dehydrogenase, dimeric NADP-preferring	-1.22795	25.1789	-1.17024	0.273316	0.842344	-5.77428
107272	Psat1	Q99K85;Q3U6K9	Phosphoserine aminotransferase	-1.26368	25.8107	-1.15241	0.280185	0.842344	-5.79372
66070	Cwc15	Q9JHS9	Spliceosome-associated protein CWC15 homolog	-1.14917	25.3762	-1.1507	0.28085	0.842344	-5.79557
12527	Cd9	P40240	CD9 antigen	-1.41003	25.8911	-1.15016	0.281062	0.842344	-5.79616
11937	Atp2a1	Q8R429	Sarcoplasmic/endoplasmic reticulum calcium ATPase 1	-1.25033	25.326	-1.13881	0.285516	0.847715	-5.8084
13808	Eno3	P21550;Q5SX59	Beta-enolase;Enolase	-1.97328	24.7384	-1.12485	0.291074	0.852539	-5.82333
59069	Tpm3	Q8K0Z5;E9Q5J9		1.38442	24.7864	1.12105	0.292598	0.852539	-5.82737
20024	Sub1	P11031	Activated RNA polymerase II transcriptional coactivator p15	-1.28494	25.2004	-1.11869	0.29355	0.852539	-5.82987
14229	Fkbp5	Q64378;B8JJC2	Peptidyl-prolyl cis-trans isomerase FKBP5;Peptidyl-prolyl cis-trans isomerase FKBP5, N-terminally processed;Peptidyl-prolyl cis-trans isomerase	1.03579	27.0382	1.10249	0.300151	0.858765	-5.84697
50701	Elane	Q3UP87	Neutrophil elastase	-1.21669	25.3888	-1.08913	0.305681	0.861603	-5.86092
109934	Abr	Q5SSL4;E9PUE7;Q5SSL4-4;Q5SSL4-2;Q5SSL4-3	Active breakpoint cluster region-related protein	-1.12603	26.5587	-1.08912	0.305682	0.861603	-5.86093
100039150	Mup15	P11588;A9R9W0;A2CEL1;A2CEL0;L7MUC7	Major urinary protein 1	-1.20626	27.4637	-1.07931	0.309793	0.861786	-5.87109
100041658	Mup7	P11588;A9R9W0;A2CEL1;A2CEL0;L7MUC7	Major urinary protein 1	-1.20626	27.4637	-1.07931	0.309793	0.861786	-5.87109
17840	Mup1	P11588;A9R9W0;A2CEL1;A2CEL0;L7MUC7	Major urinary protein 1	-1.20626	27.4637	-1.07931	0.309793	0.861786	-5.87109
100043385	Gm16494	P09602;Q5XK38;A3KGL9;F6W687;B7ZCQ3;E9Q2Z4;J3QM43	Non-histone chromosomal protein HMG-17	-1.63969	27.1557	-1.07895	0.309946	0.861786	-5.87146
15331	Hmgn2	P09602;Q5XK38;A3KGL9;F6W687;B7ZCQ3;E9Q2Z4;J3QM43	Non-histone chromosomal protein HMG-17	-1.63969	27.1557	-1.07895	0.309946	0.861786	-5.87146
625514	Gm6594	P09602;Q5XK38;A3KGL9;F6W687;B7ZCQ3;E9Q2Z4;J3QM43	Non-histone chromosomal protein HMG-17	-1.63969	27.1557	-1.07895	0.309946	0.861786	-5.87146
16426	Itih3	Q61704;E9PVS1	Inter-alpha-trypsin inhibitor heavy chain H3	-1.37334	25.4771	-1.0767	0.310895	0.861786	-5.87379
107701	Sf3b4	Q8QZY9	Splicing factor 3B subunit 4	-1.03888	25.5428	-1.06118	0.317505	0.870797	-5.8897
11770	Fabp4	P04117	Fatty acid-binding protein, adipocyte	-1.00388	25.6984	-1.03135	0.330513	0.877114	-5.91977
403088	Tcaf3	Q6QR59	TRPM8 channel-associated factor 3	1.30489	27.2092	1.02617	0.332814	0.877114	-5.92493
19225	Ptgs2	Q05769	Prostaglandin G/H synthase 2	-1.20745	21.9343	-0.991406	0.348565	0.879319	-5.95901
20753	Sprr1a	Q62266	Cornifin-A	-1.02236	28.7474	-0.980396	0.353669	0.879319	-5.96961
18703	Pigr	O70570	Polymeric immunoglobulin receptor;Secretory component	1.33482	32.8611	0.974115	0.356606	0.879319	-5.97561
404711	Ighg2c	A0A0A6YY53;F6TQW2		-1.72788	24.9543	-0.963077	0.36181	0.884544	-5.98609
16855	Lgals4	Q8K419	Galectin-4	-1.34117	26.4	-0.913919	0.385671	0.899663	-6.03158
17907	Mylpf	P97457	Myosin regulatory light chain 2, skeletal muscle isoform	-1.57568	25.0723	-0.910596	0.387324	0.90029	-6.03459
66230	Mrps28	Q9CY16	28S ribosomal protein S28, mitochondrial	-1.12989	27.6449	-0.867324	0.409317	0.908983	-6.0729
19293	Pvalb	P32848	Parvalbumin alpha	-1.61186	24.1012	-0.855557	0.415447	0.915144	-6.08304
319455	Pld5	Q3UNN8;D3YZ01;D6RCJ9	Inactive phospholipase D5	-1.02492	26.4541	-0.794788	0.448119	0.938764	-6.13358
100040823	Gm10269	Q6ZWV7;G3UWD7	60S ribosomal protein L35	1.52815	27.5688	0.794752	0.448138	0.938764	-6.13361
66489	Rpl35	Q6ZWV7;G3UWD7	60S ribosomal protein L35	1.52815	27.5688	0.794752	0.448138	0.938764	-6.13361
381777	Igkv1-110	A0A0B4J1I0;P01631;A0A075B5K8;F6XWB2	Ig kappa chain V-II region 26-10	1.21787	26.6686	0.773999	0.459683	0.944249	-6.15014
434028	Igkv1-99	A0A0B4J1I0;P01631;A0A075B5K8;F6XWB2	Ig kappa chain V-II region 26-10	1.21787	26.6686	0.773999	0.459683	0.944249	-6.15014
628206	Igkv1-115	A0A0B4J1I0;P01631;A0A075B5K8;F6XWB2	Ig kappa chain V-II region 26-10	1.21787	26.6686	0.773999	0.459683	0.944249	-6.15014
67126	Atp5e	P56382	ATP synthase subunit epsilon, mitochondrial	-1.24119	26.4426	-0.761902	0.466502	0.949644	-6.1596
67841	Atg3	Q9CPX6	Ubiquitin-like-conjugating enzyme ATG3	1.10132	24.4286	0.714327	0.49396	0.959959	-6.19553
23897	Hax1	O35387;A0A0G2JE46;A0A0G2JDP0;A0A0G2JGR0;A0A0G2JFE1;A0A0G2JEE6;A0A0G2JFF9	HCLS1-associated protein X-1	-1.07095	25.4084	-0.548465	0.597322	0.990108	-6.3044

## Sheet: DE proteins PtenStat3Ko-WT
Table EV4
Differentially expressed proteins in PtenStat3pc-/- vs. WT groups. All proteins with a logFC > 1 are shown. WT = wild type.
entrezID	Gene.names	Majority.protein.IDs	Protein.names	logFC	AveExpr	t	P.Value	adj.P.Val	B
19039	Lgals3bp	Q07797	Galectin-3-binding protein	6.68101	29.3679	22.4209	6.27261e-09	1.91256e-05	10.6537
56753	Tacstd2	Q8BGV3	Tumor-associated calcium signal transducer 2	4.55479	26.3498	20.4988	1.33829e-08	1.91256e-05	10.0844
14422	B4galnt2	Q09199	Beta-1,4 N-acetylgalactosaminyltransferase 2	7.69709	27.8344	19.7646	1.82043e-08	1.91256e-05	9.84413
319482	9530053A07Rik	E9PVG8		-8.49015	33.7466	-19.1293	2.39733e-08	1.91256e-05	9.62492
17304	Mfge8	P21956-2;P21956	Lactadherin	7.08871	28.0385	18.9006	2.65265e-08	1.91256e-05	9.54334
15015	H2-Q4	Q8HWB2		5.31518	29.3357	18.3427	3.41285e-08	2.05056e-05	9.33796
13688	Eif4ebp2	P70445	Eukaryotic translation initiation factor 4E-binding protein 2	4.26303	26.1494	17.3076	5.55679e-08	2.6946e-05	8.93181
14972	H2-K1	P01902	H-2 class I histocompatibility antigen, K-D alpha chain	6.18479	27.3944	17.1568	5.97969e-08	2.6946e-05	8.86972
21946	Pglyrp1	O88593	Peptidoglycan recognition protein 1	8.72098	29.1407	16.7619	7.26662e-08	2.91068e-05	8.70351
14873	Gsto1	O09131	Glutathione S-transferase omega-1	4.58273	31.616	16.5156	8.22435e-08	2.96488e-05	8.59705
270084	Lpcat2	Q8BYI6;Q8BYI6-2	Lysophosphatidylcholine acyltransferase 2	4.78211	25.6454	16.0839	1.02612e-07	3.16463e-05	8.40508
20773	Sptlc2	P97363	Serine palmitoyltransferase 2	4.24966	26.4064	15.9988	1.0726e-07	3.16463e-05	8.3664
243912	Hspb6	Q5EBG6	Heat shock protein beta-6	-7.08427	25.5947	-15.8803	1.1412e-07	3.16463e-05	8.31212
21961	Tns1	E9Q0S6;A0A087WQM0;A0A087WQS0;A0A087WQ94		-6.58389	25.7834	-15.5159	1.38485e-07	3.56598e-05	8.14164
67701	Wfdc2	Q9DAU7;A2A5G5	WAP four-disulfide core domain protein 2	8.03845	28.3595	15.2267	1.61968e-07	3.83179e-05	8.00252
12709	Ckb	Q04447	Creatine kinase B-type	-4.82913	29.3194	-15.1376	1.70066e-07	3.83179e-05	7.95898
72075	Ogfr	Q99PG2;Q99PG2-2	Opioid growth factor receptor	3.66521	26.1475	14.875	1.96699e-07	4.16066e-05	7.82859
22351	Vill	G5E8C6;Q91YD6;G5E8H0;Q91YD6-2	Villin-like protein	6.37068	28.329	14.6938	2.17763e-07	4.16066e-05	7.73692
17002	Ltf	P08071	Lactotransferrin	8.3057	30.0653	14.6815	2.19286e-07	4.16066e-05	7.73063
12475	Cd14	P10810	Monocyte differentiation antigen CD14	4.62617	26.8208	14.4842	2.45331e-07	4.4221e-05	7.629
21825	Thbs1	P35441;Q80YQ1	Thrombospondin-1	6.61594	27.7182	14.3356	2.67227e-07	4.58739e-05	7.55128
12716	Ckmt1	P30275;A2ARP5	Creatine kinase U-type, mitochondrial	5.23959	29.0876	14.2515	2.80564e-07	4.59743e-05	7.50687
672511	Rnf213	E9Q555;F7A6H4	E3 ubiquitin-protein ligase RNF213	4.42923	28.5132	13.9865	3.2771e-07	5.13649e-05	7.36467
20202	S100a9	P31725	Protein S100-A9	9.33117	30.5219	13.56	4.23239e-07	6.3574e-05	7.1286
20846	Stat1	Q8C3V4;A0A087WSP5;P42225;Q99K94	Signal transducer and activator of transcription;Signal transducer and activator of transcription 1	6.24053	27.7432	13.4352	4.56784e-07	6.58683e-05	7.05777
13601	Ecm1	Q61508;Q61508-2	Extracellular matrix protein 1	6.20089	26.6723	13.2524	5.11352e-07	6.93699e-05	6.95261
109624	Cald1	E9QA15;E9Q0M9;D3Z6I7;S4R1T7		-5.15581	30.1811	-13.1936	5.30417e-07	6.93699e-05	6.9184
268656	Sptlc1	O35704	Serine palmitoyltransferase 1	4.03497	25.6423	13.1685	5.38795e-07	6.93699e-05	6.90375
56637	Gsk3b	Q9WV60;E9QAQ5	Glycogen synthase kinase-3 beta	3.75829	26.018	12.9572	6.15493e-07	7.65122e-05	6.77895
22169	Cmpk2	Q3U5Q7	UMP-CMP kinase 2, mitochondrial	4.86275	26.4749	12.8358	6.6495e-07	7.97595e-05	6.70621
15277	Hk2	O08528;E9Q5B5	Hexokinase-2;Hexokinase	4.63718	27.1602	12.7606	6.97843e-07	7.97595e-05	6.66067
19299	Abcd3	P55096;A0A0G2JDI9	ATP-binding cassette sub-family D member 3	3.63256	27.237	12.7381	7.0799e-07	7.97595e-05	6.64704
329251	Ppp1r12b	Q8BG95;A6H644	Protein phosphatase 1 regulatory subunit 12B;Protein phosphatase 1 regulatory subunit	-4.77747	25.4926	-12.5914	7.78583e-07	8.33299e-05	6.55714
15957	Ifit1	Q64282	Interferon-induced protein with tetratricopeptide repeats 1	4.99434	26.7435	12.577	7.85913e-07	8.33299e-05	6.54826
57911	Gsdma	Q9EST1	Gasdermin-A	-7.40887	28.0132	-12.4798	8.37457e-07	8.62581e-05	6.488
14425	Galnt3	P70419	Polypeptide N-acetylgalactosaminyltransferase 3	3.62936	25.807	12.362	9.05125e-07	8.90634e-05	6.41412
17357	Marcksl1	P28667	MARCKS-related protein	3.61909	26.2915	12.3471	9.14104e-07	8.90634e-05	6.40472
70574	Cpm	Q80V42	Carboxypeptidase M	4.64185	26.4131	12.2277	9.89648e-07	9.38863e-05	6.32901
16978	Lrrfip1	Q3UZ39;Q3UZ39-3	Leucine-rich repeat flightless-interacting protein 1	4.22556	27.7179	12.1307	1.0562e-06	9.61342e-05	6.26682
67399	Pdlim7	Q3TJD7;Q8BVJ7	PDZ and LIM domain protein 7	-4.14453	27.3278	-12.1161	1.06668e-06	9.61342e-05	6.25738
217364	Engase	Q8BX80;F7CXI4	Cytosolic endo-beta-N-acetylglucosaminidase	3.58359	26.6054	12.0192	1.13891e-06	0.000100141	6.19461
69116	Ubr4	A2AN08;A2AN08-5;A2AN08-3	E3 ubiquitin-protein ligase UBR4	3.19262	27.5522	11.9306	1.20976e-06	0.000102709	6.1367
20201	S100a8	P27005	Protein S100-A8	7.28404	28.2741	11.9122	1.22511e-06	0.000102709	6.12459
226101	Myof	Q69ZN7;E9Q390;Q69ZN7-4	Myoferlin	4.82493	28.2257	11.8719	1.2594e-06	0.000103185	6.09806
22003	Tpm1	F8WID5		-4.48198	32.9325	-11.8069	1.31701e-06	0.000105508	6.05501
18054	Ngp	O08692	Neutrophilic granule protein	9.13749	29.5638	11.7596	1.36078e-06	0.000106644	6.02351
381122	Capn13	Q3UW68	Calpain-13	2.50187	25.8273	11.6996	1.41864e-06	0.000108813	5.98336
233335	Synm	Q70IV5;Q70IV5-2	Synemin	-7.31656	28.3411	-11.6317	1.48742e-06	0.000111711	5.93764
17105	Lyz2	P08905	Lysozyme C-2	5.7856	27.5364	11.5012	1.63027e-06	0.000119941	5.84891
11745	Anxa3	O35639	Annexin A3	3.95191	31.6392	11.4299	1.71467e-06	0.000123628	5.79997
67425	Eps8l1	Q8R5F8;E9Q4X5	Epidermal growth factor receptor kinase substrate 8-like protein 1	3.82802	26.9981	11.3569	1.80625e-06	0.000127677	5.74946
21858	Timp2	Q6PI17;P25785;B1AQJ3	Metalloproteinase inhibitor 2	7.47232	27.5639	11.3284	1.84336e-06	0.000127794	5.7297
22004	Tpm2	P58774-2	Tropomyosin beta chain	-9.25706	29.4647	-11.2649	1.92938e-06	0.000131112	5.68533
12759	Clu	Q06890;E9PXG5;E9Q8Y5	Clusterin;Clusterin beta chain;Clusterin alpha chain	6.07312	33.8767	11.2402	1.96395e-06	0.000131112	5.66805
69083	Sult1c2	Q9D939	Sulfotransferase 1C2	6.9321	27.8926	11.1295	2.12789e-06	0.000139474	5.58989
20660	Sorl1	O88307	Sortilin-related receptor	4.19168	26.2692	11.0669	2.22721e-06	0.000142576	5.54536
50909	C1ra	Q8CFG9;Q8CG16	Complement C1r-B subcomponent;Complement C1r-B subcomponent heavy chain;Complement C1r-B subcomponent light chain;Complement C1r-A subcomponent;Complement C1r-A subcomponent heavy chain;Complement C1r-A subcomponent light chain	-8.92097	24.6376	-11.0266	2.29387e-06	0.000142576	5.51653
667277	C1rb	Q8CFG9;Q8CG16	Complement C1r-B subcomponent;Complement C1r-B subcomponent heavy chain;Complement C1r-B subcomponent light chain;Complement C1r-A subcomponent;Complement C1r-A subcomponent heavy chain;Complement C1r-A subcomponent light chain	-8.92097	24.6376	-11.0266	2.29387e-06	0.000142576	5.51653
77424	Spinkl	Q8CEK3	Serine protease inhibitor kazal-like protein, minor form;Serine protease inhibitor kazal-like protein, major form	-8.29143	26.4842	-10.9808	2.37231e-06	0.000144301	5.48364
100042514	Sprr2a3	Q9CQK8;Q4KL71	Small proline-rich protein 2A;Small proline-rich protein 2A3	7.86735	28.3551	10.9641	2.40169e-06	0.000144301	5.4716
110959	Nudt19	P11930	Nucleoside diphosphate-linked moiety X motif 19, mitochondrial	2.6123	25.4558	10.9294	2.4639e-06	0.000145612	5.44656
192176	Flna	Q8BTM8;B7FAU9;B7FAV1	Filamin-A	-2.90849	32.801	-10.8635	2.58723e-06	0.000150435	5.39869
11308	Abi1	Q8CBW3;Q8CBW3-4;B7ZCU2;B7ZCU5;B7ZCU4;B7ZCU3;B7ZCU0;J3QNK8;Q8CBW3-5;Q8CBW3-2;Q8CBW3-3	Abl interactor 1	3.8309	25.6068	10.7609	2.79302e-06	0.000152382	5.32356
68942	Chmp2b	Q8BJF9	Charged multivesicular body protein 2b	3.4855	26.4847	10.7414	2.83411e-06	0.000152382	5.30921
12866	Cox7a2	P48771	Cytochrome c oxidase subunit 7A2, mitochondrial	5.56689	27.3086	10.7387	2.83985e-06	0.000152382	5.30722
21354	Tap1	P21958;Q3TBA3	Antigen peptide transporter 1	2.83342	26.2405	10.7309	2.85656e-06	0.000152382	5.30145
16854	Lgals3	P16110;Q8C253	Galectin-3;Galectin	6.77242	28.5866	10.7288	2.86095e-06	0.000152382	5.29994
16913	Psmb8	P28063;G3UZW8	Proteasome subunit beta type-8;Proteasome subunit beta type	4.33549	28.5056	10.7226	2.87434e-06	0.000152382	5.29535
215384	Fcgbp	E9Q9C6;E9Q0B5		6.13321	31.3142	10.6209	3.10364e-06	0.000162154	5.21981
18645	Pfn2	Q9JJV2;Q9JJV2-3;D3YWS3;Q9JJV2-2	Profilin-2;Profilin	3.71765	25.7576	10.5596	3.25153e-06	0.000167454	5.17393
63913	Fam129a	Q3UW53;E9PYV4	Protein Niban	3.29651	26.6543	10.5251	3.33824e-06	0.000168384	5.14797
16420	Itgb6	Q9Z0T9;B1AYG7;B1AYG6	Integrin beta-6;Integrin beta	3.17641	25.1661	10.5154	3.36301e-06	0.000168384	5.14067
232157	Mob1a	Q921Y0;Q921Y0-2	MOB kinase activator 1A	3.60063	24.8128	10.4966	3.4116e-06	0.000168477	5.12651
70110	Ifi35	Q9D8C4	Interferon-induced 35 kDa protein homolog	3.05292	26.7949	10.4585	3.51285e-06	0.000171133	5.09763
12655	Chil3	O35744	Chitinase-like protein 3	6.23058	27.8632	10.3427	3.84114e-06	0.000184631	5.00927
12628	Cfh	P06909;E9Q8I0;D6RGQ0;E9Q8H9;A0A0A6YWP4;A0A0A6YVP8	Complement factor H	4.27397	26.9323	10.2081	4.26617e-06	0.000201685	4.90525
19186	Psme1	P97371;G3UXZ5;G3UXY0;G3X9K9;G3UWN9	Proteasome activator complex subunit 1	2.50787	29.921	10.1823	4.35347e-06	0.000201685	4.88514
666258	Gm12117	V9GXK0		2.50464	27.7076	10.1793	4.36377e-06	0.000201685	4.8828
14964	H2-D1	P01899	H-2 class I histocompatibility antigen, D-B alpha chain	4.25244	27.9984	10.1542	4.45073e-06	0.0002031	4.8632
20405	Sh3gl1	Q62419	Endophilin-A2	2.65677	25.1103	10.1194	4.57451e-06	0.000204672	4.83595
14199	Fhl1	A2AEX8;P97447;A2AEX6;A2AEY1;A2AEY2;A2AEX7;P97447-2	Four and a half LIM domains protein 1	-4.27754	25.8368	-10.1053	4.62586e-06	0.000204672	4.82485
68938	Aspscr1	Q8VBT9;Q8VBT9-2;Q8VBT9-3;A2AC05	Tether containing UBX domain for GLUT4	2.56607	25.6852	10.0972	4.6555e-06	0.000204672	4.8185
20639	Snrpb2	Q9CQI7;A2CES4	U2 small nuclear ribonucleoprotein B	2.36444	25.7548	10.0053	5.00823e-06	0.000208763	4.74583
331063	Gsdmc2	Q2KHK6;Q3TR54	Gasdermin-C2;Gasdermin-C4	5.62916	28.4708	10.0044	5.01193e-06	0.000208763	4.7451
74548	Gsdmc4	Q2KHK6;Q3TR54	Gasdermin-C2;Gasdermin-C4	5.62916	28.4708	10.0044	5.01193e-06	0.000208763	4.7451
14426	Galnt4	O08832	Polypeptide N-acetylgalactosaminyltransferase 4	2.79701	25.3165	9.99559	5.04719e-06	0.000208763	4.73812
72027	Slc39a4	Q78IQ7;Q78IQ7-2	Zinc transporter ZIP4	4.90258	26.5891	9.99296	5.05781e-06	0.000208763	4.73602
77397	9530003J23Rik	Q8BM26		-5.92362	25.2535	-9.98353	5.09603e-06	0.000208763	4.72853
14120	Fbp2	P70695	Fructose-1,6-bisphosphatase isozyme 2	3.5555	26.0639	9.95652	5.20739e-06	0.000210928	4.70699
234366	Gatad2a	Q8CHY6;E9QMN5	Transcriptional repressor p66 alpha	2.83393	26.2965	9.90902	5.40974e-06	0.00021669	4.66898
16398	Itga2	Q62469	Integrin alpha-2	3.96007	26.5393	9.82136	5.8065e-06	0.00022837	4.59833
224794	Enpp4	Q8BTJ4;Q8BTJ4-2	Bis(5-adenosyl)-triphosphatase enpp4	2.50709	25.0026	9.8168	5.82804e-06	0.00022837	4.59463
13346	Des	P31001	Desmin	-7.95459	30.8618	-9.78289	5.99073e-06	0.000231593	4.56712
66569	Gdpd1	Q9CRY7	Glycerophosphodiester phosphodiesterase domain-containing protein 1	3.88761	26.7357	9.77028	6.05249e-06	0.000231593	4.55687
192231	Hexim1	Q8R409	Protein HEXIM1	2.57028	25.3229	9.76008	6.10301e-06	0.000231593	4.54856
23876	Fbln5	Q9WVH9	Fibulin-5	-3.20383	25.2995	-9.70646	6.37621e-06	0.00023944	4.50475
20852	Stat6	P52633	Signal transducer and transcription activator 6	2.16282	24.834	9.66553	6.59384e-06	0.000241499	4.47115
12557	Cdh17	Q9R100;A2AKS7	Cadherin-17	2.98521	25.6625	9.65898	6.62946e-06	0.000241499	4.46576
20588	Smarcc1	P97496;Q3UNN4;P97496-2	SWI/SNF complex subunit SMARCC1	2.99713	25.6666	9.65851	6.63201e-06	0.000241499	4.46537
18641	Pfkl	P12382	ATP-dependent 6-phosphofructokinase, liver type	2.67641	28.9829	9.64425	6.71028e-06	0.000241906	4.45362
11484	Aspa	Q8R3P0;V9GXG0;B0QZP3	Aspartoacylase	4.85421	27.1195	9.61048	6.89966e-06	0.00024627	4.42573
20724	Serpinb5	P70124	Serpin B5	4.4865	28.8751	9.56608	7.15779e-06	0.000252414	4.3889
319565	Syne2	Q6ZWQ0;E9QP46	Nesprin-2	2.79088	25.8183	9.55495	7.22416e-06	0.000252414	4.37964
70495	Atp6ap2	Q9CYN9	Renin receptor	3.7814	25.9552	9.54537	7.28186e-06	0.000252414	4.37166
56429	Dpt	Q9QZZ6	Dermatopontin	-5.71744	26.5609	-9.5191	7.44261e-06	0.00025553	4.34975
19188	Psme2	P97372;G3X9V0;E0CZ90	Proteasome activator complex subunit 2	2.35973	28.6052	9.50713	7.51715e-06	0.000255654	4.33974
20309	Cxcl15	Q9WVL7	C-X-C motif chemokine 15	3.13366	25.1978	9.47804	7.70183e-06	0.000257616	4.31537
22596	Xrcc5	P27641	X-ray repair cross-complementing protein 5	2.44087	25.0805	9.47556	7.71777e-06	0.000257616	4.31329
17219	Mcm6	P97311;Q3ULG5	DNA replication licensing factor MCM6;DNA helicase	3.3253	24.881	9.42672	8.03997e-06	0.000265909	4.27219
105732	Fam83h	Q148V8	Protein FAM83H	2.24325	25.2548	9.40554	8.18423e-06	0.000268219	4.25431
21345	Tagln	P37804	Transgelin	-7.85276	30.6656	-9.33669	8.67354e-06	0.000281695	4.19588
53313	Atp2a3	Q64518;B1ATS5;B1ATS4;E9Q559;Q64518-2;Q64518-3	Sarcoplasmic/endoplasmic reticulum calcium ATPase 3;Calcium-transporting ATPase	4.32975	26.9151	9.28373	9.07189e-06	0.000287379	4.15066
99010	Lpcat4	Q6NVG1	Lysophospholipid acyltransferase LPCAT4	2.17059	25.9607	9.27874	9.11045e-06	0.000287379	4.14639
16763	Lad1	P57016	Ladinin-1	4.72858	27.4775	9.27272	9.15723e-06	0.000287379	4.14123
11475	Acta2	P62737	Actin, aortic smooth muscle	-6.6285	31.7859	-9.27141	9.16743e-06	0.000287379	4.1401
27060	Tcirg1	Q9JHF5	V-type proton ATPase subunit a	2.89655	25.8629	9.22725	9.51913e-06	0.000295188	4.10215
21355	Tap2	P36371	Antigen peptide transporter 2	3.59626	26.296	9.21976	9.5803e-06	0.000295188	4.09569
17160	Man2b2	O54782;F6TMZ3	Epididymis-specific alpha-mannosidase	3.19849	26.2928	9.16941	1.00027e-05	0.00030559	4.05217
110460	Acat2	Q8CAY6;G3XA25;Q80X81;F2Z459	Acetyl-CoA acetyltransferase, cytosolic	3.94098	25.6695	9.12641	1.03797e-05	0.000311823	4.01481
224530	Acat3	Q8CAY6;G3XA25;Q80X81;F2Z459	Acetyl-CoA acetyltransferase, cytosolic	3.94098	25.6695	9.12641	1.03797e-05	0.000311823	4.01481
54135	Lsr	Q99KG5;Q99KG5-2;Q99KG5-3;D3YYU9	Lipolysis-stimulated lipoprotein receptor	3.31332	25.8369	9.1006	1.06135e-05	0.000313813	3.9923
329557	Svs3b	Q8BZH8		-6.23837	25.4926	-9.09989	1.062e-05	0.000313813	3.99169
207304	Hectd1	F8WIE5;Q69ZR2	E3 ubiquitin-protein ligase HECTD1	2.28048	24.6035	9.05596	1.10319e-05	0.000323332	3.95323
14227	Fkbp2	P45878	Peptidyl-prolyl cis-trans isomerase FKBP2	-2.36015	29.0854	-9.00037	1.15785e-05	0.000336616	3.90432
29817	Igfbp7	F8WH23;Q61581;E9Q5D9	Insulin-like growth factor-binding protein 7	3.64126	28.0022	8.96138	1.19797e-05	0.000342648	3.86984
109791	Clps	B2KF29;Q9CQC2	Colipase	3.78491	25.9242	8.94422	1.21611e-05	0.000342648	3.85462
223646	Naprt	Q8CC86	Nicotinate phosphoribosyltransferase	2.65661	26.079	8.93835	1.22239e-05	0.000342648	3.84941
331046	Tgm4	Q8BZH1	Protein-glutamine gamma-glutamyltransferase 4	-12.0445	29.1795	-8.93557	1.22538e-05	0.000342648	3.84693
20944	Svs5	P30933	Seminal vesicle secretory protein 5	-8.35626	30.4409	-8.92986	1.23152e-05	0.000342648	3.84186
100038882	Isg15	Q64339	Ubiquitin-like protein ISG15	3.84142	26.7084	8.92608	1.23562e-05	0.000342648	3.8385
18484	Pam	P97467;E9Q704;F8VQA4	Peptidyl-glycine alpha-amidating monooxygenase;Peptidylglycine alpha-hydroxylating monooxygenase;Peptidyl-alpha-hydroxyglycine alpha-amidating lyase	5.40043	26.6122	8.90541	1.25827e-05	0.000346265	3.82009
66055	Sf3b6	P59708	Splicing factor 3B subunit 6	3.19779	25.5981	8.88101	1.28562e-05	0.000351109	3.79831
13007	Csrp1	P97315	Cysteine and glycine-rich protein 1	-3.57866	30.3021	-8.85637	1.31389e-05	0.000355327	3.77625
75406	Ndufs7	Q9DC70	NADH dehydrogenase [ubiquinone] iron-sulfur protein 7, mitochondrial	2.37754	24.9091	8.85046	1.32077e-05	0.000355327	3.77095
107895	Mgat5	Q8R4G6	Alpha-1,6-mannosylglycoprotein 6-beta-N-acetylglucosaminyltransferase A	3.47283	25.1261	8.82723	1.34822e-05	0.000359201	3.75009
18746	Pkm	P52480	Pyruvate kinase PKM	2.21588	34.0535	8.82148	1.3551e-05	0.000359201	3.74493
78798	Eml4	Q3UMY5;F8WJ93;Q3UMY5-3;Q3UMY5-4;Q3UMY5-2	Echinoderm microtubule-associated protein-like 4	2.30397	27.8026	8.80428	1.37594e-05	0.000362064	3.72944
17920	Myo6	E9Q175;E9PVU0;E9Q3L1;V9GXM4;Q64331	Unconventional myosin-VI	3.30202	29.0418	8.79213	1.39088e-05	0.000363341	3.71848
320473	Heatr5b	Q8C547;Q8C547-2	HEAT repeat-containing protein 5B	2.88807	25.2116	8.74702	1.44792e-05	0.000375521	3.67768
243377	Svs1	Q6WIZ7		-13.5698	27.065	-8.71633	1.48821e-05	0.000383214	3.64979
15275	Hk1	P17710-3	Hexokinase-1	2.52092	29.571	8.68382	1.53224e-05	0.000391752	3.62016
13047	Cux1	P70403;H3BKT0;H3BJN3;H3BLJ7;H3BJ26	Protein CASP	3.02001	25.442	8.66834	1.5537e-05	0.000394443	3.60602
12797	Cnn1	Q08091;Q08091-2	Calponin-1	-8.63868	28.9384	-8.64062	1.59299e-05	0.000401589	3.58062
53878	Svs2	Q8BS30		-11.2253	30.8546	-8.60399	1.64658e-05	0.000412186	3.54696
192897	Itgb4	A2A863-2;A2A863;A2A863-3;A2A864	Integrin beta-4;Integrin beta	3.30616	27.0809	8.59643	1.65789e-05	0.000412186	3.53999
78829	Tsc22d4	Q9EQN3;Q3U1U6	TSC22 domain family protein 4	2.3269	24.7479	8.58274	1.67858e-05	0.000414471	3.52737
74840	Manf	Q80ZP8;Q3TMX5;Q9CXI5;F6USD5;F6T4L3	Mesencephalic astrocyte-derived neurotrophic factor	-3.01851	29.4204	-8.56403	1.70733e-05	0.000418702	3.51008
14030	Ewsr1	Q61545;Q5SUT0;Q5SUS9	RNA-binding protein EWS	3.26109	25.5389	8.55402	1.72294e-05	0.000419675	3.50081
15484	Hsd11b2	P51661	Corticosteroid 11-beta-dehydrogenase isozyme 2	3.65937	26.7899	8.53306	1.75612e-05	0.000424888	3.48138
17155	Man1a	P45700;D3Z799	Mannosyl-oligosaccharide 1,2-alpha-mannosidase IA;alpha-1,2-Mannosidase	-2.14855	27.8472	-8.51172	1.79063e-05	0.000430348	3.46156
20743	Sptbn2	Q68FG2		3.52481	25.5038	8.49735	1.8143e-05	0.000430461	3.44817
28200	Dhrs4	Q99LB2	Dehydrogenase/reductase SDR family member 4	2.67041	27.3821	8.49694	1.81498e-05	0.000430461	3.44779
18816	Serpinf2	Q61247;Q5ND35	Alpha-2-antiplasmin	3.76993	25.6954	8.46971	1.86079e-05	0.000438441	3.42238
19024	Ppfibp2	O35711;G3X957;O35711-2;O35711-4	Liprin-beta-2	3.09098	25.1795	8.41765	1.95197e-05	0.000456502	3.37359
269682	Golga3	P55937;E9QP99;P55937-1	Golgin subfamily A member 3	2.15094	24.7752	8.41079	1.96433e-05	0.000456502	3.36715
12334	Capn2	O08529	Calpain-2 catalytic subunit	1.88967	28.9	8.40468	1.97543e-05	0.000456502	3.3614
22436	Xdh	Q00519	Xanthine dehydrogenase/oxidase;Xanthine dehydrogenase;Xanthine oxidase	3.25818	26.7043	8.36291	2.05318e-05	0.000471448	3.322
107589	Mylk	Q6PDN3;B1B1A8;Q6PDN3-3	Myosin light chain kinase, smooth muscle;Myosin light chain kinase, smooth muscle, deglutamylated form	-5.14243	29.4554	-8.26534	2.24829e-05	0.000512981	3.22925
20941	Svs4	P18419	Seminal vesicle secretory protein 4	-8.03454	31.6332	-8.24515	2.29116e-05	0.000518174	3.20994
320795	Pkn1	P70268;P70268-2;D6RH37	Serine/threonine-protein kinase N1	1.85297	25.2227	8.24113	2.2998e-05	0.000518174	3.20609
29856	Smtn	Q921U8;D3Z3Q3;Q921U8-2;Q921U8-4;Q921U8-3	Smoothelin	-6.79953	26.5817	-8.23193	2.31972e-05	0.000519416	3.19727
19271	Ptprj	Q64455;A2AWF8;A2AWF9;E9Q4S7	Receptor-type tyrosine-protein phosphatase eta;Protein-tyrosine-phosphatase	3.45073	25.4653	8.18027	2.43516e-05	0.000541898	3.14758
66222	Serpinb1a	Q9D154;Z4YK03	Leukocyte elastase inhibitor A	2.45327	30.816	8.17233	2.45348e-05	0.000542625	3.13991
360013	Myo18a	Q9JMH9;Q9JMH9-6;Q9JMH9-4;K3W4L0;B2RRE2;E9QAX2;Q9JMH9-1;E9Q405;Q9JMH9-5;Q9JMH9-7;Q9JMH9-2;E9QA74	Unconventional myosin-XVIIIa	2.49274	26.0874	8.15531	2.49322e-05	0.000548052	3.12346
17254	Slc3a2	P10852;P10852-2	4F2 cell-surface antigen heavy chain	-2.88451	27.8803	-8.12438	2.56725e-05	0.000560905	3.0935
104009	Qsox1	Q8BND5-3;Q8BND5;Q8BND5-2	Sulfhydryl oxidase 1	2.71131	32.1041	8.10897	2.60505e-05	0.000565735	3.07853
20945	Svs6	Q64356	Seminal vesicle secretory protein 6	-8.63529	31.5259	-8.09304	2.64477e-05	0.000566304	3.06302
72333	Palld	Q9ET54-3;Q9ET54-4;Q9ET54-6;Q9ET54;Q9ET54-5;Q9ET54-2;D3Z1J5	Palladin	-3.16461	26.2331	-8.09062	2.65085e-05	0.000566304	3.06067
56872	Pate4	Q09098	Prostate and testis expressed protein 4	-6.65532	26.3543	-8.08906	2.65479e-05	0.000566304	3.05915
98932	Myl9	Q9CQ19	Myosin regulatory light polypeptide 9	-2.12374	30.1385	-8.07681	2.68591e-05	0.00056957	3.04721
269823	Pon3	Q62087	Serum paraoxonase/lactonase 3	2.72136	28.1133	8.05504	2.74223e-05	0.000578113	3.02594
21346	Tagln2	Q9WVA4;A0A0A6YXG6	Transgelin-2	1.76738	31.0141	8.04312	2.7736e-05	0.00058132	3.01428
15170	Ptpn6	P29351;P29351-2	Tyrosine-protein phosphatase non-receptor type 6	2.52366	27.9125	8.03707	2.78969e-05	0.00058132	3.00835
223254	Farp1	F8VPU2	FERM, RhoGEF and pleckstrin domain-containing protein 1	3.13943	26.0192	7.98932	2.92028e-05	0.000605034	2.96143
71999	Fbxo22	Q78JE5;Q3V492	F-box only protein 22	2.77645	25.5562	7.97395	2.96373e-05	0.000610529	2.94627
75547	Akap13	E9Q394;E9Q474		3.61185	25.822	7.96522	2.98872e-05	0.000612179	2.93765
268980	Strn	O55106;F8WH41	Striatin	1.87599	25.2603	7.94245	3.05503e-05	0.000622225	2.91513
22038	Plscr1	Q9JJ00	Phospholipid scramblase 1	3.06934	25.9678	7.92257	3.11424e-05	0.00063072	2.89543
71853	Pdia6	Q922R8	Protein disulfide-isomerase A6	-2.77254	33.3276	-7.91642	3.13281e-05	0.000630937	2.88932
21969	Top1	Q04750	DNA topoisomerase 1	3.15544	25.9869	7.88598	3.22657e-05	0.000646211	2.85903
110078	Pygb	Q8CI94	Glycogen phosphorylase, brain form	2.50509	32.0833	7.86552	3.29131e-05	0.000655534	2.83863
11538	Adnp	Q9Z103;A2BDX0	Activity-dependent neuroprotector homeobox protein	2.24279	24.588	7.8507	3.3391e-05	0.000661398	2.82381
16775	Lama4	P97927	Laminin subunit alpha-4	-3.18475	25.1285	-7.83653	3.38552e-05	0.00066693	2.80962
114584	Clic1	Q9Z1Q5	Chloride intracellular channel protein 1	1.69838	30.6059	7.82366	3.42828e-05	0.000671682	2.79672
56369	Apip	Q9WVQ5	Methylthioribulose-1-phosphate dehydratase	2.12288	26.8496	7.78726	3.55252e-05	0.000686179	2.76012
11430	Acox1	Q9R0H0;Q9R0H0-2;A2A848	Peroxisomal acyl-coenzyme A oxidase 1	2.99645	25.8768	7.78713	3.55296e-05	0.000686179	2.75999
230073	Ddx58	Q6Q899;A2AP29;Q6Q899-2	Probable ATP-dependent RNA helicase DDX58	3.89971	26.8183	7.78529	3.55937e-05	0.000686179	2.75814
17523	Mpo	P11247	Myeloperoxidase;Myeloperoxidase light chain;Myeloperoxidase heavy chain	5.84623	28.5552	7.73206	3.75051e-05	0.000712179	2.70433
17436	Me1	P06801;Q3TQP6	NADP-dependent malic enzyme;Malic enzyme	3.71585	28.7732	7.73131	3.75327e-05	0.000712179	2.70357
226041	Pgm5	Q8BZF8	Phosphoglucomutase-like protein 5	-5.76354	26.3699	-7.72224	3.78695e-05	0.000712179	2.69438
16414	Itgb2	P11835;Q542I8;M0QWA7	Integrin beta-2;Integrin beta	4.71259	26.7415	7.71798	3.80292e-05	0.000712179	2.69005
20021	Polr2c	P97760;Q99M46	DNA-directed RNA polymerase II subunit RPB3	1.99519	24.8292	7.71796	3.80299e-05	0.000712179	2.69003
100169	Phactr4	Q501J7;Q501J7-2;Q501J7-3	Phosphatase and actin regulator 4	2.47986	24.2447	7.71536	3.81278e-05	0.000712179	2.68738
228026	Pdk1	Q8BFP9	[Pyruvate dehydrogenase (acetyl-transferring)] kinase isozyme 1, mitochondrial	2.83662	25.3534	7.68387	3.93329e-05	0.000730903	2.65535
17880	Myh11	E9QPE7;O08638-2	Myosin-11	-7.61517	30.6349	-7.6696	3.98927e-05	0.000737504	2.64079
12340	Capza1	P47753	F-actin-capping protein subunit alpha-1	1.81915	28.8348	7.65232	4.05826e-05	0.000744473	2.62313
13107	Cyp2f2	P33267	Cytochrome P450 2F2	4.93601	29.0006	7.64984	4.06827e-05	0.000744473	2.6206
17904	Myl6	Q60605;Q60605-2	Myosin light polypeptide 6	-2.24845	32.2954	-7.6278	4.15844e-05	0.00075713	2.59802
54120	Gipc2	Q9Z2H7	PDZ domain-containing protein GIPC2	3.63617	25.7636	7.60849	4.23923e-05	0.000765632	2.57819
213491	Szrd1	A2AA85;Q6NXN1;Q6NXN1-2	SUZ domain-containing protein 1	2.33881	25.2125	7.60651	4.24761e-05	0.000765632	2.57615
108857	Ankhd1	E9PUR0;E9Q1M6		2.36526	25.1399	7.58693	4.33147e-05	0.000776863	2.556
18476	Pafah1b3	Q61205;D3Z7E6	Platelet-activating factor acetylhydrolase IB subunit gamma	1.58614	29.159	7.57712	4.37418e-05	0.000780639	2.54589
16819	Lcn2	P11672;A0A0A6YW77	Neutrophil gelatinase-associated lipocalin	6.02683	28.3304	7.55298	4.48123e-05	0.000795805	2.52096
212627	Prpsap2	Q8R574	Phosphoribosyl pyrophosphate synthase-associated protein 2	3.12693	25.7218	7.52941	4.5886e-05	0.000808468	2.49654
94040	Clmn	Q8C5W0;Q8C5W0-4;Q8C5W0-2;Q8C5W0-3	Calmin	3.44228	26.1518	7.5275	4.59739e-05	0.000808468	2.49457
209200	Dtx3l	Q3UIR3;Q3UIR3-2	E3 ubiquitin-protein ligase DTX3L	3.88432	26.5601	7.52112	4.62698e-05	0.000809298	2.48795
51796	Srrm1	Q52KI8;A2A8V9;A2A8V8;E9PUK6;E9QKA4;Q52KI8-2	Serine/arginine repetitive matrix protein 1	2.28701	24.9755	7.51507	4.65526e-05	0.000809298	2.48166
13437	Dnpep	Q9Z2W0;Q3TVK3;Q8BPW9	Aspartyl aminopeptidase	2.08994	30.6655	7.51205	4.66946e-05	0.000809298	2.47852
14571	Gpd2	Q64521;A2AQR0	Glycerol-3-phosphate dehydrogenase, mitochondrial;Glycerol-3-phosphate dehydrogenase	2.37567	29.0098	7.50146	4.71955e-05	0.000814067	2.46751
102122	Fam192a	Q91WE2	Protein FAM192A	1.75232	24.3037	7.48257	4.8104e-05	0.000825785	2.44784
100986	Akap9	Q70FJ1;Q70FJ1-3;Q70FJ1-2;E9QQ10	A-kinase anchor protein 9	1.98623	25.1066	7.46765	4.88351e-05	0.000834363	2.43227
12325	Camk2g	Q923T9;Q923T9-3;Q923T9-2	Calcium/calmodulin-dependent protein kinase type II subunit gamma	-2.133	25.5831	-7.45847	4.9291e-05	0.000836852	2.42268
270328	Gsdmc3	Q8CB12	Gasdermin-C3	3.74017	25.4989	7.45539	4.94451e-05	0.000836852	2.41946
16765	Stmn1	P54227;D3Z1Z8;D3Z5N2	Stathmin	2.59245	27.7224	7.43632	5.04107e-05	0.000849207	2.39949
68038	Chid1	Q922Q9;Q922Q9-2;D3YWG2;G8JL55	Chitinase domain-containing protein 1	-2.69513	27.6524	-7.41903	5.13036e-05	0.00086023	2.38137
11793	Atg5	Q99J83	Autophagy protein 5	2.22339	24.524	7.40411	5.20883e-05	0.000869345	2.36569
64335	Svs3a	F2Z467;F2Z472		-11.1981	28.049	-7.37571	5.3619e-05	0.000890767	2.33577
66307	Isoc1	Q91V64	Isochorismatase domain-containing protein 1	1.9625	27.3796	7.36298	5.43211e-05	0.000893443	2.32233
13043	Cttn	Q60598;Q921L6	Src substrate cortactin	2.26602	30.3082	7.36041	5.44647e-05	0.000893443	2.3196
77559	Agl	F8VPN4;A0A0G2JGI9		3.56115	26.6735	7.35283	5.48887e-05	0.000893443	2.31159
21356	Tapbp	Q9R233;Q3TCU5;Q9R233-2	Tapasin	4.68231	27.3294	7.35121	5.49798e-05	0.000893443	2.30988
16181	Il1rn	P25085-2;P25085;Q3TBV5;A0A0A6YVU4	Interleukin-1 receptor antagonist protein	3.29087	26.372	7.35051	5.50193e-05	0.000893443	2.30913
11544	Adprh	P54923	[Protein ADP-ribosylarginine] hydrolase	1.93927	25.8876	7.33746	5.57595e-05	0.000901042	2.29532
14961	H2-Ab1	P01921	H-2 class II histocompatibility antigen, A-D beta chain	3.31846	25.8238	7.33349	5.59871e-05	0.000901042	2.29111
71472	Usp19	Q3UJD6;E9Q9M5;A0A0A6YWX1;J3KMM1;Q3UJD6-2;A0A0A6YWN9	Ubiquitin carboxyl-terminal hydrolase 19;Ubiquitin carboxyl-terminal hydrolase	2.08691	25.2596	7.31864	5.68474e-05	0.000910821	2.27535
380924	Olfm4	D3YYD0;Q3UZZ4	Olfactomedin-4	3.76801	27.5058	7.3088	5.74253e-05	0.000916009	2.26489
223978	Cpped1	Q8BFS6;Q8BFS6-3;Q8BFS6-4;Q8BFS6-2;D3Z7F7	Serine/threonine-protein phosphatase CPPED1	2.28001	25.4155	7.26395	6.01421e-05	0.00095512	2.21709
66899	Fip1l1	Q9D824;D3Z619;Q9D824-3;Q9D824-2;D3Z3F1;D3Z4V2;Q9D824-4	Pre-mRNA 3-end-processing factor FIP1	2.35056	24.6786	7.2552	6.06884e-05	0.000959569	2.20774
12331	Cap1	P40124	Adenylyl cyclase-associated protein 1	1.55581	30.7268	7.24571	6.1287e-05	0.000961555	2.19759
239611	Muc19	Q6PZE0	Mucin-19	8.07797	29.1465	7.24476	6.13475e-05	0.000961555	2.19657
12834	Col6a2	Q02788;D3Z7D5	Collagen alpha-2(VI) chain	-3.76248	29.6276	-7.23029	6.2274e-05	0.000971101	2.18106
18655	Pgk1	P09411;S4R2M7	Phosphoglycerate kinase 1;Phosphoglycerate kinase	1.85381	33.0894	7.22687	6.24953e-05	0.000971101	2.17739
74838	Naa15	Q80UM3;A0A0A6YW80;G3X8Y3	N-alpha-acetyltransferase 15, NatA auxiliary subunit	2.35609	25.5008	7.22088	6.28849e-05	0.000972962	2.17096
93689	Lmod1	Q8BVA4;F8VPR1	Leiomodin-1	-4.69841	24.7771	-7.20681	6.38102e-05	0.000983058	2.15584
15211	Hexa	P29416	Beta-hexosaminidase subunit alpha	2.79433	27.9747	7.19655	6.44947e-05	0.000989377	2.1448
12764	Cmas	Q99KK2	N-acylneuraminate cytidylyltransferase	3.20241	29.0932	7.18012	6.56075e-05	0.00100218	2.12709
20322	Sord	Q64442	Sorbitol dehydrogenase	-4.1216	28.7988	-7.15247	6.7528e-05	0.0010252	2.09722
236900	Pdk3	Q922H2	[Pyruvate dehydrogenase (acetyl-transferring)] kinase isozyme 3, mitochondrial	2.90894	25.7833	7.15028	6.76832e-05	0.0010252	2.09484
228140	Tnks1bp1	P58871;Z4YJL4	182 kDa tankyrase-1-binding protein	2.52551	28.6818	7.13342	6.88876e-05	0.00103908	2.07658
12972	Cryz	P47199;A0A0A6YXR4;A0A0A6YVS7;V9GXY8;D3YUG9	Quinone oxidoreductase	2.69931	25.7026	7.12597	6.94274e-05	0.00104286	2.06849
13204	Dhx15	O35286;Q497W9;A0A0G2JG10	Pre-mRNA-splicing factor ATP-dependent RNA helicase DHX15	1.94859	28.318	7.11125	7.05071e-05	0.00105114	2.05251
19672	Rcn1	Q05186	Reticulocalbin-1	-3.03181	29.8114	-7.11044	7.05675e-05	0.00105114	2.05162
21881	Tkt	P40142	Transketolase	1.94214	32.3398	7.10451	7.1008e-05	0.00105114	2.04517
105348	Golm1	Q91XA2	Golgi membrane protein 1	4.96824	27.9481	7.10267	7.11451e-05	0.00105114	2.04318
11819	Nr2f2	P43135;D3YYP4;Q32NY6;Q60632;B8JJI9;F7CII1	COUP transcription factor 2;COUP transcription factor 1	2.30728	24.7404	7.08303	7.26302e-05	0.00106436	2.02177
13865	Nr2f1	P43135;D3YYP4;Q32NY6;Q60632;B8JJI9;F7CII1	COUP transcription factor 2;COUP transcription factor 1	2.30728	24.7404	7.08303	7.26302e-05	0.00106436	2.02177
16068	Il18bp	Q9Z0M9	Interleukin-18-binding protein	2.72885	24.4142	7.07812	7.30066e-05	0.00106554	2.01642
17755	Map1b	P14873	Microtubule-associated protein 1B;MAP1B heavy chain;MAP1 light chain LC1	-1.94313	26.1332	-7.07242	7.34465e-05	0.00106764	2.01019
76737	Creld2	Q9CYA0	Cysteine-rich with EGF-like domain protein 2	-3.77167	28.3289	-7.04103	7.59207e-05	0.00109917	1.97585
11746	Anxa4	P97429;D3Z0S1;F7ANV6	Annexin A4;Annexin	1.74649	32.2812	7.03566	7.63531e-05	0.00110101	1.96997
26426	Nubp2	Q9R061	Cytosolic Fe-S cluster assembly factor NUBP2	2.01323	24.6707	7.02502	7.7218e-05	0.00110905	1.95829
14067	F5	O88783	Coagulation factor V;Coagulation factor V heavy chain;Coagulation factor V light chain	2.71526	25.2987	7.00342	7.90069e-05	0.00113024	1.93454
69156	Comtd1	Q8BIG7;H3BJ37	Catechol O-methyltransferase domain-containing protein 1	3.19694	25.9017	6.98914	8.02138e-05	0.00113738	1.91882
328092	Dtd2	Q8BHA3;Q8BHA3-2	Probable D-tyrosyl-tRNA(Tyr) deacylase 2	2.81274	24.5191	6.98692	8.0404e-05	0.00113738	1.91637
16796	Lasp1	Q61792;A2A6H0;A2A6G9;A2A6G7;A2A6G8	LIM and SH3 domain protein 1	2.0335	30.9685	6.98634	8.04529e-05	0.00113738	1.91573
12266	C3	P01027	Complement C3;Complement C3 beta chain;C3-beta-c;Complement C3 alpha chain;C3a anaphylatoxin;Acylation stimulating protein;Complement C3b alpha chain;Complement C3c alpha chain fragment 1;Complement C3dg fragment;Complement C3g fragment;Complement C3d fragment;Complement C3f fragment;Complement C3c alpha chain fragment 2	2.6746	30.4717	6.95402	8.32712e-05	0.00117263	1.88002
20939	Sva	Q3SXH3;E9PX96		-10.1722	28.0157	-6.91984	8.63696e-05	0.00120781	1.84212
12505	Cd44	P15379;P15379-2;Q3U8S1;A2APM5;A2APM3;A2APM4;E9QKM8;Q80X37;A2APM1;A2APM2;P15379-3;P15379-6;P15379-11;P15379-5;P15379-10;P15379-9;P15379-4;P15379-8;P15379-7;P15379-12;P15379-13	CD44 antigen	4.75225	26.6193	6.91908	8.64396e-05	0.00120781	1.84128
67542	Cog6	Q8BRB0;Q8R3I3	Conserved oligomeric Golgi complex subunit 6	1.86964	24.7123	6.90517	8.7738e-05	0.00122122	1.82581
17750	Mt2	P02798	Metallothionein-2	-5.78374	25.0839	-6.87706	9.04279e-05	0.00125382	1.79446
14225	Fkbp1a	P26883;F6X9I3	Peptidyl-prolyl cis-trans isomerase FKBP1A;Peptidyl-prolyl cis-trans isomerase	-2.88578	25.6328	-6.86838	9.12761e-05	0.00125685	1.78477
16852	Lgals1	P16045	Galectin-1	-2.50711	30.2333	-6.86769	9.13437e-05	0.00125685	1.784
71960	Myh14	Q6URW6;K3W4R2;Q6URW6-2;Q6URW6-3	Myosin-14	2.57724	29.8184	6.86307	9.17999e-05	0.00125832	1.77883
16410	Itgav	P43406;A2AKI5	Integrin alpha-V;Integrin alpha-V heavy chain;Integrin alpha-V light chain	2.38852	24.8529	6.85926	9.21768e-05	0.0012587	1.77457
56615	Mgst1	Q91VS7;E9QJW0;D3YU60	Microsomal glutathione S-transferase 1	2.80427	25.5503	6.8462	9.34844e-05	0.00126585	1.75995
12282	Hyou1	Q9JKR6	Hypoxia up-regulated protein 1	-2.12125	31.9306	-6.84394	9.37125e-05	0.00126585	1.75742
52665	Echdc1	Q9D9V3;Q9D9V3-2;E0CXS3	Ethylmalonyl-CoA decarboxylase	2.33683	25.6332	6.84174	9.39361e-05	0.00126585	1.75494
233802	Thumpd1	Q99J36	THUMP domain-containing protein 1	1.86351	25.1486	6.84007	9.4105e-05	0.00126585	1.75308
76974	Urah	Q9CRB3;A0A0A0MQC3	5-hydroxyisourate hydrolase	3.14033	26.6929	6.83107	9.50252e-05	0.00127348	1.74297
15458	Hpx	Q91X72	Hemopexin	2.24598	29.6363	6.82626	9.55198e-05	0.00127537	1.73758
270110	Irf2bp2	E9Q1P8	Interferon regulatory factor 2-binding protein 2	2.02786	25.0708	6.81475	9.67171e-05	0.00128659	1.72464
21838	Thy1	P01831	Thy-1 membrane glycoprotein	-2.75643	26.9261	-6.80578	9.76616e-05	0.00129438	1.71455
21786	Tff3	Q62395	Trefoil factor 3	4.39475	27.1424	6.79731	9.85624e-05	0.00130153	1.70501
403088	Tcaf3	Q6QR59	TRPM8 channel-associated factor 3	-8.63745	27.2092	-6.79253	9.90751e-05	0.00130256	1.69962
19268	Ptprf	A2A8L5;F6Y3V0	Receptor-type tyrosine-protein phosphatase F	2.59147	25.9735	6.78985	9.93634e-05	0.00130256	1.6966
317677	C1s2	Q8CFG8;W4VSN5	Complement C1s-B subcomponent;Complement C1s-B subcomponent heavy chain;Complement C1s-B subcomponent light chain	-5.08993	25.2424	-6.72925	0.000106143	0.00138639	1.62802
232748	Tcaf2	Q921K8	TRPM8 channel-associated factor 2	-3.33971	28.0365	-6.71217	0.000108144	0.00140743	1.60861
13860	Eps8	Q08509;Q3UGL1;D3Z5I5	Epidermal growth factor receptor kinase substrate 8	2.55646	25.8544	6.70754	0.000108694	0.0014095	1.60333
12833	Col6a1	Q04857	Collagen alpha-1(VI) chain	-3.48227	29.4883	-6.68073	0.000111937	0.00144635	1.57277
19360	Rad50	P70388;Q5SV02;P70388-2	DNA repair protein RAD50	2.12947	25.1482	6.67482	0.000112666	0.00145057	1.56602
53319	Nxf1	Q99JX7;V9GXW3;V9GXF3	Nuclear RNA export factor 1	2.25985	24.791	6.67139	0.000113091	0.00145086	1.5621
17756	Map2	P20357;Q3TLQ0;Q80X35;Q80ZL4;G3UZJ2;G3UWW1;G3UZV6	Microtubule-associated protein 2;Microtubule-associated protein	2.01418	24.7602	6.64013	0.000117052	0.0014938	1.5263
76025	Cant1	Q8VCF1;Q8VCF1-3;Q8VCF1-2	Soluble calcium-activated nucleotidase 1	4.00691	25.9683	6.63382	0.000117869	0.0014938	1.51906
26422	Nbea	Q9EPN1;Q9EPN1-4;Q9EPN1-3	Neurobeachin	3.11496	25.5003	6.63271	0.000118014	0.0014938	1.51778
110135	Fgb	Q8K0E8	Fibrinogen beta chain;Fibrinopeptide B;Fibrinogen beta chain	2.45452	28.1304	6.63209	0.000118095	0.0014938	1.51706
52793	Fam3b	Q9D309	Protein FAM3B	4.50318	26.6761	6.61445	0.000120419	0.00151068	1.49679
234199	Fgl1	Q71KU9	Fibrinogen-like protein 1	-5.42086	24.933	-6.61306	0.000120605	0.00151068	1.49519
57752	Tacc2	E9Q8T1		4.00481	26.1505	6.61244	0.000120687	0.00151068	1.49448
54426	Hgfac	Q9R098	Hepatocyte growth factor activator;Hepatocyte growth factor activator short chain;Hepatocyte growth factor activator long chain	3.26058	25.8656	6.60334	0.000121909	0.00151689	1.484
12934	Dpysl2	O08553	Dihydropyrimidinase-related protein 2	-1.99131	28.7452	-6.60249	0.000122024	0.00151689	1.48302
227541	Camk1d	Q8BW96-2;Q8BW96;Q8BW96-3	Calcium/calmodulin-dependent protein kinase type 1D	3.25907	25.1628	6.58587	0.000124293	0.00153413	1.46385
15930	Ido1	P28776;D3YXV1	Indoleamine 2,3-dioxygenase 1	3.11984	25.3676	6.58551	0.000124343	0.00153413	1.46343
67898	Pef1	Q8BFY6	Peflin	3.48081	26.0933	6.58301	0.000124688	0.00153413	1.46055
18295	Ogn	Q62000	Mimecan	-4.60586	26.3815	-6.56586	0.000127086	0.00155831	1.44072
16425	Itih2	Q61703;G3X977;Q3UEG7	Inter-alpha-trypsin inhibitor heavy chain H2	2.85494	25.1721	6.54928	0.000129452	0.00158	1.42152
227620	Uap1l1	Q3TW96;Q3TW96-2	UDP-N-acetylhexosamine pyrophosphorylase-like protein 1	1.78457	28.5705	6.54735	0.000129731	0.00158	1.41928
11502	Adam9	Q61072;E9Q638	Disintegrin and metalloproteinase domain-containing protein 9	2.64609	24.2057	6.5362	0.000131353	0.00159437	1.40635
20163	Rsu1	Q9D031;Q01730;A2AUR7	Ras suppressor protein 1	-1.75196	27.1391	-6.52178	0.000133485	0.00161481	1.38959
56016	Hebp2	Q9WU63	Heme-binding protein 2	2.47387	25.4707	6.51222	0.000134918	0.00162669	1.37847
230815	Man1c1	Q6NXK9	alpha-1,2-Mannosidase	2.53513	27.2566	6.46936	0.000141558	0.00170105	1.32845
110208	Pgd	Q9DCD0	6-phosphogluconate dehydrogenase, decarboxylating	1.85859	30.5541	6.45481	0.000143891	0.00172143	1.31142
16644	Kng1	O08677-2	Kininogen-1;Kininogen-1 heavy chain;Bradykinin;Kininogen-1 light chain	2.04789	29.1609	6.44751	0.000145078	0.00172143	1.30286
12835	Col6a3	E9PWQ3;D3YWD1		-3.8024	30.8595	-6.44527	0.000145444	0.00172143	1.30024
228359	Arhgap1	Q5FWK3;A2AH25	Rho GTPase-activating protein 1	1.48603	29.1032	6.4442	0.000145621	0.00172143	1.29897
11818	Apoh	Q01339;I7HJR3	Beta-2-glycoprotein 1	3.48678	25.9589	6.44408	0.000145641	0.00172143	1.29883
226090	Ermp1	Q3UVK0	Endoplasmic reticulum metallopeptidase 1	5.43019	28.4216	6.43366	0.00014736	0.00172839	1.2866
192170	Eif4a3	Q91VC3;E9PV04;A2AFK7	Eukaryotic initiation factor 4A-III;Eukaryotic initiation factor 4A-III, N-terminally processed	1.62002	28.1658	6.42938	0.000148073	0.00172839	1.28158
668137	Gm8994	Q91VC3;E9PV04;A2AFK7	Eukaryotic initiation factor 4A-III;Eukaryotic initiation factor 4A-III, N-terminally processed	1.62002	28.1658	6.42938	0.000148073	0.00172839	1.28158
18648	Pgam1	Q9DBJ1	Phosphoglycerate mutase 1	1.59869	31.0216	6.42894	0.000148147	0.00172839	1.28105
228961	Npepl1	Q6NSR8;F6T2H5	Probable aminopeptidase NPEPL1	1.72031	24.7149	6.40649	0.000151952	0.00176706	1.25463
71609	Tradd	Q3U0V2	Tumor necrosis factor receptor type 1-associated DEATH domain protein	2.21564	25.2115	6.40303	0.000152548	0.00176828	1.25056
223255	Stk24	Q99KH8	Serine/threonine-protein kinase 24;Serine/threonine-protein kinase 24 35 kDa subunit;Serine/threonine-protein kinase 24 12 kDa subunit	1.75186	26.515	6.39255	0.000154369	0.00178138	1.23819
11450	Adipoq	Q60994;E9PWU4	Adiponectin	-3.82209	24.9966	-6.39085	0.000154666	0.00178138	1.23619
14265	Fmr1	P35922;E9QAT0;D3Z6U8;E9QNF5;Q6AXB7;P35922-9;P35922-8;P35922-3;P35922-7;P35922-2;E9QAS9;E9QAS8;P35922-11;P35922-10;P35922-5;P35922-4;P35922-12;P35922-6	Fragile X mental retardation protein 1 homolog	1.88962	25.2573	6.3878	0.000155202	0.00178185	1.23259
13430	Dnm2	P39054;G3X9G4;F8WIV5;P39054-2	Dynamin-2	1.77017	29.6137	6.35548	0.000161002	0.00184257	1.19435
20340	Glg1	Q61543;F8WHM5	Golgi apparatus protein 1	2.22421	30.1286	6.35123	0.000161782	0.00184565	1.18931
22139	Ttr	P07309	Transthyretin	2.34984	29.6183	6.31793	0.000168041	0.001911	1.14974
12796	Camp	P51437	Cathelin-related antimicrobial peptide	4.13164	27.0988	6.31228	0.000169128	0.00191732	1.14302
12359	Cat	P24270	Catalase	1.75641	28.37	6.29073	0.000173348	0.00195899	1.11733
20411	Sorbs1	E9QNA7;Q62417-2;Q62417-7		-4.07341	26.9157	-6.28011	0.000175471	0.00197417	1.10463
192292	Nrbp1	Q99J45;D3YUV1	Nuclear receptor-binding protein	1.89295	25.5036	6.27778	0.00017594	0.00197417	1.10185
13052	Cxadr	P97792;P97792-2	Coxsackievirus and adenovirus receptor homolog	1.84159	25.2298	6.27546	0.00017641	0.00197417	1.09907
14061	F2	P19221;H7BX99	Prothrombin;Activation peptide fragment 1;Activation peptide fragment 2;Thrombin light chain;Thrombin heavy chain;Prothrombin	2.40763	25.7572	6.26886	0.00017775	0.00197417	1.09118
16664	Krt14	Q61781	Keratin, type I cytoskeletal 14	2.72567	25.9749	6.26804	0.000177918	0.00197417	1.09019
66120	Fkbp11	Q9D1M7	Peptidyl-prolyl cis-trans isomerase FKBP11	-4.59072	25.6055	-6.26775	0.000177976	0.00197417	1.08985
11972	Atp6v0d1	P51863	V-type proton ATPase subunit d 1	1.48557	27.3631	6.23633	0.000184526	0.00204054	1.05215
104112	Acly	Q91V92;Q3V117;Q3TS02	ATP-citrate synthase	1.43088	29.3207	6.22966	0.000185948	0.00204094	1.04415
14473	Gc	P21614	Vitamin D-binding protein	2.40717	28.8601	6.22953	0.000185978	0.00204094	1.04398
68879	Prpf6	Q91YR7;Q91YR7-2	Pre-mRNA-processing factor 6	2.51545	25.4153	6.22821	0.000186261	0.00204094	1.04239
19049	Ppp1r1b	Q60829;Q60829-2	Protein phosphatase 1 regulatory subunit 1B	4.68151	29.5125	6.20502	0.000191314	0.00208997	1.01447
11928	Atp1a1	Q8VDN2	Sodium/potassium-transporting ATPase subunit alpha-1	2.17385	32.8037	6.18019	0.000196891	0.00214439	0.98449
18815	Plg	P20918	Plasminogen;Plasmin heavy chain A;Activation peptide;Angiostatin;Plasmin heavy chain A, short form;Plasmin light chain B	4.02764	27.5231	6.17501	0.000198078	0.00215081	0.97822
15388	Hnrnpl	G5E924;Q8R081;G3UY38	Heterogeneous nuclear ribonucleoprotein L	1.39091	30.58	6.17219	0.000198727	0.00215138	0.974804
330192	Vps37b	Q8R0J7	Vacuolar protein sorting-associated protein 37B	1.79801	24.701	6.16924	0.000199408	0.0021523	0.971233
69787	Anxa13	Q99JG3;F6ZSM3	Annexin A13;Annexin	3.05184	29.4226	6.16622	0.000200108	0.0021534	0.967579
53610	Nono	Q99K48;Q99K48-2	Non-POU domain-containing octamer-binding protein	1.63726	28.7793	6.16041	0.000201463	0.00215732	0.960535
621603	Aldh3b2	E9Q3E1	Aldehyde dehydrogenase	3.07225	26.6621	6.15732	0.000202187	0.00215732	0.956792
12870	Cp	G3X9T8;G3X8Q5		3.71701	28.6385	6.15698	0.000202267	0.00215732	0.956378
242721	Klhdc7a	A2APT9	Kelch domain-containing protein 7A	1.86681	25.1246	6.15303	0.000203197	0.00216084	0.951592
21987	Tpd52l1	O54818	Tumor protein D53	-1.94463	26.1072	-6.14349	0.000205464	0.00217852	0.940015
20684	Sp100	O35892;D6RIJ4;E9Q4Y0;Q3U5P2;E9QA05;Q8C405;O35892-2	Nuclear autoantigen Sp-100	2.14398	24.3124	6.13437	0.000207657	0.00219162	0.928931
12304	Pdia4	P08003	Protein disulfide-isomerase A4	-2.39529	32.9357	-6.13219	0.000208186	0.00219162	0.926276
319455	Pld5	Q3UNN8;D3YZ01;D6RCJ9	Inactive phospholipase D5	-7.90601	26.4541	-6.1308	0.000208523	0.00219162	0.924589
15369	Hmox2	O70252;D3YX62	Heme oxygenase 2	2.74345	25.0597	6.1136	0.000212748	0.00222461	0.90365
11867	Arpc1b	Q9WV32;Q91Z25	Actin-related protein 2/3 complex subunit 1B	1.68711	29.9267	6.11301	0.000212896	0.00222461	0.902928
18073	Nid1	P10493	Nidogen-1	-2.38556	28.338	-6.08493	0.000220002	0.00229222	0.868654
14544	Gda	Q9R111;D3YU09	Guanine deaminase	2.12353	27.0198	6.08103	0.000221008	0.00229607	0.863888
16800	Arhgef2	Q60875;H3BJU7;H3BJX8;H3BJ45;H3BJ40;H3BKH9;Q60875-5;Q60875-4;Q60875-2;Q60875-3	Rho guanine nucleotide exchange factor 2	2.41542	25.4553	6.0756	0.00022242	0.00230409	0.857241
19155	Npepps	Q11011;E9Q039;F6QYF8;E9Q6F4	Puromycin-sensitive aminopeptidase	1.41146	29.3838	6.0701	0.000223858	0.00231234	0.850513
77134	Hnrnpa0	Q9CX86	Heterogeneous nuclear ribonucleoprotein A0	1.54057	29.1518	6.0452	0.000230502	0.00236744	0.819974
67145	Tomm34	Q9CYG7;Q9CYG7-2	Mitochondrial import receptor subunit TOM34	1.64098	27.7885	6.04315	0.000231059	0.00236744	0.817453
15007	H2-Q10	P01898	H-2 class I histocompatibility antigen, Q10 alpha chain	3.34028	25.0168	6.04277	0.000231162	0.00236744	0.816987
11744	Anxa11	P97384;D3Z7U0	Annexin A11;Annexin	2.03234	30.1001	6.03903	0.000232183	0.00237116	0.812387
17969	Ncf1	Q09014;S4R293;F8WH69	Neutrophil cytosol factor 1	2.16672	25.5192	6.03634	0.000232918	0.00237195	0.809087
27973	Vkorc1	Q9CRC0	Vitamin K epoxide reductase complex subunit 1	2.81424	24.6451	6.02785	0.000235258	0.00238346	0.798649
15944	Irgm1	Q60766-2;Q60766;Q5NCB5	Immunity-related GTPase family M protein 1	3.49947	26.3791	6.02712	0.000235461	0.00238346	0.797748
11603	Agrn	M0QWP1;Z4YK85;A2ASQ1;A2ASQ1-3;A2ASQ1-2	Agrin;Agrin N-terminal 110 kDa subunit;Agrin C-terminal 110 kDa subunit;Agrin C-terminal 90 kDa fragment;Agrin C-terminal 22 kDa fragment	2.2571	27.1841	6.02507	0.000236032	0.00238346	0.795216
12554	Cdh13	Q9WTR5	Cadherin-13	-4.90625	25.8588	-6.0145	0.000238992	0.00240049	0.782202
11857	Arhgdib	Q61599	Rho GDP-dissociation inhibitor 2	3.4142	27.37	6.01429	0.00023905	0.00240049	0.781947
54192	Pbsn	O08976;B1AVU3	Probasin	-6.01392	28.895	-6.00908	0.000240525	0.00240859	0.775524
56421	Pfkp	Q9WUA3;Q8C605;Q9WUA3-2	ATP-dependent 6-phosphofructokinase, platelet type;ATP-dependent 6-phosphofructokinase	1.5555	26.8311	5.99762	0.000243804	0.00242622	0.761384
11754	Aoc3	O70423;O70423-2;A2A4I8	Membrane primary amine oxidase	-2.41736	24.3171	-5.99707	0.000243964	0.00242622	0.760696
22349	Vil1	Q62468	Villin-1	3.21083	26.7035	5.99589	0.000244304	0.00242622	0.759243
235973	A630095E13Rik	Q3UN54;V9GXC5	Secreted seminal-vesicle Ly-6 protein 1	-6.9134	25.8482	-5.99348	0.000245002	0.00242646	0.756264
18984	Por	P37040;Q05DV1	NADPH--cytochrome P450 reductase	2.25081	29.5529	5.97793	0.000249554	0.00246477	0.737034
20218	Khdrbs1	Q60749	KH domain-containing, RNA-binding, signal transduction-associated protein 1	1.54145	29.1275	5.96544	0.000253277	0.00249471	0.721565
333654	Ppp1r13l	Q5I1X5	RelA-associated inhibitor	2.1645	25.7132	5.95192	0.000257375	0.00252593	0.704798
26366	Ceacam10	Q61400	Carcinoembryonic antigen-related cell adhesion molecule 10	-9.49221	28.6008	-5.94818	0.000258521	0.00252593	0.700158
12409	Cbr2	P08074;F6YNX9	Carbonyl reductase [NADPH] 2	4.92051	32.6513	5.94809	0.000258549	0.00252593	0.700044
107932	Chd4	Q6PDQ2;E9QAS5;E9QAS4	Chromodomain-helicase-DNA-binding protein 4	3.13523	26.2673	5.94367	0.00025991	0.00253237	0.694559
227753	Gsn	P13020-2;P13020	Gelsolin	1.53202	32.9873	5.93814	0.000261628	0.00254223	0.687677
71911	Bdh1	Q80XN0;D3Z2Y8	D-beta-hydroxybutyrate dehydrogenase, mitochondrial	2.27346	24.7526	5.93342	0.0002631	0.00254967	0.681814
22224	Usp10	P52479;P52479-2	Ubiquitin carboxyl-terminal hydrolase 10	1.75886	25.3394	5.9108	0.000270292	0.00261234	0.653637
12400	Cbfb	Q08024;Q08024-4;Q08024-3	Core-binding factor subunit beta	2.37902	25.0261	5.9037	0.000272594	0.00262754	0.644777
231507	Plac8	Q9JI48	Placenta-specific gene 8 protein	-3.68422	27.1263	-5.90084	0.000273528	0.00262952	0.641203
83997	Slmap	Q3URD3-4;Q3URD3-3;Q3URD3;F6UV57;F6YCM8;F8WIH0;D3Z7V3;H7BX64;Q3URD3-5;Q3URD3-2;D3YV81	Sarcolemmal membrane-associated protein	-3.52413	26.2271	-5.89686	0.000274831	0.00263502	0.636236
53318	Pdlim3	O70209	PDZ and LIM domain protein 3	-4.84565	26.3543	-5.89331	0.000275999	0.00263919	0.631806
12332	Capg	Q99LB4;P24452;D3YTL5	Macrophage-capping protein	1.77687	30.1244	5.88622	0.000278351	0.00265368	0.622939
26432	Plod2	Q9R0B9;E9Q718	Procollagen-lysine,2-oxoglutarate 5-dioxygenase 2	4.74015	25.3977	5.88432	0.000278986	0.00265368	0.620558
225896	Ubxn1	Q922Y1	UBX domain-containing protein 1	1.35909	29.089	5.87172	0.000283228	0.00268694	0.604788
66166	S100a14	Q9D2Q8	Protein S100-A14	3.44998	27.0444	5.84467	0.000292575	0.00276833	0.570853
433256	Acsl5	Q8JZR0	Long-chain-fatty-acid--CoA ligase 5	1.74095	24.6548	5.83372	0.000296455	0.0027977	0.557083
171504	Apobr	Q8VBT6	Apolipoprotein B receptor	3.57589	28.128	5.83051	0.000297603	0.00280008	0.553045
27967	Cherp	Q8CGZ0;G5E8I8	Calcium homeostasis endoplasmic reticulum protein	2.28742	24.8862	5.82709	0.00029883	0.00280008	0.548744
12018	Bak1	O08734;Q91WX5;F7CUQ1	Bcl-2 homologous antagonist/killer	2.19122	24.7243	5.82652	0.000299038	0.00280008	0.548017
72373	Psca	Q9D7U0;P57096	Prostate stem cell antigen	4.89388	26.8262	5.81401	0.000303581	0.00283526	0.532255
234779	Plcg2	Q8CIH5	1-phosphatidylinositol 4,5-bisphosphate phosphodiesterase gamma-2	2.45472	25.7187	5.80069	0.0003085	0.00287375	0.515454
547253	Parp14	Q2EMV9	Poly [ADP-ribose] polymerase 14	2.2499	25.457	5.79704	0.000309865	0.00287903	0.510838
20397	Sgpl1	Q8R0X7;D6REF7	Sphingosine-1-phosphate lyase 1	3.41004	25.6522	5.76913	0.00032051	0.00297028	0.475527
17113	M6pr	P24668	Cation-dependent mannose-6-phosphate receptor	1.4428	27.8328	5.76319	0.000322829	0.00297286	0.467991
26357	Abcg2	Q7TMS5;S4R2E1	ATP-binding cassette sub-family G member 2	-3.59862	21.8416	-5.76228	0.000323185	0.00297286	0.466838
240505	Cdc42bpg	Q80UW5	Serine/threonine-protein kinase MRCK gamma	3.03847	26.2701	5.76208	0.000323263	0.00297286	0.466587
64656	Mrps23	Q8VE22;F7ARZ1;Q3TI14;A7M7Q8;Q5SXC9	28S ribosomal protein S23, mitochondrial	1.57776	24.8452	5.75338	0.000326697	0.0029968	0.455538
54683	Prdx5	P99029-2;P99029;H3BJQ7;G3UZJ4	Peroxiredoxin-5, mitochondrial	1.63338	31.1802	5.73608	0.000333637	0.00305269	0.433561
20714	Serpina3k	P07759	Serine protease inhibitor A3K	2.23931	30.226	5.73202	0.000335291	0.00306006	0.42839
17931	Ppp1r12a	Q9DBR7;Q9DBR7-2	Protein phosphatase 1 regulatory subunit 12A	-1.41394	28.3504	-5.72636	0.000337608	0.00307342	0.421189
18738	Pitpna	P53810;J3QQ30;J3QPW1	Phosphatidylinositol transfer protein alpha isoform	1.54871	27.5156	5.72156	0.00033959	0.00307504	0.415068
71586	Ifih1	Q8R5F7;Q8R5F7-2	Interferon-induced helicase C domain-containing protein 1	2.19015	25.0677	5.7214	0.000339657	0.00307504	0.41486
22027	Hsp90b1	P08113;F7C312	Endoplasmin	-2.0809	33.8559	-5.71974	0.000340345	0.00307504	0.412746
14456	Gas6	Q61592	Growth arrest-specific protein 6	3.57355	25.5511	5.70912	0.000344778	0.00310732	0.399212
50995	Uba2	Q9Z1F9	SUMO-activating enzyme subunit 2	1.3165	28.0851	5.69337	0.000351476	0.00315978	0.379093
109552	Sri	Q6P069;Q6P069-2	Sorcin	1.53523	29.7878	5.67472	0.00035959	0.00322261	0.355224
239273	Abcc4	E9Q467;E9Q236		2.52643	25.9535	5.67322	0.000360253	0.00322261	0.3533
606496	Gsk3a	Q2NL51;D3Z7E5	Glycogen synthase kinase-3 alpha	1.83046	24.8291	5.66417	0.000364268	0.00325046	0.341706
11931	Atp1b1	P14094;A0A0A6YX05	Sodium/potassium-transporting ATPase subunit beta-1	1.97161	29.8684	5.65076	0.000370316	0.00329627	0.324486
50493	Txnrd1	Q9JMH6;Q9JMH6-2	Thioredoxin reductase 1, cytoplasmic	1.55386	28.442	5.64838	0.000371397	0.00329664	0.321436
59125	Nek7	Q9ES74	Serine/threonine-protein kinase Nek7	2.04365	25.205	5.64666	0.000372187	0.00329664	0.319215
50875	Tmod3	Q9JHJ0	Tropomodulin-3	1.3864	28.5245	5.63134	0.000379261	0.00335107	0.299521
14828	Hspa5	P20029	78 kDa glucose-regulated protein	-2.40419	34.8904	-5.62895	0.00038038	0.00335274	0.29644
67771	Arpc5	Q9CPW4;Q3UA72	Actin-related protein 2/3 complex subunit 5	1.45726	30.747	5.61364	0.000387623	0.00340824	0.27671
433702	Ncbp1	Q3UYV9	Nuclear cap-binding protein subunit 1	1.7245	24.3244	5.60014	0.000394135	0.00343618	0.259282
386612	Thoc6	Q5U4D9;D3Z132;D3Z131;F6S2T7	THO complex subunit 6 homolog	2.16337	24.7848	5.59996	0.000394226	0.00343618	0.259042
20833	Ssrp1	Q08943;A2AW05;Q08943-2	FACT complex subunit SSRP1	1.55811	25.1544	5.59895	0.000394716	0.00343618	0.257741
14027	Evpl	Q9D952	Envoplakin	2.0795	25.2636	5.59812	0.000395119	0.00343618	0.256673
216344	Rab21	P35282	Ras-related protein Rab-21	2.40031	25.7794	5.59721	0.000395565	0.00343618	0.255494
20723	Serpinb9	O08797		2.48269	26.5182	5.59111	0.000398558	0.00345385	0.247608
100037258	Dnajc3	Q91YW3	DnaJ homolog subfamily C member 3	-2.20698	30.0416	-5.58108	0.000403534	0.00348327	0.234631
26415	Mapk13	Q9Z1B7	Mitogen-activated protein kinase 13	1.48897	24.5892	5.58038	0.000403885	0.00348327	0.23372
68089	Arpc4	P59999	Actin-related protein 2/3 complex subunit 4	1.65526	29.9839	5.57803	0.000405059	0.00348505	0.230685
13806	Eno1	P17182;Q6PHC1	Alpha-enolase	1.67691	33.1807	5.57301	0.000407585	0.00349844	0.224181
286940	Flnb	Q80X90	Filamin-B	2.85476	31.6979	5.5704	0.000408908	0.00350124	0.220791
80285	Parp9	Q8CAS9;Q8CAS9-2;Q8CAS9-3;H7BWY5	Poly [ADP-ribose] polymerase 9	3.22802	26.7981	5.56853	0.000409854	0.00350124	0.218372
21991	Tpi1	P17751;H7BXC3	Triosephosphate isomerase	1.39412	33.1716	5.55602	0.000416262	0.00353396	0.202143
19701	Ren1	P06281;P00796	Renin-1;Renin-2;Renin-2 heavy chain;Renin-2 light chain	-7.65346	26.2448	-5.55532	0.000416625	0.00353396	0.20123
19702	Ren2	P06281;P00796	Renin-1;Renin-2;Renin-2 heavy chain;Renin-2 light chain	-7.65346	26.2448	-5.55532	0.000416625	0.00353396	0.20123
19646	Rbbp4	Q60972	Histone-binding protein RBBP4	1.23282	26.9284	5.55295	0.000417853	0.00353606	0.198152
71521	Pds5a	Q6A026;E9QPI5	Sister chromatid cohesion protein PDS5 homolog A	4.25484	26.7017	5.54937	0.000419714	0.00354348	0.193504
16783	Lamp1	P11438	Lysosome-associated membrane glycoprotein 1	2.87756	26.2983	5.53354	0.000428052	0.00360544	0.172923
20768	Sephs2	P97364	Selenide, water dikinase 2	1.49028	25.0161	5.53094	0.000429444	0.00360873	0.169527
218865	Chdh	Q8BJ64	Choline dehydrogenase, mitochondrial	3.56961	28.4709	5.5237	0.000433328	0.00362828	0.160106
74117	Actr3	Q99JY9	Actin-related protein 3	1.39548	30.0905	5.521	0.000434789	0.00362828	0.156584
66399	Tsfm	Q9CZR8	Elongation factor Ts, mitochondrial	1.20813	24.7729	5.52001	0.000435328	0.00362828	0.15529
14319	Fth1	P09528	Ferritin heavy chain;Ferritin heavy chain, N-terminally processed	-1.73961	29.0393	-5.51914	0.000435796	0.00362828	0.154165
17228	Cma1	P21844;A4QPC5	Chymase	-2.96632	25.6936	-5.51298	0.000439156	0.00364783	0.146129
27375	Tjp3	Q921G9;Q9QXY1	Tight junction protein ZO-3	2.85935	26.2173	5.50843	0.000441655	0.0036568	0.140193
12819	Col15a1	A2AJY2;O35206;A2AJY7;A2AJY5	Collagen alpha-1(XV) chain;Restin	-2.67237	25.2511	-5.50733	0.000442265	0.0036568	0.138747
28114	Nsun2	Q1HFZ0;H3BKN0;Q1HFZ0-2	tRNA (cytosine(34)-C(5))-methyltransferase	1.72891	25.2338	5.49401	0.000449683	0.00370324	0.121345
68891	Cd177	Q8R2S8	CD177 antigen	4.24114	26.8694	5.49356	0.000449936	0.00370324	0.120756
67439	Xab2	Q9DCD2	Pre-mRNA-splicing factor SYF1	1.7843	24.829	5.48664	0.000453842	0.00372688	0.111712
14381	G6pdx	Q00612;A3KG36	Glucose-6-phosphate 1-dehydrogenase X;Glucose-6-phosphate 1-dehydrogenase	1.50647	30.6814	5.48214	0.000456407	0.00373894	0.105815
18602	Padi4	Q9Z183	Protein-arginine deiminase type-4	2.90364	25.9302	5.47908	0.000458154	0.00373894	0.101817
69550	Bst2	Q8R2Q8	Bone marrow stromal antigen 2	2.9757	25.2107	5.47862	0.000458422	0.00373894	0.101206
19172	Psmb4	P99026	Proteasome subunit beta type-4	1.40778	29.1858	5.4605	0.000468944	0.00380053	0.0774611
68794	Flnc	Q8VHX6;D3YW87;D3Z576;Q8VHX6-2	Filamin-C	-5.33704	27.5885	-5.45981	0.00046935	0.00380053	0.0765542
14860	Gsta4	P24472	Glutathione S-transferase A4	3.11906	30.2181	5.45893	0.00046987	0.00380053	0.0753958
16402	Itga5	P11688	Integrin alpha-5;Integrin alpha-5 heavy chain;Integrin alpha-5 light chain	-2.91478	24.8354	-5.45795	0.000470448	0.00380053	0.074109
331487	Uprt	B1AVZ0	Uracil phosphoribosyltransferase homolog	1.51723	24.0894	5.45533	0.000471996	0.00380053	0.0706732
16952	Anxa1	P10107	Annexin A1	3.70384	32.718	5.45482	0.000472298	0.00380053	0.0700024
14776	Gpx2	Q9JHC0	Glutathione peroxidase 2	3.12943	26.6033	5.4424	0.000479723	0.00385167	0.0536805
53312	Nub1	P54729;A0A0G2JGQ4	NEDD8 ultimate buster 1	1.86213	25.3408	5.43621	0.000483469	0.00387313	0.0455408
110382	C8b	Q8BH35;Q8BH35-2	Complement component C8 beta chain	1.73575	24.3193	5.43099	0.000486656	0.00389001	0.0386651
12317	Calr	P14211	Calreticulin	-1.75797	33.6263	-5.42593	0.000489766	0.00390621	0.0320005
27402	Pdhx	Q8BKZ9	Pyruvate dehydrogenase protein X component, mitochondrial	1.58409	25.5413	5.41819	0.000494565	0.00393565	0.0217961
102866	Pls3	Q99K51;B1AX58	Plastin-3	1.99069	28.8024	5.41488	0.000496629	0.00393565	0.0174381
218138	Gmds	Q8K0C9	GDP-mannose 4,6 dehydratase	2.64476	30.8064	5.41472	0.000496733	0.00393565	0.0172196
68693	Hnrnpul2	Q00PI9	Heterogeneous nuclear ribonucleoprotein U-like protein 2	1.24259	29.448	5.41018	0.000499582	0.00394325	0.011235
23795	Agr2	O88312	Anterior gradient protein 2 homolog	-1.89283	32.3011	-5.40971	0.00049988	0.00394325	0.0106102
66155	Ufc1	Q9CR09;M0QWS4	Ubiquitin-fold modifier-conjugating enzyme 1	-1.38463	27.3448	-5.40301	0.000504119	0.00396801	0.00177414
228607	Mavs	Q8VCF0	Mitochondrial antiviral-signaling protein	1.23862	26.9664	5.38736	0.000514187	0.00403844	-0.0189205
11639	Ak4	Q9WUR9;A2ARF6	Adenylate kinase 4, mitochondrial	2.54561	24.8644	5.3834	0.000516768	0.00404989	-0.024161
17159	Man2b1	O09159	Lysosomal alpha-mannosidase	1.90576	28.6749	5.37293	0.000523658	0.00409499	-0.038022
110695	Aldh7a1	Q9DBF1-2;Q9DBF1;G3UYR8	Alpha-aminoadipic semialdehyde dehydrogenase	-2.30205	27.9689	-5.36939	0.000526017	0.00410453	-0.0427248
70974	Pgm2l1	Q8CAA7	Glucose 1,6-bisphosphate synthase	-3.53321	26.1398	-5.35851	0.000533321	0.00414656	-0.0571573
22388	Wdr1	O88342	WD repeat-containing protein 1	1.56697	31.4871	5.35794	0.000533704	0.00414656	-0.0579085
76055	Mgea5	Q9EQQ9;Q9EQQ9-3	Protein O-GlcNAcase	1.92528	25.0835	5.34918	0.00053967	0.00418389	-0.0695414
56215	Acin1	Q9JIX8-4;Q9JIX8;F6RJ39;Q52KR6;B8JJ92;B8JJ91;Q9JIX8-3;Q9JIX8-2	Apoptotic chromatin condensation inducer in the nucleus	2.19607	27.6623	5.33797	0.000547408	0.00423478	-0.084442
14583	Gfpt1	P47856;P47856-2	Glutamine--fructose-6-phosphate aminotransferase [isomerizing] 1	2.11196	30.0449	5.33417	0.000550063	0.00424412	-0.0895049
14248	Flii	Q9JJ28	Protein flightless-1 homolog	4.21904	27.0835	5.33244	0.000551273	0.00424412	-0.091804
19035	Ppib	P24369	Peptidyl-prolyl cis-trans isomerase B	-1.45235	30.648	-5.32962	0.000553256	0.00424412	-0.0955631
58202	Nelfb	Q8C4Y3	Negative elongation factor B	1.54724	24.863	5.32952	0.000553325	0.00424412	-0.0956926
72654	Ccdc12	Q8R344;A0A0G2JF16	Coiled-coil domain-containing protein 12	2.52349	24.3811	5.32783	0.000554519	0.00424425	-0.0979487
12630	Cfi	Q61129;A0A0G2JF07	Complement factor I;Complement factor I heavy chain;Complement factor I light chain	2.19468	25.3107	5.32407	0.000557176	0.00425555	-0.10295
331401	Thoc2	B1AZI6	THO complex subunit 2	1.78281	24.8599	5.31657	0.000562528	0.00428734	-0.112956
30930	Vps26a	P40336;P40336-2	Vacuolar protein sorting-associated protein 26A	2.74364	26.6094	5.31442	0.000564071	0.00429003	-0.115823
140570	Plxnb2	B2RXS4	Plexin-B2	2	28.0887	5.30935	0.000567725	0.00430354	-0.122581
12721	Coro1a	O89053;G3UYK8	Coronin-1A;Coronin	2.59341	29.1952	5.30785	0.000568817	0.00430354	-0.124591
217882	Cep170b	Q80U49	Centrosomal protein of 170 kDa protein B	2.06187	24.9089	5.307	0.000569428	0.00430354	-0.125715
671535	Parp10	Q8CIE4		1.3719	24.4178	5.29941	0.000574972	0.00433635	-0.135857
77006	Ddrgk1	Q80WW9	DDRGK domain-containing protein 1	-1.85574	27.8222	-5.28732	0.000583923	0.00438636	-0.152024
18546	Pcp4	P63054;D3YXH0	Purkinje cell protein 4	-7.08535	26.2356	-5.28532	0.000585417	0.00438636	-0.154697
72058	Igsf5	P63054;D3YXH0	Purkinje cell protein 4	-7.08535	26.2356	-5.28532	0.000585417	0.00438636	-0.154697
70361	Lman1	Q9D0F3	Protein ERGIC-53	-2.0009	29.3008	-5.28391	0.000586471	0.00438636	-0.15658
55980	Impa1	Q924B0;O55023;Q80ZJ2	Inositol monophosphatase 1	1.22356	29.0741	5.28141	0.000588348	0.0043913	-0.159926
21843	Tial1	P70318;Q921W2;D6RGU1	Nucleolysin TIAR	1.92719	24.7854	5.27746	0.000591334	0.00440317	-0.165224
17319	Mif	P34884	Macrophage migration inhibitory factor	1.81754	31.0362	5.27607	0.000592382	0.00440317	-0.167077
27029	Sgsh	Q9EQ08		2.01774	25.4523	5.2687	0.000598	0.00443578	-0.176956
65945	Clstn1	Q9EPL2;Q9EPL2-2	Calsyntenin-1;Soluble Alc-alpha;CTF1-alpha	2.01814	25.3195	5.26586	0.000600177	0.00444279	-0.180759
223809	Smgc	Q6JHY2;F6VRN1;Q6JHY2-5;Q6JHY2-2;Q6JHY2-3;D3Z0U8;F6XMP1	Submandibular gland protein C	3.03593	24.1921	5.26281	0.000602535	0.0044511	-0.184862
11820	App	P12023;P12023-3;P12023-2	Amyloid beta A4 protein;N-APP;Soluble APP-alpha;Soluble APP-beta;C99;Beta-amyloid protein 42;Beta-amyloid protein 40;C83;P3(42);P3(40);C80;Gamma-secretase C-terminal fragment 59;Gamma-secretase C-terminal fragment 57;Gamma-secretase C-terminal fragment 50;C31	3.09161	25.8632	5.25903	0.000605455	0.00446353	-0.189923
22185	U2af2	P26369;Q3KQM4	Splicing factor U2AF 65 kDa subunit	1.58147	27.548	5.25243	0.000610603	0.0044923	-0.198785
16440	Itpr3	P70227	Inositol 1,4,5-trisphosphate receptor type 3	2.87116	27.1459	5.24951	0.000612899	0.0045	-0.202712
66425	Pcp4l1	Q6W8Q3	Purkinje cell protein 4-like protein 1	-3.66133	24.6088	-5.24711	0.000614791	0.00450472	-0.205938
66646	Rpe	Q8VEE0;B2KGF0	Ribulose-phosphate 3-epimerase	1.75719	26.9956	5.23806	0.000621977	0.00454813	-0.2181
67880	Dcxr	Q91X52;A2AC16	L-xylulose reductase	1.56809	29.9552	5.23623	0.000623446	0.00454964	-0.220571
20195	S100a11	P50543	Protein S100-A11	4.62943	30.058	5.23123	0.000627463	0.00456971	-0.227292
21804	Tgfb1i1	Q62219;E9PYQ1;E9Q1D5;Q62219-7;Q62219-9;Q62219-5;Q62219-4;Q62219-2;Q62219-3;Q62219-10	Transforming growth factor beta-1-induced transcript 1 protein	-1.96647	24.3993	-5.22703	0.000630865	0.00458522	-0.232952
22320	Vamp8	O70404	Vesicle-associated membrane protein 8	1.55862	27.5946	5.21819	0.000638087	0.00462358	-0.244865
68631	Cryl1	Q99KP3	Lambda-crystallin homolog	1.59368	29.2748	5.21743	0.000638709	0.00462358	-0.245884
15959	Ifit3	Q64345;E9PV48	Interferon-induced protein with tetratricopeptide repeats 3	4.36069	27.1933	5.21512	0.000640615	0.00462809	-0.249003
64685	Nmi	O35309	N-myc-interactor	2.35287	27.0225	5.19707	0.000655701	0.00472761	-0.273365
67834	Idh3a	Q9D6R2;Q9D6R2-2	Isocitrate dehydrogenase [NAD] subunit alpha, mitochondrial	1.24188	28.9449	5.18537	0.000665687	0.00477448	-0.289184
18750	Prkca	P20444;Q4VA93	Protein kinase C alpha type;Protein kinase C	3.44691	24.8391	5.18191	0.000668677	0.00477448	-0.293876
76263	Gstk1	Q9DCM2	Glutathione S-transferase kappa 1	2.3317	25.4401	5.1819	0.000668682	0.00477448	-0.293883
16971	Lrp1	Q91ZX7	Prolow-density lipoprotein receptor-related protein 1;Low-density lipoprotein receptor-related protein 1 85 kDa subunit;Low-density lipoprotein receptor-related protein 1 515 kDa subunit;Low-density lipoprotein receptor-related protein 1 intracellular domain	-2.27219	25.5722	-5.18148	0.000669046	0.00477448	-0.294453
16858	Lgals7	Q9CRB1;D3Z141;O54974	Galectin;Galectin-7	2.33172	29.0054	5.18023	0.000670129	0.00477448	-0.296145
58203	Zbp1	Q9QY24;A2APF7;Q9QY24-2	Z-DNA-binding protein 1	2.04549	25.5585	5.1797	0.000670588	0.00477448	-0.296862
50762	Fbxo6	Q9QZN4;Z4YN00;A2A7G9;A2A7H1	F-box only protein 6	2.09262	25.584	5.1775	0.000672501	0.00477448	-0.299844
26417	Mapk3	Q63844;D3Z3G6	Mitogen-activated protein kinase 3;Mitogen-activated protein kinase	1.25164	29.1835	5.17716	0.000672798	0.00477448	-0.300306
24116	Nelfa	Q8BG30	Negative elongation factor A	1.38102	24.6468	5.17359	0.000675908	0.00478713	-0.305133
108101	Fermt3	Q8K1B8	Fermitin family homolog 3	1.91371	25.5872	5.16217	0.00068598	0.00484216	-0.320613
20700	Serpina1a	P07758;A0A0A0MQA3	Alpha-1-antitrypsin 1-1	1.95519	31.3364	5.16174	0.000686364	0.00484216	-0.321199
219158	Ccar2	Q8VDP4	Cell cycle and apoptosis regulator protein 2	2.22728	27.433	5.1579	0.000689789	0.00485682	-0.32641
229211	Acad9	Q8JZN5	Acyl-CoA dehydrogenase family member 9, mitochondrial	2.10733	24.9374	5.15071	0.000696256	0.00489113	-0.336175
216963	Git1	Q68FF6;Q5F258	ARF GTPase-activating protein GIT1	1.84177	25.9751	5.14947	0.000697376	0.00489113	-0.337857
20720	Serpine2	Q07235;A0A087WQ70	Glia-derived nexin	-4.4268	26.8782	-5.14524	0.000701214	0.00490189	-0.343602
20409	Ostf1	Q62422	Osteoclast-stimulating factor 1	1.40479	26.7907	5.14478	0.00070163	0.00490189	-0.344223
109711	Actn1	Q7TPR4	Alpha-actinin-1	-1.29733	30.6256	-5.1425	0.000703714	0.00490694	-0.347327
80838	Hist1h1a	P43275	Histone H1.1	3.06951	26.6028	5.13944	0.000706516	0.00491697	-0.351486
68117	Apool	Q78IK4;B1AV14	MICOS complex subunit Mic27	2.00551	25.2315	5.13613	0.000709559	0.00492863	-0.355985
67530	Uqcrb	Q9D855;Q9CQB4	Cytochrome b-c1 complex subunit 7	1.17314	27.5992	5.12946	0.000715745	0.00496204	-0.36507
65246	Xpo7	Q9EPK7;E9PUW7;Q9EPK7-2	Exportin-7	2.8882	25.4743	5.12529	0.000719639	0.00497946	-0.370748
72590	Ppme1	Q8BVQ5	Protein phosphatase methylesterase 1	2.18619	25.2402	5.11787	0.000726617	0.00501768	-0.380848
105245	Txndc5	Q91W90;E9PXX7	Thioredoxin domain-containing protein 5	-1.3414	29.562	-5.11647	0.000727946	0.00501768	-0.38276
19354	Rac2	Q05144	Ras-related C3 botulinum toxin substrate 2	4.14601	25.7576	5.10114	0.000742637	0.00510917	-0.403672
66813	Bcl2l14	Q9CPT0	Apoptosis facilitator Bcl-2-like protein 14	1.31478	28.3649	5.08852	0.000754978	0.00518419	-0.420922
16912	Psmb9	P28076	Proteasome subunit beta type-9	3.22803	27.857	5.07679	0.000766643	0.00525428	-0.436968
20499	Slc12a7	Q9WVL3;Q9WVL3-2	Solute carrier family 12 member 7	3.17226	25.8516	5.07019	0.000773292	0.00528978	-0.446005
19703	Renbp	P82343;D6RHA2;P82343-2	N-acylglucosamine 2-epimerase	3.19041	25.8481	5.06868	0.00077483	0.00529027	-0.448085
74153	Uba7	Q9DBK7		3.37072	26.4407	5.06647	0.000777075	0.00529557	-0.451113
66713	Actr2	P61161	Actin-related protein 2	1.4235	28.9133	5.06204	0.000781599	0.00531635	-0.457188
12039	Bckdha	P50136;Q3U3J1	2-oxoisovalerate dehydrogenase subunit alpha, mitochondrial	-1.74552	26.0112	-5.05193	0.000792023	0.0053771	-0.471053
11636	Ak1	Q9R0Y5;Q9R0Y5-2	Adenylate kinase isoenzyme 1	-3.14542	27.0995	-5.04974	0.000794302	0.00538198	-0.47406
71514	Sfpq	Q8VIJ6	Splicing factor, proline- and glutamine-rich	1.24965	30.9678	5.04837	0.000795726	0.00538198	-0.475936
107702	Rnh1	Q91VI7	Ribonuclease inhibitor	1.09169	31.2466	5.04484	0.000799429	0.00539689	-0.480794
52036	Ppp6r3	Q922D4;G5E8R4;Q922D4-2;Q922D4-3	Serine/threonine-protein phosphatase 6 regulatory subunit 3	1.25242	25.2644	5.03842	0.0008062	0.00543243	-0.48962
22019	Tpp2	Q64514;Q64514-2;A0A087WRC0	Tripeptidyl-peptidase 2	1.50527	27.908	5.03333	0.000811606	0.00545865	-0.496614
100039150	Mup15	P11588;A9R9W0;A2CEL1;A2CEL0;L7MUC7	Major urinary protein 1	-5.61999	27.4637	-5.02855	0.000816727	0.00546252	-0.503197
100041658	Mup7	P11588;A9R9W0;A2CEL1;A2CEL0;L7MUC7	Major urinary protein 1	-5.61999	27.4637	-5.02855	0.000816727	0.00546252	-0.503197
17840	Mup1	P11588;A9R9W0;A2CEL1;A2CEL0;L7MUC7	Major urinary protein 1	-5.61999	27.4637	-5.02855	0.000816727	0.00546252	-0.503197
67490	Ufl1	Q8CCJ3;Q8CCJ3-1	E3 UFM1-protein ligase 1	-1.39121	28.0784	-5.02305	0.000822656	0.00549199	-0.510767
26394	Lypla2	Q9WTL7	Acyl-protein thioesterase 2	3.38676	26.489	5.0191	0.000826941	0.00551039	-0.516204
13169	Dbnl	Q62418;Q62418-3;Q62418-2	Drebrin-like protein	1.72785	29.0205	5.00373	0.00084386	0.00560864	-0.537399
56460	Pkp3	Q9QY23;Q9QY23-2	Plakophilin-3	2.37372	26.6686	5.00289	0.000844796	0.00560864	-0.538559
13649	Egfr	Q01279;Q9WVF5	Epidermal growth factor receptor	3.68613	26.7636	5.00048	0.000847478	0.0056161	-0.541876
13884	Ces1c	P23953	Carboxylesterase 1C	3.66236	26.6725	4.99372	0.000855082	0.00565609	-0.551223
170758	Rac3	P63001;Q3TLP8;P60764;A2AC13	Ras-related C3 botulinum toxin substrate 1;Ras-related C3 botulinum toxin substrate 3	1.19036	29.1197	4.98276	0.000867541	0.00571752	-0.566361
19353	Rac1	P63001;Q3TLP8;P60764;A2AC13	Ras-related C3 botulinum toxin substrate 1;Ras-related C3 botulinum toxin substrate 3	1.19036	29.1197	4.98276	0.000867541	0.00571752	-0.566361
81898	Sf3b1	Q99NB9;G5E866	Splicing factor 3B subunit 1	2.70702	27.5903	4.97895	0.00087193	0.00573596	-0.571642
11977	Atp7a	Q64430;A2AG68	Copper-transporting ATPase 1	2.09469	25.2242	4.97155	0.000880498	0.00578178	-0.581874
105853	Mal2	Q8BI08	Protein MAL2	3.27854	26.0747	4.96824	0.000884371	0.00579245	-0.586468
11747	Anxa5	P48036	Annexin A5	1.28982	31.8392	4.96715	0.00088565	0.00579245	-0.587979
67397	Erp29	P57759	Endoplasmic reticulum resident protein 29	-1.93589	29.0286	-4.96589	0.000887125	0.00579245	-0.589721
18453	P4hb	P09103	Protein disulfide-isomerase	-1.47875	34.3056	-4.96468	0.00088855	0.00579245	-0.5914
75456	Prps1l1	Q8C5R8		2.262	25.3893	4.96235	0.000891297	0.00579987	-0.59463
27984	Efhd2	Q8C845;Q9D8Y0	EF-hand domain-containing protein D2	1.32538	29.7822	4.95958	0.000894568	0.00581066	-0.598463
12237	Bub3	Q9WVA3	Mitotic checkpoint protein BUB3	1.30544	27.6433	4.95269	0.000902776	0.00585343	-0.608021
69574	Cmbl	Q8R1G2	Carboxymethylenebutenolidase homolog	1.89559	26.2281	4.94652	0.000910194	0.00589093	-0.616583
67815	Sec14l2	Q99J08	SEC14-like protein 2	1.66194	26.9249	4.94183	0.000915886	0.00591715	-0.623107
320632	Snrnp200	Q6P4T2	U5 small nuclear ribonucleoprotein 200 kDa helicase	2.89505	27.799	4.93709	0.00092167	0.00594387	-0.629694
14208	Ppm1g	Q61074	Protein phosphatase 1G	1.06211	26.9653	4.92888	0.000931779	0.00599607	-0.641108
76299	Erp44	Q9D1Q6	Endoplasmic reticulum resident protein 44	-1.34536	31.4011	-4.92707	0.00093402	0.00599607	-0.643622
17068	Ly6d	P35459	Lymphocyte antigen 6D	2.55913	25.1426	4.92549	0.000935983	0.00599607	-0.645819
19072	Prep	Q9QUR6	Prolyl endopeptidase	1.19119	28.4537	4.92449	0.000937225	0.00599607	-0.647206
12715	Ckm	P07310	Creatine kinase M-type	-6.927	26.2572	-4.92381	0.000938082	0.00599607	-0.648162
13171	Dbt	P53395	Lipoamide acyltransferase component of branched-chain alpha-keto acid dehydrogenase complex, mitochondrial	-1.95609	31.2983	-4.92203	0.000940303	0.00599963	-0.650637
100039116	Mup14	A2CEK7		-5.49113	25.2322	-4.92036	0.000942395	0.00600235	-0.652961
75751	Ipo4	Q8VI75;Q5U4C5	Importin-4	-1.30313	23.852	-4.91422	0.000950129	0.00603124	-0.661513
67959	Puf60	Q3UEB3;Q3UEB3-3;Q3UEB3-2	Poly(U)-binding-splicing factor PUF60	1.28787	26.9478	4.91307	0.000951584	0.00603124	-0.663114
66975	Trappc13	Q3TIR1;J3QNW4;Q3TIR1-3;Q3TIR1-2	Trafficking protein particle complex subunit 13	1.79414	24.7246	4.91278	0.000951949	0.00603124	-0.663516
381605	Tbc1d2	B1AVH7	TBC1 domain family member 2A	1.41981	24.9773	4.90858	0.000957296	0.00605448	-0.669376
16009	Igfbp3	P47878	Insulin-like growth factor-binding protein 3	2.35532	23.8875	4.89706	0.000972113	0.00613742	-0.685447
11737	Anp32a	O35381;D3Z7M9;D3YYE1;F6UFG6	Acidic leucine-rich nuclear phosphoprotein 32 family member A	1.17052	30.77	4.89046	0.000980706	0.00618085	-0.694654
16803	Lbp	Q61805;A2AC65	Lipopolysaccharide-binding protein	1.74499	25.9956	4.88742	0.0009847	0.0061885	-0.698907
16691	Krt8	P11679	Keratin, type II cytoskeletal 8	1.31382	34.9281	4.88692	0.000985353	0.0061885	-0.6996
67041	Oxct1	Q9D0K2;Q3UJQ9	Succinyl-CoA:3-ketoacid coenzyme A transferase 1, mitochondrial;Succinyl-CoA:3-ketoacid-coenzyme A transferase	1.74863	28.4016	4.88098	0.000993212	0.00622701	-0.707911
386649	Nsfl1c	Q9CZ44;Q9CZ44-3;Q9CZ44-2;A2AT02	NSFL1 cofactor p47	1.30571	29.9419	4.87662	0.000999019	0.00625254	-0.714011
18405	Orm1	Q60590	Alpha-1-acid glycoprotein 1	2.55364	25.6813	4.874	0.00100252	0.00626355	-0.717666
12842	Col1a1	P11087;P11087-2	Collagen alpha-1(I) chain	-2.71139	31.2219	-4.866	0.00101331	0.00632002	-0.728868
109006	Ciapin1	Q8WTY4;E0CYY1	Anamorsin	1.84896	25.1996	4.85572	0.00102735	0.00638675	-0.743268
13040	Ctss	F6WR04;O70370	Cathepsin S	2.39788	25.2423	4.85519	0.00102809	0.00638675	-0.744017
11846	Arg1	Q61176	Arginase-1	4.59527	28.1489	4.85429	0.00102932	0.00638675	-0.745272
19383	Raly	Q64012-2;Q64012;A2AU61;A2AU62;A2AU60	RNA-binding protein Raly	1.49754	28.2886	4.84884	0.00103688	0.00642257	-0.752921
227720	Nup214	Q80U93	Nuclear pore complex protein Nup214	1.11871	25.1067	4.84322	0.00104472	0.00646006	-0.760806
76014	Zc3h18	Q0P678;H3BIW0;G3X8T2	Zinc finger CCCH domain-containing protein 18	2.10661	24.3951	4.83471	0.00105672	0.00652308	-0.772754
74246	Gale	Q8R059	UDP-glucose 4-epimerase	1.95084	27.8738	4.8323	0.00106016	0.0065331	-0.776149
14718	Got1	P05201	Aspartate aminotransferase, cytoplasmic	-1.63088	28.213	-4.82158	0.00107554	0.0066129	-0.791217
98845	Eps8l2	Q99K30	Epidermal growth factor receptor kinase substrate 8-like protein 2	2.94032	27.0406	4.82073	0.00107678	0.0066129	-0.79242
13034	Ctse	D3Z6T3;P70269	Cathepsin E	4.90027	26.922	4.81368	0.00108704	0.00666458	-0.802343
19230	Twf1	Q91YR1	Twinfilin-1	1.19888	29.0329	4.81067	0.00109145	0.00668028	-0.806582
229731	Slc25a24	Q8BMD8	Calcium-binding mitochondrial carrier protein SCaMC-1	3.8358	27.0353	4.80709	0.00109673	0.00670119	-0.811625
20701	Serpina1b	P22599	Alpha-1-antitrypsin 1-2	4.17756	27.3191	4.79635	0.00111271	0.00676599	-0.826759
19139	Prps1	Q9D7G0;G3UXL2	Ribose-phosphate pyrophosphokinase 1	1.32115	27.2924	4.79548	0.00111402	0.00676599	-0.827987
328099	Prps1l3	Q9D7G0;G3UXL2	Ribose-phosphate pyrophosphokinase 1	1.32115	27.2924	4.79548	0.00111402	0.00676599	-0.827987
69178	Snx5	Q9D8U8	Sorting nexin-5	1.0176	26.97	4.79494	0.00111484	0.00676599	-0.828758
50880	Scly	Q9JLI6	Selenocysteine lyase	1.19317	26.7676	4.78516	0.00112965	0.00684435	-0.842562
19181	Psmc2	P46471;Q8BVQ9	26S protease regulatory subunit 7	1.1228	29.5549	4.77985	0.00113778	0.00687406	-0.850062
20971	Sdc4	O35988	Syndecan-4	2.00911	24.8272	4.77746	0.00114146	0.00687406	-0.853441
67860	S100a16	D3Z2Y6;Q9D708		1.67257	25.2947	4.7765	0.00114295	0.00687406	-0.854803
68183	Bcas2	Q9D287;D6RGA5	Pre-mRNA-splicing factor SPF27	2.04924	25.4325	4.77638	0.00114313	0.00687406	-0.854971
29810	Bag3	Q9JLV1	BAG family molecular chaperone regulator 3	-1.17642	27.8005	-4.77576	0.00114409	0.00687406	-0.855844
171212	Galnt10	Q6P9S7	Polypeptide N-acetylgalactosaminyltransferase 10	1.98333	24.3911	4.76765	0.0011567	0.00693827	-0.86731
13179	Dcn	P28654	Decorin	-4.54388	27.7661	-4.76562	0.00115988	0.00693967	-0.870184
20911	Stxbp2	Q64324;F8WGM5	Syntaxin-binding protein 2	1.42257	26.9887	4.76505	0.00116078	0.00693967	-0.870996
218121	Mboat1	Q8BH98;Q5T1H3	Lysophospholipid acyltransferase 1	2.531	24.8372	4.76274	0.00116442	0.00694912	-0.874269
12345	Capzb	P47757-2;A2AMW0;P47757-4;F7CAZ6;A0A0A0MQI9;F6YHZ8	F-actin-capping protein subunit beta	1.05825	30.0912	4.76062	0.00116777	0.00694912	-0.87727
22143	Tuba1b	P05213	Tubulin alpha-1B chain	1.92572	25.8732	4.76038	0.00116815	0.00694912	-0.877609
21917	Tmpo	Q61029;Q61029-4;Q61033-2	Lamina-associated polypeptide 2, isoforms beta/delta/epsilon/gamma;Lamina-associated polypeptide 2, isoforms alpha/zeta	1.46728	28.7951	4.75585	0.00117533	0.00698035	-0.884024
12488	Cd2ap	Q9JLQ0	CD2-associated protein	1.69551	28.4397	4.7429	0.00119614	0.00709225	-0.902377
223722	Mcat	Q8R3F5	Malonyl-CoA-acyl carrier protein transacylase, mitochondrial	1.46908	24.4645	4.73995	0.00120094	0.007109	-0.906561
229542	Gatad2b	Q8VHR5;A1L3S7;Q8VHR5-2	Transcriptional repressor p66-beta	1.87777	24.6589	4.73615	0.00120716	0.00713409	-0.911962
22763	Zfr	O88532	Zinc finger RNA-binding protein	1.3453	24.6562	4.73364	0.00121127	0.00714666	-0.915516
72042	Cotl1	Q9CQI6	Coactosin-like protein	1.96162	28.9576	4.72849	0.00121978	0.00718511	-0.922837
15530	Hspg2	E9PZ16;B1B0C7		-1.5942	30.2874	-4.72245	0.00122982	0.00722411	-0.931414
29875	Iqgap1	Q9JKF1	Ras GTPase-activating-like protein IQGAP1	1.86959	30.3978	4.72051	0.00123308	0.00722411	-0.934183
14936	Gys1	Q9Z1E4;D3Z0Q6	Glycogen [starch] synthase, muscle	1.72403	24.8981	4.719	0.00123561	0.00722411	-0.936325
12260	C1qb	P14106	Complement C1q subcomponent subunit B	2.23981	25.0314	4.71864	0.00123622	0.00722411	-0.936842
68738	Acss1	Q99NB1	Acetyl-coenzyme A synthetase 2-like, mitochondrial	1.93041	28.0073	4.71726	0.00123854	0.00722411	-0.938805
11518	Add1	Q9QYC0;Q9QYC0-2;F8WHZ9;F8WGR0;E9Q1K3	Alpha-adducin	1.36962	28.2974	4.7166	0.00123966	0.00722411	-0.939743
17836	Mug1	P28665	Murinoglobulin-1	2.20873	29.3044	4.71614	0.00124042	0.00722411	-0.94039
54126	Arhgef7	D3Z0V2;Q9ES28-8;Q9ES28;Q9ES28-3;Q9ES28-2;Q9ES28-4;Q9ES28-7;Q9ES28-6;Q9ES28-5	Rho guanine nucleotide exchange factor 7	2.06351	24.911	4.7072	0.00125561	0.00730078	-0.953116
66588	Cmpk1	Q9DBP5	UMP-CMP kinase	1.45869	30.6241	4.69931	0.00126918	0.00736776	-0.96435
11669	Aldh2	P47738;A0A0G2JEU1	Aldehyde dehydrogenase, mitochondrial	-1.3258	31.0105	-4.69636	0.0012743	0.00738559	-0.968559
18703	Pigr	O70570	Polymeric immunoglobulin receptor;Secretory component	6.43045	32.8611	4.69278	0.00128053	0.00740983	-0.973666
56212	Rhog	P84096	Rho-related GTP-binding protein RhoG	1.9369	27.0489	4.68481	0.00129453	0.0074788	-0.985029
12389	Cav1	P49817;H3BKG0;H3BLK5	Caveolin-1	-3.72764	25.2747	-4.68312	0.00129752	0.0074841	-0.987443
23844	Clca1	Q9D7Z6	Calcium-activated chloride channel regulator 1	3.66779	27.7346	4.67354	0.00131462	0.00757061	-1.00113
14679	Gnai3	Q9DC51	Guanine nucleotide-binding protein G(k) subunit alpha	2.18281	25.5764	4.67117	0.00131887	0.00758299	-1.00451
19132	Prph	P15331;G5E846;P15331-3;G3X981;P15331-2	Peripherin	-4.30242	24.9248	-4.65514	0.00134813	0.00773887	-1.02745
241062	Pgap1	Q3UUQ7	GPI inositol-deacylase	2.00351	24.996	4.6533	0.00135152	0.00774597	-1.03007
24058	Sigirr	Q9JLZ8;Q9JLZ8-2	Single Ig IL-1-related receptor	1.86065	24.7807	4.64668	0.00136384	0.00780418	-1.03955
56356	Gltp	Q9JL62;D3Z1H8;D3Z1H9	Glycolipid transfer protein	2.2008	24.8738	4.64433	0.00136824	0.00781697	-1.04292
66075	Chchd3	Q9CRB9;Q9D9P1;D3Z0L4	MICOS complex subunit Mic19	1.12571	29.0947	4.64135	0.00137385	0.00783494	-1.0472
100763	Ube3c	Q80U95	Ubiquitin-protein ligase E3C	2.10115	25.0517	4.63924	0.00137782	0.00783494	-1.05021
66395	Ahnak	E9Q616		1.40857	31.4425	4.6392	0.00137791	0.00783494	-1.05028
22323	Vasp	P70460	Vasodilator-stimulated phosphoprotein	1.51939	28.0507	4.62477	0.00140546	0.00792575	-1.07098
22099	Tsn	Q62348	Translin	1.64441	26.4226	4.62358	0.00140777	0.00792575	-1.07269
18415	Hspa4l	P48722;P48722-2;E0CY23	Heat shock 70 kDa protein 4L	1.75894	25.4705	4.62337	0.00140817	0.00792575	-1.07299
100042427	Gm3839	P16858;A0A0A0MQF6;S4R257;S4R1W1;D3YYI5	Glyceraldehyde-3-phosphate dehydrogenase	1.28773	33.2598	4.62326	0.00140839	0.00792575	-1.07315
14433	Gapdh	P16858;A0A0A0MQF6;S4R257;S4R1W1;D3YYI5	Glyceraldehyde-3-phosphate dehydrogenase	1.28773	33.2598	4.62326	0.00140839	0.00792575	-1.07315
640374	Gm7293	P16858;A0A0A0MQF6;S4R257;S4R1W1;D3YYI5	Glyceraldehyde-3-phosphate dehydrogenase	1.28773	33.2598	4.62326	0.00140839	0.00792575	-1.07315
93760	Arid1a	A2BH40;E9QAQ7;A2BH40-3;A2BH40-4;A2BH40-2	AT-rich interactive domain-containing protein 1A	1.82964	24.6169	4.6228	0.00140927	0.00792575	-1.0738
78388	Mvp	Q9EQK5	Major vault protein	2.01999	30.4328	4.61698	0.00142059	0.00797698	-1.08217
99571	Fgg	Q8VCM7;Q3UER8	Fibrinogen gamma chain	1.66686	28.7348	4.61174	0.00143087	0.00802223	-1.08971
53331	Stx7	O70439;Q8BH40	Syntaxin-7	1.22509	27.2765	4.60992	0.00143444	0.00802977	-1.09231
68585	Rtn4	Q99P72;Q8BH78;Q8BHF5	Reticulon-4;Reticulon	1.3763	28.5233	4.6041	0.001446	0.0080819	-1.1007
13135	Dad1	P61804	Dolichyl-diphosphooligosaccharide--protein glycosyltransferase subunit DAD1	-1.29406	27.9201	-4.60092	0.00145233	0.00810474	-1.10527
68817	Ddi2	A2ADY9	Protein DDI1 homolog 2	1.35681	28.4501	4.59926	0.00145565	0.0081107	-1.10765
14007	Celf2	Q9Z0H4-6;S4R1S7;Q9Z0H4-2;Q9Z0H4;Q9Z0H4-9;V9GX43;S4R2U7;E9QA47;Q9Z0H4-11;Q9Z0H4-7;Q9Z0H4-5;Q9Z0H4-4;Q9Z0H4-8;A3KGT0	CUGBP Elav-like family member 2	2.5297	24.7673	4.59811	0.00145797	0.00811109	-1.10931
75273	Pelp1	Q9DBD5	Proline-, glutamic acid- and leucine-rich protein 1	-2.25455	24.072	-4.5918	0.00147071	0.00816933	-1.1184
110842	Etfa	Q99LC5	Electron transfer flavoprotein subunit alpha, mitochondrial	1.16402	30.5403	4.58261	0.00148947	0.00825186	-1.13165
380794	Ighg	P01863;P01865	Ig gamma-2A chain C region, A allele;Ig gamma-2A chain C region, membrane-bound form	5.14943	25.7447	4.58213	0.00149046	0.00825186	-1.13234
18791	Plat	P11214	Tissue-type plasminogen activator;Tissue-type plasminogen activator chain A;Tissue-type plasminogen activator chain B	2.90986	25.1019	4.58117	0.00149243	0.00825186	-1.13373
17022	Lum	P51885	Lumican	-2.71279	28.3294	-4.57646	0.00150215	0.00829159	-1.14051
225027	Srsf7	Q8BL97;Q8BL97-3;Q8BL97-4;Q8BL97-2	Serine/arginine-rich splicing factor 7	1.33318	27.95	4.57547	0.00150422	0.00829159	-1.14195
20193	S100a1	Q91V77;P56565	Protein S100;Protein S100-A1	3.55434	25.8967	4.57303	0.00150929	0.00830684	-1.14546
14827	Pdia3	P27773	Protein disulfide-isomerase A3	-1.36725	34.2398	-4.57029	0.00151502	0.00832566	-1.14942
22158	Tulp3	O88413	Tubby-related protein 3	-2.31281	24.4132	-4.56818	0.00151945	0.00832972	-1.15247
70351	Ppp4r1	Q8K2V1;E9PX53;E9QPR5;E0CXK8;E0CYV2;F6TLH3	Serine/threonine-protein phosphatase 4 regulatory subunit 1	2.0599	25.1423	4.56774	0.00152038	0.00832972	-1.15311
14421	B4galnt1	Q09200	Beta-1,4 N-acetylgalactosaminyltransferase 1	3.62528	26.7984	4.56403	0.00152819	0.00834768	-1.15847
70675	Vcpip1	Q8CDG3;Q8CDG3-2	Deubiquitinating protein VCIP135	4.32648	27.318	4.56398	0.00152829	0.00834768	-1.15853
13207	Ddx5	Q61656;Q8BTS0;S4R1I6	Probable ATP-dependent RNA helicase DDX5	1.28639	30.8634	4.5613	0.00153397	0.00836606	-1.16241
56324	Stam2	O88811;O88811-2	Signal transducing adapter molecule 2	2.06776	24.7473	4.56016	0.00153638	0.00836654	-1.16405
14595	B4galt1	P15535-2;P15535	Beta-1,4-galactosyltransferase 1;Lactose synthase A protein;N-acetyllactosamine synthase;Beta-N-acetylglucosaminylglycopeptide beta-1,4-galactosyltransferase;Beta-N-acetylglucosaminyl-glycolipid beta-1,4-galactosyltransferase;Processed beta-1,4-galactosyltransferase 1	2.64665	25.5404	4.55052	0.00155702	0.00846615	-1.178
73945	Otud4	B2RRE7	OTU domain-containing protein 4	1.74164	25.0621	4.54778	0.00156294	0.00847879	-1.18196
71766	Raver1	Q9CW46	Ribonucleoprotein PTB-binding 1	1.51101	26.0135	4.54727	0.00156405	0.00847879	-1.1827
27223	Trp53bp1	P70399;A2AU89;A2AU91;P70399-3;A2AU90;P70399-2	Tumor suppressor p53-binding protein 1	1.59314	24.9454	4.54413	0.00157085	0.00849724	-1.18724
109778	Blvra	Q9CY64	Biliverdin reductase A	1.1403	27.8483	4.54251	0.0015744	0.00849724	-1.18959
239528	Ago2	Q8CJG0	Protein argonaute-2	1.97908	25.4054	4.54245	0.00157452	0.00849724	-1.18968
68342	Ndufb10	Q9DCS9;D3YUK4	NADH dehydrogenase [ubiquinone] 1 beta subcomplex subunit 10	1.2368	27.7968	4.53567	0.00158939	0.00856466	-1.19949
74145	F13a1	Q8BH61	Coagulation factor XIII A chain	-2.09318	25.2632	-4.52986	0.00160225	0.00862104	-1.20791
13036	Ctsh	P49935;A0A087WR20	Pro-cathepsin H;Cathepsin H mini chain;Cathepsin H;Cathepsin H heavy chain;Cathepsin H light chain	3.43409	26.1913	4.5285	0.00160528	0.00862131	-1.20989
235587	Parp3	Q3ULW8;Q8CFB8		1.72185	25.0572	4.52769	0.00160708	0.00862131	-1.21106
21743	Inmt	P40936	Indolethylamine N-methyltransferase	-4.69429	26.4579	-4.5258	0.0016113	0.00863113	-1.2138
67996	Srsf6	Q3TWW8	Serine/arginine-rich splicing factor 6	1.66825	28.3557	4.52195	0.00161994	0.00865847	-1.21938
243819	Ppp6r1	Q7TSI3	Serine/threonine-protein phosphatase 6 regulatory subunit 1	1.8021	25.1092	4.52033	0.0016236	0.00865847	-1.22174
54411	Atp6ap1	Q9R1Q9;Q3TKX1;B7FAU3	V-type proton ATPase subunit S1	2.34759	25.6139	4.52032	0.00162361	0.00865847	-1.22175
14872	Gstt2	Q61133	Glutathione S-transferase theta-2	1.82435	24.9583	4.51804	0.00162876	0.0086649	-1.22506
16409	Itgam	Q3U1U4;G5E8F1;E9Q604;E9Q5K8;F6YBY4;P05555;P05555-2	Integrin alpha-M	3.68364	26.8407	4.51766	0.00162963	0.0086649	-1.22561
13511	Dsg2	O55111	Desmoglein-2	2.88733	25.7891	4.51299	0.00164025	0.00870852	-1.23239
28036	Larp7	Q05CL8;A2AMD0	La-related protein 7	2.68715	25.2402	4.50785	0.00165201	0.00874523	-1.23986
68280	Gm12666	Q05CL8;A2AMD0	La-related protein 7	2.68715	25.2402	4.50785	0.00165201	0.00874523	-1.23986
319322	Sf3b2	Q3UJB0		1.2486	27.823	4.4948	0.00168228	0.00889243	-1.25883
20462	Tra2b	P62996;F8WJG3	Transformer-2 protein homolog beta	1.49065	27.1597	4.49371	0.00168485	0.00889293	-1.26042
225160	Thoc1	Q8R3N6	THO complex subunit 1	1.81613	24.0008	4.49155	0.00168992	0.00890668	-1.26356
69976	Galk2	Q68FH4;Q8BUU7	N-acetylgalactosamine kinase	1.91933	28.0296	4.48744	0.00169962	0.00894473	-1.26954
217325	Llgl2	Q3TJ91;J3QJU5	Lethal(2) giant larvae protein homolog 2	2.00597	25.6763	4.47582	0.00172739	0.00907759	-1.28646
208092	Chmp6	P0C0A3;B1AZ42	Charged multivesicular body protein 6	1.43006	24.7419	4.47244	0.00173557	0.00910734	-1.2914
27999	Fam3c	G3X9I1;G5E911;Q91VU0;E9Q0W5	Protein FAM3C	3.28617	26.5009	4.46382	0.00175659	0.00920421	-1.30396
19171	Psmb10	O35955	Proteasome subunit beta type-10	3.18011	27.8818	4.46173	0.00176174	0.00921779	-1.30702
27756	Lsm2	O35900;O35901	U6 snRNA-associated Sm-like protein LSm2	1.52205	25.7275	4.45863	0.00176937	0.00924431	-1.31153
12843	Col1a2	Q01149	Collagen alpha-2(I) chain	-2.09337	32.0714	-4.45295	0.00178348	0.00930454	-1.31983
18542	Pcolce	Q61398;D3YUE2;D3YZE3;D3YWH0;A0A0G2JE29	Procollagen C-endopeptidase enhancer 1	2.05759	24.8995	4.45115	0.00178798	0.00931453	-1.32246
17748	Mt1	P02802	Metallothionein-1	-5.50289	24.7418	-4.44981	0.00179135	0.00931865	-1.32443
54132	Pdlim1	O70400;S4R1V0	PDZ and LIM domain protein 1	4.12831	29.2907	4.44024	0.0018155	0.00942038	-1.33841
73836	Slc35b2	Q91ZN5;Q91ZN5-2	Adenosine 3-phospho 5-phosphosulfate transporter 1	2.45468	24.7365	4.43999	0.00181613	0.00942038	-1.33877
259300	Ehd2	Q8BH64	EH domain-containing protein 2	-2.64842	27.0683	-4.43671	0.0018245	0.00943923	-1.34357
56360	Acot9	Q9R0X4;Q32MW3	Acyl-coenzyme A thioesterase 9, mitochondrial;Acyl-coenzyme A thioesterase 10, mitochondrial	2.29595	26.494	4.43549	0.00182762	0.00943923	-1.34536
64833	Acot10	Q9R0X4;Q32MW3	Acyl-coenzyme A thioesterase 9, mitochondrial;Acyl-coenzyme A thioesterase 10, mitochondrial	2.29595	26.494	4.43549	0.00182762	0.00943923	-1.34536
13726	Emd	O08579;Q3THM8;I7HJS1;B7FAU5	Emerin	1.65029	25.2119	4.43326	0.00183335	0.00945527	-1.34862
236732	Rbm10	Q99KG3;Q99KG3-2;Q99KG3-3	RNA-binding protein 10	2.27875	25.5867	4.43192	0.00183679	0.00945945	-1.35058
100952	Emilin1	Q99K41	EMILIN-1	-2.49301	25.1237	-4.4077	0.00190031	0.00974956	-1.38607
20848	Stat3	P42227;P42227-2;P42227-3;B7ZC18	Signal transducer and activator of transcription 3;Signal transducer and activator of transcription	-1.52981	24.8713	-4.40736	0.00190123	0.00974956	-1.38657
19170	Psmb1	O09061	Proteasome subunit beta type-1	1.11451	29.5566	4.40572	0.00190562	0.00975818	-1.38898
109093	Rars2	Q3U186	Probable arginine--tRNA ligase, mitochondrial	1.27441	24.2367	4.39977	0.00192164	0.00980794	-1.39772
72361	Ces2g	E9PV38	Carboxylic ester hydrolase	2.52899	26.0278	4.39924	0.00192306	0.00980794	-1.39849
18032	Nfix	P70257-2;Q3TYK3;P70257-1;P70257;D3YZ00;E9PUH7	Nuclear factor 1 X-type;Nuclear factor 1	1.57226	24.755	4.39908	0.0019235	0.00980794	-1.39873
17919	Myo5b	P21271;G5E8G6;G3X9Y9;P21271-3	Unconventional myosin-Vb	2.04283	24.6991	4.39608	0.00193164	0.00983552	-1.40313
23991	Cib1	Q9Z0F4;Q8C2K4	Calcium and integrin-binding protein 1	1.68112	25.0657	4.39427	0.00193655	0.00983646	-1.40579
74148	Cluh	Q5SW19;Q5SW19-3;Q5SW19-2	Clustered mitochondria protein homolog	2.02417	24.9747	4.39302	0.00193997	0.00983646	-1.40763
67437	Ssr3	Q9DCF9;Q9DCF9-2	Translocon-associated protein subunit gamma	-1.40464	26.4341	-4.3921	0.00194249	0.00983646	-1.40898
330662	Dock1	Q8BUR4;Q8BUR4-2	Dedicator of cytokinesis protein 1	1.86607	25.0441	4.39201	0.00194274	0.00983646	-1.40911
27360	Add3	Q9QYB5;Q9QYB5-2	Gamma-adducin	1.41498	27.4014	4.38824	0.00195307	0.00986493	-1.41465
12827	Col4a2	P08122	Collagen alpha-2(IV) chain;Canstatin	-1.69086	27.5141	-4.38796	0.00195383	0.00986493	-1.41506
13211	Dhx9	A0A087WPL5;E9QNN1;O70133;O70133-2;O70133-3;Q3UR42	ATP-dependent RNA helicase A	1.20548	29.9732	4.38414	0.00196438	0.00990434	-1.42068
74776	Ppa2	Q91VM9;D3Z636;Q91VM9-2	Inorganic pyrophosphatase 2, mitochondrial	1.21387	27.6411	4.38046	0.00197459	0.0099419	-1.42609
21681	Alyref	O08583;Q9JJW6-2;Q9JJW6;G3X9I4;O08583-2	THO complex subunit 4;Aly/REF export factor 2	1.08997	28.63	4.37752	0.00198278	0.00994598	-1.43041
56009	Alyref2	O08583;Q9JJW6-2;Q9JJW6;G3X9I4;O08583-2	THO complex subunit 4;Aly/REF export factor 2	1.08997	28.63	4.37752	0.00198278	0.00994598	-1.43041
71955	Ist1	Q9CX00	IST1 homolog	1.18674	27.1874	4.3772	0.00198368	0.00994598	-1.43088
21762	Psmd2	Q8VDM4	26S proteasome non-ATPase regulatory subunit 2	1.00417	30.1664	4.37529	0.00198904	0.00995635	-1.43369
30052	Pcsk1n	Q9QXV0	ProSAAS;KEP;Big SAAS;Little SAAS;Big PEN-LEN;PEN;PEN-20;PEN-19;Little LEN;Big LEN	-3.04693	24.851	-4.3745	0.00199127	0.00995635	-1.43487
269951	Idh2	P54071;D6RIL6	Isocitrate dehydrogenase [NADP], mitochondrial	1.10415	29.57	4.37173	0.00199904	0.00998137	-1.43893
66540	Fam107b	Q3TGF2;H9H9T1;H3BLM7	Protein FAM107B	2.00085	25.7332	4.36888	0.00200712	0.0100031	-1.44314
78894	Aacs	Q9D2R0	Acetoacetyl-CoA synthetase	1.85556	25.4204	4.36751	0.00201099	0.0100031	-1.44515
50798	Gne	Q3UW64;Q91WG8;G3UX23;G3UYD5	Bifunctional UDP-N-acetylglucosamine 2-epimerase/N-acetylmannosamine kinase;UDP-N-acetylglucosamine 2-epimerase (hydrolyzing);N-acetylmannosamine kinase	4.21521	28.2647	4.36725	0.00201172	0.0100031	-1.44553
109754	Cyb5r3	Q9DCN2;F2Z456;Q9DCN2-2;A0A0A0MQM3	NADH-cytochrome b5 reductase 3;NADH-cytochrome b5 reductase 3 membrane-bound form;NADH-cytochrome b5 reductase 3 soluble form;NADH-cytochrome b5 reductase	1.05069	29.4811	4.36285	0.00202427	0.0100513	-1.45202
12568	Cdk5	P49615;A0A0G2JDL3	Cyclin-dependent-like kinase 5	1.637	25.2418	4.3619	0.00202699	0.0100513	-1.45342
16985	Lsp1	P19973;A2A6J7;P19973-2;A2A6J4	Lymphocyte-specific protein 1	1.96624	25.6864	4.35158	0.00205675	0.0101849	-1.46863
27425	Atp5l	Q9CPQ8	ATP synthase subunit g, mitochondrial	1.53054	24.6067	4.34948	0.00206288	0.0101917	-1.47173
75956	Srrm2	Q8BTI8;Q8BTI8-3;Q8BTI8-2	Serine/arginine repetitive matrix protein 2	1.50217	29.2629	4.34917	0.00206378	0.0101917	-1.47219
20479	Vps4b	P46467	Vacuolar protein sorting-associated protein 4B	1.00968	27.3963	4.34697	0.00207021	0.0102095	-1.47543
21887	Tle3	Q08122;Q08122-2;E0CXS2;E0CY14;F8WIE2;E0CXS9;J3KMT7;Q08122-1;Q08122-4;F6TS96;Q3TY99;E0CXU1	Transducin-like enhancer protein 3	1.73851	25.0035	4.34423	0.00207826	0.0102352	-1.47948
56045	Samhd1	Q60710;F8WJE0;F6TVP2;E9Q0K6;E9PYG9	Deoxynucleoside triphosphate triphosphohydrolase SAMHD1	1.47799	29.0516	4.34305	0.00208173	0.0102383	-1.48122
108841	Rdh13	Q8CEE7	Retinol dehydrogenase 13	1.53593	24.6919	4.34144	0.00208647	0.0102475	-1.48359
216705	Clint1	Q5SUH6;Q99KN9-2	Clathrin interactor 1	1.43381	29.0839	4.34049	0.00208929	0.0102475	-1.485
72754	Arhgef10l	A2AWP8;A2AWP8-3;A2AWP8-2;A2AWP8-4;A2AWP6;A2AWP8-5;F6S3V7	Rho guanine nucleotide exchange factor 10-like protein	1.78739	26.4877	4.33863	0.00209479	0.0102486	-1.48775
13058	Cybb	Q61093	Cytochrome b-245 heavy chain	2.64656	25.8457	4.33849	0.00209521	0.0102486	-1.48795
57376	Smarce1	O54941	SWI/SNF-related matrix-associated actin-dependent regulator of chromatin subfamily E member 1	2.28506	26.6913	4.33688	0.00209999	0.0102581	-1.49033
19082	Prkag1	O54950	5-AMP-activated protein kinase subunit gamma-1	1.19762	26.883	4.33373	0.00210937	0.0102881	-1.49498
67103	Ptgr1	Q91YR9	Prostaglandin reductase 1	2.09534	29.933	4.33278	0.00211221	0.0102881	-1.49639
14962	Cfb	B8JJN0;F6VQX8;P04186;B8JJM5;F6XQ00;B8JJM6	Complement factor B;Complement factor B Ba fragment;Complement factor B Bb fragment	2.49834	27.7498	4.33195	0.0021147	0.0102881	-1.49761
12337	Capn5	O08688	Calpain-5	2.21649	26.2839	4.32822	0.00212591	0.0103287	-1.50313
14118	Fbn1	A2AQ53;Q61554	Fibrillin-1	-2.63844	30.5903	-4.32477	0.00213631	0.0103557	-1.50822
17841	Mup2	P11589	Major urinary protein 2	-4.27955	24.4565	-4.32407	0.00213845	0.0103557	-1.50927
16573	Kif5b	Q61768;E9QAK5	Kinesin-1 heavy chain;Kinesin-like protein	1.19808	29.6206	4.32225	0.00214398	0.0103557	-1.51196
19358	Rad23a	P54726;Q3TN85;Q8CAP3	UV excision repair protein RAD23 homolog A	1.31651	25.2212	4.32178	0.00214539	0.0103557	-1.51264
226519	Lamc1	F8VQJ3		-1.06967	29.1194	-4.32164	0.00214583	0.0103557	-1.51286
19167	Psma3	O70435	Proteasome subunit alpha type-3	1.17007	30.4308	4.32038	0.00214968	0.0103604	-1.51472
225898	Eml3	Q8VC03	Echinoderm microtubule-associated protein-like 3	1.00228	24.5575	4.31877	0.00215459	0.0103686	-1.5171
16549	Khsrp	Q3U0V1	Far upstream element-binding protein 2	1.12475	30.0535	4.317	0.00216	0.0103686	-1.51972
77219	Ptgr2	Q8VDQ1;Q3TXN1;Q8VDQ1-2	Prostaglandin reductase 2	1.03316	26.9881	4.31466	0.00216718	0.0103892	-1.52318
13057	Cyba	Q61462;Q61462-2	Cytochrome b-245 light chain	2.41205	25.492	4.31164	0.00217648	0.0104199	-1.52765
16828	Ldha	P06151;G5E8N5;D3Z736;D3YZQ9	L-lactate dehydrogenase A chain;L-lactate dehydrogenase	1.22224	32.5075	4.30997	0.00218165	0.0104308	-1.53012
20430	Cyfip1	Q7TMB8;Q7TMB8-2	Cytoplasmic FMR1-interacting protein 1	1.62242	27.6513	4.3069	0.00219118	0.0104625	-1.53467
227800	Rabgap1	A2AWA9;A2AWA9-2;A2AWA7;A2AWA9-3	Rab GTPase-activating protein 1	1.57438	24.2913	4.29932	0.00221492	0.0105619	-1.54591
83796	Smarcd2	Q99JR8;Q99JR8-2;G3UXC0	SWI/SNF-related matrix-associated actin-dependent regulator of chromatin subfamily D member 2	1.65566	26.1837	4.2944	0.00223046	0.0106219	-1.5532
60365	Rbm8a	Q9CWZ3-2;A0A067XG47	RNA-binding protein 8A	1.45323	26.4039	4.29237	0.00223691	0.0106386	-1.55621
76936	Hnrnpm	Q9D0E1;Q9D0E1-2;B8JK33;B8JK32	Heterogeneous nuclear ribonucleoprotein M	1.07206	31.4963	4.28669	0.00225506	0.0107108	-1.56464
12368	Casp6	O08738	Caspase-6;Caspase-6 subunit p18;Caspase-6 subunit p11	1.7254	28.1829	4.28019	0.00227602	0.0107961	-1.57429
56420	Ppp4c	P97470	Serine/threonine-protein phosphatase 4 catalytic subunit	1.64517	25.5643	4.2772	0.00228573	0.0108279	-1.57873
15511	Hspa1b	P17879	Heat shock 70 kDa protein 1B	-1.48807	30.409	-4.27614	0.00228919	0.0108301	-1.5803
11898	Ass1	P16460	Argininosuccinate synthase	-1.93874	27.2787	-4.27194	0.00230292	0.0108665	-1.58654
11816	Apoe	P08226;G3UWN5	Apolipoprotein E	1.77202	27.8641	4.26632	0.00232146	0.0109397	-1.5949
59020	Pdzk1	Q9JIL4	Na(+)/H(+) exchange regulatory cofactor NHE-RF3	4.44485	27.309	4.26405	0.00232898	0.0109608	-1.59827
18854	Pml	Q60953;Q60953-2;D3Z3A6;D3YXR5;F7BTZ2	Protein PML	3.05124	26.7617	4.26292	0.00233275	0.0109642	-1.59996
17075	Epcam	Q99JW5	Epithelial cell adhesion molecule	1.03461	29.1456	4.25882	0.00234642	0.0110141	-1.60605
19303	Pxn	Q8VI36;Q8VI36-2;F8VQ28	Paxillin	2.09308	26.9606	4.25316	0.00236546	0.0110758	-1.61447
224796	Clic5	Q8BXK9	Chloride intracellular channel protein 5	-2.40287	24.8467	-4.25309	0.0023657	0.0110758	-1.61457
76905	Lrg1	Q91XL1		2.22318	27.8276	4.24959	0.00237755	0.0111168	-1.61978
17463	Psmd7	P26516	26S proteasome non-ATPase regulatory subunit 7	1.16633	27.7548	4.24858	0.00238099	0.0111185	-1.62129
109154	Mlec	Q6ZQI3;D3Z1M3	Malectin	-1.15257	28.3054	-4.24505	0.00239304	0.0111603	-1.62655
16993	Lta4h	P24527	Leukotriene A-4 hydrolase	1.2862	29.5452	4.24077	0.00240771	0.0112142	-1.63293
238257	Tmem30b	Q8BHG3	Cell cycle control protein 50B	1.99848	25.0637	4.23976	0.0024112	0.011216	-1.63443
22273	Uqcrc1	Q9CZ13	Cytochrome b-c1 complex subunit 1, mitochondrial	1.04638	30.8316	4.23404	0.00243101	0.0112668	-1.64296
67300	Cltc	Q68FD5;Q5SXR6	Clathrin heavy chain 1;Clathrin heavy chain	1.16724	32.5609	4.2339	0.00243151	0.0112668	-1.64318
223696	Tomm22	Q9CPQ3	Mitochondrial import receptor subunit TOM22 homolog	1.56165	25.4209	4.22358	0.00246768	0.0114197	-1.65856
56505	Ruvbl1	P60122	RuvB-like 1	1.11629	27.3235	4.22119	0.00247616	0.0114443	-1.66214
22352	Vim	P20152;A0A0A6YWC8	Vimentin	-1.10772	32.2803	-4.21878	0.00248471	0.0114691	-1.66573
68833	Pdcl3	Q8BVF2	Phosducin-like protein 3	2.01475	25.8149	4.21419	0.0025011	0.01153	-1.67258
15381	Hnrnpc	Q9Z204;Q9Z204-2;Q9Z204-3;Q9Z204-4;Q9Z204-5	Heterogeneous nuclear ribonucleoproteins C1/C2	1.03486	30.2093	4.20881	0.0025205	0.0116046	-1.68064
17220	Mcm7	Q61881;D3Z6N3	DNA replication licensing factor MCM7	1.61119	24.5708	4.20061	0.00255031	0.0117269	-1.69289
68988	Prpf31	Q8CCF0;Q8CCF0-2;Q8CCF0-3	U4/U6 small nuclear ribonucleoprotein Prp31	2.52968	25.1327	4.19965	0.00255386	0.0117282	-1.69434
66645	Pspc1	Q8R326;Q8R326-2	Paraspeckle component 1	1.04108	26.3966	4.19707	0.00256331	0.0117566	-1.69818
100039008	Mup10	A2BIN1		-4.78017	29.4879	-4.18793	0.00259722	0.011897	-1.71188
71578	Sval1	Q9D2X6		1.92069	25.757	4.18007	0.00262671	0.0120169	-1.72364
64136	Sdf2l1	Q9ESP1	Stromal cell-derived factor 2-like protein 1	-1.98318	28.0133	-4.17444	0.00264811	0.0120911	-1.73209
108147	Atic	Q9CWJ9	Bifunctional purine biosynthesis protein PURH;Phosphoribosylaminoimidazolecarboxamide formyltransferase;IMP cyclohydrolase	1.13109	28.5496	4.17404	0.00264964	0.0120911	-1.73269
226251	Ablim1	Q8K4G5;Q8K4G5-2;E9Q9C7;E9Q9C0;E9Q9C1;E9Q9C2;E9QK41;E9Q9Q7;E9Q9D1;E9Q9D2;E9Q030;E9Q9C4;Q8K4G5-3;Q8K4G5-4	Actin-binding LIM protein 1	1.97094	25.708	4.17208	0.00265712	0.0121099	-1.73563
21351	Taldo1	Q93092	Transaldolase	1.21532	31.6977	4.16831	0.00267158	0.0121464	-1.74128
19656	Rbmxl1	Q91VM5	RNA binding motif protein, X-linked-like-1	1.24054	30.0749	4.16823	0.00267187	0.0121464	-1.74139
67337	Cstf1	Q99LC2	Cleavage stimulation factor subunit 1	1.15314	24.9883	4.16531	0.00268314	0.0121822	-1.74578
67763	Prpsap1	Q9D0M1;B1AT82	Phosphoribosyl pyrophosphate synthase-associated protein 1	1.54325	25.1585	4.15533	0.00272204	0.0123433	-1.76077
228410	Cstf3	Q99LI7	Cleavage stimulation factor subunit 3	1.49263	24.5616	4.15347	0.00272935	0.0123609	-1.76356
26569	Slc27a4	Q91VE0	Long-chain fatty acid transport protein 4	1.55383	25.959	4.14701	0.00275489	0.012461	-1.77326
66861	Dnajc10	Q9DC23	DnaJ homolog subfamily C member 10	-1.32268	31.5155	-4.14342	0.00276923	0.0125101	-1.77867
17216	Mcm2	P97310	DNA replication licensing factor MCM2	2.13562	24.5333	4.14107	0.00277862	0.0125368	-1.78219
13030	Ctsb	P10605	Cathepsin B;Cathepsin B light chain;Cathepsin B heavy chain	1.10449	29.7909	4.13301	0.00281119	0.0126521	-1.79432
23959	Nt5e	Q61503	5-nucleotidase	-1.3301	25.4999	-4.12791	0.00283197	0.0127298	-1.80199
16071	Igkc	P01837;A0A075B5P2	Ig kappa chain C region	2.58823	30.4369	4.12149	0.00285839	0.0128166	-1.81166
26611	Rcn2	Q8BP92	Reticulocalbin-2	-1.13281	29.8476	-4.1051	0.00292708	0.0131082	-1.83638
70439	Taf15	Q8BQ46;F6QCI0		2.48012	26.6053	4.10117	0.00294379	0.0131523	-1.8423
108664	Atp6v1h	Q8BVE3;A0A0A6YX18;A0A0A6YWP6	V-type proton ATPase subunit H	1.1636	27.2166	4.10107	0.00294421	0.0131523	-1.84245
12321	Calu	O35887;G3UWV3;G3V004;G3UWR0	Calumenin	-1.26109	29.7221	-4.09785	0.002958	0.0131975	-1.84731
235627	Nbeal2	Q6ZQA0;A0A0G2JFQ4;E9Q9L6;Q6ZQA0-2;F6VTL9	Neurobeachin-like protein 2	2.83737	27.4666	4.09628	0.00296474	0.0132112	-1.84968
71889	Epn3	Q91W69	Epsin-3	1.37591	24.1527	4.09333	0.00297744	0.0132514	-1.85413
51886	Fubp1	Q91WJ8;Q3TUE1;A0A0G2JGW9;A0A0G2JFY5;Q3UUU2;A0A0G2JG00;Q91WJ8-2	Far upstream element-binding protein 1	1.05621	28.3628	4.08962	0.00299352	0.0132799	-1.85974
22668	Sf1	Q64213;Q64213-2;E9Q4Q2;D3YZC9;D3YZD0;Q64213-3;D3YVH4	Splicing factor 1	1.24579	27.0451	4.08935	0.00299472	0.0132799	-1.86015
239559	A4galt	Q67BJ4	Lactosylceramide 4-alpha-galactosyltransferase	3.24049	25.4264	4.08846	0.00299858	0.0132799	-1.86149
70186	Fam162a	Q9D6U8	Protein FAM162A	3.11049	27.1989	4.08341	0.00302066	0.0133613	-1.86913
11800	Api5	O35841	Apoptosis inhibitor 5	1.17683	27.6148	4.08084	0.00303196	0.0133949	-1.87301
218756	Slc4a7	Q8BTY2;F8VQC9;Q8BTY2-2	Sodium bicarbonate cotransporter 3;Anion exchange protein	1.57703	25.6402	4.07701	0.00304887	0.0134531	-1.8788
51810	Hnrnpu	Q8VEK3;G3XA10	Heterogeneous nuclear ribonucleoprotein U	1.12438	30.9392	4.07187	0.00307174	0.0135374	-1.88658
223697	Sun2	Q8BJS4;Q8BJS4-3;Q8BJS4-2	SUN domain-containing protein 2	2.46268	24.834	4.06885	0.00308524	0.0135672	-1.89114
18489	Reg3b	P35230	Regenerating islet-derived protein 3-beta;Regenerating islet-derived protein 3-beta 16.5 kDa form;Regenerating islet-derived protein 3-beta 15 kDa form	5.1781	28.3095	4.06868	0.00308602	0.0135672	-1.8914
19286	Pts	Q9R1Z7	6-pyruvoyl tetrahydrobiopterin synthase	1.5215	27.0405	4.06369	0.00310851	0.0136385	-1.89896
269774	Aak1	Q3UHJ0;Q3UHJ0-2	AP2-associated protein kinase 1	1.54123	27.0595	4.0634	0.00310981	0.0136385	-1.89939
56376	Pdlim5	Q8CI51;D9J2Z9;D9J300;D9J301;D9J302	PDZ and LIM domain protein 5	1.89863	28.4208	4.05869	0.0031312	0.0137156	-1.90652
100434	Slc44a1	A2AMH3;A2AMH5;A2AMH4;Q6X893;Q6X893-2	Choline transporter-like protein 1	1.20102	24.8971	4.05565	0.00314509	0.0137598	-1.91113
11428	Aco1	P28271	Cytoplasmic aconitate hydratase	1.39635	28.2487	4.05147	0.00316432	0.0138271	-1.91747
66536	Nipsnap3b	Q9CQE1;B1AWZ5	Protein NipSnap homolog 3B	1.14745	26.2798	4.04894	0.00317602	0.0138615	-1.92131
69379	C8g	Q8VCG4;Q9DAC2	Complement component C8 gamma chain	1.76296	24.0208	4.04406	0.00319869	0.0139435	-1.92871
56248	Ak3	Q9WTP7	GTP:AMP phosphotransferase AK3, mitochondrial	1.51087	29.2188	4.03569	0.00323795	0.0140842	-1.94139
70584	Pak4	Q8BTW9	Serine/threonine-protein kinase PAK 4	1.32376	24.8248	4.03384	0.00324672	0.0141017	-1.9442
15469	Prmt1	Q9JIF0;D3Z0A2;Q9JIF0-3;Q9JIF0-2;F8WH01;D3Z3N0	Protein arginine N-methyltransferase 1	1.65141	26.8078	4.03176	0.00325661	0.0141277	-1.94737
12492	Scarb2	O35114	Lysosome membrane protein 2	1.25407	26.7344	4.02711	0.00327877	0.0141604	-1.95442
66912	Bzw2	Q91VK1	Basic leucine zipper and W2 domain-containing protein 2	2.33741	27.944	4.02661	0.00328118	0.0141604	-1.95518
54381	Cpq	Q9WVJ3-2;Q9WVJ3	Carboxypeptidase Q	2.34029	28.061	4.02606	0.00328383	0.0141604	-1.95602
20810	Srm	Q64674	Spermidine synthase	-1.7923	27.2224	-4.02562	0.00328593	0.0141604	-1.95669
15107	Hadh	Q61425	Hydroxyacyl-coenzyme A dehydrogenase, mitochondrial	1.20983	27.6626	4.02558	0.00328614	0.0141604	-1.95675
74764	Klc4	Q9DBS5	Kinesin light chain 4	1.77318	27.4048	4.02525	0.00328772	0.0141604	-1.95725
16906	Lmnb1	P14733	Lamin-B1	1.36499	30.516	4.02121	0.00330718	0.0142272	-1.96339
20655	Sod1	P08228	Superoxide dismutase [Cu-Zn]	-1.2652	32.0831	-4.01553	0.00333476	0.0143045	-1.97203
12861	Cox6a1	Q9DCW5;P43024	Cytochrome c oxidase subunit 6A, mitochondrial;Cytochrome c oxidase subunit 6A1, mitochondrial	1.58491	25.1345	4.01472	0.00333869	0.0143045	-1.97325
13367	Diaph1	O08808;E9PXV7;E9PV41;Q6NS79;D3Z074	Protein diaphanous homolog 1	1.33642	27.1889	4.01424	0.00334103	0.0143045	-1.97398
227618	Lrrc26	Q91W20	Leucine-rich repeat-containing protein 26	2.07073	25.0374	4.01185	0.00335276	0.0143198	-1.97762
28106	Mydgf	Q9CPT4	Myeloid-derived growth factor	-1.3095	28.1736	-4.01108	0.00335652	0.0143198	-1.97879
24131	Ldb3	Q9JKS4;Q9JKS4-3	LIM domain-binding protein 3	-2.17885	24.4087	-4.00462	0.00338839	0.0144268	-1.98861
67078	Pgp	Q8CHP8	Phosphoglycolate phosphatase	1.38189	29.7163	4.00424	0.00339028	0.0144268	-1.98919
11625	Ahsg	P29699	Alpha-2-HS-glycoprotein	1.86234	28.6975	4.00237	0.00339955	0.0144268	-1.99203
12305	Ddr1	Q03146;G3UXE5;Q03146-2;B0V2I0;B0V2H9;E9PW79;B0V2H8	Epithelial discoidin domain-containing receptor 1	1.79728	25.172	3.99751	0.00342383	0.0145001	-1.99943
216134	Pdxk	Q8K183;D3Z7R1	Pyridoxal kinase	1.24189	28.9256	3.99667	0.00342804	0.0145001	-2.0007
18074	Nid2	O88322	Nidogen-2	-1.3269	26.6665	-3.99476	0.00343765	0.0145001	-2.00361
103161	Apof	Q91V80	Apolipoprotein F	2.54152	26.2677	3.99396	0.0034417	0.0145001	-2.00484
12028	Bax	Q07813	Apoptosis regulator BAX	1.79544	25.25	3.99379	0.00344257	0.0145001	-2.0051
20222	Sf3a2	D3YW09;G3UVU2;Q62203	Splicing factor 3A subunit 2	1.82761	26.5116	3.99321	0.00344547	0.0145001	-2.00598
12550	Cdh1	P09803	Cadherin-1;E-Cad/CTF1;E-Cad/CTF2;E-Cad/CTF3	1.06518	30.0993	3.9929	0.00344703	0.0145001	-2.00645
72432	Spink5	Q148R4		8.21584	30.413	3.99085	0.00345742	0.0145268	-2.00957
70248	Dazap1	Q9JII5;Q9JII5-2;Q3UGB5;D3Z4J1	DAZ-associated protein 1	1.85724	25.0949	3.98208	0.00350215	0.0146822	-2.02293
269966	Nup98	Q6PFD9	Nuclear pore complex protein Nup98-Nup96;Nuclear pore complex protein Nup98;Nuclear pore complex protein Nup96	1.29264	24.6654	3.98201	0.00350255	0.0146822	-2.02305
19089	Prkcsh	O08795-2;O08795	Glucosidase 2 subunit beta	-1.12163	30.4379	-3.97708	0.00352795	0.0147715	-2.03056
67838	Dnajb11	Q99KV1	DnaJ homolog subfamily B member 11	-1.32159	29.2898	-3.96463	0.00359306	0.0150092	-2.04956
16554	Kif13b	E9Q4K7	Kinesin-like protein	1.1329	28.1793	3.95888	0.00362357	0.015116	-2.05835
19041	Ppl	Q9R269;G5E898	Periplakin	2.83887	26.6025	3.95823	0.00362701	0.015116	-2.05933
72621	Pdzd11	Q9CZG9	PDZ domain-containing protein 11	1.80837	25.7096	3.95518	0.00364332	0.0151659	-2.06399
68094	Smarcc2	Q6PDG5;Q3UID0;Q6PDG5-2	SWI/SNF complex subunit SMARCC2	3.57101	27.6357	3.95334	0.00365318	0.0151659	-2.0668
72029	Cnpy3	Q9DAU1;Q9DAU1-2	Protein canopy homolog 3	-1.52954	26.6971	-3.95315	0.0036542	0.0151659	-2.06709
60525	Acss2	Q9QXG4;A2AQN4;A2AQN5;D6RHA7	Acetyl-coenzyme A synthetase, cytoplasmic	2.10209	24.2786	3.95285	0.0036558	0.0151659	-2.06755
68202	Ndufa5	Q9CPP6	NADH dehydrogenase [ubiquinone] 1 alpha subcomplex subunit 5	1.2274	26.1679	3.94798	0.00368212	0.0152411	-2.075
213326	Scyl2	Q8CFE4;G5E8J9;Q80UY7	SCY1-like protein 2	1.35842	24.9392	3.94793	0.00368238	0.0152411	-2.07507
66286	Sec11c	Q9D8V7;D6RFV4;D3Z5H3	Signal peptidase complex catalytic subunit SEC11C	-2.33169	25.3485	-3.94299	0.00370927	0.01533	-2.08263
74326	Hnrnpr	Q8VHM5;F7B5B5;A2AW41		1.20833	27.0885	3.94242	0.00371238	0.01533	-2.0835
15181	Gm10093	O09106;D3YYI8	Histone deacetylase 1;Histone deacetylase	2.03804	26.5865	3.93752	0.00373926	0.0154058	-2.09099
433759	Hdac1	O09106;D3YYI8	Histone deacetylase 1;Histone deacetylase	2.03804	26.5865	3.93752	0.00373926	0.0154058	-2.09099
76890	Memo1	Q91VH6	Protein MEMO1	2.17438	24.9825	3.93642	0.00374534	0.0154132	-2.09268
101214	Tra2a	Q6PFR5;E9QP00	Transformer-2 protein homolog alpha	1.66587	25.0483	3.93371	0.00376028	0.015457	-2.09682
16019	Ighm	A0A075B5P6;A0A075B6A0;P01872;P01872-2	Ig mu chain C region	2.0486	25.8634	3.9308	0.00377648	0.0155059	-2.10128
11657	Alb	P07724	Serum albumin	1.36036	35.3567	3.92978	0.00378214	0.0155115	-2.10283
59026	Huwe1	Q7TMY8;A2AFQ0;Q7TMY8-3;Q7TMY8-4;Q7TMY8-2	E3 ubiquitin-protein ligase HUWE1	1.51625	28.5812	3.9262	0.00380218	0.0155222	-2.10832
56459	Sae1	Q9R1T2;Q9R1T2-2	SUMO-activating enzyme subunit 1;SUMO-activating enzyme subunit 1, N-terminally processed	2.76136	27.1747	3.92619	0.00380223	0.0155222	-2.10834
20198	S100a4	P07091;A0A0G2JGD2	Protein S100-A4	-3.48546	27.3335	-3.92612	0.00380259	0.0155222	-2.10844
13002	Dnajc5	P60904;A2AUE1;G5E8T0	DnaJ homolog subfamily C member 5	1.49085	26.4847	3.92547	0.00380628	0.0155222	-2.10944
59047	Pnkp	Q9JLV6;G5E8N7;E9Q9A5;Q9JLV6-2	Bifunctional polynucleotide phosphatase/kinase;Polynucleotide 3-phosphatase;Polynucleotide 5-hydroxyl-kinase	2.67743	26.0005	3.92432	0.00381272	0.0155309	-2.1112
16801	Arhgef1	Q61210-5;Q61210;E9PUF7;Q61210-2;Q61210-3;Q61210-4	Rho guanine nucleotide exchange factor 1	1.59651	24.7452	3.91023	0.00389285	0.0158306	-2.13279
211389	Suox	Q8R086	Sulfite oxidase, mitochondrial	-1.45512	29	-3.90933	0.00389801	0.0158306	-2.13417
79059	Nme3	Q9WV85	Nucleoside diphosphate kinase 3	1.00376	26.5714	3.90522	0.00392177	0.0158921	-2.14048
17886	Myh9	Q8VDD5	Myosin-9	1.25108	33.634	3.90493	0.00392343	0.0158921	-2.14092
216190	Appl2	Q8K3G9	DCC-interacting protein 13-beta	2.03195	26.6414	3.90141	0.00394392	0.0159572	-2.14632
17967	Ncam1	P13595-2;A0A0A6YY47;E9QB01;P13595;E9Q589;A0A0A6YY91;P13595-3;A0A0A6YWU2;P13595-4	Neural cell adhesion molecule 1	-2.06858	25.0551	-3.89869	0.00395979	0.0159987	-2.15049
101706	Numa1	E9Q7G0		1.7548	29.2159	3.89814	0.00396305	0.0159987	-2.15135
12857	Cox4i1	P19783	Cytochrome c oxidase subunit 4 isoform 1, mitochondrial	1.28819	28.9503	3.8881	0.00402229	0.0162196	-2.16675
71775	1300017J02Rik	Q9DBD0;D3YY36	Inhibitor of carbonic anhydrase	2.09077	25.5672	3.88685	0.00402976	0.0162316	-2.16867
216350	Tspan8	Q8R3G9	Tetraspanin-8	2.87297	26.8918	3.88255	0.00405551	0.0163171	-2.17528
216136	Ilvbl	Q8BU33;Q8BU33-3;Q8BU33-2	Acetolactate synthase-like protein	1.91192	24.5854	3.88129	0.0040631	0.0163294	-2.17722
12369	Casp7	P97864	Caspase-7;Caspase-7 subunit p20;Caspase-7 subunit p11	1.22482	24.8924	3.87641	0.00409254	0.0164294	-2.18472
69634	Clybl	Q8R4N0	Citrate lyase subunit beta-like protein, mitochondrial	1.47217	25.4147	3.8668	0.00415129	0.0166298	-2.1995
24044	Scamp2	Q9ERN0	Secretory carrier-associated membrane protein 2	2.44644	26.5149	3.86673	0.00415168	0.0166298	-2.1996
68991	Ssu72	Q9CY97;Q9CY97-2	RNA polymerase II subunit A C-terminal domain phosphatase SSU72	1.41217	24.4996	3.86141	0.00418461	0.0167207	-2.2078
229725	Clcc1	Q99LI2;A2AEM2	Chloride channel CLIC-like protein 1	1.20257	24.2669	3.86125	0.00418556	0.0167207	-2.20803
99237	Tm9sf4	Q8BH24	Transmembrane 9 superfamily member 4	1.19749	27.6618	3.86016	0.00419239	0.0167207	-2.20972
19088	Prkar2b	P31324;H3BK84	cAMP-dependent protein kinase type II-beta regulatory subunit	1.24894	26.7524	3.85576	0.00421985	0.0168094	-2.2165
215015	Fam20b	Q8VCS3	Glycosaminoglycan xylosylkinase	1.0348	26.4864	3.8549	0.00422522	0.0168123	-2.21782
16648	Kpna3	O35344	Importin subunit alpha-4	1.013	27.6283	3.84919	0.00426118	0.016918	-2.22661
19134	Prpf4b	Q61136	Serine/threonine-protein kinase PRP4 homolog	1.36904	24.2934	3.84816	0.00426773	0.0169218	-2.2282
14375	Xrcc6	P23475	X-ray repair cross-complementing protein 6	1.8214	25.5946	3.84756	0.00427151	0.0169218	-2.22912
76709	Arpc2	Q9CVB6;D3YXG6	Actin-related protein 2/3 complex subunit 2	1.0743	29.6984	3.84605	0.00428112	0.0169379	-2.23145
22123	Psmd3	P14685	26S proteasome non-ATPase regulatory subunit 3	1.19847	29.1208	3.84545	0.00428497	0.0169379	-2.23238
16017	Ighg1	A0A075B5P4;A0A0A6YWR2;P01868;P01869	Ig gamma-1 chain C region secreted form;Ig gamma-1 chain C region, membrane-bound form	2.36898	26.1665	3.8444	0.00429166	0.0169457	-2.234
264895	Acsf2	Q8VCW8	Acyl-CoA synthetase family member 2, mitochondrial	1.91684	27.606	3.84361	0.0042967	0.0169471	-2.23522
14229	Fkbp5	Q64378;B8JJC2	Peptidyl-prolyl cis-trans isomerase FKBP5;Peptidyl-prolyl cis-trans isomerase FKBP5, N-terminally processed;Peptidyl-prolyl cis-trans isomerase	3.60558	27.0382	3.83776	0.0043342	0.0170763	-2.24423
97031	Tprn	A2AI08	Taperin	2.03698	24.7779	3.83451	0.00435519	0.0171216	-2.24924
56018	Stard10	Q9JMD3;E9PVP0;G3UW37;G3UY87;G3UYM0;G3UY59;G3V020	PCTP-like protein	1.03286	28.1584	3.83318	0.00436385	0.0171369	-2.2513
14782	Gsr	P47791-2;P47791	Glutathione reductase, mitochondrial	2.00161	29.1524	3.83179	0.00437284	0.0171535	-2.25343
19156	Psap	E9PZ00;Q8BFQ1;K3W4L3;J3QPG5;Q61207	Prosaposin	1.13798	31.7006	3.8223	0.0044351	0.0173788	-2.26809
12007	Azgp1	Q64726	Zinc-alpha-2-glycoprotein	1.82121	28.4336	3.81204	0.00450339	0.0176273	-2.28393
11808	Apoa4	P06728	Apolipoprotein A-IV	1.63365	27.5626	3.80744	0.00453439	0.0177001	-2.29104
100043022	Gm9774	Q9JKV1;A0A0A6YVU8;D3YUD8	Proteasomal ubiquitin receptor ADRM1	1.25185	27.6121	3.80709	0.00453672	0.0177001	-2.29158
56436	Adrm1	Q9JKV1;A0A0A6YVU8;D3YUD8	Proteasomal ubiquitin receptor ADRM1	1.25185	27.6121	3.80709	0.00453672	0.0177001	-2.29158
74122	Tmem43	Q9DBS1	Transmembrane protein 43	1.47453	26.5584	3.80292	0.00456506	0.0177722	-2.29803
232449	Dera	Q91YP3	Deoxyribose-phosphate aldolase	1.10125	24.8896	3.79911	0.00459107	0.0178053	-2.30392
192120	Bspry	Q80YW5;Q80YW5-2	B box and SPRY domain-containing protein	1.87454	26.9073	3.79878	0.00459333	0.0178053	-2.30443
66335	Atp6v1c1	Q9Z1G3	V-type proton ATPase subunit C 1	1.39387	25.1144	3.79736	0.00460307	0.0178238	-2.30662
70028	Dopey2	Q3UHQ6;Q3UHQ6-2	Protein dopey-2	3.00336	26.0076	3.79664	0.00460799	0.0178238	-2.30773
67732	Iah1	Q9DB29	Isoamyl acetate-hydrolyzing esterase 1 homolog	1.34316	25.0582	3.79344	0.00463007	0.01789	-2.31268
23971	Papss1	Q60967;Q6NZM8	Bifunctional 3-phosphoadenosine 5-phosphosulfate synthase 1;Sulfate adenylyltransferase;Adenylyl-sulfate kinase	1.16352	27.4299	3.7856	0.00468459	0.0180643	-2.32481
107272	Psat1	Q99K85;Q3U6K9	Phosphoserine aminotransferase	-4.15104	25.8107	-3.78552	0.00468519	0.0180643	-2.32495
19272	Ptprk	P35822	Receptor-type tyrosine-protein phosphatase kappa	1.71592	25.0434	3.77908	0.00473047	0.0182194	-2.33491
228869	Ncoa5	Q91W39	Nuclear receptor coactivator 5	2.72413	24.353	3.77685	0.00474628	0.0182451	-2.33837
56530	Cnpy2	Q9QXT0	Protein canopy homolog 2	-1.21637	30.2423	-3.77671	0.00474726	0.0182451	-2.33858
12874	Cpd	O89001	Carboxypeptidase D	1.58099	27.6586	3.77377	0.00476821	0.0182888	-2.34314
12370	Casp8	O89110;A0A087WQT6	Caspase-8;Caspase-8 subunit p18;Caspase-8 subunit p10	2.33705	26.5553	3.77369	0.00476878	0.0182888	-2.34327
320938	Tnpo3	Q6P2B1;Q6P2B1-2	Transportin-3	1.41645	23.7451	3.77027	0.00479324	0.0183631	-2.34857
101943	Sf3b3	Q921M3;Q921M3-2	Splicing factor 3B subunit 3	1.35217	28.3664	3.76944	0.00479916	0.0183662	-2.34985
27384	Akr1c13	Q8VC28	Aldo-keto reductase family 1 member C13	1.89537	26.625	3.76662	0.00481944	0.0184243	-2.35421
654795	Sdr39u1	Q5M8N4;Q5M8N4-2	Epimerase family protein SDR39U1	2.21945	25.1115	3.76494	0.00483162	0.0184512	-2.35683
239985	Arid1b	E9Q6R4;E9Q4N7;E9Q4N6		1.74393	24.6267	3.76035	0.00486489	0.0185586	-2.36394
20148	Dhrs3	O88876;G5E8W9;O88876-2;B1ARS9	Short-chain dehydrogenase/reductase 3	1.08646	24.8858	3.75927	0.0048728	0.0185692	-2.36562
53607	Snrpa	Q62189;D3Z0S6	U1 small nuclear ribonucleoprotein A	2.30826	26.8434	3.75727	0.0048874	0.0186052	-2.36872
83701	Srrt	Q99MR6;Q99MR6-3;Q99MR6-4;Q99MR6-2;A0A0G2JDF8	Serrate RNA effector molecule homolog	1.87867	28.0252	3.75485	0.00490515	0.0186334	-2.37247
234683	Elmo3	Q8BYZ7-2;Q8BYZ7	Engulfment and cell motility protein 3	1.15934	24.9441	3.75288	0.00491964	0.0186687	-2.37553
108682	Gpt2	Q8BGT5	Alanine aminotransferase 2	-1.80609	25.6012	-3.74846	0.00495238	0.0187732	-2.3824
14897	Trip12	G5E870;A0A087WNZ7;A0A087WRV6;A0A0B4J1N9	E3 ubiquitin-protein ligase TRIP12	1.25692	24.404	3.74052	0.00501165	0.0189779	-2.39471
20174	Ruvbl2	Q9WTM5	RuvB-like 2	1.11826	27.9264	3.73201	0.00507607	0.0191067	-2.40794
20658	Son	Q9QX47;H9KV01;H9KV15;H9KV00;Q9QX47-2;Q9QX47-4;Q9QX47-3	Protein SON	1.78487	25.4151	3.73158	0.00507934	0.0191067	-2.4086
16563	Kif2a	P28740-2;P28740-1;P28740;E0CZ72;F8VQ42	Kinesin-like protein KIF2A;Kinesin-like protein	1.10313	25.1016	3.73066	0.00508637	0.0191067	-2.41003
243771	Parp12	Q8BZ20	Poly [ADP-ribose] polymerase 12	1.01903	24.3616	3.72609	0.00512143	0.0191067	-2.41714
65970	Lima1	Q9ERG0;Q9ERG0-2	LIM domain and actin-binding protein 1	1.13865	30.9153	3.725	0.00512981	0.0191067	-2.41884
212880	Ddx46	Q569Z5;F8WHR6;Q569Z5-2	Probable ATP-dependent RNA helicase DDX46	2.16469	26.3335	3.72444	0.00513414	0.0191067	-2.41971
232440	H2afj	P22752;Q8CGP5;Q8R1M2;Q8CGP7;Q8BFU2;Q8CGP6;Q8CGP4	Histone H2A type 1;Histone H2A type 1-F;Histone H2A.J;Histone H2A type 1-K;Histone H2A type 3;Histone H2A type 1-H;Histone H2A	2.52518	27.5129	3.72423	0.00513574	0.0191067	-2.42003
319162	Hist3h2a	P22752;Q8CGP5;Q8R1M2;Q8CGP7;Q8BFU2;Q8CGP6;Q8CGP4	Histone H2A type 1;Histone H2A type 1-F;Histone H2A.J;Histone H2A type 1-K;Histone H2A type 3;Histone H2A type 1-H;Histone H2A	2.52518	27.5129	3.72423	0.00513574	0.0191067	-2.42003
319163	Hist1h2aa	P22752;Q8CGP5;Q8R1M2;Q8CGP7;Q8BFU2;Q8CGP6;Q8CGP4	Histone H2A type 1;Histone H2A type 1-F;Histone H2A.J;Histone H2A type 1-K;Histone H2A type 3;Histone H2A type 1-H;Histone H2A	2.52518	27.5129	3.72423	0.00513574	0.0191067	-2.42003
319168	Hist1h2ah	P22752;Q8CGP5;Q8R1M2;Q8CGP7;Q8BFU2;Q8CGP6;Q8CGP4	Histone H2A type 1;Histone H2A type 1-F;Histone H2A.J;Histone H2A type 1-K;Histone H2A type 3;Histone H2A type 1-H;Histone H2A	2.52518	27.5129	3.72423	0.00513574	0.0191067	-2.42003
319169	Hist1h2ak	P22752;Q8CGP5;Q8R1M2;Q8CGP7;Q8BFU2;Q8CGP6;Q8CGP4	Histone H2A type 1;Histone H2A type 1-F;Histone H2A.J;Histone H2A type 1-K;Histone H2A type 3;Histone H2A type 1-H;Histone H2A	2.52518	27.5129	3.72423	0.00513574	0.0191067	-2.42003
319172	Hist1h2ab	P22752;Q8CGP5;Q8R1M2;Q8CGP7;Q8BFU2;Q8CGP6;Q8CGP4	Histone H2A type 1;Histone H2A type 1-F;Histone H2A.J;Histone H2A type 1-K;Histone H2A type 3;Histone H2A type 1-H;Histone H2A	2.52518	27.5129	3.72423	0.00513574	0.0191067	-2.42003
319173	Hist1h2af	P22752;Q8CGP5;Q8R1M2;Q8CGP7;Q8BFU2;Q8CGP6;Q8CGP4	Histone H2A type 1;Histone H2A type 1-F;Histone H2A.J;Histone H2A type 1-K;Histone H2A type 3;Histone H2A type 1-H;Histone H2A	2.52518	27.5129	3.72423	0.00513574	0.0191067	-2.42003
66624	Spcs2	Q9CYN2	Signal peptidase complex subunit 2	-1.05697	28.8819	-3.72191	0.00515372	0.0191538	-2.42365
106564	Ppcs	Q8VDG5;Q8VDG5-2	Phosphopantothenate--cysteine ligase	1.81007	26.2654	3.72037	0.00516561	0.0191585	-2.42603
80280	Cdk5rap3	Q99LM2	CDK5 regulatory subunit-associated protein 3	-1.3124	26.9253	-3.71851	0.00518008	0.0191924	-2.42893
102902673	Gm21992	F7BGR7;Q8VE92;Q8C7Q4;F6TBN8;J3QPA9;Q5CZX8;S4R1A6;Q8C7Q4-2	RNA-binding protein 4B;RNA-binding protein 4	2.15066	24.9484	3.7159	0.00520047	0.0192087	-2.433
19653	Rbm4	F7BGR7;Q8VE92;Q8C7Q4;F6TBN8;J3QPA9;Q5CZX8;S4R1A6;Q8C7Q4-2	RNA-binding protein 4B;RNA-binding protein 4	2.15066	24.9484	3.7159	0.00520047	0.0192087	-2.433
66704	Rbm4b	F7BGR7;Q8VE92;Q8C7Q4;F6TBN8;J3QPA9;Q5CZX8;S4R1A6;Q8C7Q4-2	RNA-binding protein 4B;RNA-binding protein 4	2.15066	24.9484	3.7159	0.00520047	0.0192087	-2.433
252870	Usp7	F8VPX1;E9PXY8;Q6A4J8;Q6A4J8-2;Q6A4J8-3	Ubiquitin carboxyl-terminal hydrolase;Ubiquitin carboxyl-terminal hydrolase 7	1.43974	26.2254	3.71501	0.00520743	0.0192147	-2.43438
193742	Abhd16a	Q9Z1Q2	Abhydrolase domain-containing protein 16A	1.22593	25.0563	3.71405	0.00521491	0.0192175	-2.43587
102502	Pls1	Q3V0K9	Plastin-1	2.46637	26.9895	3.71355	0.00521884	0.0192175	-2.43665
19765	Ralbp1	Q62172	RalA-binding protein 1	1.3863	24.8562	3.71043	0.0052434	0.0192882	-2.4415
11758	Prdx6	Q6GT24;D3Z0Y2		-1.44784	33.8217	-3.70454	0.00529008	0.0194401	-2.45068
56298	Atl2	Q6PA06;E9QND8;Q6PA06-2	Atlastin-2	1.93835	25.6586	3.70177	0.0053122	0.0195015	-2.45499
21923	Tnc	Q80YX1;Q80YX1-2;Q80YX1-5;Q80YX1-4;Q80YX1-3	Tenascin	1.52574	25.7586	3.6995	0.00533036	0.0195483	-2.45852
18938	Ppp1r14b	Q62084	Protein phosphatase 1 regulatory subunit 14B	1.58235	25.4582	3.69401	0.00537458	0.0196704	-2.46707
210711	Mcmbp	Q8R3C0;H9KV04	Mini-chromosome maintenance complex-binding protein	1.22629	23.8735	3.69305	0.00538238	0.019679	-2.46857
57915	Tbc1d1	Q60949;E9Q6L4;Q60949-2	TBC1 domain family member 1	1.56659	24.8078	3.69228	0.00538866	0.019682	-2.46977
73689	Bloc1s2	Q9CWG9	Biogenesis of lysosome-related organelles complex 1 subunit 2	1.21863	27.1774	3.69032	0.00540461	0.0197203	-2.47283
66044	Dtd1	Q9DD18;Q9DD18-2	D-tyrosyl-tRNA(Tyr) deacylase 1	-2.2686	24.1376	-3.68767	0.00542617	0.0197589	-2.47695
16456	F11r	O88792	Junctional adhesion molecule A	1.01905	26.5546	3.68333	0.00546182	0.0198317	-2.48372
320528	Vps13c	Q8BX70;Q8BX70-2;Q8BX70-3	Vacuolar protein sorting-associated protein 13C	1.40269	24.6295	3.68141	0.00547768	0.0198662	-2.48672
53598	Dctn3	Q9Z0Y1;E9Q919	Dynactin subunit 3	2.56653	26.005	3.67886	0.00549878	0.0199133	-2.4907
110173	Manba	Q8K2I4	Beta-mannosidase	1.78642	27.5003	3.67397	0.00553948	0.0200299	-2.49832
110651	Rps6ka3	P18654;B1AXN9	Ribosomal protein S6 kinase alpha-3	2.18831	25.8686	3.67227	0.00555372	0.0200613	-2.50098
77721	Mrps5	Q99N87	28S ribosomal protein S5, mitochondrial	-1.17778	23.9301	-3.67051	0.00556849	0.0200945	-2.50373
20637	Snrnp70	Q62376;Q62376-2	U1 small nuclear ribonucleoprotein 70 kDa	2.08853	27.9958	3.66679	0.00559983	0.0201874	-2.50953
98170	Tmem132a	Q922P8;D3Z4S6	Transmembrane protein 132A	1.92724	24.2437	3.66462	0.00561822	0.0202335	-2.51292
27376	Slc25a10	Q9QZD8	Mitochondrial dicarboxylate carrier	2.06992	26.7013	3.6627	0.00563449	0.02024	-2.51591
74157	Cmtr1	Q9DBC3	Cap-specific mRNA (nucleoside-2-O-)-methyltransferase 1	1.36123	24.8637	3.66113	0.00564788	0.02024	-2.51836
333433	Gpd1l	Q3ULJ0;Q3ULJ0-2	Glycerol-3-phosphate dehydrogenase 1-like protein	1.04221	27.5187	3.65868	0.00566888	0.0202741	-2.5222
58240	Hs1bp3	Q3TC93	HCLS1-binding protein 3	2.30163	25.9058	3.65754	0.00567858	0.0202887	-2.52397
77300	Raph1	F2Z3U3;G5E867;F2Z3X7;F2Z4B7		1.2809	24.175	3.64866	0.0057554	0.0205225	-2.53785
12263	C2	P21180;B8JJN2;P21180-2;B8JJM9	Complement C2;Complement C2b fragment;Complement C2a fragment	1.39108	24.5247	3.64105	0.00582199	0.0206985	-2.54974
665033	Col6a5	A6H584	Collagen alpha-5(VI) chain	-3.78475	24.7145	-3.64005	0.0058308	0.0207005	-2.55131
219189	Vwa8	Q8CC88;Q8CC88-2	von Willebrand factor A domain-containing protein 8	2.35179	25.8534	3.63881	0.00584178	0.0207005	-2.55325
71946	Endod1	Q8C522	Endonuclease domain-containing 1 protein	2.82648	26.9688	3.63865	0.00584315	0.0207005	-2.55349
20425	Shmt1	P50431;G3UZ26;G3UYY1	Serine hydroxymethyltransferase, cytosolic;Serine hydroxymethyltransferase	1.64816	27.8518	3.63839	0.00584552	0.0207005	-2.55391
12367	Casp3	P70677	Caspase-3;Caspase-3 subunit p17;Caspase-3 subunit p12	2.5293	26.1479	3.62845	0.00593412	0.0209783	-2.56946
17035	Lxn	P70202	Latexin	1.46221	25.7119	3.62653	0.00595145	0.0209931	-2.57247
67903	Gipc1	Q9Z0G0	PDZ domain-containing protein GIPC1	2.92504	26.5497	3.62118	0.00599987	0.0211432	-2.58084
78651	Lsm6	P62313	U6 snRNA-associated Sm-like protein LSm6	1.27832	25.8574	3.61131	0.00609034	0.0214202	-2.5963
83768	Dpp7	Q9ET22	Dipeptidyl peptidase 2	3.12749	27.0262	3.60904	0.00611139	0.0214591	-2.59986
230972	Arhgef16	Q3U5C8	Rho guanine nucleotide exchange factor 16	1.73188	25.2019	3.60258	0.0061716	0.0216216	-2.60998
27267	Cars	Q9ER72;Q9ER72-2	Cysteine--tRNA ligase, cytoplasmic	-1.02539	27.5897	-3.59786	0.00621596	0.0217452	-2.61738
71770	Ap2b1	Q9DBG3;Q9DBG3-2;H3BKM0;H3BIY9	AP-2 complex subunit beta;AP complex subunit beta	1.16466	27.3572	3.59754	0.00621895	0.0217452	-2.61787
18034	Nfkb2	Q9WTK5	Nuclear factor NF-kappa-B p100 subunit;Nuclear factor NF-kappa-B p52 subunit	1.82597	26.2438	3.59397	0.00625284	0.0218425	-2.62349
20586	Smarca4	Q3TKT4;Q3TKT4-2;G3UX35	Transcription activator BRG1	2.66515	26.8123	3.59178	0.00627367	0.0218941	-2.62692
170791	Rbm39	Q8VH51;Q8VH51-3;Q8VH51-2;E9Q8F0;F7AA45	RNA-binding protein 39	1.23645	27.2906	3.58261	0.00636168	0.02217	-2.6413
56275	Rbm14	Q8C2Q3;E9QL13;Q8C2Q3-2	RNA-binding protein 14	1.21446	28.6529	3.58227	0.00636502	0.02217	-2.64184
26914	H2afy	Q9QZQ8;Q9QZQ8-2	Core histone macro-H2A.1	1.08861	28.9755	3.57823	0.0064042	0.0222849	-2.64818
68556	Uckl1	Q91YL3;D6RJ84;B7ZCR1;F6V4H6	Uridine-cytidine kinase-like 1;Uridine-cytidine kinase	1.16919	24.8288	3.5722	0.00646332	0.0224689	-2.65766
17218	Mcm5	P49718;Q52KC3	DNA replication licensing factor MCM5;DNA helicase	1.07818	24.5666	3.56965	0.00648844	0.0225128	-2.66166
56174	Nagk	Q9QZ08;Q9D997;D3YXG2	N-acetyl-D-glucosamine kinase	1.10364	27.9305	3.56452	0.00653926	0.022611	-2.66971
269589	Sytl1	Q99N80	Synaptotagmin-like protein 1	1.55669	25.3284	3.56366	0.00654788	0.022611	-2.67107
330177	Taok3	Q8BYC6	Serine/threonine-protein kinase TAO3	2.00132	24.8274	3.5633	0.00655142	0.022611	-2.67163
230753	Thrap3	Q569Z6;Q8BZN7	Thyroid hormone receptor-associated protein 3	1.53824	28.2363	3.56292	0.00655526	0.022611	-2.67223
20382	Srsf2	Q62093	Serine/arginine-rich splicing factor 2	1.59615	29.1448	3.56238	0.00656063	0.022611	-2.67308
20703	Serpina1d	Q00897	Alpha-1-antitrypsin 1-4	1.31378	28.6054	3.5553	0.00663181	0.0228317	-2.68421
108679	Cops8	Q8VBV7;A0A087WPM5	COP9 signalosome complex subunit 8	1.22994	26.278	3.55475	0.00663733	0.0228317	-2.68507
109857	Cbr3	Q8K354	Carbonyl reductase [NADPH] 3	1.54643	28.4722	3.55372	0.00664777	0.0228458	-2.68669
66171	Pgls	Q9CQ60;Q8CBG6;D3Z4X1;F6X8L5	6-phosphogluconolactonase	1.01417	30.1048	3.54573	0.00672927	0.0231038	-2.69926
234664	Nae1	Q8VBW6;E0CZE0	NEDD8-activating enzyme E1 regulatory subunit	1.60111	25.3409	3.54386	0.00674853	0.0231479	-2.70221
12466	Cct6a	P80317;E9QPA6	T-complex protein 1 subunit zeta	1.03252	29.5595	3.53724	0.00681703	0.0233606	-2.71262
13418	Dnajc1	Q61712;F6ZL86	DnaJ homolog subfamily C member 1	-1.2181	24.1123	-3.53584	0.00683164	0.0233885	-2.71483
208943	Myo5c	E9Q1F5		1.55748	28.0657	3.53331	0.00685803	0.0234565	-2.7188
208263	Tor1aip1	Q921T2;Q921T2-2;Q921T2-3;J3QQ40;E9PWW2	Torsin-1A-interacting protein 1	2.71938	26.7419	3.5317	0.00687499	0.0234806	-2.72135
20624	Eftud2	O08810;A2AH85;G3UZ34	116 kDa U5 small nuclear ribonucleoprotein component	1.63121	27.5307	3.5314	0.0068781	0.0234806	-2.72181
67684	Luc7l3	Q5SUF2;Q5SUF2-3;Q5SUF2-2	Luc7-like protein 3	1.66401	25.5444	3.52653	0.00692949	0.0236113	-2.72949
54189	Rabep1	O35551;O35551-3;O35551-5;O35551-6;J3QJV7;O35551-2;O35551-4	Rab GTPase-binding effector protein 1	1.2104	24.8657	3.52216	0.00697584	0.0237244	-2.73636
22200	Uba3	Q8C878;Q3TL72;Q8C878-2	NEDD8-activating enzyme E1 catalytic subunit	1.06109	26.1037	3.51942	0.00700518	0.0238018	-2.74069
18640	Pfkfb2	Q6GTL7;A0A087WRG0;A0A087WRM7;P70265;B2Z893;B2Z892;B2Z894	6-phosphofructo-2-kinase/fructose-2,6-bisphosphatase 2;6-phosphofructo-2-kinase;Fructose-2,6-bisphosphatase	2.66569	26.9026	3.51417	0.00706157	0.0239482	-2.74895
24061	Smc1a	Q9CU62	Structural maintenance of chromosomes protein 1A	2.65997	25.7976	3.51019	0.00710473	0.0240268	-2.75523
21452	Tcn2	O88968	Transcobalamin-2	2.7112	28.1607	3.49652	0.00725491	0.0245117	-2.77678
73139	Cenpv	Q9CXS4	Centromere protein V	1.16188	28.5663	3.49122	0.00731415	0.0246887	-2.78516
223723	Ttll12	Q3UDE2	Tubulin--tyrosine ligase-like protein 12	1.35206	26.738	3.48896	0.00733945	0.0247353	-2.78872
19060	Ppp5c	Q60676;F7BX26	Serine/threonine-protein phosphatase 5;Serine/threonine-protein phosphatase	1.61608	26.3528	3.48873	0.0073421	0.0247353	-2.78909
56529	Sec11a	Q9R0P6;D3YWT0;D3Z569;D3YTS1	Signal peptidase complex catalytic subunit SEC11A;Signal peptidase complex catalytic subunit SEC11	-1.02973	27.2781	-3.48815	0.00734854	0.0247353	-2.78999
12739	Cldn3	Q9Z0G9;Q9Z0G9-2	Claudin-3	2.17687	26.5214	3.48189	0.00741946	0.0249507	-2.79988
16784	Lamp2	P17047;P17047-3;P17047-2	Lysosome-associated membrane glycoprotein 2	1.0483	28.4462	3.47952	0.00744651	0.0250064	-2.80363
16790	Anpep	P97449	Aminopeptidase N	3.0923	28.4002	3.47922	0.00744988	0.0250064	-2.8041
13830	Stom	P54116	Erythrocyte band 7 integral membrane protein	1.13581	25.6652	3.47653	0.00748063	0.0250261	-2.80834
14678	Gnai2	P08752;A0A0A6YWA9	Guanine nucleotide-binding protein G(i) subunit alpha-2	1.03577	28.8265	3.47628	0.00748354	0.0250261	-2.80874
13645	Egf	P01132	Pro-epidermal growth factor;Epidermal growth factor	2.73363	29.787	3.47421	0.00750733	0.025036	-2.81201
17961	Nat2	P50295	Arylamine N-acetyltransferase 2	2.1767	25.4331	3.46391	0.00762698	0.0253588	-2.82829
54451	Cpsf3	Q9QXK7	Cleavage and polyadenylation specificity factor subunit 3	1.21082	24.779	3.46201	0.00764927	0.0253686	-2.83129
94181	Nans	Q99J77		1.28175	30.6376	3.44419	0.0078616	0.0258823	-2.85947
194590	Reps2	B9EI38;A2AFI8;B1AV20;Q80XA6	RalBP1-associated Eps domain-containing protein 2	1.44151	26.7041	3.4375	0.00794296	0.0261262	-2.87006
117150	Pip4k2c	Q91XU3	Phosphatidylinositol 5-phosphate 4-kinase type-2 gamma	2.14163	26.0836	3.43084	0.00802474	0.0263712	-2.8806
17876	Myef2	Q8C854;A2ATP5;A2ATP6;Q8C854-3;G8JL68;Q8C854-1;Q8C854-2;F6XJA1	Myelin expression factor 2	2.43147	25.3122	3.41988	0.00816141	0.0267715	-2.89797
215999	Mcu	Q3UMR5	Calcium uniporter protein, mitochondrial	1.7904	26.7055	3.41664	0.00820224	0.0268506	-2.9031
56070	Tcerg1	Q8CGF7;Q8CGF7-2;Q8CGF7-3	Transcription elongation regulator 1	1.48922	25.2415	3.4162	0.00820787	0.0268506	-2.9038
14768	Lancl1	O89112;B2KGR2	LanC-like protein 1	1.9635	25.1932	3.41133	0.00826972	0.0270039	-2.91152
57342	Parva	Q9EPC1;Q3UF75	Alpha-parvin	-1.701	25.9378	-3.41038	0.00828179	0.0270189	-2.91302
12385	Ctnna1	P26231	Catenin alpha-1	1.08163	30.353	3.40841	0.00830693	0.0270764	-2.91613
207920	Esrp1	Q3US41;Z4YJI3;F8WGU3;Q3US41-4;Q3US41-3;Q3US41-2;Q3US41-5;Z4YMV4	Epithelial splicing regulatory protein 1	1.70089	26.2935	3.40498	0.00835102	0.0271955	-2.92158
18822	Plod1	Q9R0E2	Procollagen-lysine,2-oxoglutarate 5-dioxygenase 1	2.00345	24.6848	3.40169	0.00839349	0.0273091	-2.92679
18950	Pnp	P23492;Q543K9	Purine nucleoside phosphorylase	1.04924	27.8333	3.40034	0.00841104	0.0273416	-2.92894
66209	Inip	Q3TXT3;Z4YLT1;Q3TXT3-2	SOSS complex subunit C	1.38257	24.4589	3.39227	0.0085164	0.0276591	-2.94173
14735	Gpc4	P51655	Glypican-4;Secreted glypican-4	3.14969	25.3884	3.3882	0.00857011	0.0278085	-2.94819
328417	Parp4	E9PYK3		1.05697	24.8943	3.38386	0.00862779	0.0279705	-2.95508
16427	Itih4	A6X935;E9PVD2;E9Q5L2;A6X935-2	Inter alpha-trypsin inhibitor, heavy chain 4	1.86226	25.6538	3.38241	0.00864718	0.0280082	-2.95739
28000	Prpf19	Q99KP6;Q99KP6-2;Q99KP6-3	Pre-mRNA-processing factor 19	1.14737	27.9911	3.37582	0.00873573	0.0282604	-2.96785
116847	Prelp	Q9JK53	Prolargin	-3.22903	27.2816	-3.37545	0.00874074	0.0282604	-2.96844
18718	Pip4k2a	O70172;F6RJE8	Phosphatidylinositol 5-phosphate 4-kinase type-2 alpha	-1.20787	23.6939	-3.37456	0.00875272	0.0282738	-2.96985
20336	Exoc4	O35382;Q8C391	Exocyst complex component 4	1.63867	26.2114	3.37225	0.00878396	0.0283493	-2.97351
56426	Pdcd10	Q8VE70;F8WI55	Programmed cell death protein 10	2.01813	26.0284	3.37097	0.00880146	0.0283613	-2.97555
20874	Slk	O54988;O54988-2	STE20-like serine/threonine-protein kinase	2.6166	26.352	3.37082	0.00880341	0.0283613	-2.97578
26398	Map2k4	P47809;B1ATL6	Dual specificity mitogen-activated protein kinase kinase 4	1.41447	25.1472	3.36846	0.00883562	0.0284396	-2.97953
208618	Etl4	A2AQ25;E9QAU4;A2AQ25-2	Sickle tail protein	1.50885	25.8297	3.36729	0.0088516	0.0284657	-2.98138
20850	Stat5a	P42230;B2C3G8	Signal transducer and activator of transcription 5A;Signal transducer and activator of transcription	-1.50619	27.1469	-3.35896	0.00896655	0.0288096	-2.99463
13728	Mark2	Q05512;E9QMP6;Q3T9A3;F6ZS70;Q05512-2;Q05512-3;E9Q9N6;E9PYX3;Q05512-4;F6ZEX4	Serine/threonine-protein kinase MARK2	2.49098	25.7599	3.3563	0.00900351	0.0288451	-2.99886
13358	Slc25a1	Q8JZU2	Tricarboxylate transport protein, mitochondrial	2.14476	27.0247	3.35613	0.00900583	0.0288451	-2.99912
19298	Pex19	Q8VCI5	Peroxisomal biogenesis factor 19	1.34942	24.8684	3.35185	0.00906577	0.0289992	-3.00593
12283	Cab39	Q06138	Calcium-binding protein 39	1.62529	26.2318	3.34847	0.00911337	0.0291256	-3.01131
16011	Igfbp5	Q07079	Insulin-like growth factor-binding protein 5	2.68396	27.5936	3.34361	0.00918222	0.0293197	-3.01903
69051	Pycr2	Q922Q4	Pyrroline-5-carboxylate reductase 2	-1.16394	27.483	-3.34237	0.00919993	0.029336	-3.02101
19264	Ptprc	P06800;S4R1M0;S4R2V1;S4R1S4;P06800-3;P06800-2	Receptor-type tyrosine-protein phosphatase C;Protein-tyrosine-phosphatase	1.99944	25.2206	3.34211	0.00920362	0.029336	-3.02142
12306	Anxa2	P07356;B0V2N5;B0V2N7;B0V2N8	Annexin A2;Annexin	1.09636	32.2015	3.34119	0.00921678	0.029352	-3.02288
18704	Pik3c2a	Q61194;F8VPL2;Q61194-2	Phosphatidylinositol 4-phosphate 3-kinase C2 domain-containing subunit alpha	1.66108	25.0877	3.33776	0.00926591	0.0294824	-3.02834
13191	Dctn1	E9Q586;E9Q3M3;O08788;O08788-2;D3YX34	Dynactin subunit 1	1.51505	28.5651	3.33578	0.00929431	0.0295207	-3.03148
50497	Hspa14	Q99M31;Q99M31-2	Heat shock 70 kDa protein 14	1.62251	25.3322	3.33116	0.0093612	0.029707	-3.03884
15488	Hsd17b4	P51660	Peroxisomal multifunctional enzyme type 2;(3R)-hydroxyacyl-CoA dehydrogenase;Enoyl-CoA hydratase 2	1.16682	27.8659	3.32895	0.00939335	0.0297828	-3.04235
214505	Gnptg	Q6S5C2;Q6S5C2-2	N-acetylglucosamine-1-phosphotransferase subunit gamma	1.51558	23.8988	3.32579	0.00943943	0.0298653	-3.04737
57279	Slc25a20	Q9Z2Z6	Mitochondrial carnitine/acylcarnitine carrier protein	1.40032	25.282	3.32543	0.00944474	0.0298653	-3.04795
13063	Cycs	P62897;G3UWG1	Cytochrome c, somatic	1.1249	28.9559	3.32331	0.00947583	0.0298866	-3.05132
670717	Gm10108	P62897;G3UWG1	Cytochrome c, somatic	1.1249	28.9559	3.32331	0.00947583	0.0298866	-3.05132
66043	Atp5d	Q9D3D9	ATP synthase subunit delta, mitochondrial	1.2227	30.1507	3.31513	0.00959702	0.0302159	-3.06435
64143	Ralb	Q9JIW9;F6QC68	Ras-related protein Ral-B	1.90164	25.9344	3.3127	0.00963317	0.0303033	-3.06821
544817	Arhgap27	A2AB59;A2AB59-2	Rho GTPase-activating protein 27	1.62237	24.3215	3.31107	0.00965762	0.0303537	-3.07081
19106	Eif2ak2	Q03963	Interferon-induced, double-stranded RNA-activated protein kinase	2.69332	25.4238	3.30142	0.00980355	0.0306958	-3.08618
224903	Safb	D3YXK2;S4R1M2	Scaffold attachment factor B1	1.93184	26.1078	3.30123	0.00980638	0.0306958	-3.08648
14667	Gm2a	Q60648	Ganglioside GM2 activator	1.05541	27.2046	3.30123	0.00980639	0.0306958	-3.08648
50781	Dkk3	Q9QUN9	Dickkopf-related protein 3	1.57003	24.224	3.29842	0.0098493	0.0307951	-3.09096
26416	Mapk14	P47811;B2KF35;P47811-2;P47811-4;P47811-3;B2KF34	Mitogen-activated protein kinase 14	1.80612	25.1728	3.29568	0.00989144	0.0308733	-3.09533
235574	Atp2c1	Q80XR2;Q8BMS7;H3BLI6;H3BL44;H3BIX7;Q3UZR5	Calcium-transporting ATPase type 2C member 1;Calcium-transporting ATPase	1.78008	24.2467	3.29183	0.00995082	0.0310317	-3.10146
234699	Edc4	G5E896;Q3UJB9;D6RE33;Q3UJB9-2	Enhancer of mRNA-decapping protein 4	1.3213	25.9456	3.28406	0.0100718	0.0313566	-3.11385
229534	Pbxip1	Q3TVI8	Pre-B-cell leukemia transcription factor-interacting protein 1	1.89561	26.3409	3.28402	0.0100724	0.0313566	-3.11391
97165	Hmgb2	P30681	High mobility group protein B2	2.03671	26.4257	3.2753	0.0102101	0.0317304	-3.12781
18949	Pnn	Q3TUQ5;O35691	Pinin	1.73176	26.5708	3.27262	0.0102528	0.0317837	-3.13209
270058	Map1s	Q8C052	Microtubule-associated protein 1S;MAP1S heavy chain;MAP1S light chain	1.01476	25.5011	3.27257	0.0102536	0.0317837	-3.13218
14057	Sfxn1	Q99JR1	Sideroflexin-1	1.15975	27.5287	3.26817	0.0103241	0.0319463	-3.13919
233489	Picalm	Q7M6Y3-5;Q7M6Y3;Q7M6Y3-2;Q7M6Y3-3;Q7M6Y3-6;Q7M6Y3-4	Phosphatidylinositol-binding clathrin assembly protein	1.80519	26.3411	3.26769	0.0103318	0.0319463	-3.13995
12412	Cbx1	P83917;Q7TPM0;Q9CYJ8	Chromobox protein homolog 1	1.26505	24.5454	3.26764	0.0103327	0.0319463	-3.14004
56726	Sh3bgrl	Q9JJU8	SH3 domain-binding glutamic acid-rich-like protein	-1.08085	29.4656	-3.26471	0.0103799	0.0320467	-3.14471
84092	Usp8	Q80U87;A2AI52	Ubiquitin carboxyl-terminal hydrolase 8;Ubiquitin carboxyl-terminal hydrolase	3.22261	26.2837	3.26452	0.0103829	0.0320467	-3.14501
11773	Ap2m1	P84091;Q3TWV4	AP-2 complex subunit mu	2.34422	26.2124	3.26256	0.0104148	0.0321174	-3.14814
232431	Gprc5a	Q8BHL4;G5E8C3	Retinoic acid-induced protein 3	1.94373	25.7046	3.26118	0.0104373	0.0321593	-3.15035
12643	Chad	O55226	Chondroadherin	1.74945	23.7877	3.25805	0.0104883	0.0322251	-3.15534
22272	Uqcrq	Q9CQ69	Cytochrome b-c1 complex subunit 8	1.01503	27.4221	3.25538	0.0105319	0.0323077	-3.15959
68215	Fam98b	Q80VD1	Protein FAM98B	1.37855	25.7443	3.25412	0.0105528	0.0323077	-3.16162
16016	Ighg2b	A0A075B5P3;P01867-2;P01867	Ig gamma-2B chain C region	2.98954	27.7773	3.25386	0.010557	0.0323077	-3.16203
14388	Gab1	Q9QYY0	GRB2-associated-binding protein 1	1.01434	23.6936	3.25305	0.0105704	0.0323208	-3.16332
27419	Naglu	O88325		1.14647	28.1433	3.25157	0.0105947	0.0323677	-3.16568
11905	Serpinc1	P32261;A0A0A6YWH7	Antithrombin-III	1.30705	29.003	3.24883	0.0106401	0.0324515	-3.17005
19246	Ptpn1	P35821	Tyrosine-protein phosphatase non-receptor type 1	1.62394	24.9387	3.24603	0.0106866	0.0325383	-3.17452
394432	Ugt1a7c	Q6ZQM8	UDP-glucuronosyltransferase 1-7C	1.62695	24.5572	3.24418	0.0107176	0.0326049	-3.17748
234023	Arglu1	Q3UL36;Q3UL36-2	Arginine and glutamate-rich protein 1	2.48214	26.8469	3.24251	0.0107457	0.0326628	-3.18015
109689	Arrb1	Q8BWG8;J3QNU6;Q8BWG8-2	Beta-arrestin-1	2.13673	26.9524	3.23774	0.0108259	0.0328455	-3.18777
72047	Ddx42	Q810A7;Q810A7-2	ATP-dependent RNA helicase DDX42	1.39608	26.082	3.23731	0.0108331	0.0328455	-3.18845
14977	Slc39a7	Q31125	Zinc transporter SLC39A7	-2.26041	25.7229	-3.23657	0.0108456	0.0328558	-3.18963
11983	Atpif1	O35143;E9PV44	ATPase inhibitor, mitochondrial	1.19622	30.3611	3.23251	0.0109147	0.0330097	-3.19612
57344	As3mt	Q91WU5	Arsenite methyltransferase	1.42809	26.142	3.23044	0.01095	0.0330861	-3.19942
94061	Mrpl1	Q99N96;Q9D3F3	39S ribosomal protein L1, mitochondrial	1.396	24.5141	3.22734	0.0110032	0.0331737	-3.20438
246727	Oas3	Q8VI93	2-5-oligoadenylate synthase 3	2.6885	26.2694	3.22718	0.0110059	0.0331737	-3.20464
20847	Stat2	Q9QXJ2;E9QJX9;Q9WVL2	Signal transducer and activator of transcription;Signal transducer and activator of transcription 2	1.75993	26.0333	3.22665	0.0110149	0.0331737	-3.20548
20719	Serpinb6a	Q60854;F8WIV2;K7E6F1;E9Q108;E9Q0P9	Serpin B6	1.13478	29.8588	3.22359	0.0110678	0.0333028	-3.21037
393082	Mettl7a2	Q8C6B0;Q5I0W6;H3BJI7;Q76I24;Q76I26;G3X9G9		-1.26578	26.5465	-3.22123	0.0111088	0.0333028	-3.21415
554292	Methig1	Q8C6B0;Q5I0W6;H3BJI7;Q76I24;Q76I26;G3X9G9		-1.26578	26.5465	-3.22123	0.0111088	0.0333028	-3.21415
668178	Mettl7a3	Q8C6B0;Q5I0W6;H3BJI7;Q76I24;Q76I26;G3X9G9		-1.26578	26.5465	-3.22123	0.0111088	0.0333028	-3.21415
70152	Mettl7a1	Q8C6B0;Q5I0W6;H3BJI7;Q76I24;Q76I26;G3X9G9		-1.26578	26.5465	-3.22123	0.0111088	0.0333028	-3.21415
66201	Vta1	Q9CR26;F6W5Q8	Vacuolar protein sorting-associated protein VTA1 homolog	2.22506	24.6726	3.21746	0.0111744	0.0334027	-3.22017
74255	Smu1	Q3UKJ7;Q3UKJ7-2	WD40 repeat-containing protein SMU1;WD40 repeat-containing protein SMU1, N-terminally processed	1.12848	25.5244	3.21337	0.0112461	0.0335685	-3.22671
72097	2010300C02Rik	E9Q3M9		-2.54368	23.8693	-3.21323	0.0112485	0.0335685	-3.22693
13209	Ddx6	P54823	Probable ATP-dependent RNA helicase DDX6	1.80705	26.7061	3.20252	0.0114385	0.0339936	-3.24405
20702	Serpina1c	Q00896	Alpha-1-antitrypsin 1-3	2.32176	25.0206	3.20198	0.0114483	0.0339936	-3.24492
381314	Iars2	Q8BIJ6;E9PWN2	Isoleucine--tRNA ligase, mitochondrial	1.99174	26.0367	3.20149	0.0114569	0.0339936	-3.2457
56187	Rabggta	Q9JHK4;Q9JHK4-2	Geranylgeranyl transferase type-2 subunit alpha	1.43792	25.6097	3.19883	0.0115049	0.0340276	-3.24996
231655	Oasl1	Q8VI94	2-5-oligoadenylate synthase-like protein 1	1.32381	24.7723	3.1982	0.0115161	0.0340291	-3.25096
71702	Cdc5l	Q6A068	Cell division cycle 5-like protein	2.13022	26.1324	3.19311	0.0116082	0.0342172	-3.2591
56702	Hist1h1b	P43276	Histone H1.5	1.47252	29.6354	3.19117	0.0116435	0.0342518	-3.2622
12971	Crym	O54983	Ketimine reductase mu-crystallin	2.79463	25.481	3.1909	0.0116485	0.0342518	-3.26264
17970	Ncf2	O70145	Neutrophil cytosol factor 2	2.09296	25.1216	3.18936	0.0116766	0.0343066	-3.2651
228061	Agps	Q8C0I1;A2AL50;A2AL49;H3BKN2	Alkyldihydroxyacetonephosphate synthase, peroxisomal	1.23649	24.7522	3.18595	0.0117392	0.0344625	-3.27057
18438	P2rx4	D3YYR5;Q9Z256;D3Z5U5;Q9Z257;Q9JJX6;Q9JJX6-4;Q9JJX6-2;Q9JJX6-3	P2X purinoceptor;P2X purinoceptor 4	1.79553	26.0817	3.18463	0.0117636	0.0345058	-3.27268
212032	Hk3	Q3TRM8;E9Q8S8;E9Q3Z4	Hexokinase-3;Hexokinase	2.25652	25.0862	3.17294	0.0119809	0.0351148	-3.29138
15439	Hp	Q61646	Haptoglobin;Haptoglobin alpha chain;Haptoglobin beta chain	2.99508	26.381	3.16707	0.0120918	0.0353823	-3.30078
15212	Hexb	P20060	Beta-hexosaminidase subunit beta	2.47704	27.7148	3.16398	0.0121505	0.0355252	-3.30573
70925	Cdkn2aip	Q8BI72	CDKN2A-interacting protein	1.85574	25.8864	3.16272	0.0121746	0.0355668	-3.30775
66368	Rtca	Q9D7H3;D3Z263	RNA 3-terminal phosphate cyclase	1.7083	25.8499	3.15567	0.01231	0.0359286	-3.31904
268470	Ube2z	Q3UE37	Ubiquitin-conjugating enzyme E2 Z	1.05999	25.6586	3.15205	0.0123801	0.0360795	-3.32483
12826	Col4a1	P02463	Collagen alpha-1(IV) chain;Arresten	-1.61596	27.9485	-3.14939	0.0124319	0.0362013	-3.32909
24068	Sra1	Q80VJ2;G3X8R2	Steroid receptor RNA activator 1	1.11576	25.9369	3.14398	0.012538	0.0364512	-3.33776
22258	Usp4	P35123;A0A0A6YW28;A0A0A6YVY7	Ubiquitin carboxyl-terminal hydrolase 4;Ubiquitin carboxyl-terminal hydrolase	1.55448	25.7021	3.14235	0.0125701	0.036515	-3.34037
227937	Pkp4	Q68FH0;Q68FH0-2;A2AS44;A2AS45	Plakophilin-4	1.83982	26.8801	3.13758	0.0126648	0.0367309	-3.34802
118449	Synpo2	E9Q1U2;D3YVV9;Q91YE8;Q91YE8-2	Synaptopodin-2	-3.38201	27.3145	-3.13529	0.0127105	0.0368338	-3.35169
60321	Wbp11	Q923D5	WW domain-binding protein 11	1.3598	25.2195	3.13176	0.0127811	0.0370089	-3.35735
17330	Minpp1	Q9Z2L6	Multiple inositol polyphosphate phosphatase 1	1.73795	24.2722	3.12771	0.0128627	0.0371853	-3.36383
74351	Ddx23	D3Z0M9		1.46814	26.0407	3.12665	0.0128843	0.0372178	-3.36554
52538	Acaa2	Q8BWT1	3-ketoacyl-CoA thiolase, mitochondrial	1.43043	30.3502	3.12376	0.0129428	0.037357	-3.37016
101869	Unc45a	Q99KD5;D6RIN1	Protein unc-45 homolog A	2.01694	25.9664	3.12258	0.0129669	0.0373964	-3.37205
69608	Sec24d	Q6NXL1		-1.23213	28.1884	-3.10944	0.0132378	0.0381473	-3.39313
52428	Rhpn2	Q8BWR8	Rhophilin-2	1.20168	25.15	3.10666	0.0132957	0.0382837	-3.39758
56812	Dnajb2	Q9QYI5;Q3TB24;Q9QYI5-2	DnaJ homolog subfamily B member 2	1.6669	25.8379	3.10348	0.0133626	0.0384454	-3.40268
20716	Serpina3n	G3X8T9		1.21885	24.1704	3.10234	0.0133865	0.0384835	-3.40451
19143	St14	P56677	Suppressor of tumorigenicity 14 protein homolog	1.75847	26.1296	3.10064	0.0134225	0.0385549	-3.40724
232341	Wnk1	P83741;P83741-3;P83741-4;P83741-5;P83741-2;P83741-6	Serine/threonine-protein kinase WNK1	5.28877	29.7982	3.09843	0.0134692	0.0386288	-3.41078
212531	Sh3bgrl2	Q8BG73;A0A087WS96;A0A087WQX3;A0A087WQU5	SH3 domain-binding glutamic acid-rich-like protein 2;SH3 domain-binding glutamic acid-rich-like protein	1.05606	26.0878	3.0943	0.0135571	0.03885	-3.4174
11770	Fabp4	P04117	Fatty acid-binding protein, adipocyte	-3.0096	25.6984	-3.09196	0.0136071	0.0389007	-3.42116
66898	Baiap2l1	Q9DBJ3	Brain-specific angiogenesis inhibitor 1-associated protein 2-like protein 1	1.90799	26.4894	3.08336	0.0137929	0.0393693	-3.43496
108155	Ogt	Q8CGY8	UDP-N-acetylglucosamine--peptide N-acetylglucosaminyltransferase 110 kDa subunit	-1.01373	26.489	-3.08243	0.0138132	0.039396	-3.43645
270151	Nlrx1	Q3TL44	NLR family member X1	1.62856	25.4176	3.08109	0.0138423	0.0394118	-3.4386
67203	Nde1	Q9CZA6;Q9CZA6-3;Q9CZA6-2;Q9CZA6-4;Q9ERR1;Q9ERR1-2	Nuclear distribution protein nudE homolog 1;Nuclear distribution protein nudE-like 1	1.23896	24.9197	3.08067	0.0138515	0.0394118	-3.43928
83431	Ndel1	Q9CZA6;Q9CZA6-3;Q9CZA6-2;Q9CZA6-4;Q9ERR1;Q9ERR1-2	Nuclear distribution protein nudE homolog 1;Nuclear distribution protein nudE-like 1	1.23896	24.9197	3.08067	0.0138515	0.0394118	-3.43928
20908	Stx3	Q64704;Q64704-2;Q8R1B7;Q64704-6;Q64704-5;Q64704-3	Syntaxin-3	1.26142	25.1143	3.07643	0.0139445	0.0396274	-3.44609
15926	Idh1	O88844;A0A087WPT4;A0A087WRS9	Isocitrate dehydrogenase [NADP] cytoplasmic	1.03099	31.1531	3.07621	0.0139493	0.0396274	-3.44643
68147	Gar1	Q9CY66;D3YZ09;Q9CY66-3;Q9CY66-2	H/ACA ribonucleoprotein complex subunit 1	1.24604	24.2372	3.07492	0.0139776	0.0396766	-3.4485
103655	Sec14l4	Q8R0F9	SEC14-like protein 4	1.64743	24.2741	3.07146	0.0140542	0.0398627	-3.45406
80718	Rab27b	Q99P58	Ras-related protein Rab-27B	2.4554	27.0859	3.07015	0.0140834	0.0399139	-3.45617
81489	Dnajb1	Q9QYJ3	DnaJ homolog subfamily B member 1	1.07457	25.7268	3.06408	0.0142188	0.0402661	-3.4659
50530	Mfap5	Q9QZJ6;F8WJ99;D3Z4D7;D3Z3L7	Microfibrillar-associated protein 5	-2.99471	27.4229	-3.06283	0.0142468	0.0403138	-3.46791
16432	Itm2b	O89051	Integral membrane protein 2B;BRI2, membrane form;BRI2 intracellular domain;BRI2C, soluble form;Bri23 peptide	1.50067	26.5425	3.05946	0.0143228	0.0404336	-3.47332
19152	Prtn3	Q61096;F6ZK01	Myeloblastin	2.21468	25.862	3.05084	0.0145191	0.0409558	-3.48716
13035	Ctsg	P28293	Cathepsin G	1.88543	24.8317	3.04928	0.0145549	0.0410247	-3.48966
67500	Ccar1	Q8CH18;Q8CH18-3;Q8CH18-2	Cell division cycle and apoptosis regulator protein 1	1.70628	26.1135	3.04573	0.0146369	0.0412177	-3.49537
69091	Vps26b	Q8C0E2	Vacuolar protein sorting-associated protein 26B	1.75446	25.5762	3.04532	0.0146463	0.0412177	-3.49603
66834	Acot13	Q9CQR4	Acyl-coenzyme A thioesterase 13;Acyl-coenzyme A thioesterase 13, N-terminally processed	2.1553	26.3818	3.04431	0.0146697	0.0412514	-3.49765
69786	Tprkb	Q8QZZ7	EKC/KEOPS complex subunit Tprkb	1.10822	24.1079	3.03744	0.0148298	0.0416691	-3.50868
51798	Ech1	O35459;F7B227	Delta(3,5)-Delta(2,4)-dienoyl-CoA isomerase, mitochondrial	1.2073	27.1537	3.03476	0.0148926	0.0417805	-3.51298
14161	Fga	E9PV24;E9PV24-2	Fibrinogen alpha chain;Fibrinopeptide A;Fibrinogen alpha chain	1.30222	28.2967	3.03247	0.0149468	0.0418997	-3.51666
14862	Gstm1	P10649;A2AE89	Glutathione S-transferase Mu 1	-1.59199	30.1194	-3.03145	0.0149709	0.0419021	-3.5183
20259	Scin	Q60604;Q60604-2	Adseverin	-2.72145	25.0147	-3.02342	0.0151621	0.0423326	-3.5312
22240	Dpysl3	E9PWE8;Q62188;Q3TT92	Dihydropyrimidinase-related protein 3	-1.30632	26.92	-3.02161	0.0152058	0.0423951	-3.53412
80877	Lrba	E9Q3Y4;A0A0A6YXL6;Q9ESE1;A0A0A6YXX3;Q9ESE1-2;Q9ESE1-3	Lipopolysaccharide-responsive and beige-like anchor protein	2.14251	29.4641	3.0113	0.0154559	0.0429594	-3.55068
93762	Smarca5	Q91ZW3	SWI/SNF-related matrix-associated actin-dependent regulator of chromatin subfamily A member 5	1.43434	25.8585	3.01044	0.0154769	0.0429764	-3.55206
11287	Pzp	Q61838;D3YW52	Alpha-2-macroglobulin;Alpha-2-macroglobulin 165 kDa subunit;Alpha-2-macroglobulin 35 kDa subunit	1.6436	29.6845	3.00959	0.0154977	0.0429764	-3.55342
232345	A2m	Q61838;D3YW52	Alpha-2-macroglobulin;Alpha-2-macroglobulin 165 kDa subunit;Alpha-2-macroglobulin 35 kDa subunit	1.6436	29.6845	3.00959	0.0154977	0.0429764	-3.55342
50918	Myadm	O35682	Myeloid-associated differentiation marker	-1.29422	24.033	-3.00643	0.0155755	0.0430975	-3.55851
72121	Dennd2d	S4R219;Q91VV4	DENN domain-containing protein 2D	1.18497	24.0092	3.0064	0.0155761	0.0430975	-3.55854
110829	Lims1	Q99JW4;E9QP62;Q9D7B2	LIM and senescent cell antigen-like-containing domain protein 1	-2.28989	24.963	-3.00635	0.0155773	0.0430975	-3.55862
232989	Hnrnpul1	Q8VDM6;Q8VDM6-2	Heterogeneous nuclear ribonucleoprotein U-like protein 1	1.28862	28.3879	3.00407	0.0156337	0.0431854	-3.56229
625249	Gpx4	O70325;Q76LV0;O70325-2;Q91XR9;S4R1E5	Phospholipid hydroperoxide glutathione peroxidase, mitochondrial;Glutathione peroxidase;Phospholipid hydroperoxide glutathione peroxidase, nuclear	2.40345	27.0589	3.00386	0.015639	0.0431854	-3.56264
12111	Bgn	P28653	Biglycan	-1.49642	27.9405	-3.00357	0.015646	0.0431854	-3.56309
56457	Clptm1	Q8VBZ3	Cleft lip and palate transmembrane protein 1 homolog	1.03205	25.2463	3.00313	0.0156569	0.0431854	-3.5638
15360	Hmgcs2	P54869	Hydroxymethylglutaryl-CoA synthase, mitochondrial	1.32528	26.3515	3.00085	0.0157136	0.0433086	-3.56747
19695	Reg3g	O09049	Regenerating islet-derived protein 3-gamma;Regenerating islet-derived protein 3-gamma 16.5 kDa form;Regenerating islet-derived protein 3-gamma 15 kDa form	2.55074	26.5106	2.99971	0.0157419	0.0433521	-3.56929
50790	Acsl4	Q9QUJ7;Q9QUJ7-2	Long-chain-fatty-acid--CoA ligase 4	1.95917	24.7388	2.99925	0.0157535	0.0433521	-3.57004
67894	Fam45a	Q9D8N2;Q3TH34	Protein FAM45A	1.20215	24.467	2.99837	0.0157756	0.0433798	-3.57146
71678	Brox	Q8K2Q7	BRO1 domain-containing protein BROX	1.34811	24.3605	2.99636	0.0158257	0.0434514	-3.57468
22284	Usp9x	P70398;Q4FE56	Probable ubiquitin carboxyl-terminal hydrolase FAF-X;Ubiquitin carboxyl-terminal hydrolase	1.00451	27.8744	2.99528	0.0158527	0.0434925	-3.57641
75475	Oplah	Q8K010;E9Q484	5-oxoprolinase	2.56889	26.5044	2.98991	0.0159883	0.0438311	-3.58505
66552	Sppl2a	Q9JJF9	Signal peptide peptidase-like 2A	1.82556	24.7273	2.98439	0.0161287	0.0441152	-3.59391
232807	Ppp1r12c	Q3UMT1;F6XWD4	Protein phosphatase 1 regulatory subunit 12C	-1.98172	26.3784	-2.98211	0.016187	0.0441191	-3.59758
16202	Ilk	O55222	Integrin-linked protein kinase	-3.29117	26.1939	-2.98202	0.0161896	0.0441191	-3.59774
71207	Nudt4	Q8R2U6	Diphosphoinositol polyphosphate phosphohydrolase 2	1.66218	25.1748	2.98195	0.0161913	0.0441191	-3.59784
667899	Igkv6-13	A0A075B5N7;A0A0G2JGY3		2.19423	26.1005	2.98121	0.0162101	0.0441371	-3.59902
23960	Oas1g	P11928;Q8K469;Q05BJ7	2-5-oligoadenylate synthase 1A	1.85899	24.479	2.97931	0.0162592	0.0442041	-3.60209
246730	Oas1a	P11928;Q8K469;Q05BJ7	2-5-oligoadenylate synthase 1A	1.85899	24.479	2.97931	0.0162592	0.0442041	-3.60209
11768	Ap1m2	Q9WVP1-2	AP-1 complex subunit mu-2	1.29232	27.3051	2.95748	0.0168322	0.0456152	-3.63719
13138	Dag1	Q62165	Dystroglycan;Alpha-dystroglycan;Beta-dystroglycan	1.86455	25.9834	2.95665	0.0168542	0.0456152	-3.63851
13506	Dsc2	P55292;P55292-2	Desmocollin-2	1.51615	24.5268	2.95559	0.0168827	0.0456579	-3.64022
67299	Dock7	Q8R1A4;E9PX48;A2A9M5;Q8R1A4-2;A2A9M4	Dedicator of cytokinesis protein 7	1.91198	25.1952	2.95464	0.0169081	0.0456614	-3.64174
11486	Ada	P03958	Adenosine deaminase	1.72248	25.2856	2.95217	0.0169747	0.0458036	-3.64573
20753	Sprr1a	Q62266	Cornifin-A	3.0766	28.7474	2.95033	0.0170243	0.0459032	-3.64868
67460	Decr1	Q9CQ62	2,4-dienoyl-CoA reductase, mitochondrial	1.34854	27.3932	2.94702	0.017114	0.046076	-3.654
27357	Gyg	Q9R062;V9GX26;K3W4S6	Glycogenin-1	1.49424	24.2015	2.94567	0.0171507	0.0461041	-3.65617
67429	Nudcd1	Q6PIP5	NudC domain-containing protein 1	1.07057	24.6827	2.94561	0.0171522	0.0461041	-3.65626
66866	Nhlrc2	Q8BZW8	NHL repeat-containing protein 2	2.18767	26.38	2.94523	0.0171627	0.0461041	-3.65688
81004	Tbl1xr1	Q8BHJ5	F-box-like/WD repeat-containing protein TBL1XR1	1.16371	24.3946	2.9394	0.0173223	0.0463943	-3.66625
52585	Dhrs1	Q99L04	Dehydrogenase/reductase SDR family member 1	1.01487	26.3935	2.93878	0.0173393	0.0464055	-3.66725
18708	Pik3r1	P26450;Q80UI5	Phosphatidylinositol 3-kinase regulatory subunit alpha	1.28155	25.4427	2.93525	0.0174367	0.0466316	-3.67292
20496	Slc12a2	E9QM38;P55012	Solute carrier family 12 member 2	3.5179	31.6121	2.93478	0.0174499	0.0466322	-3.67368
192159	Prpf8	Q99PV0	Pre-mRNA-processing-splicing factor 8	1.82519	28.0998	2.93358	0.0174833	0.0466869	-3.67562
18600	Padi2	Q08642	Protein-arginine deiminase type-2	1.90589	24.6197	2.93298	0.0174998	0.0466963	-3.67657
50701	Elane	Q3UP87	Neutrophil elastase	3.27036	25.3888	2.92748	0.0176534	0.047002	-3.68542
14630	Gclm	O09172;H3BJA3	Glutamate--cysteine ligase regulatory subunit	1.07269	28.227	2.91964	0.0178748	0.047457	-3.69802
18475	Pafah1b2	Q61206	Platelet-activating factor acetylhydrolase IB subunit beta	1.91795	26.7067	2.91879	0.0178992	0.047457	-3.6994
30937	Lmcd1	Q8VEE1	LIM and cysteine-rich domains protein 1	-1.7995	24.3281	-2.91873	0.0179008	0.047457	-3.69949
17393	Mmp7	Q3UN27;Q10738	Matrilysin	1.94839	29.8335	2.912	0.0180934	0.0478556	-3.71032
13006	Smc3	Q9CW03	Structural maintenance of chromosomes protein 3	1.72182	25.6347	2.90581	0.0182724	0.0482115	-3.72027
239719	Mkl2	P59759;Q5DTZ3;G3X8R8	MKL/myocardin-like protein 2	1.57476	25.2268	2.90172	0.0183917	0.0483512	-3.72685
64704	Htra2	Q9JIY5;D3YX27;F6TCV0;D3YX28	Serine protease HTRA2, mitochondrial	1.28524	26.1322	2.90138	0.0184016	0.0483512	-3.72739
18797	Plcb3	P51432	1-phosphatidylinositol 4,5-bisphosphate phosphodiesterase beta-3	2.34962	26.2228	2.89938	0.0184604	0.0484619	-3.73062
16969	Zbtb7a	O88939;D3YVF8;D3Z4C3;O88939-2	Zinc finger and BTB domain-containing protein 7A	-1.15072	23.7518	-2.89903	0.0184706	0.0484619	-3.73117
50932	Mink1	Q9JM52;Q9JM52-3;F7AMS7;Q5SXG1;Q5SXG3;G3X9G2;Q9JM52-2	Misshapen-like kinase 1	1.90264	25.0924	2.89827	0.0184929	0.0484851	-3.73239
12301	Cacybp	Q9CXW3;A0A0A6YY29	Calcyclin-binding protein	1.33424	26.1269	2.89624	0.0185528	0.0486067	-3.73566
243420	Igkv1-135	A0A0B4J1H7;A0A0B4J1H8		2.82342	24.8842	2.88617	0.0188527	0.0492077	-3.75186
628027	Igkv1-133	A0A0B4J1H7;A0A0B4J1H8		2.82342	24.8842	2.88617	0.0188527	0.0492077	-3.75186
217866	Cdc42bpb	Q7TT50	Serine/threonine-protein kinase MRCK beta	2.01414	26.0151	2.88606	0.0188561	0.0492077	-3.75204
12017	Bag1	Q60739;F6TCF9;Q60739-2	BAG family molecular chaperone regulator 1	1.90943	24.8163	2.8835	0.0189332	0.0493165	-3.75616
12836	Col7a1	Q63870	Collagen alpha-1(VII) chain	1.69889	27.6304	2.87695	0.0191317	0.0496847	-3.76669
23999	Twf2	Q9Z0P5;Q9Z0P5-2	Twinfilin-2	1.10744	25.6031	2.87619	0.0191547	0.0496847	-3.7679
13039	Ctsl	P06797	Cathepsin L1;Cathepsin L1 heavy chain;Cathepsin L1 light chain	1.94719	24.9402	2.87606	0.0191588	0.0496847	-3.76812
239217	Kctd12	Q6WVG3	BTB/POZ domain-containing protein KCTD12	1.33711	26.6283	2.87559	0.0191732	0.0496847	-3.76888
18799	Plcd1	Q8R3B1	1-phosphatidylinositol 4,5-bisphosphate phosphodiesterase delta-1	1.87573	25.2969	2.87521	0.0191848	0.0496847	-3.76949
269061	Cpsf7	Q8BTV2;Q8BTV2-2	Cleavage and polyadenylation specificity factor subunit 7	2.14902	25.3207	2.87453	0.0192055	0.0497027	-3.77058
68499	Mrpl53	Q9D1H8	39S ribosomal protein L53, mitochondrial	2.58334	25.1206	2.87177	0.0192901	0.0498501	-3.77502
80907	Lactb	Q9EP89	Serine beta-lactamase-like protein LACTB, mitochondrial	1.02507	24.3035	2.86902	0.0193749	0.0500334	-3.77945
114893	Dcun1d1	Q9QZ73;A0A0G2JGV7;Q3UT23;A0A0B4J1K8;A0A0G2JDN9;A0A0G2JDM0;A0A0G2JEA2	DCN1-like protein 1;DCN1-like protein	1.34785	25.246	2.86731	0.0194278	0.0500981	-3.78219
11950	Atp5f1	Q9CQQ7;A0A0G2JGX3	ATP synthase F(0) complex subunit B1, mitochondrial	1.27182	29.254	2.86401	0.0195301	0.0503258	-3.78749
210766	Brcc3	P46737;A3KGA8;P46737-2	Lys-63-specific deubiquitinase BRCC36	1.62803	25.2659	2.85777	0.0197255	0.0507933	-3.79754
19309	Pygm	Q9WUB3;E9PUM3	Glycogen phosphorylase, muscle form;Alpha-1,4 glucan phosphorylase	-3.68658	24.4508	-2.85256	0.0198899	0.0511799	-3.80591
218811	Sec24c	G3X972		1.03268	28.4627	2.85101	0.0199392	0.0512257	-3.80841
212503	Paox	Q8C0L6;Q3TXR6	Peroxisomal N(1)-acetyl-spermine/spermidine oxidase	1.04635	24.1569	2.84986	0.0199758	0.0512257	-3.81025
210998	Fam91a1	Q3UVG3	Protein FAM91A1	1.19444	24.5381	2.84847	0.0200201	0.0512952	-3.81249
77407	Rab35	Q6PHN9	Ras-related protein Rab-35	1.09128	25.2254	2.84787	0.0200393	0.0513079	-3.81345
330260	Pon2	Q62086	Serum paraoxonase/arylesterase 2	1.51851	26.0772	2.84739	0.0200545	0.0513106	-3.81422
13821	Epb41l1	A2AUK7;A2AUK8;A2AUK5;A2AUK6;Q9Z2H5-3;Q9Z2H5-2;Q9Z2H5	Band 4.1-like protein 1	2.10833	26.9564	2.84617	0.0200939	0.0513747	-3.8162
11814	Apoc3	P33622;E9QP56	Apolipoprotein C-III	-1.1429	23.8778	-2.84281	0.0202016	0.0515771	-3.82159
110074	Dut	Q8VCG1;Q9CQ43		1.6184	24.4669	2.83163	0.0205652	0.0522863	-3.83957
69082	Zc3h15	Q3TIV5;Q3TIV5-2	Zinc finger CCCH domain-containing protein 15	1.99024	26.5956	2.8316	0.0205664	0.0522863	-3.83963
238447	Igha	A0A075B6A3;A0A0A6YXW6		3.54137	29.0518	2.83068	0.0205967	0.0523263	-3.84111
81018	Rnf114	Q9ET26;S4R1Z0	E3 ubiquitin-protein ligase RNF114	1.92815	26.1232	2.82791	0.020688	0.0525213	-3.84556
14262	Fmo3	P97501	Dimethylaniline monooxygenase [N-oxide-forming] 3	2.12087	24.7189	2.82588	0.0207549	0.0526541	-3.84882
433375	Creg1	O88668;J3QP41	Protein CREG1	-1.20859	24.673	-2.81501	0.0211185	0.0534636	-3.8663
232314	Ppp4r2	Q0VGB7	Serine/threonine-protein phosphatase 4 regulatory subunit 2	1.74943	24.8887	2.81352	0.0211687	0.0535435	-3.86869
20717	Serpina3m	Q03734	Serine protease inhibitor A3M	1.09647	26.633	2.81319	0.0211797	0.0535435	-3.86922
14469	Gbp2	Q9Z0E6	Interferon-induced guanylate-binding protein 2	1.74824	25.3088	2.80908	0.0213195	0.053859	-3.87584
67863	Slc25a11	Q9CR62;Q5SX46	Mitochondrial 2-oxoglutarate/malate carrier protein	1.03151	28.1625	2.80714	0.0213854	0.0539878	-3.87895
14645	Glul	P15105	Glutamine synthetase	-1.61813	30.7151	-2.80444	0.021478	0.0541077	-3.88329
72567	Bclaf1	Q8K019;A0A087WRN1;A0A087WQA0;F8WI22;Q8K019-3;Q8K019-2	Bcl-2-associated transcription factor 1	1.92356	27.1729	2.80299	0.021528	0.0541579	-3.88563
223601	Fam49b	Q921M7	Protein FAM49B	1.72334	26.6459	2.80175	0.0215704	0.0541891	-3.88761
20410	Sorbs3	Q9R1Z8	Vinexin	1.21151	24.2032	2.79908	0.0216629	0.0543457	-3.89192
17227	Mcpt4	Q3UN88;P21812	Mast cell protease 4	-2.48933	25.9997	-2.79513	0.0218001	0.0546401	-3.89827
16855	Lgals4	Q8K419	Galectin-4	4.09736	26.4	2.79207	0.0219068	0.0547669	-3.90318
16832	Ldhb	P16125;D3Z7F0	L-lactate dehydrogenase B chain;L-lactate dehydrogenase	-1.42891	27.5269	-2.7885	0.0220323	0.0549742	-3.90893
234214	Sorbs2	Q3UTJ2;E9Q0B0;B7ZWM6;Q3UTJ2-2;B9EKP8;Z4YJR7	Sorbin and SH3 domain-containing protein 2	-1.18005	28.7693	-2.78836	0.0220372	0.0549742	-3.90915
56043	Akr1e1	Q9DCT1;Q8CEB6	1,5-anhydro-D-fructose reductase	1.63438	25.1218	2.78797	0.0220507	0.0549742	-3.90976
76614	Immt	Q8CAQ8-2;Q8CAQ8;Q8CAQ8-5;E9Q800;E9QAY6	MICOS complex subunit Mic60	1.16765	29.3292	2.78679	0.0220925	0.055038	-3.91167
59083	Fetub	Q6YJU1;Q9QXC1	Fetuin-B	2.01503	25.2715	2.78639	0.0221068	0.055038	-3.91232
80861	Dhx58	Q99J87	Probable ATP-dependent RNA helicase DHX58	1.28526	24.7051	2.78443	0.022176	0.0550962	-3.91546
18479	Pak1	G5E884;O88643	Non-specific serine/threonine protein kinase;Serine/threonine-protein kinase PAK 1	1.40463	25.5157	2.78271	0.0222369	0.0552094	-3.91822
213019	Pdlim2	Q8R1G6;A0A087WPL1;F7C957	PDZ and LIM domain protein 2	1.43629	26.3436	2.77922	0.0223617	0.0554112	-3.92384
11776	Ap3d1	O54774	AP-3 complex subunit delta-1	1.96244	26.7618	2.779	0.0223696	0.0554112	-3.9242
11766	Ap1g2	O88512	AP-1 complex subunit gamma-like 2	1.15325	24.8694	2.77248	0.0226038	0.0557365	-3.93466
14886	Gtf2i	Q9ESZ8;Q3UHU8;G3UYD0;Q9ESZ8-5;Q9ESZ8-4;Q9ESZ8-3;Q9ESZ8-6;Q9ESZ8-2	General transcription factor II-I	1.48743	26.2005	2.77127	0.0226478	0.0558067	-3.93662
66642	Ctnnbl1	Q9CWL8	Beta-catenin-like protein 1	1.18556	24.5163	2.76974	0.0227033	0.0558949	-3.93908
214579	Aldh5a1	Q8BWF0	Succinate-semialdehyde dehydrogenase, mitochondrial	1.69804	25.5879	2.76943	0.0227146	0.0558949	-3.93957
217069	Trim25	Q61510;Q5SU71;Q5SU72	E3 ubiquitin/ISG15 ligase TRIM25	1.26334	25.6254	2.76545	0.0228594	0.0561364	-3.94596
16447	Ivl	P48997;G3X9D9	Involucrin	2.35328	25.9538	2.76418	0.0229059	0.0562122	-3.948
99712	Cept1	Q8BGS7;A0A0A6YXR0;Q8BGS7-2;D3Z5Y5;D3YX12	Choline/ethanolaminephosphotransferase 1	1.61291	24.5766	2.76162	0.023	0.0564047	-3.95211
170718	Idh3b	Q91VA7	Isocitrate dehydrogenase [NAD] subunit, mitochondrial	1.61227	26.5459	2.75609	0.0232046	0.0568293	-3.96101
75062	Sf3a3	Q9D554	Splicing factor 3A subunit 3	1.80252	27.0359	2.75387	0.0232872	0.0569542	-3.96458
231238	Sel1l3	Q80TS8;Q80TS8-3;Q80TS8-2	Protein sel-1 homolog 3	1.43564	24.8446	2.74813	0.023502	0.0573795	-3.97379
107029	Me2	Q99KE1	NAD-dependent malic enzyme, mitochondrial	-1.18054	24.5428	-2.74795	0.0235089	0.0573795	-3.97408
22601	Yap1	P46938;G3UYV4;G3UYA6;G3UY62;P46938-2;G3UYW7	Transcriptional coactivator YAP1	1.3297	26.5448	2.74722	0.0235362	0.0574074	-3.97525
53612	Vti1b	O88384;Q91XH6	Vesicle transport through interaction with t-SNAREs homolog 1B	2.46636	26.118	2.74572	0.023593	0.057507	-3.97767
72599	Pdia5	Q921X9	Protein disulfide-isomerase A5	-1.82641	25.6165	-2.73938	0.0238338	0.0579372	-3.98786
75767	Rab11fip1	E9Q8L9;Q9D620	Rab11 family-interacting protein 1	3.33549	27.5699	2.73677	0.0239334	0.0580291	-3.99204
105787	Prkaa1	Q5EG47	5-AMP-activated protein kinase catalytic subunit alpha-1	2.15127	26.2911	2.73521	0.0239935	0.0581294	-3.99455
20539	Slc7a5	Q9Z127	Large neutral amino acids transporter small subunit 1	-3.12593	24.7569	-2.73179	0.0241251	0.0584089	-4.00004
20587	Smarcb1	Q9Z0H3;Q9Z0H3-2;F6U415	SWI/SNF-related matrix-associated actin-dependent regulator of chromatin subfamily B member 1	1.43053	24.7845	2.72763	0.0242864	0.0587516	-4.00672
70470	Rprd1b	Q9CSU0;Q9CSU0-2;Q9CSU0-3;F6YB25	Regulation of nuclear pre-mRNA domain-containing protein 1B	1.61179	26.0381	2.72674	0.0243211	0.0587516	-4.00815
66660	Sltm	Q8CH25;Q8CH25-2	SAFB-like transcription modulator	1.45267	25.5675	2.72563	0.0243644	0.0587516	-4.00993
245195	Retnlg	Q8K426		2.32109	25.1555	2.72424	0.0244188	0.0588433	-4.01217
11426	Macf1	Q9QXZ0;E9QA63;B1ARU4;E9PVY8;Q9QXZ0-4;A0A0A0MQA6;Q9QXZ0-3;Q9QXZ0-2;E9QNP1;F6Q750	Microtubule-actin cross-linking factor 1	1.68622	25.9372	2.72169	0.0245188	0.0590448	-4.01626
17395	Mmp9	P41245	Matrix metalloproteinase-9	2.96983	26.1825	2.715	0.0247827	0.0596009	-4.02699
12490	Cd34	Q64314;Q64314-2	Hematopoietic progenitor cell antigen CD34	-1.92696	24.2719	-2.71415	0.0248166	0.0596427	-4.02836
14148	Fdx1	P46656	Adrenodoxin, mitochondrial	2.60205	26.6993	2.71234	0.0248889	0.0597765	-4.03127
98386	Lbr	Q3U9G9	Lamin-B receptor	1.91262	26.0004	2.71115	0.0249363	0.0598488	-4.03318
16004	Igf2r	Q07113	Cation-independent mannose-6-phosphate receptor	1.26123	26.754	2.71075	0.0249522	0.0598488	-4.03382
213539	Bag2	Q91YN9	BAG family molecular chaperone regulator 2	1.47284	25.3182	2.71029	0.0249706	0.059853	-4.03456
52530	Nhp2	Q9CRB2	H/ACA ribonucleoprotein complex subunit 2	1.07199	24.7604	2.70803	0.0250614	0.0598717	-4.03819
20615	Snapin	Q9Z266	SNARE-associated protein Snapin	1.2964	25.1209	2.70755	0.0250805	0.0598776	-4.03895
27368	Tbl2	Q9R099	Transducin beta-like protein 2	-1.05331	26.5925	-2.70658	0.0251197	0.0599314	-4.04052
245847	Amdhd2	Q8JZV7;F6UP77	Putative N-acetylglucosamine-6-phosphate deacetylase	1.40856	26.5067	2.70583	0.02515	0.0599641	-4.04172
14555	Gpd1	P13707;E0CXN5	Glycerol-3-phosphate dehydrogenase [NAD(+)], cytoplasmic;Glycerol-3-phosphate dehydrogenase [NAD(+)]	1.11172	29.1943	2.70407	0.025221	0.0600937	-4.04455
56284	Mrpl19	Q9D338	39S ribosomal protein L19, mitochondrial	1.25377	24.1779	2.70279	0.0252725	0.0601765	-4.04659
23942	Mta2	Q9R190	Metastasis-associated protein MTA2	2.78688	27.5971	2.70016	0.0253796	0.0603519	-4.05082
108903	Tbcd	Q8BYA0	Tubulin-specific chaperone D	1.3406	25.4953	2.6984	0.0254511	0.0604455	-4.05364
107227	Macrod1	Q922B1	O-acetyl-ADP-ribose deacetylase MACROD1	-1.43945	25.827	-2.69837	0.0254525	0.0604455	-4.05369
11690	Alox5ap	P30355	Arachidonate 5-lipoxygenase-activating protein	2.01754	25.1619	2.69701	0.025508	0.0605375	-4.05588
20351	Sema4a	Q62178;D3YWV5	Semaphorin-4A	1.54424	25.2676	2.69514	0.0255845	0.060655	-4.05887
26420	Mapk9	Q9WTU6;Q9WTU6-4;Q9WTU6-3;Q9WTU6-2	Mitogen-activated protein kinase 9	1.2201	25.0353	2.69029	0.0257841	0.0610721	-4.06665
56456	Actl6a	Q9Z2N8;A0A0A6YWG8;D3YVN1	Actin-like protein 6A	1.57626	25.8794	2.6894	0.0258209	0.061119	-4.06807
56088	Psmg1	Q9JK23;D3Z795	Proteasome assembly chaperone 1	1.20842	25.3443	2.68316	0.0260809	0.0616467	-4.0781
72726	Tbcc	Q8VCN9	Tubulin-specific chaperone C	2.12114	26.4881	2.68007	0.0262104	0.0618764	-4.08305
12873	Cpa3	P15089	Mast cell carboxypeptidase A	-3.75875	25.6116	-2.67968	0.0262267	0.0618764	-4.08367
20352	Sema4b	Q62179;F2Z3W4	Semaphorin-4B	2.16893	25.3213	2.67484	0.0264313	0.0621963	-4.09144
27359	Sytl4	Q9R0Q1;Q9R0Q1-3;Q9R0Q1-2;G3UYC6	Synaptotagmin-like protein 4	1.02254	24.6614	2.64044	0.0279314	0.0653425	-4.14657
23972	Papss2	O88428	Bifunctional 3-phosphoadenosine 5-phosphosulfate synthase 2;Sulfate adenylyltransferase;Adenylyl-sulfate kinase	2.97139	27.1685	2.63577	0.0281419	0.0657495	-4.15406
224902	Safb2	Q80YR5	Scaffold attachment factor B2	1.30295	24.4173	2.63224	0.0283019	0.0660378	-4.15972
66073	Txndc12	Q9CQU0	Thioredoxin domain-containing protein 12	-1.29047	27.7677	-2.62861	0.0284672	0.0663805	-4.16552
66366	Ergic3	Q9CQE7;F6RK81;F6UIS1;Q9CQE7-2	Endoplasmic reticulum-Golgi intermediate compartment protein 3	-1.10782	25.9239	-2.6232	0.0287158	0.0669168	-4.17419
14670	Gnl1	P36916;P36916-2	Guanine nucleotide-binding protein-like 1	1.35445	25.7974	2.62201	0.0287707	0.0670015	-4.17609
59288	Dctn5	Q9QZB9	Dynactin subunit 5	1.24912	24.0517	2.62047	0.0288416	0.0671234	-4.17855
21429	Ubtf	P25976;A2AWT6;A2AWT7;A2AWT5;P25976-2	Nucleolar transcription factor 1	1.00355	24.1343	2.61734	0.0289872	0.0673855	-4.18356
231801	Agfg2	Q80WC7;Q3TBU7;Q3U2K8;Q80WC7-2	Arf-GAP domain and FG repeat-containing protein 2	1.76775	24.8326	2.60954	0.0293528	0.068181	-4.19605
19063	Ppt1	O88531;B1B0P8;B1B0P9	Palmitoyl-protein thioesterase 1	-1.0646	28.3961	-2.60889	0.0293832	0.0682075	-4.19708
18674	Slc25a3	Q8VEM8;G5E902	Phosphate carrier protein, mitochondrial	1.07832	29.4536	2.60689	0.0294779	0.0683833	-4.20029
170719	Oxr1	Q4KMM3;E9Q0A7;Q4KMM3-4;Q4KMM3-3;Q4KMM3-2	Oxidation resistance protein 1	2.43754	26.8236	2.60562	0.0295381	0.068391	-4.20232
71602	Myo1e	E9Q634	Unconventional myosin-Ie	1.09829	25.2257	2.60475	0.0295795	0.0683989	-4.20371
226245	Plekhs1	Q8BW88;Q8BW88-3;Q8BW88-4;Q8BW88-2	Pleckstrin homology domain-containing family S member 1	1.98895	26.3145	2.6027	0.0296771	0.0685807	-4.20699
11772	Ap2a2	P17427	AP-2 complex subunit alpha-2	1.39458	28.9322	2.59699	0.0299506	0.0689476	-4.21613
320267	Fubp3	A2AJ72;Q3TIX6		2.21167	25.9419	2.59558	0.0300185	0.0689952	-4.21838
30935	Tor3a	Q9ER38	Torsin-3A	1.13349	24.7411	2.59417	0.0300868	0.0690413	-4.22064
234852	Chmp1a	Q921W0	Charged multivesicular body protein 1a	1.19445	27.7686	2.59416	0.0300871	0.0690413	-4.22065
20533	Slc4a1	P04919;P04919-2	Band 3 anion transport protein	-1.37425	24.1528	-2.58976	0.0303005	0.0694426	-4.22768
103573	Xpo1	Q6P5F9	Exportin-1	1.62188	26.4927	2.5878	0.0303963	0.069618	-4.23082
72275	2200002D01Rik	Q9D809		1.1763	27.6495	2.58619	0.0304751	0.0697541	-4.2334
338367	Myo1d	Q5SYD0;Q5SYD0-2	Unconventional myosin-Id	1.85754	28.5086	2.58223	0.0306698	0.0701295	-4.23973
76952	Nt5c2	Q3V1L4;G3X9J6;E9Q9M1	Cytosolic purine 5-nucleotidase	1.12055	24.7141	2.58206	0.030678	0.0701295	-4.24
22361	Vnn1	Q9Z0K8	Pantetheinase	-1.58912	24.7201	-2.57488	0.0310339	0.070898	-4.25146
101772	Ano1	Q8BHY3;G8JL82;A0A0A0MQF2;Q8BHY3-2;D3Z035	Anoctamin-1;Anoctamin	1.75641	25.0735	2.57285	0.0311357	0.0710603	-4.25472
29816	Hip1r	Q9JKY5	Huntingtin-interacting protein 1-related protein	1.69123	27.1078	2.57245	0.0311557	0.0710603	-4.25536
209294	Csta1	P56567;E0CZ96	Cystatin-A;Cystatin-A, N-terminally processed	2.46767	26.4599	2.57149	0.0312035	0.0710603	-4.25688
19042	Ppm1a	P49443	Protein phosphatase 1A	1.71887	25.5911	2.56279	0.0316431	0.0719252	-4.27078
20168	Rtn3	Q9ES97;Q9ES97-3;Q9ES97-4;Q9ES97-5;Q9ES97-2	Reticulon-3	1.60229	26.1392	2.56126	0.031721	0.0720115	-4.27322
12567	Cdk4	P30285;E9Q9E4;E9PZX7	Cyclin-dependent kinase 4	1.00481	24.0794	2.55658	0.0319609	0.0724648	-4.2807
100317	AU040320	Q8K135;Q8K135-2;Z4YK56	Dyslexia-associated protein KIAA0319-like protein	-1.65903	25.2977	-2.55442	0.0320722	0.0726715	-4.28415
66046	Ndufb5	Q9CQH3;D3Z568;D3Z6W9;F6Y6V5;D3YX99	NADH dehydrogenase [ubiquinone] 1 beta subcomplex subunit 5, mitochondrial	1.78286	26.1662	2.55315	0.0321375	0.0727736	-4.28617
56012	Pgam2	O70250	Phosphoglycerate mutase 2	-1.74018	24.4657	-2.54266	0.0326845	0.0738731	-4.30292
17318	Mid1	O70583;B1AV01;O70583-3;O70583-2	E3 ubiquitin-protein ligase Midline-1	1.44116	25.9538	2.54014	0.032817	0.0741262	-4.30693
51788	H2afz	Q3THW5;P0C0S6;Q8R029;Q3UA95	Histone H2A.V;Histone H2A.Z;Histone H2A	1.14518	29.3593	2.53501	0.0330889	0.0745533	-4.31511
77605	H2afv	Q3THW5;P0C0S6;Q8R029;Q3UA95	Histone H2A.V;Histone H2A.Z;Histone H2A	1.14518	29.3593	2.53501	0.0330889	0.0745533	-4.31511
215615	Rnpep	Q8VCT3;E9PYF1	Aminopeptidase B	1.13352	29.8382	2.52442	0.0336575	0.0756927	-4.332
320183	Msrb3	Q8BU85	Methionine-R-sulfoxide reductase B3, mitochondrial	-1.64653	24.8381	-2.51808	0.0340021	0.0762539	-4.34209
18194	Nsdhl	Q9R1J0	Sterol-4-alpha-carboxylate 3-dehydrogenase, decarboxylating	1.35614	25.828	2.51789	0.0340129	0.0762539	-4.34241
11545	Parp1	Q921K2;P11103	Poly [ADP-ribose] polymerase 1	1.61212	25.2009	2.51354	0.0342516	0.0766938	-4.34933
50884	Nckap1	P28660;A2AS98;P28660-2	Nck-associated protein 1	1.72299	26.0687	2.51107	0.0343879	0.0768714	-4.35327
67971	Tppp3	Q9CRB6	Tubulin polymerization-promoting protein family member 3	-2.60001	24.8788	-2.51007	0.0344434	0.0769321	-4.35486
11844	Arf5	P84084	ADP-ribosylation factor 5	1.87294	28.0678	2.50367	0.0347997	0.0776329	-4.36505
12894	Cpt1a	P97742	Carnitine O-palmitoyltransferase 1, liver isoform	1.54011	26.5788	2.50144	0.0349247	0.0778624	-4.36859
78618	Acap2	Q6ZQK5;Q6ZQK5-2	Arf-GAP with coiled-coil, ANK repeat and PH domain-containing protein 2	1.09154	23.8715	2.50071	0.0349658	0.0779059	-4.36976
72584	Cul4b	A2A432;E9PXY1;A2A432-2;J3QJX0	Cullin-4B	1.18813	24.3074	2.49718	0.0351653	0.0782034	-4.37539
20779	Src	P05480;Q80XU2	Neuronal proto-oncogene tyrosine-protein kinase Src;Non-specific protein-tyrosine kinase	1.47244	27.2178	2.49643	0.0352078	0.0782034	-4.37658
80879	Slc16a3	P57787	Monocarboxylate transporter 4	1.29098	24.4898	2.49528	0.0352727	0.0782885	-4.3784
22680	Zfp207	Q9JMD0;Q9JMD0-4;Q9JMD0-3;Q9JMD0-2;M0QWF0	BUB3-interacting and GLEBS motif-containing protein ZNF207	1.29992	25.8724	2.4918	0.0354706	0.078459	-4.38394
212139	Cc2d1a	Q8K1A6;E9PX94	Coiled-coil and C2 domain-containing protein 1A	1.05409	24.8521	2.48791	0.0356938	0.0788457	-4.39014
67092	Gatm	Q9D964	Glycine amidinotransferase, mitochondrial	-1.02812	23.9848	-2.48548	0.0358334	0.0790571	-4.39399
217980	Larp4b	Q6A0A2;Q6A0A2-2;Q6A0A2-3	La-related protein 4B	1.36432	25.4434	2.485	0.0358612	0.0790702	-4.39476
19878	Rock2	P70336;F8VPK5;P70336-2	Rho-associated protein kinase 2;Rho-associated protein kinase	1.51793	26.07	2.48164	0.0360552	0.0794493	-4.40009
11647	Alpl	P09242;E9Q7P8;B1AXF5	Alkaline phosphatase, tissue-nonspecific isozyme;Alkaline phosphatase	-1.36354	23.9574	-2.48093	0.0360965	0.0794917	-4.40123
54214	Golga4	Q91VW5	Golgin subfamily A member 4	2.06362	27.1195	2.4791	0.0362034	0.0796784	-4.40415
227737	Fam129b	Q8R1F1	Niban-like protein 1	2.78431	27.5987	2.47044	0.036711	0.0805498	-4.4179
66824	Pycard	Q9EPB4	Apoptosis-associated speck-like protein containing a CARD	1.88106	27.1317	2.46519	0.0370229	0.0811353	-4.42625
83679	Pde4dip	Q80YT7-2;Q80YT7;E9Q1A0;G3X9L9	Myomegalin	1.30488	24.3255	2.46022	0.0373202	0.0817372	-4.43414
11836	Araf	P04627;E9Q0P8	Serine/threonine-protein kinase A-Raf	1.58397	25.3897	2.45397	0.0376972	0.0824068	-4.44406
104923	Adi1	Q99JT9;F7ARY2	1,2-dihydroxy-3-keto-5-methylthiopentene dioxygenase	2.64785	25.9475	2.45075	0.0378929	0.0827401	-4.44916
56524	Mpp6	Q9JLB0;Q9JLB0-2;E9PWC5	MAGUK p55 subfamily member 6	1.16256	24.2232	2.44854	0.0380282	0.0829639	-4.45268
209086	Samd9l	Q69Z37;E9PX59	Sterile alpha motif domain-containing protein 9-like	1.80596	25.1792	2.446	0.038184	0.0831743	-4.45671
68510	Ints1	Q6P4S8;K3W4P2	Integrator complex subunit 1	1.10016	24.819	2.44245	0.0384023	0.0835487	-4.46232
94184	Pdxdc1	Q99K01;Q99K01-4;Q99K01-2	Pyridoxal-dependent decarboxylase domain-containing protein 1	1.0227	29.3098	2.44139	0.0384684	0.0836422	-4.46402
73130	Tmed5	Q9CXE7	Transmembrane emp24 domain-containing protein 5	2.07227	24.8136	2.43901	0.0386157	0.0838612	-4.46779
11826	Aqp1	Q02013	Aquaporin-1	-1.15515	26.1549	-2.43286	0.0389997	0.0845863	-4.47753
28185	Tomm70a	Q9CZW5	Mitochondrial import receptor subunit TOM70	1.35712	25.9991	2.43254	0.03902	0.0845863	-4.47804
13858	Eps15	P42567;H3BK65;F6W2Q5;Q5JC28;P42567-2	Epidermal growth factor receptor substrate 15	1.68166	25.1659	2.43066	0.0391381	0.0847914	-4.48102
18753	Prkcd	P28867;P28867-2;Q1MX41;Q1MX43;Q1MX40;Q1MX42	Protein kinase C delta type;Protein kinase C delta type regulatory subunit;Protein kinase C delta type catalytic subunit;Protein kinase C	1.7604	25.5181	2.42965	0.039202	0.0848279	-4.48263
20384	Srsf5	O35326;Q9D8S5	Serine/arginine-rich splicing factor 5	1.58634	25.9119	2.42609	0.0394272	0.0852489	-4.48827
18538	Pcna	P17918	Proliferating cell nuclear antigen	1.60161	25.673	2.42549	0.039465	0.0852489	-4.48921
72055	Slc38a10	Q5I012;Q5I012-3;J3QNE8;Q5I012-4;Q5I012-2	Putative sodium-coupled neutral amino acid transporter 10	1.03319	24.4157	2.41494	0.0401409	0.0863928	-4.50592
20111	Rps6ka1	P18653;E9PWV3;Q505N6;F6RQA2;F6Q8A4;G3UZI3	Ribosomal protein S6 kinase alpha-1;Ribosomal protein S6 kinase	2.52961	28.2951	2.41256	0.0402951	0.0866213	-4.50969
56451	Suclg1	Q9WUM5	Succinyl-CoA ligase [ADP/GDP-forming] subunit alpha, mitochondrial	2.24725	26.7349	2.41117	0.0403851	0.0867113	-4.51188
71785	Pdgfd	Q925I7-2;Q925I7;Q925I7-3	Platelet-derived growth factor D;Platelet-derived growth factor D, latent form;Platelet-derived growth factor D, receptor-binding form	1.58047	24.42	2.40893	0.040531	0.0869211	-4.51543
26893	Cops6	O88545;D3Z0F5;F6QK86	COP9 signalosome complex subunit 6	1.6177	25.3131	2.39811	0.0412426	0.0881823	-4.53253
70456	Mpc2	Q9D023	Mitochondrial pyruvate carrier 2	1.21896	24.4792	2.39761	0.0412764	0.0881823	-4.53334
15239	Hgs	Q99LI8;B1ATZ0;B1ATZ1;Q3UMA3	Hepatocyte growth factor-regulated tyrosine kinase substrate	1.30571	25.993	2.39706	0.0413127	0.0881823	-4.5342
54638	Ccdc22	Q9JIG7	Coiled-coil domain-containing protein 22	1.16417	24.5751	2.39703	0.0413148	0.0881823	-4.53425
110052	Dek	Q7TNV0;E9Q8Y1;D3YVJ6	Protein DEK	1.27493	25.3016	2.39284	0.0415943	0.0887264	-4.54087
15361	Hmga1	P17095	High mobility group protein HMG-I/HMG-Y	1.7908	26.2469	2.38845	0.0418891	0.0893023	-4.54781
67738	Ppid	Q9CR16	Peptidyl-prolyl cis-trans isomerase D	1.31802	25.7592	2.38412	0.0421819	0.0897142	-4.55464
67039	Rbm25	B2RY56;S4R2B0	RNA-binding protein 25	1.66671	26.2844	2.3748	0.042819	0.0908015	-4.56935
69372	Mocs3	A2BDX3	Adenylyltransferase and sulfurtransferase MOCS3;Molybdopterin-synthase adenylyltransferase;Molybdopterin-synthase sulfurtransferase	2.60581	26.0347	2.37168	0.0430348	0.0912055	-4.57428
13479	Dpep1	P31428	Dipeptidase 1	-1.16323	23.7357	-2.37079	0.0430965	0.0912697	-4.57568
14420	Galc	P54818	Galactocerebrosidase	1.03016	24.2859	2.36742	0.0433305	0.0916705	-4.58099
19697	Rela	Q04207;Q04207-2	Transcription factor p65	1.55469	26.2417	2.36622	0.0434144	0.0917941	-4.58289
12925	Crip1	P63254;A0A0G2JEK2	Cysteine-rich protein 1	-1.4433	29.3117	-2.36312	0.0436316	0.0920912	-4.58778
15163	Hcls1	P49710	Hematopoietic lineage cell-specific protein	1.26962	25.2892	2.35653	0.0440965	0.0929093	-4.59816
67332	Snrpd3	P62320	Small nuclear ribonucleoprotein Sm D3	2.21901	26.9192	2.35468	0.0442275	0.0929681	-4.60106
100727	Ugt2b34	Q8K154;E9PZ30		2.45856	25.4179	2.35233	0.0443952	0.0932043	-4.60477
69748	Aldh16a1	Q571I9;D3Z0B9	Aldehyde dehydrogenase family 16 member A1	1.26323	25.7835	2.3425	0.0451025	0.0943512	-4.62024
56399	Akap8	Q9DBR0	A-kinase anchor protein 8	1.33011	25.4097	2.33409	0.0457166	0.0954671	-4.63346
20446	St6galnac2	P70277	Alpha-N-acetylgalactosaminide alpha-2,6-sialyltransferase 2	-1.14732	24.3989	-2.33385	0.0457342	0.0954671	-4.63384
67897	Rnmt	Q9D0L8;Q9D0L8-2;D3Z478;D3YYS7;Q9D0L8-3	mRNA cap guanine-N7 methyltransferase	1.45765	24.8387	2.33	0.0460184	0.0958937	-4.63989
107975	Pacs1	Q8K212	Phosphofurin acidic cluster sorting protein 1	1.65522	25.4445	2.32292	0.0465457	0.0968424	-4.65103
16170	Il16	O54824;O54824-2	Pro-interleukin-16;Interleukin-16	-1.38148	24.1193	-2.32054	0.046724	0.0970331	-4.65476
432508	Cpsf6	Q6NVF9;H3BJ30;H3BJW3;H3BKW0	Cleavage and polyadenylation specificity factor subunit 6	1.55333	26.4786	2.3205	0.0467266	0.0970331	-4.65481
67211	Armc10	Q9D0L7;Q9D0L7-2;D3Z5T2	Armadillo repeat-containing protein 10	1.54951	24.5867	2.31736	0.0469633	0.0972445	-4.65975
16145	Igtp	Q9DCE9		1.23965	24.8621	2.31038	0.0474932	0.0982113	-4.6707
12722	Clca3a1	Q9QX15;Q9EQR4;A0A0G2JFW5;Q91Z28		-1.42626	23.7911	-2.30849	0.0476382	0.098247	-4.67367
80797	Clca3a2	Q9QX15;Q9EQR4;A0A0G2JFW5;Q91Z28		-1.42626	23.7911	-2.30849	0.0476382	0.098247	-4.67367
56428	Mtch2	Q791V5;A2AFW6;Q9D050	Mitochondrial carrier homolog 2	1.03152	26.763	2.30319	0.0480456	0.0987483	-4.68198
70737	Cgn	E9QMC1;D3YUW7;P59242;P59242-2	Cingulin	1.84454	27.9053	2.29954	0.0483286	0.0992167	-4.68771
70350	Basp1	Q91XV3	Brain acid soluble protein 1	1.3382	30.3484	2.29439	0.0487299	0.0999267	-4.69577
211499	Tmem87a	Q8BXN9;A2AQJ7;A2AQJ5;A2AQJ6;Q8BXN9-2;Q8BXN9-3	Transmembrane protein 87A	1.76431	24.3508	2.2912	0.0489806	0.10027	-4.70077
235442	Rab8b	P61028	Ras-related protein Rab-8B	1.01341	24.6732	2.28879	0.0491706	0.100552	-4.70454
73158	Larp1	Q6ZQ58;Z4YJT3	La-related protein 1	1.23825	25.0052	2.28867	0.0491798	0.100552	-4.70472
19243	Ptp4a1	O70274;Q63739	Protein tyrosine phosphatase type IVA 2;Protein tyrosine phosphatase type IVA 1	1.53969	25.4527	2.28749	0.0492735	0.100584	-4.70657
19244	Ptp4a2	O70274;Q63739	Protein tyrosine phosphatase type IVA 2;Protein tyrosine phosphatase type IVA 1	1.53969	25.4527	2.28749	0.0492735	0.100584	-4.70657
68505	Vps51	Q3UVL4;Q3UVL4-2	Vacuolar protein sorting-associated protein 51 homolog	1.62536	25.0746	2.2859	0.0493992	0.100736	-4.70906
230721	Pabpc4	Q6PHQ9;A3KFU5;Q91YZ8;D3Z5M2;A3KFU8	Polyadenylate-binding protein	-1.08957	25.4009	-2.28584	0.0494041	0.100736	-4.70915
74244	Atg7	Q9D906;A0A0A0MQN4;S4R2D5;S4R2T5	Ubiquitin-like modifier-activating enzyme ATG7	1.22911	25.2945	2.28239	0.0496784	0.101238	-4.71454
74206	Sipa1l3	G3X9J0;S4R2N4;S4R1S0		1.78327	25.1444	2.28203	0.0497075	0.10124	-4.71511
69117	Adh6a	E9Q4Y1;E9Q5Z6		1.5995	25.129	2.28076	0.0498093	0.101362	-4.71711
108148	Galnt2	Q6PB93-2;Q6PB93	Polypeptide N-acetylgalactosaminyltransferase 2;Polypeptide N-acetylgalactosaminyltransferase 2 soluble form	2.15502	26.3747	2.28031	0.0498452	0.101362	-4.71781
56348	Hsd17b12	O70503	Very-long-chain 3-oxoacyl-CoA reductase	1.09491	25.4955	2.28023	0.0498514	0.101362	-4.71793
19293	Pvalb	P32848	Parvalbumin alpha	-4.2758	24.1012	-2.26954	0.0507147	0.102711	-4.73463
12945	Dmbt1	Q60997;E9QPG8;Q60997-4;Q60997-3;Q60997-2	Deleted in malignant brain tumors 1 protein	4.53709	27.6716	2.26761	0.0508727	0.102951	-4.73766
16782	Lamc2	G5E874;Q61092	Laminin subunit gamma-2	2.04543	27.1336	2.2674	0.05089	0.102951	-4.73799
195180	Ighv9-1	A0A075B5S9;A0A075B5S1;A0A0B4J1J5;A0A0B4J1J4;A0A0A6YWH6		1.21051	24.2018	2.26553	0.0510425	0.103028	-4.7409
629818	Ighv9-2	A0A075B5S9;A0A075B5S1;A0A0B4J1J5;A0A0B4J1J4;A0A0A6YWH6		1.21051	24.2018	2.26553	0.0510425	0.103028	-4.7409
636260	Ighv9-4	A0A075B5S9;A0A075B5S1;A0A0B4J1J5;A0A0B4J1J4;A0A0A6YWH6		1.21051	24.2018	2.26553	0.0510425	0.103028	-4.7409
780825	Ighv9-3	A0A075B5S9;A0A075B5S1;A0A0B4J1J5;A0A0B4J1J4;A0A0A6YWH6		1.21051	24.2018	2.26553	0.0510425	0.103028	-4.7409
24128	Xrn2	Q9DBR1;Q9DBR1-2	5-3 exoribonuclease 2	1.58657	26.2978	2.26182	0.0513477	0.103355	-4.74669
50907	Preb	Q9WUQ2;D3Z3S1	Prolactin regulatory element-binding protein	-1.05385	26.7802	-2.2605	0.0514571	0.103517	-4.74876
17067	Ly6c1	A0A087WRP7;A0A087WNZ5;P0CW02	Lymphocyte antigen 6C1	1.05062	25.4537	2.25719	0.0517314	0.103895	-4.75393
216549	Aftph	Q80WT5;Q80WT5-2;H3BJH7;H3BKM5	Aftiphilin	1.49064	25.0563	2.25286	0.0520921	0.104395	-4.76068
11606	Agt	Q3UTR7		1.46772	24.8121	2.25281	0.052096	0.104395	-4.76075
13480	Dpm1	O70152;A2BDX2	Dolichol-phosphate mannosyltransferase subunit 1	-1.03851	25.6906	-2.25087	0.0522584	0.104567	-4.76377
106039	Gga1	Q8R0H9	ADP-ribosylation factor-binding protein GGA1	1.43106	25.2377	2.25084	0.0522616	0.104567	-4.76383
56309	Mycbp	Q9EQS3;A2A7K5	C-Myc-binding protein	1.30226	25.564	2.24846	0.0524609	0.104835	-4.76753
66500	Slc30a7	Q9JKN1	Zinc transporter 7	1.45814	25.3354	2.24648	0.0526285	0.105111	-4.77062
20706	Serpinb9b	Q9DAV6		1.58798	23.8741	2.24227	0.0529855	0.105552	-4.77718
227960	Gca	Q8VC88	Grancalcin	1.3004	24.586	2.24181	0.0530247	0.105552	-4.7779
64138	Ctsz	Q9WUU7	Cathepsin Z	2.19539	26.4442	2.24052	0.053134	0.105711	-4.7799
94175	Hrg	Q9ESB3	Histidine-rich glycoprotein	1.64337	25.6275	2.23951	0.0532204	0.105824	-4.78147
72692	Hnrnpll	Q921F4	Heterogeneous nuclear ribonucleoprotein L-like	1.13667	26.7594	2.23495	0.0536118	0.106385	-4.78858
67951	Tubb6	Q922F4	Tubulin beta-6 chain	-1.41623	24.7334	-2.23425	0.0536715	0.106385	-4.78966
12183	Bpgm	P15327;D3Z223	Bisphosphoglycerate mutase;Phosphoglycerate mutase	-4.56279	25.6912	-2.23416	0.0536796	0.106385	-4.78981
381777	Igkv1-110	A0A0B4J1I0;P01631;A0A075B5K8;F6XWB2	Ig kappa chain V-II region 26-10	3.50879	26.6686	2.22995	0.054043	0.106753	-4.79635
434028	Igkv1-99	A0A0B4J1I0;P01631;A0A075B5K8;F6XWB2	Ig kappa chain V-II region 26-10	3.50879	26.6686	2.22995	0.054043	0.106753	-4.79635
628206	Igkv1-115	A0A0B4J1I0;P01631;A0A075B5K8;F6XWB2	Ig kappa chain V-II region 26-10	3.50879	26.6686	2.22995	0.054043	0.106753	-4.79635
22687	Zpr1	Q62384;F8WHU9;F8WIG4	Zinc finger protein ZPR1	1.0247	25.544	2.22419	0.054545	0.107627	-4.8053
54139	Irf6	P97431	Interferon regulatory factor 6	1.09909	24.9382	2.22357	0.0545993	0.107675	-4.80627
12799	Cnp	P16330;P16330-2	2,3-cyclic-nucleotide 3-phosphodiesterase	1.03572	24.6828	2.2209	0.0548341	0.108033	-4.81043
66208	Nenf	Q9CQ45	Neudesin	1.07709	25.0113	2.22083	0.0548404	0.108033	-4.81054
319448	Fndc3a	Q8BX90;F6TLV3	Fibronectin type-III domain-containing protein 3A	-1.40569	23.98	-2.21737	0.0551454	0.108515	-4.81591
18046	Nfyc	P70353;A2A763	Nuclear transcription factor Y subunit gamma	-1.00658	24.2145	-2.2136	0.0554802	0.108709	-4.82177
17827	Mtx1	P47802;G3UYJ5;G3XA75;G3XA66;D3Z3F4;D3YVW0;F7C846	Metaxin-1	1.84154	24.6197	2.20949	0.0558466	0.109146	-4.82814
13180	Pcbd1	P61458	Pterin-4-alpha-carbinolamine dehydratase	2.01808	27.6659	2.20934	0.0558599	0.109146	-4.82837
52469	Coa3	Q9D2R6;E9Q6W2	Cytochrome c oxidase assembly factor 3 homolog, mitochondrial	1.10287	24.7309	2.20539	0.0562152	0.109781	-4.8345
69186	Tmem256	Q5F285	Transmembrane protein 256	1.72495	24.8932	2.20378	0.0563606	0.109925	-4.837
210146	Irgq	Q8VIM9	Immunity-related GTPase family Q protein	1.32752	25.3499	2.20356	0.0563804	0.109925	-4.83734
211488	Ado	Q6PDY2	2-aminoethanethiol dioxygenase	1.1549	25.7687	2.2015	0.0565673	0.11023	-4.84054
67184	Ndufa13	Q9ERS2	NADH dehydrogenase [ubiquinone] 1 alpha subcomplex subunit 13	1.69277	27.1542	2.19911	0.0567837	0.110558	-4.84423
67857	Ppp6c	Q9CQR6	Serine/threonine-protein phosphatase 6 catalytic subunit;Serine/threonine-protein phosphatase 6 catalytic subunit, N-terminally processed	2.29807	26.1633	2.19897	0.056797	0.110558	-4.84445
70757	Hacd2	Q9D3B1	Very-long-chain (3R)-3-hydroxyacyl-CoA dehydratase 2	-1.0977	27.3534	-2.19043	0.0575794	0.1119	-4.85767
16780	Lamb3	Q61087	Laminin subunit beta-3	1.70995	27.8864	2.18994	0.0576253	0.111928	-4.85844
110119	Mpi	Q924M7	Mannose-6-phosphate isomerase	1.01827	24.5942	2.18176	0.0583852	0.113061	-4.87109
20239	Atxn2	F6U2C2;O70305;O70305-2;F7B6X4;E9QM77;O70305-3	Ataxin-2	1.00704	24.2383	2.1815	0.0584101	0.113061	-4.8715
13680	Ddx19a	Q8R3C7;Q61655;Q8BZY3	ATP-dependent RNA helicase DDX19A	1.39606	26.5455	2.18097	0.0584592	0.113061	-4.87231
234733	Ddx19b	Q8R3C7;Q61655;Q8BZY3	ATP-dependent RNA helicase DDX19A	1.39606	26.5455	2.18097	0.0584592	0.113061	-4.87231
16403	Itga6	Q61739-2;Q61739;F6VSK8	Integrin alpha-6;Integrin alpha-6 heavy chain;Integrin alpha-6 light chain	1.70212	26.6944	2.17221	0.0592856	0.114536	-4.88585
68051	Nutf2	P61971	Nuclear transport factor 2	-2.34785	27.332	-2.16919	0.0595729	0.114907	-4.89051
100088	Rcc1	Q8VE37;Q6PFB2	Regulator of chromosome condensation	1.57258	26.2362	2.16847	0.059642	0.114917	-4.89163
229700	Rbm15	Q0VBL3		1.3357	24.6739	2.16735	0.0597484	0.114934	-4.89335
68598	Dnajc8	Q6NZB0;A2ALF3;F6TQL3;A2ALF0	DnaJ homolog subfamily C member 8	1.74742	26.4973	2.16532	0.0599433	0.11519	-4.89649
436522	Try10	Q792Z1		-2.07192	25.5781	-2.16482	0.0599911	0.11522	-4.89725
14105	Srsf10	Q9R0U0;Q3TFP0;Q9R0U0-3;Q9R0U0-2	Serine/arginine-rich splicing factor 10	1.5009	25.6959	2.16044	0.0604139	0.115909	-4.90402
67665	Dctn4	Q8CBY8;Q8CBY8-2	Dynactin subunit 4	1.74879	25.5023	2.15612	0.0608331	0.116527	-4.91068
20525	Slc2a1	P17809	Solute carrier family 2, facilitated glucose transporter member 1	1.38181	23.5869	2.15376	0.0610636	0.11687	-4.91432
66359	Cox20	Q9D7J4	Cytochrome c oxidase protein 20 homolog	1.09249	24.3495	2.1468	0.0617471	0.117839	-4.92503
233871	Atxn2l	Q7TQH0-2;Q3TGG2;Q7TQH0;E9Q5Q0;Q7TQH0-3	Ataxin-2-like protein	1.91472	27.0471	2.14601	0.0618252	0.117869	-4.92624
100273	Osbpl9	A2A8Z1;F6UHR6;E9PXZ2;E9Q6C1;A0A0A6YXH3;Q5FWX7;A2A8Z1-2	Oxysterol-binding protein-related protein 9;Oxysterol-binding protein	1.31884	26.0623	2.14598	0.0618278	0.117869	-4.92628
100678	Psph	Q99LS3;D3Z4T3	Phosphoserine phosphatase	-1.97927	24.8294	-2.1444	0.061985	0.118073	-4.92873
16774	Lama3	Q61789;Q61789-2	Laminin subunit alpha-3	2.09899	27.166	2.14424	0.0620006	0.118073	-4.92897
245474	Dkc1	Q9ESX5;B7ZCL7;F6S1S5;A2AN81;F6YUI5	H/ACA ribonucleoprotein complex subunit 4	1.08333	24.1848	2.13503	0.0629215	0.119142	-4.94314
22673	Zfp185	G5E8W8;A2BI37		1.51444	27.2963	2.1343	0.0629943	0.119142	-4.94425
13088	Cyp2b10	Q9WUD0;G3X8Q9;P12791-2;P12791	Cytochrome P450 2B10	2.07866	25.9737	2.13266	0.0631604	0.119336	-4.94678
19079	Prkab1	Q9R078;S4R2R1	5-AMP-activated protein kinase subunit beta-1	1.13014	24.6703	2.12822	0.0636095	0.120122	-4.95358
73826	Poldip3	Q8BG81;Q3UDD3;F6VR84	Polymerase delta-interacting protein 3	1.52273	26.5601	2.12437	0.0640027	0.120801	-4.9595
69780	Smap2	Q7TN29;Q7TN29-2	Stromal membrane-associated protein 2	1.50502	25.9654	2.12241	0.0642037	0.121054	-4.96251
98053	Gtf2f1	Q3THK3	General transcription factor IIF subunit 1	1.07715	24.337	2.12037	0.0644133	0.121385	-4.96564
14479	Usp15	Q8R5H1;Q8R5H1-5;Q8R5H1-2	Ubiquitin carboxyl-terminal hydrolase 15	1.36173	24.8688	2.11862	0.0645935	0.121661	-4.96832
668661	2410002F23Rik	Q3TE80;D3Z7R5;A0A087WQ29;A0A087WPT9;D3Z520;D3Z276;A0A087WSJ7		-1.02247	23.1088	-2.11695	0.0647667	0.121924	-4.97088
59029	Psmd14	O35593	26S proteasome non-ATPase regulatory subunit 14	2.00953	26.7681	2.11116	0.065368	0.122799	-4.97974
110006	Gusb	P12265	Beta-glucuronidase	1.54605	29.1306	2.10961	0.0655306	0.122983	-4.98213
234730	Fuk	Q7TMC8		1.13694	24.7637	2.10957	0.0655342	0.122983	-4.98218
22223	Uchl1	Q9R0P9	Ubiquitin carboxyl-terminal hydrolase isozyme L1	-1.95614	25.3252	-2.10781	0.0657194	0.123139	-4.98488
72198	Skiv2l2	Q9CZU3	Superkiller viralicidic activity 2-like 2	1.67075	26.0143	2.10341	0.0661827	0.123749	-4.99161
16859	Lgals9	O08573;B1AQR8;G3X9T7;O08573-2	Galectin-9;Galectin	1.7747	26.5608	2.10078	0.0664618	0.124078	-4.99564
68796	Tmem214	Q8BM55;D3Z6S1	Transmembrane protein 214	-1.21674	25.1592	-2.09907	0.0666428	0.124255	-4.99825
19224	Ptgs1	P22437	Prostaglandin G/H synthase 1	-1.13465	26.845	-2.0938	0.0672068	0.125016	-5.00631
68563	Dpm3	Q9D1Q4	Dolichol-phosphate mannosyltransferase subunit 3	-1.92353	25.5663	-2.08749	0.0678871	0.126086	-5.01594
26875	Pclo	Q9QYX7;S4R2E0;Q9QYX7-2	Protein piccolo	2.6452	27.7501	2.08326	0.0683468	0.126809	-5.0224
57874	Hacd3	Q8K2C9	Very-long-chain (3R)-3-hydroxyacyl-CoA dehydratase 3	1.10212	26.1724	2.06964	0.0698475	0.129195	-5.04314
52637	Cisd1	Q91WS0	CDGSH iron-sulfur domain-containing protein 1	-1.0362	24.4992	-2.06863	0.0699602	0.12922	-5.04468
17394	Mmp8	O70138	Neutrophil collagenase	2.11877	25.1977	2.06855	0.0699687	0.12922	-5.04479
19342	Rab4b	Q91ZR1	Ras-related protein Rab-4B	1.13323	24.3272	2.05781	0.0711778	0.131117	-5.06114
76483	Lmf1	Q3U3R4-3;Q3U3R4;Z4YJR1	Lipase maturation factor 1;Lipase maturation factor	1.75012	24.5211	2.04729	0.0723801	0.132932	-5.07709
16621	Klkb1	P26262	Plasma kallikrein;Plasma kallikrein heavy chain;Plasma kallikrein light chain	1.16713	24.6708	2.04725	0.0723843	0.132932	-5.07715
72269	Cda	P56389	Cytidine deaminase	1.15947	25.204	2.04428	0.0727278	0.133359	-5.08166
21974	Top2b	Q64511	DNA topoisomerase 2-beta	1.13777	25.4694	2.04202	0.0729908	0.133773	-5.08509
11668	Aldh1a1	P24549	Retinal dehydrogenase 1	1.10722	29.1941	2.03825	0.0734298	0.134441	-5.0908
329777	Pigk	Q8BL63;Q9CXY9;E9Q421;Q8BXX3	GPI-anchor transamidase	1.1584	24.1677	2.03679	0.0736001	0.134684	-5.093
105446	Gmpr2	Q99L27	GMP reductase 2	1.27956	24.311	2.03285	0.0740629	0.135394	-5.09896
245877	Map7d1	A2AJI0;A2AJI1;A8Y5P4;A2AJI0-2;F6WF36	MAP7 domain-containing protein 1	1.10552	24.8179	2.02834	0.0745974	0.136164	-5.10579
53868	Rab25	Q9WTL2	Ras-related protein Rab-25	1.46638	26.5241	2.01614	0.0760587	0.138132	-5.12421
26358	Aldh1a7	O35945	Aldehyde dehydrogenase, cytosolic 1	1.7876	26.0473	2.01337	0.0763938	0.138601	-5.12839
212442	Lactb2	Q99KR3	Beta-lactamase-like protein 2	2.00486	26.6275	2.0078	0.0770728	0.13931	-5.13678
226562	Prrc2c	Q3TLH4;S4R2J9;A0A0A0MQ79;Q3TLH4-5;S4R294	Protein PRRC2C	1.9011	26.8023	2.00763	0.077094	0.13931	-5.13704
12380	Cast	P51125;Q8CE80;P51125-3;P51125-2;P51125-6;P51125-7;P51125-5;P51125-4	Calpastatin	1.17064	28.1578	2.00365	0.0775824	0.139948	-5.14302
18483	Palm	Q9Z0P4;Q9Z0P4-2	Paralemmin-1	-1.29385	23.8593	-2.00112	0.0778952	0.140326	-5.14684
66471	Anp32e	P97822;E9Q5H2;E9PZF5;P97822-2	Acidic leucine-rich nuclear phosphoprotein 32 family member E	1.16786	25.2324	1.99549	0.078595	0.140984	-5.1553
67844	Rab32	Q9CZE3	Ras-related protein Rab-32	1.69737	25.8527	1.99519	0.0786328	0.140984	-5.15576
270076	Gcdh	Q60759;A0A0A0MQ68	Glutaryl-CoA dehydrogenase, mitochondrial	-1.38066	25.1517	-1.9947	0.0786931	0.140984	-5.15648
230861	Eif4g3	Q80XI3;Z4YKC4;A2AMI2;Q80XI3-2;Q80XI3-4;Q80XI3-3;A2AMI7	Eukaryotic translation initiation factor 4 gamma 3	1.12882	26.0069	1.9946	0.0787066	0.140984	-5.15665
104831	Ptpn23	Q6PB44;Q6PB44-2	Tyrosine-protein phosphatase non-receptor type 23	1.01344	25.8918	1.99026	0.0792506	0.141786	-5.16317
67432	Hoga1	Q9DCU9;E9Q1R2	4-hydroxy-2-oxoglutarate aldolase, mitochondrial	1.08257	24.3499	1.98956	0.0793381	0.141872	-5.16421
19192	Psme3	P61290;A2A4J1;A2A4J3	Proteasome activator complex subunit 3	1.56668	26.2771	1.97909	0.0806665	0.143962	-5.17991
22042	Tfrc	Q62351;Q8C872	Transferrin receptor protein 1	1.13963	25.531	1.97207	0.0815705	0.145266	-5.19043
399603	Fam84b	D3YXJ5		1.219	25.496	1.9709	0.0817208	0.145411	-5.19217
19386	Ranbp2	Q9ERU9	E3 SUMO-protein ligase RanBP2	1.51094	26.7278	1.97057	0.0817642	0.145417	-5.19267
14114	Fbln1	Q08879	Fibulin-1	-1.08837	24.3387	-1.97004	0.0818326	0.145467	-5.19346
12211	Birc6	O88738;S4R1L5;S4R2P8;O88738-3;O88738-2	Baculoviral IAP repeat-containing protein 6	1.16302	25.6961	1.96868	0.0820095	0.145709	-5.1955
66416	Ndufa7	Q9Z1P6	NADH dehydrogenase [ubiquinone] 1 alpha subcomplex subunit 7	1.21075	24.4995	1.96063	0.0830624	0.147001	-5.20753
18472	Pafah1b1	P63005;P63005-2	Platelet-activating factor acetylhydrolase IB subunit alpha	-1.29787	26.7813	-1.95724	0.0835094	0.147647	-5.21259
67941	Rps27l	Q6ZWY3;D6RH49;D3YYB0	40S ribosomal protein S27-like;40S ribosomal protein S27	-1.05903	27.966	-1.94851	0.0846713	0.149262	-5.22561
73825	Ppp1r21	Q3TDD9	Protein phosphatase 1 regulatory subunit 21	1.34157	25.1211	1.94771	0.0847781	0.149377	-5.22679
12268	C4b	P01029	Complement C4-B;Complement C4 beta chain;Complement C4 alpha chain;C4a anaphylatoxin;Complement C4 gamma chain	1.48787	26.6527	1.94326	0.0853781	0.150287	-5.23343
100206	Adprhl2	Q8CG72-2;Q8CG72	Poly(ADP-ribose) glycohydrolase ARH3	1.13812	25.2838	1.93178	0.086942	0.152519	-5.2505
17434	Mocs2	F6ZGI7;Q9Z224	Molybdopterin synthase sulfur carrier subunit	1.36139	25.0453	1.92679	0.0876298	0.153352	-5.2579
106393	Srl	Q7TQ48;Q7TQ48-2	Sarcalumenin	-1.42843	23.9108	-1.91308	0.0895471	0.15595	-5.2782
52163	Camk1	Q91YS8	Calcium/calmodulin-dependent protein kinase type 1	-1.17811	23.5085	-1.89564	0.0920441	0.159733	-5.30395
13664	Eif1a	Q8BMJ3;Q60872	Eukaryotic translation initiation factor 1A, X-chromosomal;Eukaryotic translation initiation factor 1A	2.0559	27.4806	1.89494	0.0921456	0.159733	-5.30498
66235	Eif1ax	Q8BMJ3;Q60872	Eukaryotic translation initiation factor 1A, X-chromosomal;Eukaryotic translation initiation factor 1A	2.0559	27.4806	1.89494	0.0921456	0.159733	-5.30498
226432	Ipo9	Q91YE6;E9QKZ2;E0CXB2	Importin-9	1.51213	25.5954	1.89364	0.0923353	0.159879	-5.30691
100034684	BC100530	Q497J0;D6REU3		1.70172	27.2926	1.89203	0.0925699	0.160209	-5.30928
116871	Mta3	Q924K8;Q3U3A7;E9Q794;Q3UII8;Q924K8-2	Metastasis-associated protein MTA3	1.39901	24.4029	1.87868	0.0945363	0.163029	-5.32891
93687	Csnk1a1	Q8BK63;Q8BK63-2;H7BXB1;E9Q4G7;E9PWB2;E9Q2U6;E9Q3W1	Casein kinase I isoform alpha	1.40242	26.3776	1.878	0.0946373	0.163082	-5.32991
18777	Lypla1	P97823;J3QP56;P97823-2;D3YUG4;D3Z269;D3Z111	Acyl-protein thioesterase 1	1.84307	26.8172	1.87586	0.0949568	0.163554	-5.33305
66445	Cyc1	Q9D0M3;Q9D0M3-2	Cytochrome c1, heme protein, mitochondrial	1.72983	27.4136	1.87488	0.095103	0.163601	-5.33449
67451	Pkp2	Q9CQ73;E0CXK9;E0CX59		1.03969	25.1482	1.87446	0.0951651	0.163601	-5.3351
109934	Abr	Q5SSL4;E9PUE7;Q5SSL4-4;Q5SSL4-2;Q5SSL4-3	Active breakpoint cluster region-related protein	1.9372	26.5587	1.8737	0.0952793	0.163641	-5.33622
78885	Coro7	Q9D2V7	Coronin-7	1.46208	26.952	1.86456	0.0966589	0.165537	-5.34961
224640	Lemd2	Q6DVA0	LEM domain-containing protein 2	1.38928	27.0808	1.85744	0.0977464	0.166924	-5.36003
11571	Crisp1	Q03401	Cysteine-rich secretory protein 1	-1.41629	22.2964	-1.85598	0.0979705	0.167148	-5.36216
211673	Arfgef1	G3X9K3;D3YYK9	Brefeldin A-inhibited guanine nucleotide-exchange protein 1	1.67567	26.6074	1.85316	0.0984053	0.167731	-5.36628
20856	Stc2	O88452	Stanniocalcin-2	1.04809	23.6299	1.84417	0.0998029	0.169472	-5.37939
76722	Ckmt2	Q6P8J7	Creatine kinase S-type, mitochondrial	-2.07559	24.5074	-1.8421	0.100128	0.169944	-5.3824
23827	Bpnt1	Q9Z0S1;D3Z0E6	3(2),5-bisphosphate nucleotidase 1	1.01502	27.9034	1.83906	0.100606	0.170595	-5.38683
66105	Ube2d3	P61079;A0A0G2JE32;A0A0G2JGL0;P62838;A0A0G2JF40;Q05CK8;A0A0G2JGZ3	Ubiquitin-conjugating enzyme E2 D3;Ubiquitin-conjugating enzyme E2 D2	2.06827	26.4757	1.8292	0.102173	0.172764	-5.40116
226591	Tiprl	Q8BH58	TIP41-like protein	1.28245	25.3293	1.8248	0.10288	0.173797	-5.40756
11670	Aldh3a1	P47739	Aldehyde dehydrogenase, dimeric NADP-preferring	1.90155	25.1789	1.81218	0.104932	0.176849	-5.42583
26965	Cul1	Q9WTX6;Q3TPM3	Cullin-1	1.22574	25.8799	1.80979	0.105325	0.177389	-5.42928
106639	Vmac	Q8BP01	Vimentin-type intermediate filament-associated coiled-coil protein	1.37446	26.2716	1.80933	0.1054	0.177389	-5.42995
67939	Prorsd1	Q9D820;Q9D820-2	Prolyl-tRNA synthetase associated domain-containing protein 1	1.37317	25.6438	1.79141	0.108393	0.181578	-5.45579
20657	Sod3	O09164	Extracellular superoxide dismutase [Cu-Zn]	-1.5141	24.3796	-1.79007	0.108619	0.181873	-5.45772
69684	Aarsd1	Q3THG9;A2A4P3;A2A4P4	Alanyl-tRNA editing protein Aarsd1	1.43048	25.7838	1.78377	0.109691	0.183151	-5.46676
70129	Slc44a4	Q91VA1;E9PWK0	Choline transporter-like protein 4	1.48119	26.078	1.77992	0.110352	0.183581	-5.4723
15461	Hras	P32883-2;P32883;C0H5X4	GTPase KRas;GTPase KRas, N-terminally processed	1.2793	26.3511	1.77517	0.111173	0.18452	-5.47911
16653	Kras	P32883-2;P32883;C0H5X4	GTPase KRas;GTPase KRas, N-terminally processed	1.2793	26.3511	1.77517	0.111173	0.18452	-5.47911
66420	Polr2e	Q80UW8	DNA-directed RNA polymerases I, II, and III subunit RPABC1	1.27417	25.6782	1.77191	0.111739	0.185289	-5.48378
56207	Uchl5	Q9WUP7;Q9WUP7-2;A0A087WP81	Ubiquitin carboxyl-terminal hydrolase isozyme L5	1.3855	26.0098	1.75906	0.113996	0.18808	-5.50214
24045	Scamp3	O35609;E9Q855;Q3UXS0	Secretory carrier-associated membrane protein 3	1.30047	26.1588	1.75776	0.114227	0.188375	-5.504
11637	Ak2	Q9WTP6;Q9WTP6-2	Adenylate kinase 2, mitochondrial;Adenylate kinase 2, mitochondrial, N-terminally processed	1.19826	26.077	1.7442	0.116658	0.191854	-5.5233
19877	Rock1	P70335;P70335-2	Rho-associated protein kinase 1	1.07262	25.6172	1.74284	0.116904	0.192	-5.52523
66882	Bzw1	Q9CQC6;A0A087WQS2;A0A087WPF9	Basic leucine zipper and W2 domain-containing protein 1	1.04034	27.4294	1.74115	0.117211	0.192242	-5.52763
72748	Hdhd3	Q9CYW4	Haloacid dehalogenase-like hydrolase domain-containing protein 3	1.38028	26.1331	1.73888	0.117625	0.192657	-5.53085
107684	Coro2a	Q8C0P5;B1AVH5	Coronin-2A;Coronin	1.54717	26.6346	1.73801	0.117785	0.192808	-5.53209
22275	Urod	P70697	Uroporphyrinogen decarboxylase	1.12089	25.1431	1.73477	0.118378	0.193539	-5.53669
66354	Snw1	A0A0B4J1E2;Q9CSN1	SNW domain-containing protein 1	1.15464	27.0133	1.73319	0.118668	0.193924	-5.53892
230709	Zmpste24	Q80W54	CAAX prenyl protease 1 homolog	1.00832	25.4105	1.7224	0.120669	0.1964	-5.55419
79560	Ublcp1	Q8BGR9	Ubiquitin-like domain-containing CTD phosphatase 1	1.13056	24.104	1.7004	0.124845	0.201373	-5.58517
20661	Sort1	Q6PHU5;Q6PHU5-2	Sortilin	-1.54169	24.3953	-1.69829	0.125252	0.201758	-5.58813
14466	Gba	P17439;A0A0G2JDK2	Glucosylceramidase	1.50968	24.9112	1.68135	0.128568	0.206546	-5.61184
100039665	Gm10320	Q9CQS8;E9PW43	Protein transport protein Sec61 subunit beta	1.69092	26.2985	1.67929	0.128977	0.206834	-5.61471
66212	Sec61b	Q9CQS8;E9PW43	Protein transport protein Sec61 subunit beta	1.69092	26.2985	1.67929	0.128977	0.206834	-5.61471
14038	Wfdc18	M0QWG9;P62810	WAP four-disulfide core domain protein 18	2.2705	26.2588	1.67501	0.12983	0.208017	-5.62068
97387	Strn4	P58404;P58404-2	Striatin-4	1.29044	24.7479	1.65301	0.134296	0.21403	-5.65123
77929	Yipf6	Q8BR70;B1AV66;B1AV65	Protein YIPF6;Protein YIPF	1.22952	24.9888	1.63809	0.137405	0.217926	-5.67184
72170	Chchd4	Q8VEA4	Mitochondrial intermembrane space import and assembly protein 40	1.24148	24.3378	1.63508	0.138039	0.218642	-5.67598
27277	Golga5	Q9QYE6	Golgin subfamily A member 5	1.49061	26.5851	1.63374	0.138323	0.218709	-5.67783
53415	Htatip2	Q9Z2G9;Q9Z2G9-2	Oxidoreductase HTATIP2	1.05616	24.0955	1.62975	0.13917	0.219757	-5.68331
66705	Dnase1l2	Q9D1G0;D3Z3Z7	Deoxyribonuclease-1-like 2	1.558	26.8423	1.62832	0.139475	0.220048	-5.68528
109054	Pfdn4	Q3UWL8;E9Q6U4;E9Q4Q8;E9Q8R1;Q6P0X1	Prefoldin subunit 4	1.01585	24.1668	1.61687	0.141936	0.222955	-5.70097
14156	Fen1	P39749;Q91Z50	Flap endonuclease 1	1.30447	24.5072	1.60844	0.143776	0.225158	-5.71249
15929	Idh3g	P70404	Isocitrate dehydrogenase [NAD] subunit gamma 1, mitochondrial	1.20619	26.2682	1.60634	0.144236	0.22578	-5.71535
110750	Cse1l	Q9ERK4;E9Q1T9;F6ZEW4	Exportin-2	-1.14316	29.8079	-1.57157	0.15207	0.234844	-5.76249
66218	Ndufb9	Q9CQJ8	NADH dehydrogenase [ubiquinone] 1 beta subcomplex subunit 9	1.04051	24.3824	1.54811	0.157569	0.242337	-5.79396
76687	Spcs3	Q6ZWQ7		2.06532	25.5252	1.54596	0.158083	0.242816	-5.79684
27374	Prmt5	Q8CIG8	Protein arginine N-methyltransferase 5	1.43978	26.6252	1.53709	0.160215	0.245882	-5.80867
66682	Trappc5	Q9CQA1	Trafficking protein particle complex subunit 5	1.02081	24.0898	1.53343	0.161101	0.247031	-5.81353
432467	Hnrnph3	D3Z3N4;D3YWT1		1.13219	25.8212	1.5312	0.161644	0.247653	-5.8165
217869	Eif5	P59325	Eukaryotic translation initiation factor 5	1.32347	26.6913	1.52608	0.162896	0.249041	-5.82329
381045	Ccdc58	Q8R3Q6;F8WJI3;E9Q4B5	Coiled-coil domain-containing protein 58	1.33337	24.9499	1.50846	0.167271	0.254328	-5.84657
14082	Fadd	Q61160	FAS-associated death domain protein	1.32714	25.3287	1.50336	0.168556	0.255958	-5.85328
14251	Flot1	O08917;G3UYU4	Flotillin-1	1.09852	25.792	1.49879	0.169716	0.257394	-5.85928
17916	Myo1f	Q8CG29;G3V011;P70248	Unconventional myosin-If	1.28319	27.0657	1.49777	0.169974	0.25761	-5.86061
27061	Bcap31	Q61335	B-cell receptor-associated protein 31	1.52993	27.3507	1.49124	0.171645	0.259325	-5.86917
12527	Cd9	P40240	CD9 antigen	1.82209	25.8911	1.48627	0.172926	0.260636	-5.87566
20024	Sub1	P11031	Activated RNA polymerase II transcriptional coactivator p15	1.70709	25.2004	1.48623	0.172938	0.260636	-5.87572
227331	Gigyf2	Q6Y7W8;G3UYG6;G3UWR2;G3UYR9	PERQ amino acid-rich with GYF domain-containing protein 2	1.18849	25.8637	1.47508	0.175842	0.26457	-5.89023
12571	Cdk6	Q64261	Cyclin-dependent kinase 6	1.14556	24.6167	1.46811	0.177682	0.26667	-5.89929
19982	Rpl36a	P83882	60S ribosomal protein L36a	1.95841	25.7406	1.45917	0.180062	0.269907	-5.91085
14960	H2-Aa	P04228;P14435;P14437;P14436;P23150	H-2 class II histocompatibility antigen, A-D alpha chain;H-2 class II histocompatibility antigen, A-F alpha chain;H-2 class II histocompatibility antigen, A-S alpha chain;H-2 class II histocompatibility antigen, A-R alpha chain;H-2 class II histocompatibility antigen, I-E alpha chain	-1.06559	23.7238	-1.45432	0.181366	0.271184	-5.9171
15130	Hbb-b2	P02089	Hemoglobin subunit beta-2	2.52276	27.9253	1.44064	0.185092	0.276182	-5.93469
192212	Prom2	Q3UUY6;Q3UUY6-2	Prominin-2	-2.15715	24.1438	-1.43986	0.185306	0.276387	-5.93569
53317	Plrg1	Q922V4;D3Z4V1	Pleiotropic regulator 1	1.05022	24.9365	1.4334	0.187087	0.278697	-5.94394
100039707	Mthfsl	L7N466;Q9D110;B2KF83	5-formyltetrahydrofolate cyclo-ligase	1.28622	26.9834	1.43	0.188033	0.279645	-5.94829
107885	Mthfs	L7N466;Q9D110;B2KF83	5-formyltetrahydrofolate cyclo-ligase	1.28622	26.9834	1.43	0.188033	0.279645	-5.94829
20947	Swap70	Q6A028	Switch-associated protein 70	1.08795	26.1627	1.4243	0.189625	0.281664	-5.95555
76938	Rbm17	Q8JZX4	Splicing factor 45	1.5491	27.1473	1.41735	0.191582	0.283985	-5.96438
105722	Ano6	Q6P9J9;Q6P9J9-2	Anoctamin-6	-1.02672	23.9505	-1.41364	0.192635	0.285312	-5.96908
50887	Hmgn5	Q9JL35	High mobility group nucleosome-binding domain-containing protein 5	1.49317	24.9222	1.41241	0.192985	0.285712	-5.97064
231329	Polr2b	Q8CFI7	DNA-directed RNA polymerase II subunit RPB2	1.10653	25.6713	1.41034	0.193576	0.286	-5.97326
68011	Snrpg	P62309	Small nuclear ribonucleoprotein G	1.47514	26.6688	1.40125	0.196187	0.289147	-5.98474
17025	Alad	P10518	Delta-aminolevulinic acid dehydratase	1.11188	28.9936	1.4005	0.196403	0.289347	-5.98568
22215	Ube3a	O08759;O08759-2;O08759-3	Ubiquitin-protein ligase E3A	1.02361	24.1007	1.37545	0.203762	0.297394	-6.01705
15356	Hmgcl	P38060	Hydroxymethylglutaryl-CoA lyase, mitochondrial	-1.02322	26.1566	-1.35483	0.209995	0.304519	-6.0426
22370	Vtn	P29788	Vitronectin	1.03616	25.8814	1.34926	0.211706	0.306383	-6.04945
80908	Abo	P38649;Z4YLB0	Histo-blood group ABO system transferase	1.72979	25.8476	1.33191	0.217115	0.31308	-6.0707
17884	Myh4	Q5SX39	Myosin-4	-3.58454	25.2478	-1.31544	0.222355	0.319005	-6.0907
28064	Yipf3	Q3UDR8;D3YXM6	Protein YIPF3;Protein YIPF3, N-terminally processed	-1.14599	25.4277	-1.30457	0.225873	0.323124	-6.10381
20932	Surf4	Q64310;E0CXD9	Surfeit locus protein 4	-1.15819	25.9862	-1.29376	0.22942	0.326901	-6.11679
192113	Atp12a	Q9Z1W8	Potassium-transporting ATPase alpha chain 2	-2.40334	28.1615	-1.29042	0.230524	0.327697	-6.12078
22138	Ttn	A2ASS6;E9Q8N1;E9Q8K5;A2ASS6-2	Titin	-1.41702	26.0367	-1.28571	0.232088	0.32953	-6.12639
399558	Flrt2	Q8BLU0		1.85926	24.7203	1.25026	0.244159	0.343424	-6.16823
14598	Ggt1	Q60928;D3Z4Q6;D3YVY4;D3Z266;F6WUX1	Gamma-glutamyltranspeptidase 1;Gamma-glutamyltranspeptidase 1 heavy chain;Gamma-glutamyltranspeptidase 1 light chain	-1.64331	25.8308	-1.24512	0.245951	0.345499	-6.17422
20320	Nptn	H3BIX4;Z4YLB7;P97300-3;P97300-1;P97300;A0A0A0MQN8	Neuroplastin	1.00259	25.1959	1.24433	0.246229	0.345525	-6.17515
20234	Sbp	P15501;S4R244;Q3TUY3	Prostatic spermine-binding protein	2.3305	32.0402	1.19762	0.263038	0.364852	-6.22885
638345	Sbpl	P15501;S4R244;Q3TUY3	Prostatic spermine-binding protein	2.3305	32.0402	1.19762	0.263038	0.364852	-6.22885
18117	Emc8	O70378;M0QWY0;M0QWP2	ER membrane protein complex subunit 8	1.16082	26.2598	1.18016	0.269554	0.372172	-6.24853
233038	Nccrp1	A0A0A0MQ97;G3X9C2	F-box only protein 50	-1.6489	24.4785	-1.16714	0.274502	0.377871	-6.26309
381530	Mup20	Q5FW60	Major urinary protein 20	1.71109	29.0313	1.14941	0.281352	0.385363	-6.28272
66488	Fam136a	Q9CR98	Protein FAM136A	-1.95777	27.2599	-1.14067	0.284781	0.389319	-6.29231
109181	Trip11	E9Q512;H3BJG4		-1.00702	26.2211	-1.11752	0.294023	0.39938	-6.31747
17907	Mylpf	P97457	Myosin regulatory light chain 2, skeletal muscle isoform	-1.9087	25.0723	-1.10305	0.299921	0.406624	-6.333
54324	Arhgef5	E9Q7D5;S4R1F1		1.01552	24.2999	1.10149	0.300561	0.407187	-6.33467
57294	Rps27	Q6ZWU9;A0A0G2JDW7;A0A0G2JG29	40S ribosomal protein S27	1.48994	25.0999	1.08885	0.305798	0.413349	-6.34809
67914	Coq9	Q8K1Z0;F6SFF5	Ubiquinone biosynthesis protein COQ9, mitochondrial	1.00876	25.4391	1.08374	0.307933	0.415447	-6.35349
13808	Eno3	P21550;Q5SX59	Beta-enolase;Enolase	-1.88694	24.7384	-1.07563	0.311348	0.418497	-6.36201
13510	Dsg1a	Q61495;Q7TSF1	Desmoglein-1-alpha;Desmoglein-1-beta	-1.10039	24.7723	-0.982711	0.352591	0.458051	-6.45609
225256	Dsg1b	Q61495;Q7TSF1	Desmoglein-1-alpha;Desmoglein-1-beta	-1.10039	24.7723	-0.982711	0.352591	0.458051	-6.45609
59069	Tpm3	Q8K0Z5;E9Q5J9		1.14804	24.7864	0.929646	0.377916	0.48449	-6.50679
67841	Atg3	Q9CPX6	Ubiquitin-like-conjugating enzyme ATG3	1.16894	24.4286	0.75819	0.468608	0.571493	-6.65443
140650	Leg1	Q8C6C9;D3YTP1	Protein LEG1 homolog	-1.60164	25.5073	-0.600606	0.563596	0.660266	-6.76674
67719	2310057J18Rik	Q8C6C9;D3YTP1	Protein LEG1 homolog	-1.60164	25.5073	-0.600606	0.563596	0.660266	-6.76674
15129	Hbb-b1	P02088	Hemoglobin subunit beta-1	1.73644	28.3986	0.562623	0.588058	0.682964	-6.79024
100040823	Gm10269	Q6ZWV7;G3UWD7	60S ribosomal protein L35	1.06335	27.5688	0.553022	0.594332	0.688264	-6.79596
66489	Rpl35	Q6ZWV7;G3UWD7	60S ribosomal protein L35	1.06335	27.5688	0.553022	0.594332	0.688264	-6.79596

## Sheet: DE proteins PtenKo - WT
Table EV4
Differentially expressed proteins in Ptenpc-/- vs. WT groups. All proteins with a logFC > 1 are shown.									WT = wild type.
entrezID	Gene.names	Majority.protein.IDs	Protein.names	logFC	AveExpr	t	P.Value	adj.P.Val	B
56753	Tacstd2	Q8BGV3	Tumor-associated calcium signal transducer 2	4.51844	26.3498	20.3352	1.43194e-08	4.43336e-05	9.98688
17002	Ltf	P08071	Lactotransferrin	10.1	30.0653	17.8531	4.28343e-08	4.43336e-05	9.1168
14422	B4galnt2	Q09199	Beta-1,4 N-acetylgalactosaminyltransferase 2	6.78917	27.8344	17.4333	5.22992e-08	4.43336e-05	8.95166
381122	Capn13	Q3UW68	Calpain-13	3.72725	25.8273	17.4299	5.23829e-08	4.43336e-05	8.95033
14873	Gsto1	O09131	Glutathione S-transferase omega-1	4.64292	31.616	16.7325	7.37409e-08	4.43336e-05	8.663
19039	Lgals3bp	Q07797	Galectin-3-binding protein	4.97794	29.3679	16.7055	7.47453e-08	4.43336e-05	8.65152
20773	Sptlc2	P97363	Serine palmitoyltransferase 2	4.34652	26.4064	16.3634	8.8861e-08	4.43336e-05	8.50399
319482	9530053A07Rik	E9PVG8		-7.17461	33.7466	-16.1652	9.83825e-08	4.43336e-05	8.41655
19299	Abcd3	P55096;A0A0G2JDI9	ATP-binding cassette sub-family D member 3	4.48536	27.237	15.7286	1.23631e-07	4.55745e-05	8.21864
67425	Eps8l1	Q8R5F8;E9Q4X5	Epidermal growth factor receptor kinase substrate 8-like protein 1	5.28741	26.9981	15.6866	1.2642e-07	4.55745e-05	8.19919
14972	H2-K1	P01902	H-2 class I histocompatibility antigen, K-D alpha chain	5.54548	27.3944	15.3833	1.48745e-07	4.87479e-05	8.05677
17155	Man1a	P45700;D3Z799	Mannosyl-oligosaccharide 1,2-alpha-mannosidase IA;alpha-1,2-Mannosidase	-3.78385	27.8472	-14.9902	1.84485e-07	5.54225e-05	7.86648
17304	Mfge8	P21956-2;P21956	Lactadherin	5.45274	28.0385	14.5386	2.37816e-07	5.70025e-05	7.63967
22351	Vill	G5E8C6;Q91YD6;G5E8H0;Q91YD6-2	Villin-like protein	6.29808	28.329	14.5264	2.39487e-07	5.70025e-05	7.63338
15277	Hk2	O08528;E9Q5B5	Hexokinase-2;Hexokinase	5.23113	27.1602	14.395	2.58222e-07	5.70025e-05	7.56559
20202	S100a9	P31725	Protein S100-A9	9.8197	30.5219	14.27	2.77576e-07	5.70025e-05	7.50033
12716	Ckmt1	P30275;A2ARP5	Creatine kinase U-type, mitochondrial	5.24152	29.0876	14.2568	2.79707e-07	5.70025e-05	7.49342
14544	Gda	Q9R111;D3YU09	Guanine deaminase	4.93794	27.0198	14.1405	2.99327e-07	5.70025e-05	7.43201
13688	Eif4ebp2	P70445	Eukaryotic translation initiation factor 4E-binding protein 2	3.47474	26.1494	14.1072	3.05226e-07	5.70025e-05	7.4143
215384	Fcgbp	E9Q9C6;E9Q0B5		8.11163	31.3142	14.0469	3.16241e-07	5.70025e-05	7.38209
22349	Vil1	Q62468	Villin-1	7.42597	26.7035	13.8672	3.51763e-07	5.74961e-05	7.28509
226101	Myof	Q69ZN7;E9Q390;Q69ZN7-4	Myoferlin	5.58822	28.2257	13.75	3.7731e-07	5.74961e-05	7.22098
21946	Pglyrp1	O88593	Peptidoglycan recognition protein 1	7.14195	29.1407	13.727	3.8257e-07	5.74961e-05	7.2083
217364	Engase	Q8BX80;F7CXI4	Cytosolic endo-beta-N-acetylglucosaminidase	4.05154	26.6054	13.5887	4.15921e-07	5.74961e-05	7.13159
270084	Lpcat2	Q8BYI6;Q8BYI6-2	Lysophosphatidylcholine acyltransferase 2	4.0369	25.6454	13.5775	4.18769e-07	5.74961e-05	7.12532
12475	Cd14	P10810	Monocyte differentiation antigen CD14	4.32169	26.8208	13.5309	4.30811e-07	5.74961e-05	7.09923
380924	Olfm4	D3YYD0;Q3UZZ4	Olfactomedin-4	6.93595	27.5058	13.4536	4.51652e-07	5.74961e-05	7.05571
72075	Ogfr	Q99PG2;Q99PG2-2	Opioid growth factor receptor	3.31304	26.1475	13.4457	4.53843e-07	5.74961e-05	7.05125
56637	Gsk3b	Q9WV60;E9QAQ5	Glycogen synthase kinase-3 beta	3.88649	26.018	13.3991	4.67014e-07	5.74961e-05	7.02484
20201	S100a8	P27005	Protein S100-A8	8.16921	28.2741	13.3598	4.7847e-07	5.74961e-05	7.00246
17357	Marcksl1	P28667	MARCKS-related protein	3.8578	26.2915	13.1614	5.41195e-07	6.29358e-05	6.88834
12557	Cdh17	Q9R100;A2AKS7	Cadherin-17	4.01833	25.6625	13.0018	5.98352e-07	6.74081e-05	6.79495
268656	Sptlc1	O35704	Serine palmitoyltransferase 1	3.95991	25.6423	12.9236	6.28765e-07	6.8092e-05	6.74871
15015	H2-Q4	Q8HWB2		3.72102	29.3357	12.8412	6.62654e-07	6.8092e-05	6.69966
672511	Rnf213	E9Q555;F7A6H4	E3 ubiquitin-protein ligase RNF213	4.06102	28.5132	12.8238	6.70074e-07	6.8092e-05	6.68924
50909	C1ra	Q8CFG9;Q8CG16	Complement C1r-B subcomponent;Complement C1r-B subcomponent heavy chain;Complement C1r-B subcomponent light chain;Complement C1r-A subcomponent;Complement C1r-A subcomponent heavy chain;Complement C1r-A subcomponent light chain	-10.322	24.6376	-12.7583	6.98864e-07	6.8092e-05	6.64985
667277	C1rb	Q8CFG9;Q8CG16	Complement C1r-B subcomponent;Complement C1r-B subcomponent heavy chain;Complement C1r-B subcomponent light chain;Complement C1r-A subcomponent;Complement C1r-A subcomponent heavy chain;Complement C1r-A subcomponent light chain	-10.322	24.6376	-12.7583	6.98864e-07	6.8092e-05	6.64985
63913	Fam129a	Q3UW53;E9PYV4	Protein Niban	3.96806	26.6543	12.6692	7.40229e-07	7.02243e-05	6.59591
15957	Ifit1	Q64282	Interferon-induced protein with tetratricopeptide repeats 1	4.98175	26.7435	12.5453	8.02344e-07	7.41654e-05	6.52015
17105	Lyz2	P08905	Lysozyme C-2	6.28751	27.5364	12.499	8.27023e-07	7.45355e-05	6.49161
18054	Ngp	O08692	Neutrophilic granule protein	9.45368	29.5638	12.1666	1.03106e-06	9.06581e-05	6.28301
14425	Galnt3	P70419	Polypeptide N-acetylgalactosaminyltransferase 3	3.54128	25.807	12.0619	1.10641e-06	9.49666e-05	6.21598
69116	Ubr4	A2AN08;A2AN08-5;A2AN08-3	E3 ubiquitin-protein ligase UBR4	3.19923	27.5522	11.9553	1.18953e-06	9.9727e-05	6.14697
16978	Lrrfip1	Q3UZ39;Q3UZ39-3	Leucine-rich repeat flightless-interacting protein 1	4.14694	27.7179	11.905	1.23113e-06	0.000100869	6.11417
20846	Stat1	Q8C3V4;A0A087WSP5;P42225;Q99K94	Signal transducer and activator of transcription;Signal transducer and activator of transcription 1	5.4888	27.7432	11.8168	1.30807e-06	0.000104791	6.05624
11484	Aspa	Q8R3P0;V9GXG0;B0QZP3	Aspartoacylase	5.95248	27.1195	11.7849	1.33723e-06	0.000104798	6.03515
20405	Sh3gl1	Q62419	Endophilin-A2	3.08492	25.1103	11.7502	1.3697e-06	0.000105059	6.01217
21961	Tns1	E9Q0S6;A0A087WQM0;A0A087WQS0;A0A087WQ94		-4.9364	25.7834	-11.6333	1.48574e-06	0.000111585	5.93419
12628	Cfh	P06909;E9Q8I0;D6RGQ0;E9Q8H9;A0A0A6YWP4;A0A0A6YVP8	Complement factor H	4.81568	26.9323	11.5019	1.62949e-06	0.000119372	5.84539
16420	Itgb6	Q9Z0T9;B1AYG7;B1AYG6	Integrin beta-6;Integrin beta	3.4676	25.1661	11.4794	1.65564e-06	0.000119372	5.83006
16854	Lgals3	P16110;Q8C253	Galectin-3;Galectin	7.20785	28.5866	11.4186	1.72849e-06	0.000122181	5.78856
14227	Fkbp2	P45878	Peptidyl-prolyl cis-trans isomerase FKBP2	-2.98706	29.0854	-11.3911	1.76271e-06	0.000122203	5.76964
22169	Cmpk2	Q3U5Q7	UMP-CMP kinase 2, mitochondrial	4.27973	26.4749	11.2969	1.88556e-06	0.000128254	5.70457
67701	Wfdc2	Q9DAU7;A2A5G5	WAP four-disulfide core domain protein 2	5.94647	28.3595	11.264	1.93063e-06	0.000128887	5.68172
360013	Myo18a	Q9JMH9;Q9JMH9-6;Q9JMH9-4;K3W4L0;B2RRE2;E9QAX2;Q9JMH9-1;E9Q405;Q9JMH9-5;Q9JMH9-7;Q9JMH9-2;E9QA74	Unconventional myosin-XVIIIa	3.42383	26.0874	11.2015	2.01964e-06	0.000130501	5.63809
12866	Cox7a2	P48771	Cytochrome c oxidase subunit 7A2, mitochondrial	5.79724	27.3086	11.183	2.04677e-06	0.000130501	5.62516
20660	Sorl1	O88307	Sortilin-related receptor	4.23018	26.2692	11.1685	2.06838e-06	0.000130501	5.61498
11745	Anxa3	O35639	Annexin A3	3.85439	31.6392	11.1479	2.09959e-06	0.000130501	5.60046
22436	Xdh	Q00519	Xanthine dehydrogenase/oxidase;Xanthine dehydrogenase;Xanthine oxidase	4.30673	26.7043	11.0543	2.24785e-06	0.000135557	5.53423
69083	Sult1c2	Q9D939	Sulfotransferase 1C2	6.88213	27.8926	11.0492	2.25615e-06	0.000135557	5.53066
20848	Stat3	P42227;P42227-2;P42227-3;B7ZC18	Signal transducer and activator of transcription 3;Signal transducer and activator of transcription	3.81446	24.8713	10.9894	2.35731e-06	0.00013705	5.48801
16398	Itga2	Q62469	Integrin alpha-2	4.42781	26.5393	10.9814	2.37127e-06	0.00013705	5.48227
223646	Naprt	Q8CC86	Nicotinate phosphoribosyltransferase	3.2598	26.079	10.9679	2.39505e-06	0.00013705	5.47256
76737	Creld2	Q9CYA0	Cysteine-rich with EGF-like domain protein 2	-5.84877	28.3289	-10.9186	2.4837e-06	0.000137123	5.43717
20852	Stat6	P52633	Signal transducer and transcription activator 6	2.44138	24.834	10.9104	2.49874e-06	0.000137123	5.43129
14120	Fbp2	P70695	Fructose-1,6-bisphosphatase isozyme 2	3.89389	26.0639	10.9041	2.51044e-06	0.000137123	5.42674
15121	Hba	P01942	Hemoglobin subunit alpha	5.96793	25.03	10.8557	2.60234e-06	0.000140021	5.39169
71853	Pdia6	Q922R8	Protein disulfide-isomerase A6	-3.78084	33.3276	-10.7954	2.7218e-06	0.000143052	5.34789
75406	Ndufs7	Q9DC70	NADH dehydrogenase [ubiquinone] iron-sulfur protein 7, mitochondrial	2.89481	24.9091	10.776	2.76153e-06	0.000143052	5.33374
21825	Thbs1	P35441;Q80YQ1	Thrombospondin-1	4.96959	27.7182	10.7682	2.77771e-06	0.000143052	5.32803
331063	Gsdmc2	Q2KHK6;Q3TR54	Gasdermin-C2;Gasdermin-C4	6.02786	28.4708	10.713	2.89529e-06	0.000144966	5.2875
74548	Gsdmc4	Q2KHK6;Q3TR54	Gasdermin-C2;Gasdermin-C4	6.02786	28.4708	10.713	2.89529e-06	0.000144966	5.2875
76974	Urah	Q9CRB3;A0A0A0MQC3	5-hydroxyisourate hydrolase	4.85781	26.6929	10.5671	3.23309e-06	0.000159661	5.17943
20639	Snrpb2	Q9CQI7;A2CES4	U2 small nuclear ribonucleoprotein B	2.48041	25.7548	10.4961	3.41309e-06	0.000166273	5.12626
15484	Hsd11b2	P51661	Corticosteroid 11-beta-dehydrogenase isozyme 2	4.47239	26.7899	10.4289	3.59369e-06	0.000172736	5.07559
329251	Ppp1r12b	Q8BG95;A6H644	Protein phosphatase 1 regulatory subunit 12B;Protein phosphatase 1 regulatory subunit	-3.93646	25.4926	-10.3748	3.74676e-06	0.000177725	5.03455
27060	Tcirg1	Q9JHF5	V-type proton ATPase subunit a	3.22116	25.8629	10.2613	4.09203e-06	0.000191581	4.9477
110959	Nudt19	P11930	Nucleoside diphosphate-linked moiety X motif 19, mitochondrial	2.43972	25.4558	10.2074	4.26843e-06	0.000192469	4.90605
68938	Aspscr1	Q8VBT9;Q8VBT9-2;Q8VBT9-3;A2AC05	Tether containing UBX domain for GLUT4	2.59257	25.6852	10.2015	4.28831e-06	0.000192469	4.90147
74840	Manf	Q80ZP8;Q3TMX5;Q9CXI5;F6USD5;F6T4L3	Mesencephalic astrocyte-derived neurotrophic factor	-3.59378	29.4204	-10.1962	4.30613e-06	0.000192469	4.89737
232157	Mob1a	Q921Y0;Q921Y0-2	MOB kinase activator 1A	3.4957	24.8128	10.1907	4.32456e-06	0.000192469	4.89315
100038882	Isg15	Q64339	Ubiquitin-like protein ISG15	4.3653	26.7084	10.1434	4.48881e-06	0.000196328	4.85632
243912	Hspb6	Q5EBG6	Heat shock protein beta-6	-4.52105	25.5947	-10.1345	4.52018e-06	0.000196328	4.84944
666258	Gm12117	V9GXK0		2.48689	27.7076	10.1071	4.61915e-06	0.000197282	4.82802
234366	Gatad2a	Q8CHY6;E9QMN5	Transcriptional repressor p66 alpha	2.88806	26.2965	10.0983	4.6516e-06	0.000197282	4.8211
11430	Acox1	Q9R0H0;Q9R0H0-2;A2A848	Peroxisomal acyl-coenzyme A oxidase 1	3.87202	25.8768	10.0626	4.78516e-06	0.000200587	4.79308
207304	Hectd1	F8WIE5;Q69ZR2	E3 ubiquitin-protein ligase HECTD1	2.52158	24.6035	10.0134	4.97604e-06	0.000206191	4.75435
192897	Itgb4	A2A863-2;A2A863;A2A863-3;A2A864	Integrin beta-4;Integrin beta	3.8142	27.0809	9.91741	5.3734e-06	0.000220126	4.67817
11308	Abi1	Q8CBW3;Q8CBW3-4;B7ZCU2;B7ZCU5;B7ZCU4;B7ZCU3;B7ZCU0;J3QNK8;Q8CBW3-5;Q8CBW3-2;Q8CBW3-3	Abl interactor 1	3.49766	25.6068	9.82482	5.79027e-06	0.000234539	4.60395
66055	Sf3b6	P59708	Splicing factor 3B subunit 6	3.53229	25.5981	9.80998	5.86034e-06	0.000234739	4.592
11758	Prdx6	Q6GT24;D3Z0Y2		-3.80419	33.8217	-9.73365	6.236e-06	0.00024553	4.53018
329557	Svs3b	Q8BZH8		-6.66882	25.4926	-9.72778	6.26596e-06	0.00024553	4.5254
20588	Smarcc1	P97496;Q3UNN4;P97496-2	SWI/SNF complex subunit SMARCC1	3.00343	25.6666	9.67882	6.52228e-06	0.000252826	4.48547
99010	Lpcat4	Q6NVG1	Lysophospholipid acyltransferase LPCAT4	2.24266	25.9607	9.58683	7.03584e-06	0.00026459	4.40988
110460	Acat2	Q8CAY6;G3XA25;Q80X81;F2Z459	Acetyl-CoA acetyltransferase, cytosolic	4.13444	25.6695	9.57443	7.10844e-06	0.00026459	4.39963
224530	Acat3	Q8CAY6;G3XA25;Q80X81;F2Z459	Acetyl-CoA acetyltransferase, cytosolic	4.13444	25.6695	9.57443	7.10844e-06	0.00026459	4.39963
68942	Chmp2b	Q8BJF9	Charged multivesicular body protein 2b	3.10263	26.4847	9.56151	7.18499e-06	0.00026459	4.38893
12655	Chil3	O35744	Chitinase-like protein 3	5.75817	27.8632	9.55848	7.20308e-06	0.00026459	4.38642
17920	Myo6	E9Q175;E9PVU0;E9Q3L1;V9GXM4;Q64331	Unconventional myosin-VI	3.58589	29.0418	9.54797	7.26614e-06	0.00026459	4.37772
269682	Golga3	P55937;E9QP99;P55937-1	Golgin subfamily A member 3	2.43763	24.7752	9.53183	7.3642e-06	0.000265479	4.36433
70110	Ifi35	Q9D8C4	Interferon-induced 35 kDa protein homolog	2.74851	26.7949	9.41567	8.11489e-06	0.000287368	4.26726
105732	Fam83h	Q148V8	Protein FAM83H	2.24358	25.2548	9.40694	8.17462e-06	0.000287368	4.25991
77424	Spinkl	Q8CEK3	Serine protease inhibitor kazal-like protein, minor form;Serine protease inhibitor kazal-like protein, major form	-7.09909	26.4842	-9.40173	8.21051e-06	0.000287368	4.25553
77397	9530003J23Rik	Q8BM26		-5.55717	25.2535	-9.36593	8.46191e-06	0.000293319	4.22532
22003	Tpm1	F8WID5		-3.53324	32.9325	-9.30764	8.88955e-06	0.00030285	4.17591
13830	Stom	P54116	Erythrocyte band 7 integral membrane protein	3.03783	25.6652	9.29832	8.96017e-06	0.00030285	4.16797
71960	Myh14	Q6URW6;K3W4R2;Q6URW6-2;Q6URW6-3	Myosin-14	3.49031	29.8184	9.29455	8.98888e-06	0.00030285	4.16476
72027	Slc39a4	Q78IQ7;Q78IQ7-2	Zinc transporter ZIP4	4.51522	26.5891	9.2034	9.71529e-06	0.000317624	4.08676
109791	Clps	B2KF29;Q9CQC2	Colipase	3.89281	25.9242	9.19922	9.75019e-06	0.000317624	4.08316
66569	Gdpd1	Q9CRY7	Glycerophosphodiester phosphodiesterase domain-containing protein 1	3.65899	26.7357	9.19571	9.77952e-06	0.000317624	4.08014
17523	Mpo	P11247	Myeloperoxidase;Myeloperoxidase light chain;Myeloperoxidase heavy chain	6.95288	28.5552	9.19567	9.77983e-06	0.000317624	4.08011
20724	Serpinb5	P70124	Serpin B5	4.30054	28.8751	9.16957	1.00013e-05	0.000321915	4.05762
224794	Enpp4	Q8BTJ4;Q8BTJ4-2	Bis(5-adenosyl)-triphosphatase enpp4	2.33653	25.0026	9.14898	1.01799e-05	0.000324766	4.03982
320795	Pkn1	P70268;P70268-2;D6RH37	Serine/threonine-protein kinase N1	2.0496	25.2227	9.11566	1.04763e-05	0.000329006	4.01095
74838	Naa15	Q80UM3;A0A0A6YW80;G3X8Y3	N-alpha-acetyltransferase 15, NatA auxiliary subunit	2.9725	25.5008	9.11004	1.05274e-05	0.000329006	4.00607
192231	Hexim1	Q8R409	Protein HEXIM1	2.39738	25.3229	9.10354	1.05866e-05	0.000329006	4.00042
16414	Itgb2	P11835;Q542I8;M0QWA7	Integrin beta-2;Integrin beta	5.5402	26.7415	9.07339	1.08664e-05	0.000334815	3.97417
13047	Cux1	P70403;H3BKT0;H3BJN3;H3BLJ7;H3BJ26	Protein CASP	3.15523	25.442	9.05647	1.1027e-05	0.000335479	3.9594
16763	Lad1	P57016	Ladinin-1	4.6158	27.4775	9.05156	1.10741e-05	0.000335479	3.95511
68038	Chid1	Q922Q9;Q922Q9-2;D3YWG2;G8JL55	Chitinase domain-containing protein 1	-3.28129	27.6524	-9.0326	1.1258e-05	0.00033821	3.93852
18641	Pfkl	P12382	ATP-dependent 6-phosphofructokinase, liver type	2.49784	28.9829	9.00077	1.15744e-05	0.00034484	3.9106
66222	Serpinb1a	Q9D154;Z4YK03	Leukocyte elastase inhibitor A	2.68108	30.816	8.93118	1.2301e-05	0.000363484	3.84922
16913	Psmb8	P28063;G3UZW8	Proteasome subunit beta type-8;Proteasome subunit beta type	3.60129	28.5056	8.90678	1.25676e-05	0.000368342	3.82758
319565	Syne2	Q6ZWQ0;E9QP46	Nesprin-2	2.576	25.8183	8.81927	1.35776e-05	0.000392272	3.74952
57911	Gsdma	Q9EST1	Gasdermin-A	-5.23452	28.0132	-8.81727	1.36016e-05	0.000392272	3.74773
14776	Gpx2	Q9JHC0	Glutathione peroxidase 2	5.05126	26.6033	8.78465	1.40016e-05	0.000400601	3.71844
16800	Arhgef2	Q60875;H3BJU7;H3BJX8;H3BJ45;H3BJ40;H3BKH9;Q60875-5;Q60875-4;Q60875-2;Q60875-3	Rho guanine nucleotide exchange factor 2	3.48108	25.4553	8.75609	1.43625e-05	0.000405291	3.69271
17969	Ncf1	Q09014;S4R293;F8WH69	Neutrophil cytosol factor 1	3.14218	25.5192	8.75392	1.43903e-05	0.000405291	3.69075
76905	Lrg1	Q91XL1		4.56668	27.8276	8.72919	1.47117e-05	0.00041113	3.6684
18645	Pfn2	Q9JJV2;Q9JJV2-3;D3YWS3;Q9JJV2-2	Profilin-2;Profilin	3.06976	25.7576	8.71931	1.48424e-05	0.00041159	3.65945
53313	Atp2a3	Q64518;B1ATS5;B1ATS4;E9Q559;Q64518-2;Q64518-3	Sarcoplasmic/endoplasmic reticulum calcium ATPase 3;Calcium-transporting ATPase	4.05769	26.9151	8.70038	1.50963e-05	0.000415435	3.64229
20743	Sptbn2	Q68FG2		3.58294	25.5038	8.63749	1.59749e-05	0.000436283	3.58499
17219	Mcm6	P97311;Q3ULG5	DNA replication licensing factor MCM6;DNA helicase	3.04276	24.881	8.62575	1.61451e-05	0.000437616	3.57425
213491	Szrd1	A2AA85;Q6NXN1;Q6NXN1-2	SUZ domain-containing protein 1	2.64568	25.2125	8.60453	1.64578e-05	0.000442764	3.55481
13052	Cxadr	P97792;P97792-2	Coxsackievirus and adenovirus receptor homolog	2.52021	25.2298	8.58794	1.67069e-05	0.000444525	3.53958
21881	Tkt	P40142	Transketolase	2.34653	32.3398	8.58379	1.67699e-05	0.000444525	3.53576
54192	Pbsn	O08976;B1AVU3	Probasin	-8.57431	28.895	-8.56742	1.70209e-05	0.000447161	3.52069
16181	Il1rn	P25085-2;P25085;Q3TBV5;A0A0A6YVU4	Interleukin-1 receptor antagonist protein	3.8329	26.372	8.56119	1.71174e-05	0.000447161	3.51496
14030	Ewsr1	Q61545;Q5SUT0;Q5SUS9	RNA-binding protein EWS	3.25292	25.5389	8.53258	1.75689e-05	0.000455653	3.48854
71472	Usp19	Q3UJD6;E9Q9M5;A0A0A6YWX1;J3KMM1;Q3UJD6-2;A0A0A6YWN9	Ubiquitin carboxyl-terminal hydrolase 19;Ubiquitin carboxyl-terminal hydrolase	2.42688	25.2596	8.51089	1.792e-05	0.000459014	3.46846
15275	Hk1	P17710-3	Hexokinase-1	2.47013	29.571	8.50886	1.79531e-05	0.000459014	3.46659
14571	Gpd2	Q64521;A2AQR0	Glycerol-3-phosphate dehydrogenase, mitochondrial;Glycerol-3-phosphate dehydrogenase	2.68319	29.0098	8.47248	1.85607e-05	0.000471207	3.43279
19024	Ppfibp2	O35711;G3X957;O35711-2;O35711-4	Liprin-beta-2	3.09791	25.1795	8.43652	1.91836e-05	0.000483614	3.39925
110135	Fgb	Q8K0E8	Fibrinogen beta chain;Fibrinopeptide B;Fibrinogen beta chain	3.11774	28.1304	8.42411	1.94039e-05	0.000485771	3.38765
15170	Ptpn6	P29351;P29351-2	Tyrosine-protein phosphatase non-receptor type 6	2.63582	27.9125	8.39425	1.99454e-05	0.000495884	3.35967
75547	Akap13	E9Q394;E9Q474		3.79831	25.822	8.37643	2.02767e-05	0.000500667	3.34291
22596	Xrcc5	P27641	X-ray repair cross-complementing protein 5	2.15303	25.0805	8.35813	2.06229e-05	0.00050288	3.32569
114584	Clic1	Q9Z1Q5	Chloride intracellular channel protein 1	1.81415	30.6059	8.35696	2.06453e-05	0.00050288	3.32459
12304	Pdia4	P08003	Protein disulfide-isomerase A4	-3.24211	32.9357	-8.30015	2.17644e-05	0.000520493	3.27086
19188	Psme2	P97372;G3X9V0;E0CZ90	Proteasome activator complex subunit 2	2.05718	28.6052	8.28818	2.20084e-05	0.000520493	3.25951
21354	Tap1	P21958;Q3TBA3	Antigen peptide transporter 1	2.18717	26.2405	8.28335	2.21078e-05	0.000520493	3.25492
26611	Rcn2	Q8BP92	Reticulocalbin-2	-2.28565	29.8476	-8.28279	2.21195e-05	0.000520493	3.25438
28200	Dhrs4	Q99LB2	Dehydrogenase/reductase SDR family member 4	2.60202	27.3821	8.27935	2.21905e-05	0.000520493	3.25112
20021	Polr2c	P97760;Q99M46	DNA-directed RNA polymerase II subunit RPB3	2.13962	24.8292	8.27667	2.22461e-05	0.000520493	3.24857
12282	Hyou1	Q9JKR6	Hypoxia up-regulated protein 1	-2.56334	31.9306	-8.27029	2.2379e-05	0.000520493	3.2425
16819	Lcn2	P11672;A0A0A6YW77	Neutrophil gelatinase-associated lipocalin	6.57137	28.3304	8.23541	2.31216e-05	0.000534317	3.20924
21346	Tagln2	Q9WVA4;A0A0A6YXG6	Transgelin-2	1.80104	31.0141	8.19631	2.39867e-05	0.000550778	3.1718
18602	Padi4	Q9Z183	Protein-arginine deiminase type-4	4.33636	25.9302	8.18258	2.42987e-05	0.00055441	3.15862
12709	Ckb	Q04447	Creatine kinase B-type	-2.60219	29.3194	-8.15694	2.48937e-05	0.000564413	3.13395
433375	Creg1	O88668;J3QP41	Protein CREG1	-3.49682	24.673	-8.1447	2.51833e-05	0.000567411	3.12215
100986	Akap9	Q70FJ1;Q70FJ1-3;Q70FJ1-2;E9QQ10	A-kinase anchor protein 9	2.16211	25.1066	8.12892	2.55624e-05	0.000568052	3.1069
12870	Cp	G3X9T8;G3X8Q5		4.9064	28.6385	8.12711	2.56062e-05	0.000568052	3.10515
268980	Strn	O55106;F8WH41	Striatin	1.91885	25.2603	8.12389	2.56845e-05	0.000568052	3.10204
108857	Ankhd1	E9PUR0;E9Q1M6		2.52962	25.1399	8.11414	2.5923e-05	0.000569832	3.0926
621603	Aldh3b2	E9Q3E1	Aldehyde dehydrogenase	4.03777	26.6621	8.09238	2.64642e-05	0.00057746	3.07151
71999	Fbxo22	Q78JE5;Q3V492	F-box only protein 22	2.81576	25.5562	8.08685	2.66037e-05	0.00057746	3.06614
19672	Rcn1	Q05186	Reticulocalbin-1	-3.44423	29.8114	-8.07768	2.6837e-05	0.00057746	3.05722
232748	Tcaf2	Q921K8	TRPM8 channel-associated factor 2	-4.0177	28.0365	-8.07479	2.69108e-05	0.00057746	3.05442
21355	Tap2	P36371	Antigen peptide transporter 2	3.14581	26.296	8.06494	2.71646e-05	0.000578065	3.04483
12972	Cryz	P47199;A0A0A6YXR4;A0A0A6YVS7;V9GXY8;D3YUG9	Quinone oxidoreductase	3.0536	25.7026	8.06127	2.72596e-05	0.000578065	3.04126
171504	Apobr	Q8VBT6	Apolipoprotein B receptor	4.92327	28.128	8.02742	2.81554e-05	0.000593569	3.00823
94040	Clmn	Q8C5W0;Q8C5W0-4;Q8C5W0-2;Q8C5W0-3	Calmin	3.6656	26.1518	8.01584	2.84693e-05	0.000596697	2.9969
19695	Reg3g	O09049	Regenerating islet-derived protein 3-gamma;Regenerating islet-derived protein 3-gamma 16.5 kDa form;Regenerating islet-derived protein 3-gamma 15 kDa form	6.7953	26.5106	7.9914	2.91445e-05	0.000603892	2.97294
100037258	Dnajc3	Q91YW3	DnaJ homolog subfamily C member 3	-3.16007	30.0416	-7.99128	2.91477e-05	0.000603892	2.97283
21969	Top1	Q04750	DNA topoisomerase 1	3.1896	25.9869	7.97134	2.97117e-05	0.000612061	2.95323
21786	Tff3	Q62395	Trefoil factor 3	5.14164	27.1424	7.95252	3.02551e-05	0.000616396	2.93469
19035	Ppib	P24369	Peptidyl-prolyl cis-trans isomerase B	-2.16702	30.648	-7.95221	3.02641e-05	0.000616396	2.93439
19186	Psme1	P97371;G3UXZ5;G3UXY0;G3X9K9;G3UWN9	Proteasome activator complex subunit 1	1.95529	29.921	7.93871	3.06606e-05	0.000620964	2.92107
78798	Eml4	Q3UMY5;F8WJ93;Q3UMY5-3;Q3UMY5-4;Q3UMY5-2	Echinoderm microtubule-associated protein-like 4	2.06947	27.8026	7.90818	3.1579e-05	0.000635991	2.89087
12331	Cap1	P40124	Adenylyl cyclase-associated protein 1	1.68336	30.7268	7.83971	3.37506e-05	0.000675949	2.82277
403088	Tcaf3	Q6QR59	TRPM8 channel-associated factor 3	-9.94234	27.2092	-7.8187	3.44494e-05	0.000683919	2.80178
18816	Serpinf2	Q61247;Q5ND35	Alpha-2-antiplasmin	3.47912	25.6954	7.81637	3.45279e-05	0.000683919	2.79944
17436	Me1	P06801;Q3TQP6	NADP-dependent malic enzyme;Malic enzyme	3.74573	28.7732	7.79347	3.53098e-05	0.000695584	2.7765
12340	Capza1	P47753	F-actin-capping protein subunit alpha-1	1.85025	28.8348	7.78314	3.56688e-05	0.000696436	2.76613
12266	C3	P01027	Complement C3;Complement C3 beta chain;C3-beta-c;Complement C3 alpha chain;C3a anaphylatoxin;Acylation stimulating protein;Complement C3b alpha chain;Complement C3c alpha chain fragment 1;Complement C3dg fragment;Complement C3g fragment;Complement C3d fragment;Complement C3f fragment;Complement C3c alpha chain fragment 2	2.9916	30.4717	7.77821	3.58418e-05	0.000696436	2.76117
16803	Lbp	Q61805;A2AC65	Lipopolysaccharide-binding protein	2.77619	25.9956	7.77563	3.59326e-05	0.000696436	2.75857
269823	Pon3	Q62087	Serum paraoxonase/lactonase 3	2.62311	28.1133	7.76424	3.63363e-05	0.000698269	2.74712
223254	Farp1	F8VPU2	FERM, RhoGEF and pleckstrin domain-containing protein 1	3.05012	26.0192	7.76205	3.64146e-05	0.000698269	2.74491
270110	Irf2bp2	E9Q1P8	Interferon regulatory factor 2-binding protein 2	2.29953	25.0708	7.72769	3.76667e-05	0.000718458	2.71024
16985	Lsp1	P19973;A2A6J7;P19973-2;A2A6J4	Lymphocyte-specific protein 1	3.48744	25.6864	7.71824	3.80195e-05	0.00072137	2.70068
15926	Idh1	O88844;A0A087WPT4;A0A087WRS9	Isocitrate dehydrogenase [NADP] cytoplasmic	2.58352	31.1531	7.7086	3.83829e-05	0.000724453	2.69092
22224	Usp10	P52479;P52479-2	Ubiquitin carboxyl-terminal hydrolase 10	2.27713	25.3394	7.65248	4.05763e-05	0.000757928	2.63388
108101	Fermt3	Q8K1B8	Fermitin family homolog 3	2.83634	25.5872	7.65092	4.06393e-05	0.000757928	2.63228
12317	Calr	P14211	Calreticulin	-2.47766	33.6263	-7.64726	4.07873e-05	0.000757928	2.62855
18746	Pkm	P52480	Pyruvate kinase PKM	1.91191	34.0535	7.61137	4.22706e-05	0.000778747	2.59187
102122	Fam192a	Q91WE2	Protein FAM192A	1.7821	24.3037	7.60973	4.23396e-05	0.000778747	2.59019
11538	Adnp	Q9Z103;A2BDX0	Activity-dependent neuroprotector homeobox protein	2.17188	24.588	7.60249	4.26468e-05	0.000780415	2.58276
13007	Csrp1	P97315	Cysteine and glycine-rich protein 1	-3.06119	30.3021	-7.57574	4.38019e-05	0.000797505	2.5553
320473	Heatr5b	Q8C547;Q8C547-2	HEAT repeat-containing protein 5B	2.49392	25.2116	7.55326	4.47998e-05	0.000809623	2.53215
98932	Myl9	Q9CQ19	Myosin regulatory light polypeptide 9	-1.98539	30.1385	-7.55066	4.49167e-05	0.000809623	2.52947
26426	Nubp2	Q9R061	Cytosolic Fe-S cluster assembly factor NUBP2	2.14444	24.6707	7.48288	4.8089e-05	0.000862492	2.45929
21987	Tpd52l1	O54818	Tumor protein D53	-2.35762	26.1072	-7.44821	4.98058e-05	0.000888861	2.42319
225898	Eml3	Q8VC03	Echinoderm microtubule-associated protein-like 3	1.71967	24.5575	7.40993	5.17806e-05	0.000919551	2.38317
228140	Tnks1bp1	P58871;Z4YJL4	182 kDa tankyrase-1-binding protein	2.62162	28.6818	7.40489	5.20469e-05	0.000919751	2.37788
78829	Tsc22d4	Q9EQN3;Q3U1U6	TSC22 domain family protein 4	2.00413	24.7479	7.3922	5.27246e-05	0.000927181	2.36456
331046	Tgm4	Q8BZH1	Protein-glutamine gamma-glutamyltransferase 4	-9.94374	29.1795	-7.37705	5.35458e-05	0.000928206	2.34864
22027	Hsp90b1	P08113;F7C312	Endoplasmin	-2.68382	33.8559	-7.37699	5.3549e-05	0.000928206	2.34858
209200	Dtx3l	Q3UIR3;Q3UIR3-2	E3 ubiquitin-protein ligase DTX3L	3.80913	26.5601	7.37555	5.36281e-05	0.000928206	2.34706
12759	Clu	Q06890;E9PXG5;E9Q8Y5	Clusterin;Clusterin beta chain;Clusterin alpha chain	3.98321	33.8767	7.37218	5.38128e-05	0.000928206	2.34352
21858	Timp2	Q6PI17;P25785;B1AQJ3	Metalloproteinase inhibitor 2	4.853	27.5639	7.35741	5.46318e-05	0.000932969	2.32796
67898	Pef1	Q8BFY6	Peflin	3.88961	26.0933	7.35614	5.47027e-05	0.000932969	2.32662
212627	Prpsap2	Q8R574	Phosphoribosyl pyrophosphate synthase-associated protein 2	3.05377	25.7218	7.35324	5.48653e-05	0.000932969	2.32357
18489	Reg3b	P35230	Regenerating islet-derived protein 3-beta;Regenerating islet-derived protein 3-beta 16.5 kDa form;Regenerating islet-derived protein 3-beta 15 kDa form	9.34186	28.3095	7.34034	5.55951e-05	0.000940941	2.30995
13204	Dhx15	O35286;Q497W9;A0A0G2JG10	Pre-mRNA-splicing factor ATP-dependent RNA helicase DHX15	1.99787	28.318	7.2911	5.84809e-05	0.000985158	2.25779
13860	Eps8	Q08509;Q3UGL1;D3Z5I5	Epidermal growth factor receptor kinase substrate 8	2.7757	25.8544	7.28277	5.89851e-05	0.000989029	2.24894
16410	Itgav	P43406;A2AKI5	Integrin alpha-V;Integrin alpha-V heavy chain;Integrin alpha-V light chain	2.5283	24.8529	7.26069	6.0345e-05	0.00100715	2.22543
11819	Nr2f2	P43135;D3YYP4;Q32NY6;Q60632;B8JJI9;F7CII1	COUP transcription factor 2;COUP transcription factor 1	2.35567	24.7404	7.23159	6.21901e-05	0.00102274	2.19437
13865	Nr2f1	P43135;D3YYP4;Q32NY6;Q60632;B8JJI9;F7CII1	COUP transcription factor 2;COUP transcription factor 1	2.35567	24.7404	7.23159	6.21901e-05	0.00102274	2.19437
76299	Erp44	Q9D1Q6	Endoplasmic reticulum resident protein 44	-1.97459	31.4011	-7.23147	6.21976e-05	0.00102274	2.19424
12796	Camp	P51437	Cathelin-related antimicrobial peptide	4.73079	27.0988	7.22765	6.24445e-05	0.00102274	2.19016
51796	Srrm1	Q52KI8;A2A8V9;A2A8V8;E9PUK6;E9QKA4;Q52KI8-2	Serine/arginine repetitive matrix protein 1	2.19835	24.9755	7.22375	6.26979e-05	0.00102274	2.18598
12334	Capn2	O08529	Calpain-2 catalytic subunit	1.61892	28.9	7.20045	6.42333e-05	0.00104253	2.16101
69178	Snx5	Q9D8U8	Sorting nexin-5	1.5273	26.97	7.19663	6.44892e-05	0.00104253	2.15691
17160	Man2b2	O54782;F6TMZ3	Epididymis-specific alpha-mannosidase	2.50344	26.2928	7.17685	6.58314e-05	0.00105947	2.13565
243377	Svs1	Q6WIZ7		-11.1596	27.065	-7.16814	6.64319e-05	0.00106439	2.12627
13430	Dnm2	P39054;G3X9G4;F8WIV5;P39054-2	Dynamin-2	1.99472	29.6137	7.16171	6.68794e-05	0.00106682	2.11934
26415	Mapk13	Q9Z1B7	Mitogen-activated protein kinase 13	1.90724	24.5892	7.14796	6.78473e-05	0.00107677	2.10451
17067	Ly6c1	A0A087WRP7;A0A087WNZ5;P0CW02	Lymphocyte antigen 6C1	3.32182	25.4537	7.13673	6.86489e-05	0.00107677	2.09238
192170	Eif4a3	Q91VC3;E9PV04;A2AFK7	Eukaryotic initiation factor 4A-III;Eukaryotic initiation factor 4A-III, N-terminally processed	1.79808	28.1658	7.13605	6.86981e-05	0.00107677	2.09164
668137	Gm8994	Q91VC3;E9PV04;A2AFK7	Eukaryotic initiation factor 4A-III;Eukaryotic initiation factor 4A-III, N-terminally processed	1.79808	28.1658	7.13605	6.86981e-05	0.00107677	2.09164
12337	Capn5	O08688	Calpain-5	3.6412	26.2839	7.11028	7.05788e-05	0.00109766	2.06375
11857	Arhgdib	Q61599	Rho GDP-dissociation inhibitor 2	4.03469	27.37	7.10731	7.07994e-05	0.00109766	2.06052
228961	Npepl1	Q6NSR8;F6T2H5	Probable aminopeptidase NPEPL1	1.90798	24.7149	7.10536	7.09445e-05	0.00109766	2.05841
12652	Chga	P26339	Chromogranin-A;Pancreastatin;Beta-granin;WE-14;Catestatin;GE-25;Serpinin-RRG;Serpinin;p-Glu serpinin precursor	2.29247	24.1607	7.09274	7.18922e-05	0.00110301	2.0447
13043	Cttn	Q60598;Q921L6	Src substrate cortactin	2.18358	30.3082	7.09261	7.19021e-05	0.00110301	2.04456
14964	H2-D1	P01899	H-2 class I histocompatibility antigen, D-B alpha chain	2.95435	27.9984	7.05452	7.48459e-05	0.00114032	2.00309
230073	Ddx58	Q6Q899;A2AP29;Q6Q899-2	Probable ATP-dependent RNA helicase DDX58	3.5329	26.8183	7.05299	7.49672e-05	0.00114032	2.00142
12018	Bak1	O08734;Q91WX5;F7CUQ1	Bcl-2 homologous antagonist/killer	2.6494	24.7243	7.04483	7.56165e-05	0.00114537	1.99251
100169	Phactr4	Q501J7;Q501J7-2;Q501J7-3	Phosphatase and actin regulator 4	2.2609	24.2447	7.03412	7.64779e-05	0.00115357	1.9808
56872	Pate4	Q09098	Prostate and testis expressed protein 4	-5.77119	26.3543	-7.01445	7.80872e-05	0.00117293	1.95927
12505	Cd44	P15379;P15379-2;Q3U8S1;A2APM5;A2APM3;A2APM4;E9QKM8;Q80X37;A2APM1;A2APM2;P15379-3;P15379-6;P15379-11;P15379-5;P15379-10;P15379-9;P15379-4;P15379-8;P15379-7;P15379-12;P15379-13	CD44 antigen	4.809	26.6193	7.0017	7.91506e-05	0.00117898	1.94528
18476	Pafah1b3	Q61205;D3Z7E6	Platelet-activating factor acetylhydrolase IB subunit gamma	1.46558	29.159	7.00122	7.91909e-05	0.00117898	1.94475
66861	Dnajc10	Q9DC23	DnaJ homolog subfamily C member 10	-2.23391	31.5155	-6.9979	7.94711e-05	0.00117898	1.9411
14872	Gstt2	Q61133	Glutathione S-transferase theta-2	2.81882	24.9583	6.98089	8.09211e-05	0.00118952	1.9224
18453	P4hb	P09103	Protein disulfide-isomerase	-2.07779	34.3056	-6.97588	8.13537e-05	0.00118952	1.91689
110208	Pgd	Q9DCD0	6-phosphogluconate dehydrogenase, decarboxylating	2.00803	30.5541	6.97381	8.15332e-05	0.00118952	1.91461
21923	Tnc	Q80YX1;Q80YX1-2;Q80YX1-5;Q80YX1-4;Q80YX1-3	Tenascin	2.87349	25.7586	6.96742	8.20903e-05	0.00118952	1.90756
110078	Pygb	Q8CI94	Glycogen phosphorylase, brain form	2.21901	32.0833	6.9673	8.21002e-05	0.00118952	1.90744
66166	S100a14	Q9D2Q8	Protein S100-A14	4.11223	27.0444	6.96661	8.21611e-05	0.00118952	1.90667
24116	Nelfa	Q8BG30	Negative elongation factor A	1.85408	24.6468	6.94579	8.40057e-05	0.00121136	1.8837
105348	Golm1	Q91XA2	Golgi membrane protein 1	4.84322	27.9481	6.92394	8.59911e-05	0.00123476	1.85953
19360	Rad50	P70388;Q5SV02;P70388-2	DNA repair protein RAD50	2.20783	25.1482	6.92045	8.63132e-05	0.00123476	1.85566
56847	Aldh1a3	Q9JHW9;G3UWP3	Aldehyde dehydrogenase family 1 member A3	2.713	24.5124	6.88849	8.93231e-05	0.00127277	1.82018
228026	Pdk1	Q8BFP9	[Pyruvate dehydrogenase (acetyl-transferring)] kinase isozyme 1, mitochondrial	2.5413	25.3534	6.88391	8.97639e-05	0.00127401	1.81509
66899	Fip1l1	Q9D824;D3Z619;Q9D824-3;Q9D824-2;D3Z3F1;D3Z4V2;Q9D824-4	Pre-mRNA 3-end-processing factor FIP1	2.22664	24.6786	6.87271	9.08518e-05	0.00128439	1.80261
27967	Cherp	Q8CGZ0;G5E8I8	Calcium homeostasis endoplasmic reticulum protein	2.69401	24.8862	6.86288	9.18184e-05	0.00129299	1.79166
53319	Nxf1	Q99JX7;V9GXW3;V9GXF3	Nuclear RNA export factor 1	2.3233	24.791	6.8587	9.22332e-05	0.00129378	1.78699
17068	Ly6d	P35459	Lymphocyte antigen 6D	3.56025	25.1426	6.85233	9.28687e-05	0.00129764	1.77988
81500	Sil1	Q9EPK6	Nucleotide exchange factor SIL1	-1.50155	27.2097	-6.84229	9.38803e-05	0.00130671	1.76866
27375	Tjp3	Q921G9;Q9QXY1	Tight junction protein ZO-3	3.54872	26.2173	6.83649	9.44694e-05	0.00130985	1.76218
16425	Itih2	Q61703;G3X977;Q3UEG7	Inter-alpha-trypsin inhibitor heavy chain H2	2.97718	25.1721	6.82971	9.51649e-05	0.0013104	1.75458
109006	Ciapin1	Q8WTY4;E0CYY1	Anamorsin	2.60035	25.1996	6.82902	9.52358e-05	0.0013104	1.75381
270328	Gsdmc3	Q8CB12	Gasdermin-C3	3.41919	25.4989	6.81556	9.66322e-05	0.00132456	1.73873
331487	Uprt	B1AVZ0	Uracil phosphoribosyltransferase homolog	1.89072	24.0894	6.79826	9.84611e-05	0.00134452	1.71931
12325	Camk2g	Q923T9;Q923T9-3;Q923T9-2	Calcium/calmodulin-dependent protein kinase type II subunit gamma	-1.9426	25.5831	-6.79269	9.90583e-05	0.00134757	1.71304
50493	Txnrd1	Q9JMH6;Q9JMH6-2	Thioredoxin reductase 1, cytoplasmic	1.86674	28.442	6.78572	9.98102e-05	0.00134963	1.70521
12321	Calu	O35887;G3UWV3;G3V004;G3UWR0	Calumenin	-2.08784	29.7221	-6.78435	9.99589e-05	0.00134963	1.70367
234779	Plcg2	Q8CIH5	1-phosphatidylinositol 4,5-bisphosphate phosphodiesterase gamma-2	2.86909	25.7187	6.77988	0.000100446	0.00135114	1.69863
14961	H2-Ab1	P01921	H-2 class II histocompatibility antigen, A-D beta chain	3.05834	25.8238	6.75866	0.000102791	0.00137755	1.67471
12721	Coro1a	O89053;G3UYK8	Coronin-1A;Coronin	3.29846	29.1952	6.75085	0.00010367	0.00138419	1.66588
16765	Stmn1	P54227;D3Z1Z8;D3Z5N2	Stathmin	2.34931	27.7224	6.73888	0.000105032	0.0013972	1.65235
104112	Acly	Q91V92;Q3V117;Q3TS02	ATP-citrate synthase	1.54611	29.3207	6.73133	0.000105902	0.00140359	1.64381
67542	Cog6	Q8BRB0;Q8R3I3	Conserved oligomeric Golgi complex subunit 6	1.81516	24.7123	6.70397	0.000109119	0.00144093	1.61278
16664	Krt14	Q61781	Keratin, type I cytoskeletal 14	2.90724	25.9749	6.68558	0.000111342	0.00146492	1.59187
14426	Galnt4	O08832	Polypeptide N-acetylgalactosaminyltransferase 4	1.86936	25.3165	6.68047	0.000111969	0.00146781	1.58604
223978	Cpped1	Q8BFS6;Q8BFS6-3;Q8BFS6-4;Q8BFS6-2;D3Z7F7	Serine/threonine-protein phosphatase CPPED1	2.08893	25.4155	6.65517	0.000115128	0.00150038	1.55718
20309	Cxcl15	Q9WVL7	C-X-C motif chemokine 15	2.1993	25.1978	6.65198	0.000115533	0.00150038	1.55353
107932	Chd4	Q6PDQ2;E9QAS5;E9QAS4	Chromodomain-helicase-DNA-binding protein 4	3.50815	26.2673	6.65065	0.000115702	0.00150038	1.55202
14828	Hspa5	P20029	78 kDa glucose-regulated protein	-2.83697	34.8904	-6.64221	0.000116783	0.00150897	1.54237
140570	Plxnb2	B2RXS4	Plexin-B2	2.49153	28.0887	6.61421	0.000120452	0.00155082	1.51028
68879	Prpf6	Q91YR7;Q91YR7-2	Pre-mRNA-processing factor 6	2.66559	25.4153	6.59995	0.000122368	0.00156988	1.4939
192176	Flna	Q8BTM8;B7FAU9;B7FAV1	Filamin-A	-1.76379	32.801	-6.58791	0.000124011	0.00158532	1.48005
27984	Efhd2	Q8C845;Q9D8Y0	EF-hand domain-containing protein D2	1.75453	29.7822	6.56549	0.000127137	0.00161954	1.45421
11867	Arpc1b	Q9WV32;Q91Z25	Actin-related protein 2/3 complex subunit 1B	1.80907	29.9267	6.55491	0.000128642	0.00163294	1.44199
20833	Ssrp1	Q08943;A2AW05;Q08943-2	FACT complex subunit SSRP1	1.82171	25.1544	6.54617	0.000129901	0.00163904	1.43188
17750	Mt2	P02798	Metallothionein-2	-5.5047	25.0839	-6.54526	0.000130032	0.00163904	1.43083
14265	Fmr1	P35922;E9QAT0;D3Z6U8;E9QNF5;Q6AXB7;P35922-9;P35922-8;P35922-3;P35922-7;P35922-2;E9QAS9;E9QAS8;P35922-11;P35922-10;P35922-5;P35922-4;P35922-12;P35922-6	Fragile X mental retardation protein 1 homolog	1.93253	25.2573	6.53286	0.000131844	0.00165609	1.41647
23844	Clca1	Q9D7Z6	Calcium-activated chloride channel regulator 1	5.11812	27.7346	6.52157	0.000133515	0.00166828	1.40339
233802	Thumpd1	Q99J36	THUMP domain-containing protein 1	1.77633	25.1486	6.52006	0.00013374	0.00166828	1.40164
12359	Cat	P24270	Catalase	1.81904	28.37	6.51504	0.000134494	0.00166837	1.3958
53312	Nub1	P54729;A0A0G2JGQ4	NEDD8 ultimate buster 1	2.2303	25.3408	6.51103	0.000135098	0.00166837	1.39115
56615	Mgst1	Q91VS7;E9QJW0;D3YU60	Microsomal glutathione S-transferase 1	2.66688	25.5503	6.51078	0.000135136	0.00166837	1.39086
66395	Ahnak	E9Q616		1.96856	31.4425	6.48356	0.000139318	0.00171414	1.35919
68891	Cd177	Q8R2S8	CD177 antigen	4.98597	26.8694	6.45834	0.000143321	0.00175739	1.32976
54120	Gipc2	Q9Z2H7	PDZ domain-containing protein GIPC2	3.06909	25.7636	6.4219	0.000149328	0.0018215	1.2871
11544	Adprh	P54923	[Protein ADP-ribosylarginine] hydrolase	1.69693	25.8876	6.42053	0.00014956	0.0018215	1.28548
16796	Lasp1	Q61792;A2A6H0;A2A6G9;A2A6G7;A2A6G8	LIM and SH3 domain protein 1	1.86665	30.9685	6.4131	0.000150821	0.00183067	1.27676
80285	Parp9	Q8CAS9;Q8CAS9-2;Q8CAS9-3;H7BWY5	Poly [ADP-ribose] polymerase 9	3.71473	26.7981	6.40814	0.00015167	0.0018348	1.27093
67860	S100a16	D3Z2Y6;Q9D708		2.24017	25.2947	6.39744	0.000153517	0.00184778	1.25834
239273	Abcc4	E9Q467;E9Q236		2.8483	25.9535	6.39599	0.000153768	0.00184778	1.25664
11754	Aoc3	O70423;O70423-2;A2A4I8	Membrane primary amine oxidase	-2.576	24.3171	-6.39063	0.000154705	0.00185286	1.25033
56530	Cnpy2	Q9QXT0	Protein canopy homolog 2	-2.05635	30.2423	-6.38477	0.000155736	0.00185903	1.24343
14827	Pdia3	P27773	Protein disulfide-isomerase A3	-1.90448	34.2398	-6.36608	0.000159074	0.00189261	1.22138
21356	Tapbp	Q9R233;Q3TCU5;Q9R233-2	Tapasin	4.03964	27.3294	6.34223	0.000163448	0.00193826	1.19317
13107	Cyp2f2	P33267	Cytochrome P450 2F2	4.08441	29.0006	6.33003	0.000165735	0.00195893	1.17872
12332	Capg	Q99LB4;P24452;D3YTL5	Macrophage-capping protein	1.90825	30.1244	6.32145	0.000167366	0.00196592	1.16854
242721	Klhdc7a	A2APT9	Kelch domain-containing protein 7A	1.91782	25.1246	6.32118	0.000167417	0.00196592	1.16822
216344	Rab21	P35282	Ras-related protein Rab-21	2.69853	25.7794	6.29262	0.000172974	0.0020103	1.13425
67397	Erp29	P57759	Endoplasmic reticulum resident protein 29	-2.45299	29.0286	-6.29233	0.000173031	0.0020103	1.13391
286940	Flnb	Q80X90	Filamin-B	3.224	31.6979	6.29089	0.000173317	0.0020103	1.13219
240505	Cdc42bpg	Q80UW5	Serine/threonine-protein kinase MRCK gamma	3.31685	26.2701	6.28999	0.000173495	0.0020103	1.13112
26422	Nbea	Q9EPN1;Q9EPN1-4;Q9EPN1-3	Neurobeachin	2.95285	25.5003	6.28754	0.000173984	0.0020103	1.1282
227720	Nup214	Q80U93	Nuclear pore complex protein Nup214	1.44903	25.1067	6.27327	0.000176853	0.00203692	1.11118
64656	Mrps23	Q8VE22;F7ARZ1;Q3TI14;A7M7Q8;Q5SXC9	28S ribosomal protein S23, mitochondrial	1.71692	24.8452	6.26082	0.0001794	0.00205967	1.0963
16440	Itpr3	P70227	Inositol 1,4,5-trisphosphate receptor type 3	3.40525	27.1459	6.22601	0.000186733	0.00213706	1.05461
67776	Vwa5a	Q99KC8	von Willebrand factor A domain-containing protein 5A	1.54145	29.1107	6.21835	0.000188392	0.00214922	1.04541
16409	Itgam	Q3U1U4;G5E8F1;E9Q604;E9Q5K8;F6YBY4;P05555;P05555-2	Integrin alpha-M	5.06622	26.8407	6.21328	0.000189497	0.00215501	1.03932
394435	Ugt1a6b	Q64435;K9J7B2	UDP-glucuronosyltransferase 1-6	2.24235	24.2078	6.20854	0.000190536	0.00216001	1.03363
547253	Parp14	Q2EMV9	Poly [ADP-ribose] polymerase 14	2.40802	25.457	6.20446	0.000191437	0.00216342	1.02872
109624	Cald1	E9QA15;E9Q0M9;D3Z6I7;S4R1T7		-2.42321	30.1811	-6.20096	0.000192214	0.00216541	1.0245
68089	Arpc4	P59999	Actin-related protein 2/3 complex subunit 4	1.83313	29.9839	6.17745	0.000197519	0.00220652	0.996158
23876	Fbln5	Q9WVH9	Fibulin-5	-2.03872	25.2995	-6.1766	0.000197713	0.00220652	0.995135
12400	Cbfb	Q08024;Q08024-4;Q08024-3	Core-binding factor subunit beta	2.4889	25.0261	6.17637	0.000197765	0.00220652	0.994863
234199	Fgl1	Q71KU9	Fibrinogen-like protein 1	-5.06095	24.933	-6.17399	0.000198311	0.00220652	0.991991
14860	Gsta4	P24472	Glutathione S-transferase A4	3.5218	30.2181	6.1638	0.000200672	0.00222591	0.979673
50875	Tmod3	Q9JHJ0	Tropomodulin-3	1.51214	28.5245	6.14208	0.000205802	0.00226951	0.953384
16952	Anxa1	P10107	Annexin A1	4.17032	32.718	6.14183	0.000205861	0.00226951	0.953087
107589	Mylk	Q6PDN3;B1B1A8;Q6PDN3-3	Myosin light chain kinase, smooth muscle;Myosin light chain kinase, smooth muscle, deglutamylated form	-3.81147	29.4554	-6.12611	0.000209666	0.00229917	0.934014
28106	Mydgf	Q9CPT4	Myeloid-derived growth factor	-1.99979	28.1736	-6.12545	0.000209827	0.00229917	0.933216
53610	Nono	Q99K48;Q99K48-2	Non-POU domain-containing octamer-binding protein	1.62678	28.7793	6.121	0.000210919	0.00229965	0.927809
69156	Comtd1	Q8BIG7;H3BJ37	Catechol O-methyltransferase domain-containing protein 1	2.7991	25.9017	6.11939	0.000211315	0.00229965	0.925856
67133	Gp2	Q9D733	Pancreatic secretory granule membrane major glycoprotein GP2	2.81714	24.474	6.11749	0.000211785	0.00229965	0.923543
14061	F2	P19221;H7BX99	Prothrombin;Activation peptide fragment 1;Activation peptide fragment 2;Thrombin light chain;Thrombin heavy chain;Prothrombin	2.33405	25.7572	6.07728	0.000221982	0.00240314	0.874561
72042	Cotl1	Q9CQI6	Coactosin-like protein	2.51333	28.9576	6.05839	0.000226957	0.0024457	0.851473
23795	Agr2	O88312	Anterior gradient protein 2 homolog	-2.11895	32.3011	-6.05597	0.000227604	0.0024457	0.848508
16783	Lamp1	P11438	Lysosome-associated membrane glycoprotein 1	3.14856	26.2983	6.05468	0.000227949	0.0024457	0.846928
70974	Pgm2l1	Q8CAA7	Glucose 1,6-bisphosphate synthase	-3.98581	26.1398	-6.04493	0.000230577	0.00245958	0.834985
56212	Rhog	P84096	Rho-related GTP-binding protein RhoG	2.49919	27.0489	6.04481	0.000230607	0.00245958	0.834849
229534	Pbxip1	Q3TVI8	Pre-B-cell leukemia transcription factor-interacting protein 1	3.48728	26.3409	6.04148	0.000231513	0.00246196	0.830763
22323	Vasp	P70460	Vasodilator-stimulated phosphoprotein	1.97906	28.0507	6.02392	0.000236352	0.00250603	0.809208
320528	Vps13c	Q8BX70;Q8BX70-2;Q8BX70-3	Vacuolar protein sorting-associated protein 13C	2.28449	24.6295	5.99573	0.000244352	0.00258325	0.774521
71609	Tradd	Q3U0V2	Tumor necrosis factor receptor type 1-associated DEATH domain protein	2.07264	25.2115	5.98977	0.000246079	0.0025939	0.767178
108147	Atic	Q9CWJ9	Bifunctional purine biosynthesis protein PURH;Phosphoribosylaminoimidazolecarboxamide formyltransferase;IMP cyclohydrolase	1.6217	28.5496	5.98451	0.000247617	0.00260251	0.760684
77134	Hnrnpa0	Q9CX86	Heterogeneous nuclear ribonucleoprotein A0	1.52235	29.1518	5.97371	0.000250806	0.00262836	0.747348
11639	Ak4	Q9WUR9;A2ARF6	Adenylate kinase 4, mitochondrial	2.81935	24.8644	5.9623	0.000254223	0.00265644	0.733244
228359	Arhgap1	Q5FWK3;A2AH25	Rho GTPase-activating protein 1	1.37378	29.1032	5.95742	0.000255698	0.00265781	0.72721
15944	Irgm1	Q60766-2;Q60766;Q5NCB5	Immunity-related GTPase family M protein 1	3.45801	26.3791	5.95571	0.00025622	0.00265781	0.725084
243771	Parp12	Q8BZ20	Poly [ADP-ribose] polymerase 12	1.62849	24.3616	5.95457	0.000256566	0.00265781	0.723681
317677	C1s2	Q8CFG8;W4VSN5	Complement C1s-B subcomponent;Complement C1s-B subcomponent heavy chain;Complement C1s-B subcomponent light chain	-4.48205	25.2424	-5.92559	0.000265566	0.00274317	0.687734
20218	Khdrbs1	Q60749	KH domain-containing, RNA-binding, signal transduction-associated protein 1	1.53026	29.1275	5.92214	0.000266659	0.00274659	0.683452
14027	Evpl	Q9D952	Envoplakin	2.19624	25.2636	5.91241	0.000269773	0.00277075	0.671347
16691	Krt8	P11679	Keratin, type II cytoskeletal 8	1.58391	34.9281	5.89156	0.000276579	0.00283093	0.645369
233335	Synm	Q70IV5;Q70IV5-2	Synemin	-3.70284	28.3411	-5.88671	0.000278188	0.00283093	0.63932
19268	Ptprf	A2A8L5;F6Y3V0	Receptor-type tyrosine-protein phosphatase F	2.246	25.9735	5.88471	0.000278854	0.00283093	0.636826
19049	Ppp1r1b	Q60829;Q60829-2	Protein phosphatase 1 regulatory subunit 1B	4.43723	29.5125	5.88124	0.000280015	0.00283093	0.632494
26417	Mapk3	Q63844;D3Z3G6	Mitogen-activated protein kinase 3;Mitogen-activated protein kinase	1.42127	29.1835	5.87878	0.00028084	0.00283093	0.629424
235587	Parp3	Q3ULW8;Q8CFB8		2.23553	25.0572	5.87846	0.000280948	0.00283093	0.629023
22004	Tpm2	P58774-2	Tropomyosin beta chain	-4.83026	29.4647	-5.87792	0.00028113	0.00283093	0.628348
19041	Ppl	Q9R269;G5E898	Periplakin	4.21387	26.6025	5.87538	0.000281987	0.00283165	0.625174
66713	Actr2	P61161	Actin-related protein 2	1.65091	28.9133	5.87071	0.000283569	0.00283962	0.619342
20409	Ostf1	Q62422	Osteoclast-stimulating factor 1	1.60159	26.7907	5.86553	0.000285339	0.00284557	0.612852
239611	Muc19	Q6PZE0	Mucin-19	6.5388	29.1465	5.86435	0.000285741	0.00284557	0.611384
20397	Sgpl1	Q8R0X7;D6REF7	Sphingosine-1-phosphate lyase 1	3.45455	25.6522	5.84442	0.000292662	0.00290009	0.586423
12368	Casp6	O08738	Caspase-6;Caspase-6 subunit p18;Caspase-6 subunit p11	2.35578	28.1829	5.84396	0.000292825	0.00290009	0.585842
107895	Mgat5	Q8R4G6	Alpha-1,6-mannosylglycoprotein 6-beta-N-acetylglucosaminyltransferase A	2.29687	25.1261	5.83818	0.00029487	0.00291234	0.578584
17904	Myl6	Q60605;Q60605-2	Myosin light polypeptide 6	-1.71828	32.2954	-5.82921	0.000298069	0.00293589	0.567329
22038	Plscr1	Q9JJ00	Phospholipid scramblase 1	2.25454	25.9678	5.81941	0.000301609	0.00296267	0.555012
66307	Isoc1	Q91V64	Isochorismatase domain-containing protein 1	1.54955	27.3796	5.81365	0.000303711	0.00297463	0.547768
226090	Ermp1	Q3UVK0	Endoplasmic reticulum metallopeptidase 1	4.90512	28.4216	5.81156	0.000304477	0.00297463	0.54514
17254	Slc3a2	P10852;P10852-2	4F2 cell-surface antigen heavy chain	-2.05575	27.8803	-5.79013	0.000312464	0.00304441	0.518128
29856	Smtn	Q921U8;D3Z3Q3;Q921U8-2;Q921U8-4;Q921U8-3	Smoothelin	-4.76965	26.5817	-5.77444	0.000318457	0.00309444	0.498306
69710	Arap1	Q4LDD4;Q4LDD4-2;Q4LDD4-3;E9PUB0;F6XBJ8	Arf-GAP with Rho-GAP domain, ANK repeat and PH domain-containing protein 1	1.5452	24.7406	5.76758	0.000321116	0.00311189	0.489631
225896	Ubxn1	Q922Y1	UBX domain-containing protein 1	1.3337	29.089	5.76203	0.000323285	0.00312451	0.482607
16211	Kpnb1	P70168	Importin subunit beta-1	1.31599	29.4279	5.75686	0.000325317	0.00313574	0.476071
216963	Git1	Q68FF6;Q5F258	ARF GTPase-activating protein GIT1	2.05468	25.9751	5.74475	0.000330138	0.00317372	0.460721
13601	Ecm1	Q61508;Q61508-2	Extracellular matrix protein 1	2.67241	26.6723	5.71142	0.000343812	0.00329639	0.418368
69787	Anxa13	Q99JG3;F6ZSM3	Annexin A13;Annexin	2.82061	29.4226	5.69902	0.00034906	0.00333177	0.40256
105853	Mal2	Q8BI08	Protein MAL2	3.75914	26.0747	5.69654	0.00035012	0.00333177	0.399396
20479	Vps4b	P46467	Vacuolar protein sorting-associated protein 4B	1.32307	27.3963	5.69617	0.000350275	0.00333177	0.398933
11432	Acp2	P24638	Lysosomal acid phosphatase	1.9369	25.0632	5.67024	0.000361568	0.00343014	0.365814
74117	Actr3	Q99JY9	Actin-related protein 3	1.43226	30.0905	5.66654	0.000363212	0.00343349	0.361078
14248	Flii	Q9JJ28	Protein flightless-1 homolog	4.48229	27.0835	5.66516	0.000363826	0.00343349	0.359315
78388	Mvp	Q9EQK5	Major vault protein	2.46716	30.4328	5.63905	0.000375681	0.00353611	0.325847
99571	Fgg	Q8VCM7;Q3UER8	Fibrinogen gamma chain	2.03561	28.7348	5.63197	0.000378971	0.00355779	0.316744
19155	Npepps	Q11011;E9Q039;F6QYF8;E9Q6F4	Puromycin-sensitive aminopeptidase	1.30704	29.3838	5.62102	0.000384112	0.00359669	0.302677
11744	Anxa11	P97384;D3Z7U0	Annexin A11;Annexin	1.88921	30.1001	5.61373	0.000387581	0.0036147	0.293292
14208	Ppm1g	Q61074	Protein phosphatase 1G	1.20948	26.9653	5.61277	0.000388042	0.0036147	0.292052
76055	Mgea5	Q9EQQ9;Q9EQQ9-3	Protein O-GlcNAcase	2.0168	25.0835	5.60346	0.000392523	0.00363471	0.280064
11421	Ace	P09470;F6QCP8;P09470-2	Angiotensin-converting enzyme;Angiotensin-converting enzyme, soluble form	-1.76578	29.0829	-5.60227	0.000393101	0.00363471	0.27853
109857	Cbr3	Q8K354	Carbonyl reductase [NADPH] 3	2.43718	28.4722	5.60067	0.000393876	0.00363471	0.276473
20462	Tra2b	P62996;F8WJG3	Transformer-2 protein homolog beta	1.85762	27.1597	5.59996	0.000394222	0.00363471	0.275554
20941	Svs4	P18419	Seminal vesicle secretory protein 4	-5.45306	31.6332	-5.596	0.000396158	0.00363721	0.27044
105245	Txndc5	Q91W90;E9PXX7	Thioredoxin domain-containing protein 5	-1.46693	29.562	-5.59528	0.000396511	0.00363721	0.26951
11793	Atg5	Q99J83	Autophagy protein 5	1.67812	24.524	5.58831	0.000399942	0.00365813	0.260516
20318	Sdf4	Q61112;Q61112-2	45 kDa calcium-binding protein	-1.69535	28.2527	-5.58653	0.000400822	0.00365813	0.258222
16019	Ighm	A0A075B5P6;A0A075B6A0;P01872;P01872-2	Ig mu chain C region	2.90924	25.8634	5.58217	0.000402989	0.00366863	0.252591
20195	S100a11	P50543	Protein S100-A11	4.93579	30.058	5.57742	0.000405367	0.00368098	0.246448
394432	Ugt1a7c	Q6ZQM8	UDP-glucuronosyltransferase 1-7C	2.79508	24.5572	5.57347	0.000407352	0.00368971	0.241348
50995	Uba2	Q9Z1F9	SUMO-activating enzyme subunit 2	1.28696	28.0851	5.56564	0.000411327	0.00371287	0.231208
30930	Vps26a	P40336;P40336-2	Vacuolar protein sorting-associated protein 26A	2.87269	26.6094	5.56438	0.000411969	0.00371287	0.229582
20944	Svs5	P30933	Seminal vesicle secretory protein 5	-5.19201	30.4409	-5.54841	0.000420215	0.00376969	0.208887
19271	Ptprj	Q64455;A2AWF8;A2AWF9;E9Q4S7	Receptor-type tyrosine-protein phosphatase eta;Protein-tyrosine-phosphatase	2.3404	25.4653	5.54812	0.000420365	0.00376969	0.208514
227541	Camk1d	Q8BW96-2;Q8BW96;Q8BW96-3	Calcium/calmodulin-dependent protein kinase type 1D	2.74391	25.1628	5.54485	0.000422078	0.00377566	0.204267
20723	Serpinb9	O08797		2.45754	26.5182	5.53447	0.000427559	0.00381522	0.190795
320632	Snrnp200	Q6P4T2	U5 small nuclear ribonucleoprotein 200 kDa helicase	3.24403	27.799	5.53221	0.000428765	0.00381653	0.187855
56215	Acin1	Q9JIX8-4;Q9JIX8;F6RJ39;Q52KR6;B8JJ92;B8JJ91;Q9JIX8-3;Q9JIX8-2	Apoptotic chromatin condensation inducer in the nucleus	2.27268	27.6623	5.52419	0.000433066	0.00384467	0.177433
71521	Pds5a	Q6A026;E9QPI5	Sister chromatid cohesion protein PDS5 homolog A	4.23412	26.7017	5.52235	0.000434059	0.00384467	0.175041
15369	Hmox2	O70252;D3YX62	Heme oxygenase 2	2.47418	25.0597	5.51354	0.000438853	0.00387761	0.16357
13437	Dnpep	Q9Z2W0;Q3TVK3;Q8BPW9	Aspartyl aminopeptidase	1.53115	30.6655	5.50354	0.000444361	0.00391668	0.150544
69574	Cmbl	Q8R1G2	Carboxymethylenebutenolidase homolog	2.10704	26.2281	5.49829	0.000447282	0.00392676	0.143701
69550	Bst2	Q8R2Q8	Bone marrow stromal antigen 2	2.986	25.2107	5.49757	0.000447683	0.00392676	0.142766
22185	U2af2	P26369;Q3KQM4	Splicing factor U2AF 65 kDa subunit	1.65402	27.548	5.49338	0.000450036	0.00393563	0.137292
64335	Svs3a	F2Z467;F2Z472		-8.33797	28.049	-5.49188	0.000450878	0.00393563	0.135339
19126	Prom1	O54990;A0A0G2JE50;Q8CDK8;A0A0G2JDH9;G3X9J8;G5E8G5;O54990-4;O54990-5;O54990-6;O54990-3;O54990-2;Q8R056	Prominin-1	3.02883	25.6723	5.48714	0.00045356	0.00394948	0.129145
93689	Lmod1	Q8BVA4;F8VPR1	Leiomodin-1	-3.57268	24.7771	-5.48007	0.000457588	0.00397495	0.119912
67771	Arpc5	Q9CPW4;Q3UA72	Actin-related protein 2/3 complex subunit 5	1.42002	30.747	5.4702	0.000463279	0.00400718	0.107004
12007	Azgp1	Q64726	Zinc-alpha-2-glycoprotein	-2.6132	28.4336	-5.46978	0.000463521	0.00400718	0.106458
18655	Pgk1	P09411;S4R2M7	Phosphoglycerate kinase 1;Phosphoglycerate kinase	1.40187	33.0894	5.46505	0.000466275	0.00402134	0.10027
192292	Nrbp1	Q99J45;D3YUV1	Nuclear receptor-binding protein	1.646	25.5036	5.45878	0.000469961	0.00403513	0.0920472
208092	Chmp6	P0C0A3;B1AZ42	Charged multivesicular body protein 6	1.74536	24.7419	5.45852	0.000470113	0.00403513	0.0917098
333654	Ppp1r13l	Q5I1X5	RelA-associated inhibitor	1.98437	25.7132	5.45658	0.000471256	0.00403534	0.0891734
28114	Nsun2	Q1HFZ0;H3BKN0;Q1HFZ0-2	tRNA (cytosine(34)-C(5))-methyltransferase	1.71068	25.2338	5.43608	0.000483552	0.00413082	0.0622696
13057	Cyba	Q61462;Q61462-2	Cytochrome b-245 light chain	3.03449	25.492	5.42429	0.000490778	0.00418264	0.0467766
20163	Rsu1	Q9D031;Q01730;A2AUR7	Ras suppressor protein 1	-1.45333	27.1391	-5.41013	0.000499613	0.00424789	0.0281415
12764	Cmas	Q99KK2	N-acylneuraminate cytidylyltransferase	2.41171	29.0932	5.40731	0.000501396	0.00424931	0.0244193
56421	Pfkp	Q9WUA3;Q8C605;Q9WUA3-2	ATP-dependent 6-phosphofructokinase, platelet type;ATP-dependent 6-phosphofructokinase	1.40116	26.8311	5.40255	0.000504413	0.00424931	0.0181539
19701	Ren1	P06281;P00796	Renin-1;Renin-2;Renin-2 heavy chain;Renin-2 light chain	-7.44242	26.2448	-5.40213	0.000504681	0.00424931	0.0175994
19702	Ren2	P06281;P00796	Renin-1;Renin-2;Renin-2 heavy chain;Renin-2 light chain	-7.44242	26.2448	-5.40213	0.000504681	0.00424931	0.0175994
239217	Kctd12	Q6WVG3	BTB/POZ domain-containing protein KCTD12	2.51065	26.6283	5.39942	0.000506414	0.00424931	0.0140182
18984	Por	P37040;Q05DV1	NADPH--cytochrome P450 reductase	2.03273	29.5529	5.39873	0.000506853	0.00424931	0.0131136
58202	Nelfb	Q8C4Y3	Negative elongation factor B	1.5656	24.863	5.39276	0.000510687	0.00427152	0.005241
27402	Pdhx	Q8BKZ9	Pyruvate dehydrogenase protein X component, mitochondrial	1.5753	25.5413	5.38812	0.000513692	0.00428671	-0.000887363
109552	Sri	Q6P069;Q6P069-2	Sorcin	1.45715	29.7878	5.38611	0.000515	0.0042877	-0.00354321
22320	Vamp8	O70404	Vesicle-associated membrane protein 8	1.60526	27.5946	5.37434	0.000522729	0.00433913	-0.0191048
100434	Slc44a1	A2AMH3;A2AMH5;A2AMH4;Q6X893;Q6X893-2	Choline transporter-like protein 1	1.59115	24.8971	5.37305	0.000523585	0.00433913	-0.0208128
433256	Acsl5	Q8JZR0	Long-chain-fatty-acid--CoA ligase 5	1.60159	24.6548	5.36675	0.000527776	0.00436384	-0.0291415
16801	Arhgef1	Q61210-5;Q61210;E9PUF7;Q61210-2;Q61210-3;Q61210-4	Rho guanine nucleotide exchange factor 1	2.18923	24.7452	5.36194	0.000531005	0.00437818	-0.0355132
13058	Cybb	Q61093	Cytochrome b-245 heavy chain	3.27004	25.8457	5.36055	0.000531939	0.00437818	-0.0373498
66540	Fam107b	Q3TGF2;H9H9T1;H3BLM7	Protein FAM107B	2.45235	25.7332	5.35474	0.000535877	0.00438378	-0.0450541
29875	Iqgap1	Q9JKF1	Ras GTPase-activating-like protein IQGAP1	2.12038	30.3978	5.35373	0.000536562	0.00438378	-0.0463883
19646	Rbbp4	Q60972	Histone-binding protein RBBP4	1.18838	26.9284	5.35279	0.000537201	0.00438378	-0.0476318
56358	Copz2	Q9JHH9;F2Z4A2	Coatomer subunit zeta-2	-1.71983	26.2517	-5.35164	0.000537986	0.00438378	-0.0491568
67838	Dnajb11	Q99KV1	DnaJ homolog subfamily B member 11	-1.7836	29.2898	-5.3506	0.0005387	0.00438378	-0.0505423
236900	Pdk3	Q922H2	[Pyruvate dehydrogenase (acetyl-transferring)] kinase isozyme 3, mitochondrial	2.17557	25.7833	5.34764	0.00054073	0.00439039	-0.0544726
22099	Tsn	Q62348	Translin	1.8998	26.4226	5.34167	0.000544846	0.00440609	-0.0623929
74153	Uba7	Q9DBK7		3.55278	26.4407	5.34012	0.000545919	0.00440609	-0.0644497
11746	Anxa4	P97429;D3Z0S1;F7ANV6	Annexin A4;Annexin	1.32514	32.2812	5.33825	0.00054722	0.00440609	-0.066935
64136	Sdf2l1	Q9ESP1	Stromal cell-derived factor 2-like protein 1	-2.53524	28.0133	-5.33648	0.000548452	0.00440609	-0.0692845
319455	Pld5	Q3UNN8;D3YZ01;D6RCJ9	Inactive phospholipase D5	-6.88109	26.4541	-5.33601	0.000548775	0.00440609	-0.0698995
218756	Slc4a7	Q8BTY2;F8VQC9;Q8BTY2-2	Sodium bicarbonate cotransporter 3;Anion exchange protein	2.06015	25.6402	5.32599	0.000555815	0.00445269	-0.0832164
20945	Svs6	Q64356	Seminal vesicle secretory protein 6	-5.67959	31.5259	-5.32294	0.000557981	0.00446013	-0.0872791
66399	Tsfm	Q9CZR8	Elongation factor Ts, mitochondrial	1.16318	24.7729	5.31463	0.000563919	0.00449763	-0.098339
235973	A630095E13Rik	Q3UN54;V9GXC5	Secreted seminal-vesicle Ly-6 protein 1	-6.1166	25.8482	-5.30271	0.000572556	0.00455512	-0.114218
67399	Pdlim7	Q3TJD7;Q8BVJ7	PDZ and LIM domain protein 7	-1.81287	27.3278	-5.29972	0.000574747	0.00455512	-0.118208
14199	Fhl1	A2AEX8;P97447;A2AEX6;A2AEY1;A2AEY2;A2AEX7;P97447-2	Four and a half LIM domains protein 1	-2.24256	25.8368	-5.29784	0.000576127	0.00455512	-0.120714
326618	Tpm4	Q6IRU2	Tropomyosin alpha-4 chain	1.31544	29.7612	5.29776	0.000576182	0.00455512	-0.120814
108682	Gpt2	Q8BGT5	Alanine aminotransferase 2	-2.55017	25.6012	-5.29275	0.000579882	0.00457434	-0.127501
20499	Slc12a7	Q9WVL3;Q9WVL3-2	Solute carrier family 12 member 7	3.31039	25.8516	5.29097	0.000581207	0.00457478	-0.129885
19230	Twf1	Q91YR1	Twinfilin-1	1.31666	29.0329	5.28328	0.000586947	0.00460242	-0.140153
58203	Zbp1	Q9QY24;A2APF7;Q9QY24-2	Z-DNA-binding protein 1	2.08622	25.5585	5.28285	0.000587271	0.00460242	-0.140729
20148	Dhrs3	O88876;G5E8W9;O88876-2;B1ARS9	Short-chain dehydrogenase/reductase 3	1.52614	24.8858	5.28064	0.000588933	0.00460543	-0.143681
74246	Gale	Q8R059	UDP-glucose 4-epimerase	2.12937	27.8738	5.27454	0.000593546	0.00463146	-0.151833
56369	Apip	Q9WVQ5	Methylthioribulose-1-phosphate dehydratase	1.43595	26.8496	5.26742	0.00059898	0.00466376	-0.161354
14381	G6pdx	Q00612;A3KG36	Glucose-6-phosphate 1-dehydrogenase X;Glucose-6-phosphate 1-dehydrogenase	1.44561	30.6814	5.26066	0.000604193	0.00467979	-0.170407
56460	Pkp3	Q9QY23;Q9QY23-2	Plakophilin-3	2.49491	26.6686	5.25831	0.000606019	0.00467979	-0.17356
109754	Cyb5r3	Q9DCN2;F2Z456;Q9DCN2-2;A0A0A0MQM3	NADH-cytochrome b5 reductase 3;NADH-cytochrome b5 reductase 3 membrane-bound form;NADH-cytochrome b5 reductase 3 soluble form;NADH-cytochrome b5 reductase	1.2663	29.4811	5.25813	0.000606161	0.00467979	-0.173806
243819	Ppp6r1	Q7TSI3	Serine/threonine-protein phosphatase 6 regulatory subunit 1	2.0962	25.1092	5.25804	0.00060623	0.00467979	-0.173925
80879	Slc16a3	P57787	Monocarboxylate transporter 4	2.71178	24.4898	5.24148	0.000619251	0.00477008	-0.196127
18521	Pcbp2	Q61990;Q61990-3;Q61990-2	Poly(rC)-binding protein 2	1.17564	28.3891	5.23788	0.00062212	0.00478196	-0.200956
76025	Cant1	Q8VCF1;Q8VCF1-3;Q8VCF1-2	Soluble calcium-activated nucleotidase 1	3.15797	25.9683	5.22833	0.000629812	0.00483079	-0.213796
433702	Ncbp1	Q3UYV9	Nuclear cap-binding protein subunit 1	1.60218	24.3244	5.20293	0.000650763	0.0049809	-0.247986
21843	Tial1	P70318;Q921W2;D6RGU1	Nucleolysin TIAR	1.89912	24.7854	5.20057	0.000652746	0.00498549	-0.251165
14936	Gys1	Q9Z1E4;D3Z0Q6	Glycogen [starch] synthase, muscle	1.89864	24.8981	5.19694	0.000655813	0.00499832	-0.256062
100034684	BC100530	Q497J0;D6REU3		4.67118	27.2926	5.19357	0.000658674	0.00500334	-0.260611
76709	Arpc2	Q9CVB6;D3YXG6	Actin-related protein 2/3 complex subunit 2	1.4505	29.6984	5.1929	0.000659247	0.00500334	-0.26152
16447	Ivl	P48997;G3X9D9	Involucrin	4.418	25.9538	5.18941	0.000662222	0.00501536	-0.266223
14980	H2-L	P01897	H-2 class I histocompatibility antigen, L-D alpha chain	3.04254	24.7668	5.18711	0.000664195	0.00501975	-0.269332
12237	Bub3	Q9WVA3	Mitotic checkpoint protein BUB3	1.36513	27.6433	5.17914	0.000671078	0.00506116	-0.280103
228607	Mavs	Q8VCF0	Mitochondrial antiviral-signaling protein	1.18598	26.9664	5.1584	0.00068934	0.00518804	-0.308156
20939	Sva	Q3SXH3;E9PX96		-7.57775	28.0157	-5.15493	0.000692451	0.00519497	-0.312861
269966	Nup98	Q6PFD9	Nuclear pore complex protein Nup98-Nup96;Nuclear pore complex protein Nup98;Nuclear pore complex protein Nup96	1.67277	24.6654	5.153	0.000694187	0.00519497	-0.315477
74148	Cluh	Q5SW19;Q5SW19-3;Q5SW19-2	Clustered mitochondria protein homolog	2.37414	24.9747	5.15256	0.000694584	0.00519497	-0.316075
12409	Cbr2	P08074;F6YNX9	Carbonyl reductase [NADPH] 2	4.25748	32.6513	5.1466	0.000699977	0.00522447	-0.324156
229211	Acad9	Q8JZN5	Acyl-CoA dehydrogenase family member 9, mitochondrial	2.09932	24.9374	5.13112	0.000714198	0.00531959	-0.34517
19752	Rnase1	Q8C6G3;P00683	Ribonuclease pancreatic	-2.1624	24.9165	-5.12589	0.000719073	0.00534486	-0.352278
20684	Sp100	O35892;D6RIJ4;E9Q4Y0;Q3U5P2;E9QA05;Q8C405;O35892-2	Nuclear autoantigen Sp-100	1.79092	24.3124	5.12419	0.000720671	0.00534572	-0.354596
22763	Zfr	O88532	Zinc finger RNA-binding protein	1.452	24.6562	5.10907	0.000734999	0.00543725	-0.375166
229731	Slc25a24	Q8BMD8	Calcium-binding mitochondrial carrier protein SCaMC-1	4.07591	27.0353	5.108	0.000736028	0.00543725	-0.376627
56505	Ruvbl1	P60122	RuvB-like 1	1.35034	27.3235	5.10623	0.000737724	0.00543864	-0.379033
223255	Stk24	Q99KH8	Serine/threonine-protein kinase 24;Serine/threonine-protein kinase 24 35 kDa subunit;Serine/threonine-protein kinase 24 12 kDa subunit	1.3972	26.515	5.09841	0.00074529	0.0054832	-0.389693
68183	Bcas2	Q9D287;D6RGA5	Pre-mRNA-splicing factor SPF27	2.18597	25.4325	5.09506	0.000748557	0.00548696	-0.394263
20768	Sephs2	P97364	Selenide, water dikinase 2	1.37275	25.0161	5.09477	0.000748845	0.00548696	-0.394666
13169	Dbnl	Q62418;Q62418-3;Q62418-2	Drebrin-like protein	1.75857	29.0205	5.09268	0.000750886	0.00549076	-0.39751
50932	Mink1	Q9JM52;Q9JM52-3;F7AMS7;Q5SXG1;Q5SXG3;G3X9G2;Q9JM52-2	Misshapen-like kinase 1	3.34162	25.0924	5.09026	0.000753267	0.00549702	-0.400817
113868	Acaa1a	Q921H8;H3BJZ9;H3BKL5	3-ketoacyl-CoA thiolase A, peroxisomal	1.63283	28.0135	5.08805	0.000755438	0.00550173	-0.403825
12386	Ctnna2	Q61301;Q61301-3;E0CXB9;Q61301-2	Catenin alpha-2	1.12109	25.3426	5.08254	0.0007609	0.00551973	-0.411352
56360	Acot9	Q9R0X4;Q32MW3	Acyl-coenzyme A thioesterase 9, mitochondrial;Acyl-coenzyme A thioesterase 10, mitochondrial	2.63005	26.494	5.08093	0.000762504	0.00551973	-0.413551
64833	Acot10	Q9R0X4;Q32MW3	Acyl-coenzyme A thioesterase 9, mitochondrial;Acyl-coenzyme A thioesterase 10, mitochondrial	2.63005	26.494	5.08093	0.000762504	0.00551973	-0.413551
18220	Nucb1	Q02819;H3BK79	Nucleobindin-1	-1.70033	31.4253	-5.0716	0.000771868	0.00557632	-0.426305
70350	Basp1	Q91XV3	Brain acid soluble protein 1	2.95432	30.3484	5.06528	0.000778286	0.00559859	-0.434956
114774	Pawr	Q925B0;Q925B0-2	PRKC apoptosis WT1 regulator protein	-2.00623	27.7077	-5.06409	0.000779495	0.00559859	-0.436578
65246	Xpo7	Q9EPK7;E9PUW7;Q9EPK7-2	Exportin-7	2.85348	25.4743	5.06367	0.000779923	0.00559859	-0.437151
13036	Ctsh	P49935;A0A087WR20	Pro-cathepsin H;Cathepsin H mini chain;Cathepsin H;Cathepsin H heavy chain;Cathepsin H light chain	3.83901	26.1913	5.06246	0.000781162	0.00559859	-0.43881
100039116	Mup14	A2CEK7		-5.64026	25.2322	-5.05399	0.000789891	0.00563906	-0.45042
72590	Ppme1	Q8BVQ5	Protein phosphatase methylesterase 1	2.15887	25.2402	5.05393	0.000789953	0.00563906	-0.450502
81898	Sf3b1	Q99NB9;G5E866	Splicing factor 3B subunit 1	2.74697	27.5903	5.05243	0.000791502	0.00563906	-0.452549
19346	Rab6a	P35279;P35279-2;D3YV69;P61294	Ras-related protein Rab-6A;Ras-related protein Rab-6B	1.23354	28.1946	5.0463	0.000797899	0.00566225	-0.460959
270192	Rab6b	P35279;P35279-2;D3YV69;P61294	Ras-related protein Rab-6A;Ras-related protein Rab-6B	1.23354	28.1946	5.0463	0.000797899	0.00566225	-0.460959
16775	Lama4	P97927	Laminin subunit alpha-4	-2.04731	25.1285	-5.0377	0.000806953	0.00571525	-0.472747
59125	Nek7	Q9ES74	Serine/threonine-protein kinase Nek7	1.82211	25.205	5.03454	0.00081032	0.0057169	-0.477098
11972	Atp6v0d1	P51863	V-type proton ATPase subunit d 1	1.19928	27.3631	5.0345	0.000810356	0.0057169	-0.477145
671535	Parp10	Q8CIE4		1.30252	24.4178	5.03141	0.000813659	0.00572689	-0.481395
17756	Map2	P20357;Q3TLQ0;Q80X35;Q80ZL4;G3UZJ2;G3UWW1;G3UZV6	Microtubule-associated protein 2;Microtubule-associated protein	1.52581	24.7602	5.03012	0.00081504	0.00572689	-0.483167
74122	Tmem43	Q9DBS1	Transmembrane protein 43	1.94982	26.5584	5.02872	0.000816539	0.00572689	-0.485086
331401	Thoc2	B1AZI6	THO complex subunit 2	1.68565	24.8599	5.02682	0.00081858	0.00573006	-0.487694
18950	Pnp	P23492;Q543K9	Purine nucleoside phosphorylase	1.54981	27.8333	5.02257	0.000823168	0.00574595	-0.493533
56016	Hebp2	Q9WU63	Heme-binding protein 2	1.90768	25.4707	5.02177	0.000824038	0.00574595	-0.494638
74764	Klc4	Q9DBS5	Kinesin light chain 4	2.21075	27.4048	5.01855	0.000827534	0.00575431	-0.499061
76560	Prss8	Q99L44;Q9ESD1	Prostasin;Prostasin light chain;Prostasin heavy chain	-2.0455	24.7162	-5.01773	0.000828429	0.00575431	-0.500189
76890	Memo1	Q91VH6	Protein MEMO1	2.77077	24.9825	5.01611	0.000830201	0.00575553	-0.502422
23991	Cib1	Q9Z0F4;Q8C2K4	Calcium and integrin-binding protein 1	1.9161	25.0657	5.00849	0.000838575	0.00580242	-0.512908
19354	Rac2	Q05144	Ras-related C3 botulinum toxin substrate 2	4.06923	25.7576	5.00668	0.000840586	0.0058052	-0.515411
14583	Gfpt1	P47856;P47856-2	Glutamine--fructose-6-phosphate aminotransferase [isomerizing] 1	1.97444	30.0449	4.98684	0.000862877	0.00594774	-0.542754
12797	Cnn1	Q08091;Q08091-2	Calponin-1	-4.97508	28.9384	-4.9762	0.000875107	0.0060182	-0.557458
227620	Uap1l1	Q3TW96;Q3TW96-2	UDP-N-acetylhexosamine pyrophosphorylase-like protein 1	1.3559	28.5705	4.9746	0.000876952	0.0060182	-0.559659
22361	Vnn1	Q9Z0K8	Pantetheinase	3.06874	24.7201	4.97233	0.000879597	0.0060182	-0.562805
219158	Ccar2	Q8VDP4	Cell cycle and apoptosis regulator protein 2	2.14692	27.433	4.97181	0.000880199	0.0060182	-0.563519
17836	Mug1	P28665	Murinoglobulin-1	2.3275	29.3044	4.96973	0.000882628	0.0060182	-0.566399
59290	Gpa33	Q9JKA5	Cell surface A33 antigen	2.28654	24.5063	4.96931	0.000883115	0.0060182	-0.566975
67834	Idh3a	Q9D6R2;Q9D6R2-2	Isocitrate dehydrogenase [NAD] subunit alpha, mitochondrial	1.1897	28.9449	4.96753	0.000885205	0.00602107	-0.569445
71766	Raver1	Q9CW46	Ribonucleoprotein PTB-binding 1	1.64997	26.0135	4.96546	0.000887635	0.00602622	-0.572308
225027	Srsf7	Q8BL97;Q8BL97-3;Q8BL97-4;Q8BL97-2	Serine/arginine-rich splicing factor 7	1.441	27.95	4.94551	0.000911422	0.00617608	-0.599936
16784	Lamp2	P17047;P17047-3;P17047-2	Lysosome-associated membrane glycoprotein 2	1.4871	28.4462	4.93601	0.000922992	0.00624275	-0.613114
67959	Puf60	Q3UEB3;Q3UEB3-3;Q3UEB3-2	Poly(U)-binding-splicing factor PUF60	1.29227	26.9478	4.92987	0.000930551	0.00628209	-0.621634
11928	Atp1a1	Q8VDN2	Sodium/potassium-transporting ATPase subunit alpha-1	1.73354	32.8037	4.9284	0.000932375	0.00628264	-0.62368
14121	Fbp1	Q9QXD6	Fructose-1,6-bisphosphatase 1	-1.95779	26.492	-4.92335	0.000938656	0.00631316	-0.630694
16456	F11r	O88792	Junctional adhesion molecule A	1.36168	26.5546	4.92177	0.000940625	0.00631462	-0.632883
12010	B2m	P01887	Beta-2-microglobulin	-2.4211	31.9435	-4.91786	0.000945531	0.00633576	-0.638317
330662	Dock1	Q8BUR4;Q8BUR4-2	Dedicator of cytokinesis protein 1	2.08807	25.0441	4.9145	0.000949772	0.00635237	-0.642993
18484	Pam	P97467;E9Q704;F8VQA4	Peptidyl-glycine alpha-amidating monooxygenase;Peptidylglycine alpha-hydroxylating monooxygenase;Peptidyl-alpha-hydroxyglycine alpha-amidating lyase	2.97878	26.6122	4.91206	0.000952862	0.00636123	-0.646385
13002	Dnajc5	P60904;A2AUE1;G5E8T0	DnaJ homolog subfamily C member 5	1.86432	26.4847	4.90884	0.000956963	0.00637681	-0.650872
17886	Myh9	Q8VDD5	Myosin-9	1.56981	33.634	4.89974	0.000968635	0.00644268	-0.663536
67201	Glod4	Q9CPV4;E9Q197;Q9CPV4-2;Q9CPV4-3;F6ZTG3	Glyoxalase domain-containing protein 4	1.15015	29.704	4.89721	0.00097192	0.00645262	-0.667073
381605	Tbc1d2	B1AVH7	TBC1 domain family member 2A	1.41522	24.9773	4.89273	0.00097774	0.00647432	-0.673309
15388	Hnrnpl	G5E924;Q8R081;G3UY38	Heterogeneous nuclear ribonucleoprotein L	1.1024	30.58	4.89193	0.000978781	0.00647432	-0.674421
100042514	Sprr2a3	Q9CQK8;Q4KL71	Small proline-rich protein 2A;Small proline-rich protein 2A3	3.50199	28.3551	4.88044	0.00099392	0.00656242	-0.690454
213326	Scyl2	Q8CFE4;G5E8J9;Q80UY7	SCY1-like protein 2	1.6756	24.9392	4.86973	0.00100826	0.00664496	-0.705421
27376	Slc25a10	Q9QZD8	Mitochondrial dicarboxylate carrier	2.75008	26.7013	4.86624	0.00101298	0.00666386	-0.710295
19246	Ptpn1	P35821	Tyrosine-protein phosphatase non-receptor type 1	2.43294	24.9387	4.86313	0.00101721	0.00667953	-0.714653
93760	Arid1a	A2BH40;E9QAQ7;A2BH40-3;A2BH40-4;A2BH40-2	AT-rich interactive domain-containing protein 1A	1.92164	24.6169	4.85526	0.00102799	0.006738	-0.725657
217124	Ppp1r9b	Q6R891;Q6R891-2	Neurabin-2	1.979	24.2397	4.85115	0.00103367	0.00676294	-0.731414
100039008	Mup10	A2BIN1		-5.53544	29.4879	-4.84963	0.00103578	0.00676449	-0.733547
606496	Gsk3a	Q2NL51;D3Z7E5	Glycogen synthase kinase-3 alpha	1.56612	24.8291	4.8462	0.00104056	0.00678337	-0.738348
328092	Dtd2	Q8BHA3;Q8BHA3-2	Probable D-tyrosyl-tRNA(Tyr) deacylase 2	1.9496	24.5191	4.84287	0.00104521	0.00680144	-0.743014
386612	Thoc6	Q5U4D9;D3Z132;D3Z131;F6S2T7	THO complex subunit 6 homolog	1.86977	24.7848	4.83996	0.0010493	0.00681067	-0.747091
54126	Arhgef7	D3Z0V2;Q9ES28-8;Q9ES28;Q9ES28-3;Q9ES28-2;Q9ES28-4;Q9ES28-7;Q9ES28-6;Q9ES28-5	Rho guanine nucleotide exchange factor 7	2.12028	24.911	4.83669	0.00105393	0.00681067	-0.751683
239528	Ago2	Q8CJG0	Protein argonaute-2	2.1062	25.4054	4.83422	0.00105742	0.00681067	-0.755144
20638	Snrpb	P27048;P63163	Small nuclear ribonucleoprotein-associated protein B;Small nuclear ribonucleoprotein-associated protein N	1.1623	26.6729	4.83341	0.00105858	0.00681067	-0.756283
20646	Snrpn	P27048;P63163	Small nuclear ribonucleoprotein-associated protein B;Small nuclear ribonucleoprotein-associated protein N	1.1623	26.6729	4.83341	0.00105858	0.00681067	-0.756283
54683	Prdx5	P99029-2;P99029;H3BJQ7;G3UZJ4	Peroxiredoxin-5, mitochondrial	1.37633	31.1802	4.83337	0.00105863	0.00681067	-0.756337
21804	Tgfb1i1	Q62219;E9PYQ1;E9Q1D5;Q62219-7;Q62219-9;Q62219-5;Q62219-4;Q62219-2;Q62219-3;Q62219-10	Transforming growth factor beta-1-induced transcript 1 protein	-1.81804	24.3993	-4.83251	0.00105986	0.00681067	-0.757545
27756	Lsm2	O35900;O35901	U6 snRNA-associated Sm-like protein LSm2	1.64614	25.7275	4.82216	0.00107471	0.00687546	-0.772076
13035	Ctsg	P28293	Cathepsin G	2.98157	24.8317	4.82206	0.00107485	0.00687546	-0.772214
22388	Wdr1	O88342	WD repeat-containing protein 1	1.41008	31.4871	4.8215	0.00107566	0.00687546	-0.773004
11750	Anxa7	Q07076	Annexin A7	1.14414	29.8873	4.80949	0.00109319	0.00696051	-0.789886
98711	Rdh10	Q8VCH7	Retinol dehydrogenase 10	1.84823	24.3082	4.80868	0.00109438	0.00696051	-0.791026
12945	Dmbt1	Q60997;E9QPG8;Q60997-4;Q60997-3;Q60997-2	Deleted in malignant brain tumors 1 protein	9.62083	27.6716	4.80842	0.00109476	0.00696051	-0.791385
226041	Pgm5	Q8BZF8	Phosphoglucomutase-like protein 5	-3.58602	26.3699	-4.80471	0.00110025	0.00698313	-0.796613
67490	Ufl1	Q8CCJ3;Q8CCJ3-1	E3 UFM1-protein ligase 1	-1.32892	28.0784	-4.79814	0.00111003	0.00703177	-0.80585
57752	Tacc2	E9Q8T1		2.90526	26.1505	4.79695	0.00111182	0.00703177	-0.807534
218865	Chdh	Q8BJ64	Choline dehydrogenase, mitochondrial	3.09848	28.4709	4.79466	0.00111525	0.00704111	-0.810751
218138	Gmds	Q8K0C9	GDP-mannose 4,6 dehydratase	2.34041	30.8064	4.79161	0.00111986	0.00705784	-0.815057
19072	Prep	Q9QUR6	Prolyl endopeptidase	1.15747	28.4537	4.78509	0.00112975	0.00710778	-0.824243
71911	Bdh1	Q80XN0;D3Z2Y8	D-beta-hydroxybutyrate dehydrogenase, mitochondrial	1.83154	24.7526	4.78007	0.00113744	0.0071268	-0.831328
16573	Kif5b	Q61768;E9QAK5	Kinesin-1 heavy chain;Kinesin-like protein	1.32497	29.6206	4.78002	0.00113751	0.0071268	-0.831394
66508	Lamtor1	Q9CQ22;A0A0A6YX02	Ragulator complex protein LAMTOR1	1.19377	26.111	4.77925	0.00113871	0.0071268	-0.832488
24058	Sigirr	Q9JLZ8;Q9JLZ8-2	Single Ig IL-1-related receptor	1.91132	24.7807	4.7732	0.00114805	0.00716075	-0.841019
11847	Arg2	O08691	Arginase-2, mitochondrial	-2.88201	25.9236	-4.77317	0.0011481	0.00716075	-0.84107
21873	Tjp2	Q9Z0U1	Tight junction protein ZO-2	1.23444	28.2636	4.77022	0.00115269	0.00717694	-0.845233
64143	Ralb	Q9JIW9;F6QC68	Ras-related protein Ral-B	2.73697	25.9344	4.76787	0.00115635	0.00718258	-0.848545
19703	Renbp	P82343;D6RHA2;P82343-2	N-acylglucosamine 2-epimerase	3.00058	25.8481	4.76709	0.00115758	0.00718258	-0.849655
171580	Mical1	Q8VDP3;Q8VDP3-3;Q8VDP3-2;E9PUI4	Protein-methionine sulfoxide oxidase MICAL1	1.89286	23.8109	4.76503	0.00116081	0.00719021	-0.85256
21345	Tagln	P37804	Transgelin	-4.00384	30.6656	-4.76044	0.00116804	0.00722261	-0.859047
235627	Nbeal2	Q6ZQA0;A0A0G2JFQ4;E9Q9L6;Q6ZQA0-2;F6VTL9	Neurobeachin-like protein 2	3.28523	27.4666	4.74285	0.00119622	0.00737998	-0.883938
22139	Ttr	P07309	Transthyretin	1.76371	29.6183	4.74201	0.00119758	0.00737998	-0.885129
18815	Plg	P20918	Plasminogen;Plasmin heavy chain A;Activation peptide;Angiostatin;Plasmin heavy chain A, short form;Plasmin light chain B	3.09144	27.5231	4.73968	0.00120139	0.00739078	-0.88844
22158	Tulp3	O88413	Tubby-related protein 3	-2.3979	24.4132	-4.73625	0.00120698	0.007393	-0.893293
18810	Plec	Q9QXS1;Q9QXS1-2;Q9QXS1-15;Q9QXS1-10;Q9QXS1-9;Q9QXS1-12;Q9QXS1-11;Q9QXS1-13;Q9QXS1-5;Q9QXS1-16;Q9QXS1-4;Q9QXS1-14;E9Q3W4	Plectin	1.39026	31.9282	4.73576	0.00120779	0.007393	-0.893995
12488	Cd2ap	Q9JLQ0	CD2-associated protein	1.69294	28.4397	4.73569	0.0012079	0.007393	-0.894085
19152	Prtn3	Q61096;F6ZK01	Myeloblastin	3.43185	25.862	4.72755	0.00122133	0.00746253	-0.90563
235442	Rab8b	P61028	Ras-related protein Rab-8B	2.09142	24.6732	4.72348	0.0012281	0.00749121	-0.911404
53331	Stx7	O70439;Q8BH40	Syntaxin-7	1.25462	27.2765	4.72104	0.00123218	0.0075034	-0.914866
11846	Arg1	Q61176	Arginase-1	4.4628	28.1489	4.71436	0.00124343	0.00755287	-0.924358
14679	Gnai3	Q9DC51	Guanine nucleotide-binding protein G(k) subunit alpha	2.20251	25.5764	4.71332	0.00124519	0.00755287	-0.925831
52793	Fam3b	Q9D309	Protein FAM3B	3.20831	26.6761	4.7125	0.00124659	0.00755287	-0.927005
192196	Luc7l2	Q7TNC4;Q7TNC4-2;Q7TNC4-3;Q7TNC4-4;E9Q715;E9PX54;Q05CX5	Putative RNA-binding protein Luc7-like 2	1.50793	27.3969	4.70843	0.00125352	0.0075821	-0.932791
20430	Cyfip1	Q7TMB8;Q7TMB8-2	Cytoplasmic FMR1-interacting protein 1	1.77123	27.6513	4.70194	0.00126465	0.00763502	-0.94202
18537	Pcmt1	P23506;F7D432;E9PWE0;E0CYV0;P23506-2;F6TXE3;F6V9F1	Protein-L-isoaspartate(D-aspartate) O-methyltransferase;Protein-L-isoaspartate O-methyltransferase	-1.3195	26.1474	-4.70086	0.0012665	0.00763502	-0.94355
109778	Blvra	Q9CY64	Biliverdin reductase A	1.17937	27.8483	4.69816	0.00127117	0.00764206	-0.947391
17113	M6pr	P24668	Cation-dependent mannose-6-phosphate receptor	1.17606	27.8328	4.69773	0.00127191	0.00764206	-0.947998
19303	Pxn	Q8VI36;Q8VI36-2;F8VQ28	Paxillin	2.30692	26.9606	4.68769	0.00128946	0.00773459	-0.962302
70495	Atp6ap2	Q9CYN9	Renin receptor	1.85518	25.9552	4.68302	0.00129771	0.00777042	-0.968959
16993	Lta4h	P24527	Leukotriene A-4 hydrolase	1.4198	29.5452	4.68127	0.0013008	0.00777042	-0.971446
215999	Mcu	Q3UMR5	Calcium uniporter protein, mitochondrial	2.45277	26.7055	4.68066	0.0013019	0.00777042	-0.972324
64685	Nmi	O35309	N-myc-interactor	2.1178	27.0225	4.67786	0.00130688	0.00778658	-0.976313
11977	Atp7a	Q64430;A2AG68	Copper-transporting ATPase 1	1.97047	25.2242	4.67671	0.00130892	0.00778658	-0.977944
68564	Nufip2	Q5F2E7;Q5F2E7-2	Nuclear fragile X mental retardation-interacting protein 2	1.49086	24.0574	4.67208	0.00131723	0.00781381	-0.984549
13207	Ddx5	Q61656;Q8BTS0;S4R1I6	Probable ATP-dependent RNA helicase DDX5	1.31754	30.8634	4.67175	0.00131783	0.00781381	-0.985027
26366	Ceacam10	Q61400	Carcinoembryonic antigen-related cell adhesion molecule 10	-7.45053	28.6008	-4.66878	0.00132319	0.00783267	-0.989259
13211	Dhx9	A0A087WPL5;E9QNN1;O70133;O70133-2;O70133-3;Q3UR42	ATP-dependent RNA helicase A	1.28261	29.9732	4.66464	0.00133072	0.0078435	-0.995181
23999	Twf2	Q9Z0P5;Q9Z0P5-2	Twinfilin-2	1.79568	25.6031	4.66368	0.00133245	0.0078435	-0.996541
13511	Dsg2	O55111	Desmoglein-2	2.98362	25.7891	4.66348	0.00133282	0.0078435	-0.99683
14678	Gnai2	P08752;A0A0A6YWA9	Guanine nucleotide-binding protein G(i) subunit alpha-2	1.38919	28.8265	4.66244	0.00133472	0.0078435	-0.998317
329877	Dennd4c	A6H8H2;A6H8H2-2;E9Q449	DENN domain-containing protein 4C	1.69787	25.0178	4.6618	0.0013359	0.0078435	-0.999237
19383	Raly	Q64012-2;Q64012;A2AU61;A2AU62;A2AU60	RNA-binding protein Raly	1.43753	28.2886	4.65453	0.00134926	0.00790907	-1.00963
20703	Serpina1d	Q00897	Alpha-1-antitrypsin 1-4	1.71898	28.6054	4.65182	0.00135427	0.00792558	-1.0135
12345	Capzb	P47757-2;A2AMW0;P47757-4;F7CAZ6;A0A0A0MQI9;F6YHZ8	F-actin-capping protein subunit beta	1.03318	30.0912	4.64785	0.00136165	0.00795583	-1.01917
21849	Trim28	Q62318;Q62318-2	Transcription intermediary factor 1-beta	1.28931	29.5009	4.6453	0.00136641	0.00797074	-1.02281
71586	Ifih1	Q8R5F7;Q8R5F7-2	Interferon-induced helicase C domain-containing protein 1	1.77722	25.0677	4.64269	0.00137132	0.007984	-1.02656
56420	Ppp4c	P97470	Serine/threonine-protein phosphatase 4 catalytic subunit	1.78538	25.5643	4.64174	0.00137311	0.007984	-1.02792
17919	Myo5b	P21271;G5E8G6;G3X9Y9;P21271-3	Unconventional myosin-Vb	2.15588	24.6991	4.63935	0.00137762	0.00799727	-1.03134
15930	Ido1	P28776;D3YXV1	Indoleamine 2,3-dioxygenase 1	2.19626	25.3676	4.63597	0.00138402	0.00802151	-1.03617
11475	Acta2	P62737	Actin, aortic smooth muscle	-3.31341	31.7859	-4.63454	0.00138674	0.0080244	-1.03823
19184	Psmc5	P62196;Q8K1K2	26S protease regulatory subunit 8	1.03586	29.3158	4.62799	0.00139927	0.00808392	-1.04761
26416	Mapk14	P47811;B2KF35;P47811-2;P47811-4;P47811-3;B2KF34	Mitogen-activated protein kinase 14	2.53553	25.1728	4.62666	0.00140183	0.00808574	-1.04952
14161	Fga	E9PV24;E9PV24-2	Fibrinogen alpha chain;Fibrinopeptide A;Fibrinogen alpha chain	1.98335	28.2967	4.6186	0.00141743	0.00815468	-1.06107
68693	Hnrnpul2	Q00PI9	Heterogeneous nuclear ribonucleoprotein U-like protein 2	1.06068	29.448	4.61815	0.0014183	0.00815468	-1.06171
12406	Serpinh1	P19324	Serpin H1	1.31768	26.6606	4.61666	0.00142122	0.00815842	-1.06386
231655	Oasl1	Q8VI94	2-5-oligoadenylate synthase-like protein 1	1.90977	24.7723	4.61382	0.00142677	0.0081773	-1.06793
66912	Bzw2	Q91VK1	Basic leucine zipper and W2 domain-containing protein 2	2.67564	27.944	4.60928	0.00143572	0.00821551	-1.07445
66975	Trappc13	Q3TIR1;J3QNW4;Q3TIR1-3;Q3TIR1-2	Trafficking protein particle complex subunit 13	1.68154	24.7246	4.60446	0.00144528	0.0082571	-1.08138
97031	Tprn	A2AI08	Taperin	2.44403	24.7779	4.60076	0.00145265	0.00828209	-1.08669
72754	Arhgef10l	A2AWP8;A2AWP8-3;A2AWP8-2;A2AWP8-4;A2AWP6;A2AWP8-5;F6S3V7	Rho guanine nucleotide exchange factor 10-like protein	1.89505	26.4877	4.59996	0.00145425	0.00828209	-1.08783
71514	Sfpq	Q8VIJ6	Splicing factor, proline- and glutamine-rich	1.13833	30.9678	4.59865	0.00145689	0.00828404	-1.08973
66155	Ufc1	Q9CR09;M0QWS4	Ubiquitin-fold modifier-conjugating enzyme 1	-1.17656	27.3448	-4.59111	0.0014721	0.00835737	-1.10057
20717	Serpina3m	Q03734	Serine protease inhibitor A3M	1.78858	26.633	4.58893	0.00147654	0.0083592	-1.10371
70025	Acot7	Q91V12-2;Q91V12;E9PYH2;Q91V12-3;Q91V12-4	Cytosolic acyl coenzyme A thioester hydrolase	1.46658	24.411	4.58867	0.00147706	0.0083592	-1.10408
76014	Zc3h18	Q0P678;H3BIW0;G3X8T2	Zinc finger CCCH domain-containing protein 18	1.99691	24.3951	4.58295	0.00148876	0.00840837	-1.11231
223723	Ttll12	Q3UDE2	Tubulin--tyrosine ligase-like protein 12	1.77536	26.738	4.58127	0.00149223	0.00840837	-1.11473
170758	Rac3	P63001;Q3TLP8;P60764;A2AC13	Ras-related C3 botulinum toxin substrate 1;Ras-related C3 botulinum toxin substrate 3	1.09411	29.1197	4.57988	0.00149508	0.00840837	-1.11673
19353	Rac1	P63001;Q3TLP8;P60764;A2AC13	Ras-related C3 botulinum toxin substrate 1;Ras-related C3 botulinum toxin substrate 3	1.09411	29.1197	4.57988	0.00149508	0.00840837	-1.11673
13806	Eno1	P17182;Q6PHC1	Alpha-enolase	1.37666	33.1807	4.57518	0.00150483	0.00843684	-1.12351
101943	Sf3b3	Q921M3;Q921M3-2	Splicing factor 3B subunit 3	1.6412	28.3664	4.57517	0.00150484	0.00843684	-1.12351
26394	Lypla2	Q9WTL7	Acyl-protein thioesterase 2	3.08574	26.489	4.57299	0.00150937	0.00843684	-1.12665
15568	Elavl1	P70372	ELAV-like protein 1	1.057	29.2289	4.57232	0.00151078	0.00843684	-1.12763
16780	Lamb3	Q61087	Laminin subunit beta-3	3.56976	27.8864	4.57181	0.00151184	0.00843684	-1.12836
12827	Col4a2	P08122	Collagen alpha-2(IV) chain;Canstatin	-1.75969	27.5141	-4.56659	0.00152278	0.00848473	-1.13588
11603	Agrn	M0QWP1;Z4YK85;A2ASQ1;A2ASQ1-3;A2ASQ1-2	Agrin;Agrin N-terminal 110 kDa subunit;Agrin C-terminal 110 kDa subunit;Agrin C-terminal 90 kDa fragment;Agrin C-terminal 22 kDa fragment	1.70987	27.1841	4.5643	0.00152762	0.00848804	-1.13919
13016	Ctbp1	O88712;O88712-2;O88712-3	C-terminal-binding protein 1	1.04169	27.2847	4.56408	0.00152808	0.00848804	-1.13951
19345	Rab5c	P35278;Q8C266	Ras-related protein Rab-5C	1.07413	27.5913	4.56237	0.00153171	0.00849508	-1.14198
98845	Eps8l2	Q99K30	Epidermal growth factor receptor kinase substrate 8-like protein 2	2.78116	27.0406	4.55978	0.00153719	0.00851241	-1.14571
52036	Ppp6r3	Q922D4;G5E8R4;Q922D4-2;Q922D4-3	Serine/threonine-protein phosphatase 6 regulatory subunit 3	1.13115	25.2644	4.55054	0.00155698	0.00860875	-1.15905
218121	Mboat1	Q8BH98;Q5T1H3	Lysophospholipid acyltransferase 1	2.41584	24.8372	4.54603	0.00156673	0.00864445	-1.16557
12306	Anxa2	P07356;B0V2N5;B0V2N7;B0V2N8	Annexin A2;Annexin	1.49149	32.2015	4.54534	0.00156823	0.00864445	-1.16657
56324	Stam2	O88811;O88811-2	Signal transducing adapter molecule 2	2.0583	24.7473	4.53931	0.0015814	0.00870372	-1.17529
98999	Znfx1	Q8R151;A2A5R4;A2A5R5	NFX1-type zinc finger-containing protein 1	1.62707	23.8949	4.53461	0.00159173	0.00873391	-1.18208
68585	Rtn4	Q99P72;Q8BH78;Q8BHF5	Reticulon-4;Reticulon	1.35339	28.5233	4.52746	0.00160761	0.00879295	-1.19244
17874	Myd88	P22366;P22366-2	Myeloid differentiation primary response protein MyD88	1.35151	24.0046	4.52745	0.00160761	0.00879295	-1.19244
14962	Cfb	B8JJN0;F6VQX8;P04186;B8JJM5;F6XQ00;B8JJM6	Complement factor B;Complement factor B Ba fragment;Complement factor B Bb fragment	2.61001	27.7498	4.52557	0.00161182	0.00879295	-1.19517
229542	Gatad2b	Q8VHR5;A1L3S7;Q8VHR5-2	Transcriptional repressor p66-beta	1.79421	24.6589	4.52538	0.00161224	0.00879295	-1.19544
13418	Dnajc1	Q61712;F6ZL86	DnaJ homolog subfamily C member 1	-1.5581	24.1123	-4.52276	0.00161812	0.00881166	-1.19924
320011	Uggt1	Q6P5E4	UDP-glucose:glycoprotein glucosyltransferase 1	-1.33464	31.0061	-4.5216	0.00162073	0.00881255	-1.20092
75956	Srrm2	Q8BTI8;Q8BTI8-3;Q8BTI8-2	Serine/arginine repetitive matrix protein 2	1.56112	29.2629	4.51985	0.00162467	0.00882069	-1.20345
20390	Sftpd	P50404	Pulmonary surfactant-associated protein D	2.59881	23.8404	4.5173	0.00163045	0.008837	-1.20715
232449	Dera	Q91YP3	Deoxyribose-phosphate aldolase	1.30916	24.8896	4.51636	0.00163258	0.008837	-1.20852
54132	Pdlim1	O70400;S4R1V0	PDZ and LIM domain protein 1	4.19756	29.2907	4.51473	0.00163629	0.00884131	-1.21088
66425	Pcp4l1	Q6W8Q3	Purkinje cell protein 4-like protein 1	-3.14968	24.6088	-4.51385	0.00163828	0.00884131	-1.21215
15959	Ifit3	Q64345;E9PV48	Interferon-induced protein with tetratricopeptide repeats 3	3.76593	27.1933	4.50382	0.0016613	0.00894355	-1.22671
20174	Ruvbl2	Q9WTM5	RuvB-like 2	1.34922	27.9264	4.50282	0.00166361	0.00894355	-1.22816
68988	Prpf31	Q8CCF0;Q8CCF0-2;Q8CCF0-3	U4/U6 small nuclear ribonucleoprotein Prp31	2.71202	25.1327	4.50236	0.00166467	0.00894355	-1.22882
70439	Taf15	Q8BQ46;F6QCI0		2.71871	26.6053	4.49571	0.00168017	0.00901339	-1.23848
223697	Sun2	Q8BJS4;Q8BJS4-3;Q8BJS4-2	SUN domain-containing protein 2	2.71744	24.834	4.48977	0.00169412	0.00907472	-1.24711
76952	Nt5c2	Q3V1L4;G3X9J6;E9Q9M1	Cytosolic purine 5-nucleotidase	1.94675	24.7141	4.48587	0.00170335	0.00911067	-1.25278
17698	Msn	P26041	Moesin	1.11698	29.2898	4.47946	0.00171863	0.00916684	-1.26209
17880	Myh11	E9QPE7;O08638-2	Myosin-11	-4.44744	30.6349	-4.47924	0.00171918	0.00916684	-1.26243
71946	Endod1	Q8C522	Endonuclease domain-containing 1 protein	3.47869	26.9688	4.47828	0.00172148	0.00916684	-1.26382
60365	Rbm8a	Q9CWZ3-2;A0A067XG47	RNA-binding protein 8A	1.51479	26.4039	4.4742	0.00173131	0.0091849	-1.26976
54426	Hgfac	Q9R098	Hepatocyte growth factor activator;Hepatocyte growth factor activator short chain;Hepatocyte growth factor activator long chain	2.20918	25.8656	4.47405	0.00173167	0.0091849	-1.26997
69634	Clybl	Q8R4N0	Citrate lyase subunit beta-like protein, mitochondrial	1.70323	25.4147	4.4737	0.00173252	0.0091849	-1.27048
70351	Ppp4r1	Q8K2V1;E9PX53;E9QPR5;E0CXK8;E0CYV2;F6TLH3	Serine/threonine-protein phosphatase 4 regulatory subunit 1	2.01622	25.1423	4.47086	0.00173939	0.0092078	-1.27461
19082	Prkag1	O54950	5-AMP-activated protein kinase subunit gamma-1	1.23507	26.883	4.46924	0.00174335	0.0092152	-1.27698
21917	Tmpo	Q61029;Q61029-4;Q61033-2	Lamina-associated polypeptide 2, isoforms beta/delta/epsilon/gamma;Lamina-associated polypeptide 2, isoforms alpha/zeta	1.37775	28.7951	4.46567	0.00175206	0.00924769	-1.28218
544817	Arhgap27	A2AB59;A2AB59-2	Rho GTPase-activating protein 27	2.18596	24.3215	4.4613	0.00176279	0.00929074	-1.28855
66552	Sppl2a	Q9JJF9	Signal peptide peptidase-like 2A	2.72047	24.7273	4.44738	0.00179745	0.00941537	-1.30885
57915	Tbc1d1	Q60949;E9Q6L4;Q60949-2	TBC1 domain family member 1	1.88653	24.8078	4.44636	0.00180002	0.00941537	-1.31034
66813	Bcl2l14	Q9CPT0	Apoptosis facilitator Bcl-2-like protein 14	1.14837	28.3649	4.44447	0.00180477	0.00941537	-1.31309
17463	Psmd7	P26516	26S proteasome non-ATPase regulatory subunit 7	1.21977	27.7548	4.44322	0.00180794	0.00941537	-1.31492
19264	Ptprc	P06800;S4R1M0;S4R2V1;S4R1S4;P06800-3;P06800-2	Receptor-type tyrosine-protein phosphatase C;Protein-tyrosine-phosphatase	2.65807	25.2206	4.44301	0.00180848	0.00941537	-1.31523
393082	Mettl7a2	Q8C6B0;Q5I0W6;H3BJI7;Q76I24;Q76I26;G3X9G9		-1.74566	26.5465	-4.44243	0.00180994	0.00941537	-1.31607
554292	Methig1	Q8C6B0;Q5I0W6;H3BJI7;Q76I24;Q76I26;G3X9G9		-1.74566	26.5465	-4.44243	0.00180994	0.00941537	-1.31607
668178	Mettl7a3	Q8C6B0;Q5I0W6;H3BJI7;Q76I24;Q76I26;G3X9G9		-1.74566	26.5465	-4.44243	0.00180994	0.00941537	-1.31607
70152	Mettl7a1	Q8C6B0;Q5I0W6;H3BJI7;Q76I24;Q76I26;G3X9G9		-1.74566	26.5465	-4.44243	0.00180994	0.00941537	-1.31607
67815	Sec14l2	Q99J08	SEC14-like protein 2	1.49291	26.9249	4.43922	0.0018181	0.00942273	-1.32076
67337	Cstf1	Q99LC2	Cleavage stimulation factor subunit 1	1.22879	24.9883	4.43857	0.00181975	0.00942273	-1.3217
110695	Aldh7a1	Q9DBF1-2;Q9DBF1;G3UYR8	Alpha-aminoadipic semialdehyde dehydrogenase	-1.90293	27.9689	-4.43847	0.00182002	0.00942273	-1.32186
68117	Apool	Q78IK4;B1AV14	MICOS complex subunit Mic27	1.73282	25.2315	4.43776	0.00182182	0.00942273	-1.32289
27360	Add3	Q9QYB5;Q9QYB5-2	Gamma-adducin	1.43012	27.4014	4.43519	0.00182839	0.00944317	-1.32664
67439	Xab2	Q9DCD2	Pre-mRNA-splicing factor SYF1	1.44076	24.829	4.43026	0.00184107	0.00949506	-1.33385
20219	Apcs	P12246	Serum amyloid P-component	1.52555	24.0166	4.42185	0.00186292	0.00959406	-1.34615
26569	Slc27a4	Q91VE0	Long-chain fatty acid transport protein 4	1.65631	25.959	4.42054	0.00186636	0.00959803	-1.34807
15163	Hcls1	P49710	Hematopoietic lineage cell-specific protein	2.38064	25.2892	4.41867	0.00187127	0.00960958	-1.35081
11518	Add1	Q9QYC0;Q9QYC0-2;F8WHZ9;F8WGR0;E9Q1K3	Alpha-adducin	1.28234	28.2974	4.41603	0.00187822	0.00963153	-1.35467
67938	Myl12b	Q3THE2	Myosin regulatory light chain 12B	1.08811	28.9391	4.41273	0.00188693	0.00966248	-1.3595
83814	Nedd4l	Q8CFI0;Q8CFI0-3;E9PXB7;G3X9H8;Q8CFI0-2	E3 ubiquitin-protein ligase NEDD4-like	1.43132	24.5421	4.40868	0.00189771	0.00970389	-1.36544
110382	C8b	Q8BH35;Q8BH35-2	Complement component C8 beta chain	1.40785	24.3193	4.40501	0.00190751	0.00972745	-1.3708
56045	Samhd1	Q60710;F8WJE0;F6TVP2;E9Q0K6;E9PYG9	Deoxynucleoside triphosphate triphosphohydrolase SAMHD1	1.49879	29.0516	4.40415	0.00190984	0.00972745	-1.37207
13040	Ctss	F6WR04;O70370	Cathepsin S	2.17501	25.2423	4.40393	0.00191041	0.00972745	-1.37239
224796	Clic5	Q8BXK9	Chloride intracellular channel protein 5	-2.48573	24.8467	-4.39977	0.00192163	0.00977079	-1.37849
77559	Agl	F8VPN4;A0A0G2JGI9		2.12758	26.6735	4.39289	0.00194031	0.00984698	-1.38858
83997	Slmap	Q3URD3-4;Q3URD3-3;Q3URD3;F6UV57;F6YCM8;F8WIH0;D3Z7V3;H7BX64;Q3URD3-5;Q3URD3-2;D3YV81	Sarcolemmal membrane-associated protein	-2.62493	26.2271	-4.39225	0.00194208	0.00984698	-1.38953
19089	Prkcsh	O08795-2;O08795	Glucosidase 2 subunit beta	-1.23685	30.4379	-4.38563	0.00196026	0.00992519	-1.39924
14555	Gpd1	P13707;E0CXN5	Glycerol-3-phosphate dehydrogenase [NAD(+)], cytoplasmic;Glycerol-3-phosphate dehydrogenase [NAD(+)]	1.80072	29.1943	4.37994	0.00197605	0.00999109	-1.4076
11428	Aco1	P28271	Cytoplasmic aconitate hydratase	1.50799	28.2487	4.37541	0.00198871	0.010041	-1.41425
110651	Rps6ka3	P18654;B1AXN9	Ribosomal protein S6 kinase alpha-3	2.60603	25.8686	4.37326	0.00199476	0.010044	-1.41742
102866	Pls3	Q99K51;B1AX58	Plastin-3	1.60774	28.8024	4.37322	0.00199486	0.010044	-1.41747
18854	Pml	Q60953;Q60953-2;D3Z3A6;D3YXR5;F7BTZ2	Protein PML	3.12265	26.7617	4.36269	0.00202473	0.0101801	-1.43296
72269	Cda	P56389	Cytidine deaminase	2.46748	25.204	4.35045	0.00206004	0.0103433	-1.45097
11566	Adss	P46664	Adenylosuccinate synthetase isozyme 2	1.10682	27.0909	4.34112	0.00208742	0.0104661	-1.46473
67996	Srsf6	Q3TWW8	Serine/arginine-rich splicing factor 6	1.60094	28.3557	4.33949	0.00209225	0.0104758	-1.46714
100763	Ube3c	Q80U95	Ubiquitin-protein ligase E3C	1.9625	25.0517	4.33312	0.0021112	0.010556	-1.47653
12874	Cpd	O89001	Carboxypeptidase D	1.81388	27.6586	4.32967	0.00212154	0.0105744	-1.48162
319322	Sf3b2	Q3UJB0		1.20237	27.823	4.32839	0.00212539	0.0105744	-1.48351
67429	Nudcd1	Q6PIP5	NudC domain-containing protein 1	1.57297	24.6827	4.32795	0.00212673	0.0105744	-1.48416
75456	Prps1l1	Q8C5R8		1.9724	25.3893	4.32701	0.00212954	0.0105744	-1.48554
65114	Vps35	Q9EQH3	Vacuolar protein sorting-associated protein 35	1.03328	29.0258	4.32338	0.00214054	0.0106144	-1.49091
70675	Vcpip1	Q8CDG3;Q8CDG3-2	Deubiquitinating protein VCIP135	4.09567	27.318	4.32051	0.00214928	0.0106226	-1.49515
14086	Fscn1	Q61553;A0A0G2JDU7	Fascin	1.92924	25.027	4.32008	0.00215058	0.0106226	-1.49578
67040	Ddx17	Q501J6;Q3U741;Q501J6-2	Probable ATP-dependent RNA helicase DDX17	1.08016	28.0286	4.31993	0.00215104	0.0106226	-1.49601
28036	Larp7	Q05CL8;A2AMD0	La-related protein 7	2.57291	25.2402	4.3162	0.00216244	0.0106497	-1.50151
68280	Gm12666	Q05CL8;A2AMD0	La-related protein 7	2.57291	25.2402	4.3162	0.00216244	0.0106497	-1.50151
16906	Lmnb1	P14733	Lamin-B1	1.4644	30.516	4.31408	0.00216897	0.0106567	-1.50465
30052	Pcsk1n	Q9QXV0	ProSAAS;KEP;Big SAAS;Little SAAS;Big PEN-LEN;PEN;PEN-20;PEN-19;Little LEN;Big LEN	-3.00467	24.851	-4.31382	0.00216977	0.0106567	-1.50504
14897	Trip12	G5E870;A0A087WNZ7;A0A087WRV6;A0A0B4J1N9	E3 ubiquitin-protein ligase TRIP12	1.44923	24.404	4.31284	0.00217278	0.010657	-1.50648
71461	Ptk7	Q8BKG3	Inactive tyrosine-protein kinase 7	1.52931	24.1442	4.30595	0.00219414	0.0107471	-1.51667
20193	S100a1	Q91V77;P56565	Protein S100;Protein S100-A1	3.34473	25.8967	4.30335	0.00220227	0.0107668	-1.52052
11737	Anp32a	O35381;D3Z7M9;D3YYE1;F6UFG6	Acidic leucine-rich nuclear phosphoprotein 32 family member A	1.02985	30.77	4.30275	0.00220413	0.0107668	-1.5214
15488	Hsd17b4	P51660	Peroxisomal multifunctional enzyme type 2;(3R)-hydroxyacyl-CoA dehydrogenase;Enoyl-CoA hydratase 2	1.50601	27.8659	4.29665	0.00222332	0.0108335	-1.53043
67300	Cltc	Q68FD5;Q5SXR6	Clathrin heavy chain 1;Clathrin heavy chain	1.1845	32.5609	4.2965	0.0022238	0.0108335	-1.53065
71943	Tom1l1	Q923U0;Q8BZR6;Q923U0-3	TOM1-like protein 1	-1.2413	24.2323	-4.29468	0.00222956	0.0108354	-1.53335
211389	Suox	Q8R086	Sulfite oxidase, mitochondrial	-1.59848	29	-4.29448	0.00223019	0.0108354	-1.53364
234683	Elmo3	Q8BYZ7-2;Q8BYZ7	Engulfment and cell motility protein 3	1.32502	24.9441	4.28918	0.00224708	0.0108725	-1.5415
16912	Psmb9	P28076	Proteasome subunit beta type-9	2.72671	27.857	4.28835	0.00224975	0.0108725	-1.54274
13346	Des	P31001	Desmin	-3.48686	30.8618	-4.28828	0.00224995	0.0108725	-1.54283
20714	Serpina3k	P07759	Serine protease inhibitor A3K	1.67476	30.226	4.28692	0.0022543	0.0108725	-1.54484
20624	Eftud2	O08810;A2AH85;G3UZ34	116 kDa U5 small nuclear ribonucleoprotein component	1.98018	27.5307	4.28687	0.00225449	0.0108725	-1.54493
51798	Ech1	O35459;F7B227	Delta(3,5)-Delta(2,4)-dienoyl-CoA isomerase, mitochondrial	1.70388	27.1537	4.28302	0.00226687	0.0109106	-1.55063
18073	Nid1	P10493	Nidogen-1	-1.67643	28.338	-4.27613	0.00228922	0.0110035	-1.56085
13034	Ctse	D3Z6T3;P70269	Cathepsin E	4.35132	26.922	4.27443	0.00229478	0.0110156	-1.56337
108664	Atp6v1h	Q8BVE3;A0A0A6YX18;A0A0A6YWP6	V-type proton ATPase subunit H	1.212	27.2166	4.27168	0.00230379	0.0110441	-1.56745
17748	Mt1	P02802	Metallothionein-1	-5.27498	24.7418	-4.2655	0.00232416	0.011127	-1.57662
109093	Rars2	Q3U186	Probable arginine--tRNA ligase, mitochondrial	1.23445	24.2367	4.26181	0.00233644	0.0111709	-1.58211
67880	Dcxr	Q91X52;A2AC16	L-xylulose reductase	1.27518	29.9552	4.25813	0.00234875	0.0112149	-1.58758
76936	Hnrnpm	Q9D0E1;Q9D0E1-2;B8JK33;B8JK32	Heterogeneous nuclear ribonucleoprotein M	1.0644	31.4963	4.25605	0.00235574	0.0112334	-1.59067
14782	Gsr	P47791-2;P47791	Glutathione reductase, mitochondrial	2.22273	29.1524	4.25511	0.0023589	0.0112336	-1.59207
101706	Numa1	E9Q7G0		1.91463	29.2159	4.25318	0.00236542	0.0112498	-1.59494
320938	Tnpo3	Q6P2B1;Q6P2B1-2	Transportin-3	1.59563	23.7451	4.2472	0.00238569	0.0113312	-1.60382
66624	Spcs2	Q9CYN2	Signal peptidase complex subunit 2	-1.20376	28.8819	-4.23881	0.00241448	0.0114529	-1.61631
14302	Frk	Q922K9	Tyrosine-protein kinase FRK	1.12136	24.853	4.2327	0.00243568	0.0115231	-1.62541
192120	Bspry	Q80YW5;Q80YW5-2	B box and SPRY domain-containing protein	2.08775	26.9073	4.23084	0.00244218	0.0115388	-1.62819
386649	Nsfl1c	Q9CZ44;Q9CZ44-3;Q9CZ44-2;A2AT02	NSFL1 cofactor p47	1.13236	29.9419	4.22918	0.00244798	0.011551	-1.63065
67432	Hoga1	Q9DCU9;E9Q1R2	4-hydroxy-2-oxoglutarate aldolase, mitochondrial	2.29891	24.3499	4.22496	0.00246282	0.0115907	-1.63694
77006	Ddrgk1	Q80WW9	DDRGK domain-containing protein 1	-1.48135	27.8222	-4.22063	0.00247815	0.0116476	-1.6434
73945	Otud4	B2RRE7	OTU domain-containing protein 4	1.61574	25.0621	4.21904	0.00248381	0.0116482	-1.64577
56356	Gltp	Q9JL62;D3Z1H8;D3Z1H9	Glycolipid transfer protein	1.9991	24.8738	4.21868	0.00248506	0.0116482	-1.6463
67211	Armc10	Q9D0L7;Q9D0L7-2;D3Z5T2	Armadillo repeat-containing protein 10	2.82028	24.5867	4.21787	0.00248796	0.0116482	-1.64751
225160	Thoc1	Q8R3N6	THO complex subunit 1	1.70432	24.0008	4.21504	0.00249806	0.0116803	-1.65173
27062	Cadps	Q80TJ1;K4DI76;J3QJW3;Q80TJ1-4;Q80TJ1-2	Calcium-dependent secretion activator 1	1.60611	24.3564	4.21362	0.00250315	0.0116889	-1.65385
12028	Bax	Q07813	Apoptosis regulator BAX	1.89321	25.25	4.21128	0.00251156	0.011713	-1.65734
106564	Ppcs	Q8VDG5;Q8VDG5-2	Phosphopantothenate--cysteine ligase	2.04561	26.2654	4.2045	0.00253612	0.0118123	-1.66746
216134	Pdxk	Q8K183;D3Z7R1	Pyridoxal kinase	1.30525	28.9256	4.20058	0.00255043	0.0118512	-1.67332
210711	Mcmbp	Q8R3C0;H9KV04	Mini-chromosome maintenance complex-binding protein	1.39455	23.8735	4.19977	0.00255342	0.0118512	-1.67454
27029	Sgsh	Q9EQ08		1.60828	25.4523	4.19952	0.00255433	0.0118512	-1.67491
18648	Pgam1	Q9DBJ1	Phosphoglycerate mutase 1	1.04385	31.0216	4.19774	0.00256086	0.0118662	-1.67757
17755	Map1b	P14873	Microtubule-associated protein 1B;MAP1B heavy chain;MAP1 light chain LC1	-1.15294	26.1332	-4.19634	0.00256601	0.0118748	-1.67966
12268	C4b	P01029	Complement C4-B;Complement C4 beta chain;Complement C4 alpha chain;C4a anaphylatoxin;Complement C4 gamma chain	3.20102	26.6527	4.18075	0.00262418	0.0121284	-1.70298
270151	Nlrx1	Q3TL44	NLR family member X1	2.2086	25.4176	4.17847	0.00263279	0.0121526	-1.70639
12492	Scarb2	O35114	Lysosome membrane protein 2	1.3003	26.7344	4.17558	0.00264376	0.0121877	-1.71071
72654	Ccdc12	Q8R344;A0A0G2JF16	Coiled-coil domain-containing protein 12	1.97644	24.3811	4.17284	0.00265419	0.0122201	-1.71481
103742	Mien1	Q9CQ86	Migration and invasion enhancer 1	-2.87601	24.7596	-4.17011	0.00266467	0.0122527	-1.71891
20701	Serpina1b	P22599	Alpha-1-antitrypsin 1-2	3.63125	27.3191	4.16912	0.00266846	0.0122545	-1.72039
19172	Psmb4	P99026	Proteasome subunit beta type-4	1.07443	29.1858	4.16748	0.00267477	0.0122679	-1.72284
12370	Casp8	O89110;A0A087WQT6	Caspase-8;Caspase-8 subunit p18;Caspase-8 subunit p10	2.57774	26.5553	4.16233	0.00269468	0.0123435	-1.73056
97165	Hmgb2	P30681	High mobility group protein B2	2.58728	26.4257	4.16069	0.00270108	0.0123554	-1.73303
17931	Ppp1r12a	Q9DBR7;Q9DBR7-2	Protein phosphatase 1 regulatory subunit 12A	-1.02715	28.3504	-4.1599	0.00270413	0.0123554	-1.7342
100317	AU040320	Q8K135;Q8K135-2;Z4YK56	Dyslexia-associated protein KIAA0319-like protein	-2.69771	25.2977	-4.15367	0.00272855	0.0124512	-1.74355
102502	Pls1	Q3V0K9	Plastin-1	2.7538	26.9895	4.14633	0.00275759	0.0125678	-1.75456
12568	Cdk5	P49615;A0A0G2JDL3	Cyclin-dependent-like kinase 5	1.55446	25.2418	4.14197	0.00277503	0.0126167	-1.76112
80280	Cdk5rap3	Q99LM2	CDK5 regulatory subunit-associated protein 3	-1.4583	26.9253	-4.1319	0.00281569	0.0127841	-1.77624
217882	Cep170b	Q80U49	Centrosomal protein of 170 kDa protein B	1.60336	24.9089	4.12686	0.00283627	0.0128613	-1.78381
226519	Lamc1	F8VQJ3		-1.02077	29.1194	-4.12406	0.00284779	0.0128973	-1.78803
70568	Cpne3	Q8BT60	Copine-3	1.06969	28.3239	4.12125	0.0028594	0.0129337	-1.79226
621054	Tpm3-rs7	P21107-2;D3Z2H9		1.05984	32.2472	4.11874	0.00286979	0.0129644	-1.79603
12408	Cbr1	P48758	Carbonyl reductase [NADPH] 1	1.33172	31.0277	4.10493	0.00292777	0.0132098	-1.81683
170791	Rbm39	Q8VH51;Q8VH51-3;Q8VH51-2;E9Q8F0;F7AA45	RNA-binding protein 39	1.41624	27.2906	4.10357	0.00293357	0.0132194	-1.81888
94061	Mrpl1	Q99N96;Q9D3F3	39S ribosomal protein L1, mitochondrial	1.77369	24.5141	4.10052	0.00294656	0.0132537	-1.82348
53878	Svs2	Q8BS30		-5.34919	30.8546	-4.10006	0.00294853	0.0132537	-1.82417
53318	Pdlim3	O70209	PDZ and LIM domain protein 3	-3.3678	26.3543	-4.09594	0.00296619	0.013306	-1.83038
69150	Snx4	Q91YJ2	Sorting nexin-4	2.58606	24.9037	4.09562	0.00296756	0.013306	-1.83086
80838	Hist1h1a	P43275	Histone H1.1	2.44258	26.6028	4.08973	0.00299303	0.0133951	-1.83974
12460	Ccs	Q9WU84	Copper chaperone for superoxide dismutase	-1.86057	27.2581	-4.0888	0.00299708	0.0133951	-1.84115
16828	Ldha	P06151;G5E8N5;D3Z736;D3YZQ9	L-lactate dehydrogenase A chain;L-lactate dehydrogenase	1.15942	32.5075	4.08846	0.00299856	0.0133951	-1.84166
20311	Cxcl5	P50228	C-X-C motif chemokine 5;GCP-2(1-78);GCP-2(9-78)	1.68759	25.0345	4.08428	0.00301684	0.01346	-1.84797
26949	Vat1	Q62465	Synaptic vesicle membrane protein VAT-1 homolog	1.23787	28.7432	4.08004	0.00303546	0.0135263	-1.85437
51810	Hnrnpu	Q8VEK3;G3XA10	Heterogeneous nuclear ribonucleoprotein U	1.12638	30.9392	4.07911	0.00303957	0.013528	-1.85578
17393	Mmp7	Q3UN27;Q10738	Matrilysin	2.7274	29.8335	4.07627	0.00305215	0.0135672	-1.86007
67465	Sf3a1	Q8K4Z5	Splicing factor 3A subunit 1	1.17166	28.1404	4.0742	0.00306136	0.0135874	-1.8632
233489	Picalm	Q7M6Y3-5;Q7M6Y3;Q7M6Y3-2;Q7M6Y3-3;Q7M6Y3-6;Q7M6Y3-4	Phosphatidylinositol-binding clathrin assembly protein	2.25037	26.3411	4.07355	0.00306424	0.0135874	-1.86418
15107	Hadh	Q61425	Hydroxyacyl-coenzyme A dehydrogenase, mitochondrial	1.22396	27.6626	4.07258	0.00306856	0.0135899	-1.86564
67684	Luc7l3	Q5SUF2;Q5SUF2-3;Q5SUF2-2	Luc7-like protein 3	1.92094	25.5444	4.07104	0.00307542	0.0136035	-1.86796
15469	Prmt1	Q9JIF0;D3Z0A2;Q9JIF0-3;Q9JIF0-2;F8WH01;D3Z3N0	Protein arginine N-methyltransferase 1	1.66635	26.8078	4.06823	0.00308803	0.0136426	-1.87221
66120	Fkbp11	Q9D1M7	Peptidyl-prolyl cis-trans isomerase FKBP11	-2.97775	25.6055	-4.06555	0.00310009	0.0136726	-1.87626
18034	Nfkb2	Q9WTK5	Nuclear factor NF-kappa-B p100 subunit;Nuclear factor NF-kappa-B p52 subunit	2.06522	26.2438	4.06488	0.0031031	0.0136726	-1.87727
22334	Vdac2	Q60930;G3UX26;D3YZT5	Voltage-dependent anion-selective channel protein 2	1.19409	29.6612	4.0642	0.00310621	0.0136726	-1.87831
26914	H2afy	Q9QZQ8;Q9QZQ8-2	Core histone macro-H2A.1	1.23473	28.9755	4.05852	0.003132	0.0137694	-1.8869
99237	Tm9sf4	Q8BH24	Transmembrane 9 superfamily member 4	1.25848	27.6618	4.05676	0.00314002	0.013771	-1.88956
16549	Khsrp	Q3U0V1	Far upstream element-binding protein 2	1.05608	30.0535	4.05342	0.00315534	0.0138214	-1.89462
12630	Cfi	Q61129;A0A0G2JF07	Complement factor I;Complement factor I heavy chain;Complement factor I light chain	1.67051	25.3107	4.0525	0.00315958	0.0138232	-1.89601
18738	Pitpna	P53810;J3QQ30;J3QPW1	Phosphatidylinositol transfer protein alpha isoform	1.09592	27.5156	4.04879	0.00317669	0.0138812	-1.90162
50497	Hspa14	Q99M31;Q99M31-2	Heat shock 70 kDa protein 14	1.97141	25.3322	4.04748	0.00318276	0.0138909	-1.90361
68833	Pdcl3	Q8BVF2	Phosducin-like protein 3	1.93165	25.8149	4.04038	0.0032159	0.0139945	-1.91437
21681	Alyref	O08583;Q9JJW6-2;Q9JJW6;G3X9I4;O08583-2	THO complex subunit 4;Aly/REF export factor 2	1.00591	28.63	4.0399	0.00321815	0.0139945	-1.91509
56009	Alyref2	O08583;Q9JJW6-2;Q9JJW6;G3X9I4;O08583-2	THO complex subunit 4;Aly/REF export factor 2	1.00591	28.63	4.0399	0.00321815	0.0139945	-1.91509
17841	Mup2	P11589	Major urinary protein 2	-3.99618	24.4565	-4.03775	0.00322824	0.0140142	-1.91834
56298	Atl2	Q6PA06;E9QND8;Q6PA06-2	Atlastin-2	2.11402	25.6586	4.03725	0.00323059	0.0140142	-1.9191
211446	Exoc3	Q6KAR6	Exocyst complex component 3	1.28465	24.8053	4.03646	0.00323435	0.0140142	-1.92031
83796	Smarcd2	Q99JR8;Q99JR8-2;G3UXC0	SWI/SNF-related matrix-associated actin-dependent regulator of chromatin subfamily D member 2	1.55316	26.1837	4.02855	0.00327187	0.0141594	-1.93229
12387	Ctnnb1	Q02248;E9Q6A9	Catenin beta-1	1.06849	29.363	4.02775	0.00327572	0.0141594	-1.93351
71955	Ist1	Q9CX00	IST1 homolog	1.0895	27.1874	4.01853	0.00332014	0.0143343	-1.9475
67894	Fam45a	Q9D8N2;Q3TH34	Protein FAM45A	1.6104	24.467	4.01661	0.00332947	0.0143403	-1.95041
50701	Elane	Q3UP87	Neutrophil elastase	4.48705	25.3888	4.01661	0.00332948	0.0143403	-1.95042
16648	Kpna3	O35344	Importin subunit alpha-4	1.05624	27.6283	4.01347	0.0033448	0.0143719	-1.95518
595136	Ndufs5	Q99LY9;B1ARW4	NADH dehydrogenase [ubiquinone] iron-sulfur protein 5;NADH dehydrogenase [ubiquinone] iron-sulfur protein 5, N-terminally processed	1.38423	24.205	4.00922	0.00336567	0.0144443	-1.96164
109168	Atl3	Q91YH5;E9PYT3;Q91YH5-2	Atlastin-3	1.07542	27.5209	4.00702	0.0033765	0.0144736	-1.96498
11287	Pzp	Q61838;D3YW52	Alpha-2-macroglobulin;Alpha-2-macroglobulin 165 kDa subunit;Alpha-2-macroglobulin 35 kDa subunit	2.18616	29.6845	4.00306	0.00339614	0.0145107	-1.971
232345	A2m	Q61838;D3YW52	Alpha-2-macroglobulin;Alpha-2-macroglobulin 165 kDa subunit;Alpha-2-macroglobulin 35 kDa subunit	2.18616	29.6845	4.00306	0.00339614	0.0145107	-1.971
76281	Tax1bp3	Q9DBG9;B1AUD9	Tax1-binding protein 3	1.24487	29.3362	4.00284	0.00339724	0.0145107	-1.97133
12799	Cnp	P16330;P16330-2	2,3-cyclic-nucleotide 3-phosphodiesterase	1.86567	24.6828	4.00058	0.00340848	0.0145415	-1.97476
68094	Smarcc2	Q6PDG5;Q3UID0;Q6PDG5-2	SWI/SNF complex subunit SMARCC2	3.6124	27.6357	3.99916	0.00341557	0.0145545	-1.97692
12412	Cbx1	P83917;Q7TPM0;Q9CYJ8	Chromobox protein homolog 1	1.54616	24.5454	3.99377	0.00344268	0.0146527	-1.98513
57279	Slc25a20	Q9Z2Z6	Mitochondrial carnitine/acylcarnitine carrier protein	1.68112	25.282	3.99225	0.00345032	0.0146679	-1.98743
20700	Serpina1a	P07758;A0A0A0MQA3	Alpha-1-antitrypsin 1-1	1.51162	31.3364	3.99069	0.00345823	0.0146842	-1.98981
242687	Wasf2	Q8BH43	Wiskott-Aldrich syndrome protein family member 2	1.01362	26.898	3.9887	0.00346835	0.0147099	-1.99284
70314	Rabep2	Q91WG2;Q91WG2-1;Q91WG2-2	Rab GTPase-binding effector protein 2	1.01429	27.1018	3.98646	0.00347972	0.0147235	-1.99624
269951	Idh2	P54071;D6RIL6	Isocitrate dehydrogenase [NADP], mitochondrial	1.00657	29.57	3.98538	0.00348527	0.0147297	-1.99789
20637	Snrnp70	Q62376;Q62376-2	U1 small nuclear ribonucleoprotein 70 kDa	2.26714	27.9958	3.98038	0.00351093	0.0148019	-2.0055
17228	Cma1	P21844;A4QPC5	Chymase	-2.14156	25.6936	-3.98015	0.00351212	0.0148019	-2.00586
67903	Gipc1	Q9Z0G0	PDZ domain-containing protein GIPC1	3.2146	26.5497	3.97965	0.00351468	0.0148019	-2.00661
54451	Cpsf3	Q9QXK7	Cleavage and polyadenylation specificity factor subunit 3	1.39116	24.779	3.97765	0.00352499	0.014828	-2.00965
107526	Gimap4	D3YTN4;Q99JY3	GTPase IMAP family member 4	1.39309	24.6908	3.97364	0.00354579	0.0148981	-2.01576
59047	Pnkp	Q9JLV6;G5E8N7;E9Q9A5;Q9JLV6-2	Bifunctional polynucleotide phosphatase/kinase;Polynucleotide 3-phosphatase;Polynucleotide 5-hydroxyl-kinase	2.71013	26.0005	3.97225	0.00355309	0.0149114	-2.01789
58194	Sh3kbp1	Q8R550;Q8R550-3;Q8R550-2;Q8R550-5;Q8R550-4;E9Q0C1	SH3 domain-containing kinase-binding protein 1	1.31261	24.6256	3.96875	0.00357136	0.0149706	-2.02322
57376	Smarce1	O54941	SWI/SNF-related matrix-associated actin-dependent regulator of chromatin subfamily E member 1	2.08912	26.6913	3.96499	0.00359114	0.0150361	-2.02895
55943	Stx8	O88983	Syntaxin-8	1.53669	24.7042	3.963	0.00360166	0.0150626	-2.03199
16201	Ilf3	Q9Z1X4-3;Q9Z1X4;Q9Z1X4-2;Q45VK5	Interleukin enhancer-binding factor 3	1.1547	27.1224	3.96123	0.00361105	0.0150844	-2.03469
14187	Akr1b8	P45377	Aldose reductase-related protein 2	2.83776	25.1624	3.96021	0.00361649	0.0150896	-2.03625
27041	G3bp1	P97855	Ras GTPase-activating protein-binding protein 1	1.26466	28.2089	3.95898	0.00362301	0.0150994	-2.03812
209195	Clic6	Q8BHB9	Chloride intracellular channel protein 6	2.21796	24.7366	3.95539	0.00364218	0.0151618	-2.0436
20658	Son	Q9QX47;H9KV01;H9KV15;H9KV00;Q9QX47-2;Q9QX47-4;Q9QX47-3	Protein SON	1.88925	25.4151	3.94981	0.00367221	0.0152294	-2.05211
100039150	Mup15	P11588;A9R9W0;A2CEL1;A2CEL0;L7MUC7	Major urinary protein 1	-4.41373	27.4637	-3.94923	0.00367533	0.0152294	-2.05299
100041658	Mup7	P11588;A9R9W0;A2CEL1;A2CEL0;L7MUC7	Major urinary protein 1	-4.41373	27.4637	-3.94923	0.00367533	0.0152294	-2.05299
17840	Mup1	P11588;A9R9W0;A2CEL1;A2CEL0;L7MUC7	Major urinary protein 1	-4.41373	27.4637	-3.94923	0.00367533	0.0152294	-2.05299
65967	Eefsec	Q9JHW4	Selenocysteine-specific elongation factor	1.54412	24.9628	3.94616	0.00369199	0.0152809	-2.05769
74318	Hopx	Q8R1H0	Homeodomain-only protein	-2.95563	25.5967	-3.94189	0.00371525	0.0153595	-2.0642
14473	Gc	P21614	Vitamin D-binding protein	1.52163	28.8601	3.93785	0.00373745	0.0154336	-2.07038
11807	Apoa2	P09813	Apolipoprotein A-II;Proapolipoprotein A-II	1.39514	28.1359	3.93431	0.00375696	0.0154787	-2.07578
21887	Tle3	Q08122;Q08122-2;E0CXS2;E0CY14;F8WIE2;E0CXS9;J3KMT7;Q08122-1;Q08122-4;F6TS96;Q3TY99;E0CXU1	Transducin-like enhancer protein 3	1.5738	25.0035	3.93265	0.00376617	0.0154899	-2.07832
13209	Ddx6	P54823	Probable ATP-dependent RNA helicase DDX6	2.21848	26.7061	3.93168	0.00377159	0.0154899	-2.07982
56284	Mrpl19	Q9D338	39S ribosomal protein L19, mitochondrial	1.82375	24.1779	3.9315	0.00377256	0.0154899	-2.08008
20753	Sprr1a	Q62266	Cornifin-A	4.09896	28.7474	3.93072	0.0037769	0.01549	-2.08128
59013	Hnrnph1	O35737;Q8C2Q7	Heterogeneous nuclear ribonucleoprotein H;Heterogeneous nuclear ribonucleoprotein H, N-terminally processed	1.14848	29.1479	3.92975	0.00378229	0.0154945	-2.08275
72512	Tmem173	Q3TBT3;Q3TBT3-2;Q3TBT3-3	Stimulator of interferon genes protein	1.73286	25.1529	3.92818	0.00379109	0.0155129	-2.08517
56070	Tcerg1	Q8CGF7;Q8CGF7-2;Q8CGF7-3	Transcription elongation regulator 1	1.71127	25.2415	3.92557	0.00380573	0.0155551	-2.08916
71678	Brox	Q8K2Q7	BRO1 domain-containing protein BROX	1.76507	24.3605	3.92312	0.0038195	0.0155761	-2.09291
11905	Serpinc1	P32261;A0A0A6YWH7	Antithrombin-III	1.57688	29.003	3.91953	0.00383977	0.0156235	-2.0984
20813	Srp14	P16254;A2AUM6	Signal recognition particle 14 kDa protein;Signal recognition particle 14 kDa protein, N-terminally processed	-1.36986	25.5632	-3.9143	0.00386953	0.0157268	-2.1064
20382	Srsf2	Q62093	Serine/arginine-rich splicing factor 2	1.75323	29.1448	3.91295	0.00387722	0.0157403	-2.10846
19166	Psma2	P49722	Proteasome subunit alpha type-2	1.04657	28.6015	3.90517	0.00392203	0.0158984	-2.12038
13884	Ces1c	P23953	Carboxylesterase 1C	2.86366	26.6725	3.90466	0.00392499	0.0158984	-2.12116
14859	Gsta3	P30115;A0A087WQI6	Glutathione S-transferase A3;Glutathione S-transferase	1.81407	27.9937	3.89994	0.00395247	0.0159917	-2.12839
20874	Slk	O54988;O54988-2	STE20-like serine/threonine-protein kinase	3.025	26.352	3.89694	0.00397003	0.0160448	-2.13299
16782	Lamc2	G5E874;Q61092	Laminin subunit gamma-2	3.512	27.1336	3.89311	0.00399261	0.016118	-2.13887
22019	Tpp2	Q64514;Q64514-2;A0A087WRC0	Tripeptidyl-peptidase 2	1.16133	27.908	3.88325	0.0040513	0.0163366	-2.154
101214	Tra2a	Q6PFR5;E9QP00	Transformer-2 protein homolog alpha	1.64214	25.0483	3.87768	0.00408487	0.0164352	-2.16255
234664	Nae1	Q8VBW6;E0CZE0	NEDD8-activating enzyme E1 regulatory subunit	1.75125	25.3409	3.87617	0.00409398	0.0164535	-2.16486
11818	Apoh	Q01339;I7HJR3	Beta-2-glycoprotein 1	2.09684	25.9589	3.87526	0.00409953	0.0164575	-2.16626
228410	Cstf3	Q99LI7	Cleavage stimulation factor subunit 3	1.3919	24.5616	3.87318	0.0041122	0.01649	-2.16946
19171	Psmb10	O35955	Proteasome subunit beta type-10	2.75908	27.8818	3.87103	0.00412535	0.0165243	-2.17277
229363	Gmps	Q3THK7	GMP synthase [glutamine-hydrolyzing]	1.10559	26.9789	3.86643	0.00415353	0.0166003	-2.17983
233016	Blvrb	Q923D2;E9PZC3	Flavin reductase (NADPH)	1.07785	28.1037	3.86414	0.0041677	0.0166385	-2.18335
83701	Srrt	Q99MR6;Q99MR6-3;Q99MR6-4;Q99MR6-2;A0A0G2JDF8	Serrate RNA effector molecule homolog	1.93224	28.0252	3.86193	0.00418138	0.0166746	-2.18675
56174	Nagk	Q9QZ08;Q9D997;D3YXG2	N-acetyl-D-glucosamine kinase	1.19534	27.9305	3.86072	0.00418889	0.0166861	-2.18861
22143	Tuba1b	P05213	Tubulin alpha-1B chain	1.5614	25.8732	3.85978	0.00419474	0.016691	-2.19006
20411	Sorbs1	E9QNA7;Q62417-2;Q62417-7		-2.50202	26.9157	-3.85745	0.00420926	0.0167303	-2.19364
15181	Gm10093	O09106;D3YYI8	Histone deacetylase 1;Histone deacetylase	1.99342	26.5865	3.85132	0.00424775	0.0168276	-2.20307
433759	Hdac1	O09106;D3YYI8	Histone deacetylase 1;Histone deacetylase	1.99342	26.5865	3.85132	0.00424775	0.0168276	-2.20307
54135	Lsr	Q99KG5;Q99KG5-2;Q99KG5-3;D3YYU9	Lipolysis-stimulated lipoprotein receptor	1.4015	25.8369	3.84945	0.00425952	0.0168557	-2.20594
234699	Edc4	G5E896;Q3UJB9;D6RE33;Q3UJB9-2	Enhancer of mRNA-decapping protein 4	1.54645	25.9456	3.84367	0.00429627	0.0169825	-2.21484
67145	Tomm34	Q9CYG7;Q9CYG7-2	Mitochondrial import receptor subunit TOM34	1.04337	27.7885	3.84236	0.00430465	0.016997	-2.21685
17216	Mcm2	P97310	DNA replication licensing factor MCM2	1.9809	24.5333	3.84107	0.0043129	0.017011	-2.21884
20655	Sod1	P08228	Superoxide dismutase [Cu-Zn]	-1.21	32.0831	-3.84033	0.00431767	0.0170112	-2.21998
18194	Nsdhl	Q9R1J0	Sterol-4-alpha-carboxylate 3-dehydrogenase, decarboxylating	2.06593	25.828	3.83571	0.00434743	0.0171097	-2.2271
68240	Rpa3	Q9CQ71	Replication protein A 14 kDa subunit	1.26156	24.3063	3.83489	0.00435273	0.0171119	-2.22836
216190	Appl2	Q8K3G9	DCC-interacting protein 13-beta	1.99673	26.6414	3.83379	0.00435986	0.0171143	-2.23006
100042427	Gm3839	P16858;A0A0A0MQF6;S4R257;S4R1W1;D3YYI5	Glyceraldehyde-3-phosphate dehydrogenase	1.0673	33.2598	3.83187	0.00437233	0.0171143	-2.23301
14433	Gapdh	P16858;A0A0A0MQF6;S4R257;S4R1W1;D3YYI5	Glyceraldehyde-3-phosphate dehydrogenase	1.0673	33.2598	3.83187	0.00437233	0.0171143	-2.23301
640374	Gm7293	P16858;A0A0A0MQF6;S4R257;S4R1W1;D3YYI5	Glyceraldehyde-3-phosphate dehydrogenase	1.0673	33.2598	3.83187	0.00437233	0.0171143	-2.23301
24044	Scamp2	Q9ERN0	Secretory carrier-associated membrane protein 2	2.42339	26.5149	3.8303	0.00438258	0.0171358	-2.23544
68817	Ddi2	A2ADY9	Protein DDI1 homolog 2	1.12956	28.4501	3.82894	0.00439144	0.0171518	-2.23753
56378	Arpc3	Q9JM76;H7BWZ3;A0A0G2JFK7;D3Z2F7;D3Z2F8	Actin-related protein 2/3 complex subunit 3	1.29329	28.7016	3.82139	0.00444109	0.0173082	-2.24917
72047	Ddx42	Q810A7;Q810A7-2	ATP-dependent RNA helicase DDX42	1.64518	26.082	3.81495	0.00448389	0.0174507	-2.2591
13649	Egfr	Q01279;Q9WVF5	Epidermal growth factor receptor	2.80888	26.7636	3.81043	0.00451417	0.0175362	-2.26607
72621	Pdzd11	Q9CZG9	PDZ domain-containing protein 11	1.74178	25.7096	3.80954	0.00452021	0.0175408	-2.26746
19765	Ralbp1	Q62172	RalA-binding protein 1	1.42275	24.8562	3.808	0.0045306	0.0175622	-2.26983
12632	Cfl2	P45591	Cofilin-2	-1.16892	26.6696	-3.807	0.00453737	0.0175695	-2.27138
22668	Sf1	Q64213;Q64213-2;E9Q4Q2;D3YZC9;D3YZD0;Q64213-3;D3YVH4	Splicing factor 1	1.15625	27.0451	3.79542	0.00461644	0.0178565	-2.28927
223722	Mcat	Q8R3F5	Malonyl-CoA-acyl carrier protein transacylase, mitochondrial	1.17373	24.4645	3.78703	0.0046746	0.0179721	-2.30223
81489	Dnajb1	Q9QYJ3	DnaJ homolog subfamily B member 1	1.32764	25.7268	3.78569	0.00468395	0.0179721	-2.30429
238257	Tmem30b	Q8BHG3	Cell cycle control protein 50B	1.78423	25.0637	3.78523	0.00468719	0.0179721	-2.30501
24131	Ldb3	Q9JKS4;Q9JKS4-3	LIM domain-binding protein 3	-2.05917	24.4087	-3.78466	0.0046912	0.0179721	-2.30589
67070	Lsm14a	Q8K2F8	Protein LSM14 homolog A	1.02572	26.0335	3.78316	0.00470175	0.0179934	-2.30822
74351	Ddx23	D3Z0M9		1.776	26.0407	3.78227	0.00470799	0.0179982	-2.30959
26908	Eif2s3y	Q9Z0N2	Eukaryotic translation initiation factor 2 subunit 3, Y-linked	1.45875	24.9977	3.78065	0.00471941	0.0180037	-2.3121
100727	Ugt2b34	Q8K154;E9PZ30		3.94381	25.4179	3.7734	0.00477082	0.0181805	-2.32331
20810	Srm	Q64674	Spermidine synthase	-1.67811	27.2224	-3.76913	0.00480143	0.0182722	-2.32993
18949	Pnn	Q3TUQ5;O35691	Pinin	1.99418	26.5708	3.76854	0.00480568	0.0182722	-2.33084
68090	Yif1a	Q91XB7	Protein YIF1A	1.1449	24.2916	3.76346	0.00484231	0.0183753	-2.3387
18826	Lcp1	Q61233	Plastin-2	1.26337	30.2315	3.76009	0.00486681	0.0184488	-2.34392
70737	Cgn	E9QMC1;D3YUW7;P59242;P59242-2	Cingulin	3.01402	27.9053	3.7575	0.00488573	0.0185011	-2.34794
19378	Aldh1a2	Q62148	Retinal dehydrogenase 2	1.467	23.9959	3.74722	0.0049616	0.0187687	-2.36388
68991	Ssu72	Q9CY97;Q9CY97-2	RNA polymerase II subunit A C-terminal domain phosphatase SSU72	1.36855	24.4996	3.74213	0.00499956	0.0188925	-2.37176
11931	Atp1b1	P14094;A0A0A6YX05	Sodium/potassium-transporting ATPase subunit beta-1	1.30318	29.8684	3.73498	0.00505352	0.0190759	-2.38286
75475	Oplah	Q8K010;E9Q484	5-oxoprolinase	3.20811	26.5044	3.73389	0.00506178	0.0190759	-2.38455
21770	Ppp2r5d	Q91V89		1.11403	24.3654	3.7336	0.00506399	0.0190759	-2.385
28000	Prpf19	Q99KP6;Q99KP6-2;Q99KP6-3	Pre-mRNA-processing factor 19	1.26845	27.9911	3.73205	0.0050758	0.0191005	-2.38741
17220	Mcm7	Q61881;D3Z6N3	DNA replication licensing factor MCM7	1.42877	24.5708	3.725	0.0051298	0.0192434	-2.39835
18703	Pigr	O70570	Polymeric immunoglobulin receptor;Secretory component	5.09564	32.8611	3.71866	0.00517889	0.0194074	-2.4082
70361	Lman1	Q9D0F3	Protein ERGIC-53	-1.40774	29.3008	-3.71751	0.00518786	0.0194208	-2.40999
60321	Wbp11	Q923D5	WW domain-binding protein 11	1.6131	25.2195	3.71513	0.00520651	0.0194699	-2.4137
56376	Pdlim5	Q8CI51;D9J2Z9;D9J300;D9J301;D9J302	PDZ and LIM domain protein 5	1.73759	28.4208	3.71445	0.00521179	0.0194699	-2.41474
22196	Ube2i	P63280;G3UYP0;Q8CFZ0	SUMO-conjugating enzyme UBC9	1.22	26.9176	3.71266	0.00522588	0.01947	-2.41753
71889	Epn3	Q91W69	Epsin-3	1.24614	24.1527	3.70725	0.00526856	0.0195806	-2.42594
16855	Lgals4	Q8K419	Galectin-4	5.43853	26.4	3.70599	0.00527855	0.0195975	-2.4279
53607	Snrpa	Q62189;D3Z0S6	U1 small nuclear ribonucleoprotein A	2.27596	26.8434	3.70469	0.00528888	0.0196157	-2.42992
212880	Ddx46	Q569Z5;F8WHR6;Q569Z5-2	Probable ATP-dependent RNA helicase DDX46	2.15253	26.3335	3.70352	0.00529822	0.0196301	-2.43174
78618	Acap2	Q6ZQK5;Q6ZQK5-2	Arf-GAP with coiled-coil, ANK repeat and PH domain-containing protein 2	1.61555	23.8715	3.70121	0.00531666	0.0196782	-2.43533
18242	Oat	P29758	Ornithine aminotransferase, mitochondrial	-1.1549	28.4456	-3.69139	0.00539583	0.0199507	-2.45061
234214	Sorbs2	Q3UTJ2;E9Q0B0;B7ZWM6;Q3UTJ2-2;B9EKP8;Z4YJR7	Sorbin and SH3 domain-containing protein 2	-1.56056	28.7693	-3.68747	0.00542783	0.0200485	-2.45672
15458	Hpx	Q91X72	Hemopexin	1.21159	29.6363	3.68242	0.00546931	0.0201246	-2.46458
78894	Aacs	Q9D2R0	Acetoacetyl-CoA synthetase	1.56421	25.4204	3.68175	0.00547484	0.0201246	-2.46563
66286	Sec11c	Q9D8V7;D6RFV4;D3Z5H3	Signal peptidase complex catalytic subunit SEC11C	-2.1771	25.3485	-3.68157	0.00547634	0.0201246	-2.46591
19088	Prkar2b	P31324;H3BK84	cAMP-dependent protein kinase type II-beta regulatory subunit	1.1921	26.7524	3.68029	0.00548691	0.0201429	-2.4679
223650	Eppk1	Q8R0W0	Epiplakin	1.57702	27.6334	3.67949	0.00549357	0.0201468	-2.46915
78651	Lsm6	P62313	U6 snRNA-associated Sm-like protein LSm6	1.30212	25.8574	3.67855	0.00550136	0.0201549	-2.47062
70584	Pak4	Q8BTW9	Serine/threonine-protein kinase PAK 4	1.20569	24.8248	3.67405	0.00553879	0.0202509	-2.47762
11486	Ada	P03958	Adenosine deaminase	2.14307	25.2856	3.673	0.00554756	0.0202609	-2.47926
74255	Smu1	Q3UKJ7;Q3UKJ7-2	WD40 repeat-containing protein SMU1;WD40 repeat-containing protein SMU1, N-terminally processed	1.28967	25.5244	3.67238	0.00555278	0.0202609	-2.48023
18783	Pla2g4a	P47713;Q9DBX5	Cytosolic phospholipase A2;Phospholipase A2;Lysophospholipase	1.9544	25.2288	3.66964	0.00557576	0.0203242	-2.48449
13726	Emd	O08579;Q3THM8;I7HJS1;B7FAU5	Emerin	1.36433	25.2119	3.66509	0.00561426	0.0204294	-2.4916
11669	Aldh2	P47738;A0A0G2JEU1	Aldehyde dehydrogenase, mitochondrial	-1.03461	31.0105	-3.66488	0.00561597	0.0204294	-2.49191
17035	Lxn	P70202	Latexin	1.47486	25.7119	3.6579	0.00567552	0.0206253	-2.50281
71720	Osbpl3	Q9DBS9;D3Z194;F8WH20;D3YTT6	Oxysterol-binding protein-related protein 3;Oxysterol-binding protein	1.58536	24.7041	3.65682	0.00568483	0.0206383	-2.5045
270058	Map1s	Q8C052	Microtubule-associated protein 1S;MAP1S heavy chain;MAP1S light chain	1.13328	25.5011	3.65479	0.00570225	0.0206601	-2.50766
16554	Kif13b	E9Q4K7	Kinesin-like protein	1.04588	28.1793	3.65479	0.0057023	0.0206601	-2.50767
11778	Ap3s2	Q8BSZ2	AP-3 complex subunit sigma-2	1.23932	23.9534	3.65364	0.00571218	0.0206739	-2.50946
56532	Ripk3	Q9QZL0;E9PZP3	Receptor-interacting serine/threonine-protein kinase 3	1.18814	24.3416	3.65302	0.00571757	0.0206739	-2.51043
56248	Ak3	Q9WTP7	GTP:AMP phosphotransferase AK3, mitochondrial	1.36454	29.2188	3.64483	0.00578881	0.0209105	-2.52321
11690	Alox5ap	P30355	Arachidonate 5-lipoxygenase-activating protein	2.72486	25.1619	3.64254	0.00580887	0.020941	-2.52679
236732	Rbm10	Q99KG3;Q99KG3-2;Q99KG3-3	RNA-binding protein 10	1.87113	25.5867	3.63915	0.00583879	0.0210068	-2.53209
15463	Agfg1	Q8K2K6;A0A087WNV1;A0A087WSR7;A0A087WR52;Q8K2K6-3;Q8K2K6-1;Q8K2K6-2;A0A087WRL1	Arf-GAP domain and FG repeat-containing protein 1	1.67194	25.1512	3.63793	0.00584958	0.0210247	-2.53399
70767	Prpf3	Q922U1	U4/U6 small nuclear ribonucleoprotein Prp3	1.92387	24.4223	3.63692	0.00585854	0.0210359	-2.53557
18938	Ppp1r14b	Q62084	Protein phosphatase 1 regulatory subunit 14B	1.55272	25.4582	3.62486	0.00596652	0.0214023	-2.55442
24061	Smc1a	Q9CU62	Structural maintenance of chromosomes protein 1A	2.7455	25.7976	3.62307	0.00598273	0.0214391	-2.55722
114663	Impa2	Q91UZ5	Inositol monophosphatase 2	1.43337	24.3446	3.61953	0.00601493	0.0215331	-2.56276
16644	Kng1	O08677-2	Kininogen-1;Kininogen-1 heavy chain;Bradykinin;Kininogen-1 light chain	1.14886	29.1609	3.61703	0.00603775	0.0215582	-2.56667
20586	Smarca4	Q3TKT4;Q3TKT4-2;G3UX35	Transcription activator BRG1	2.68372	26.8123	3.6168	0.00603989	0.0215582	-2.56703
14595	B4galt1	P15535-2;P15535	Beta-1,4-galactosyltransferase 1;Lactose synthase A protein;N-acetyllactosamine synthase;Beta-N-acetylglucosaminylglycopeptide beta-1,4-galactosyltransferase;Beta-N-acetylglucosaminyl-glycolipid beta-1,4-galactosyltransferase;Processed beta-1,4-galactosyltransferase 1	2.10053	25.5404	3.61154	0.00608821	0.0216877	-2.57526
14115	Fbln2	P37889;P37889-2	Fibulin-2	2.14635	25.4129	3.60232	0.00617403	0.0219237	-2.5897
12857	Cox4i1	P19783	Cytochrome c oxidase subunit 4 isoform 1, mitochondrial	1.19262	28.9503	3.59966	0.00619902	0.021968	-2.59386
170789	Acot8	P58137;Q8BZR4	Acyl-coenzyme A thioesterase 8	1.55475	24.8374	3.59919	0.00620346	0.021968	-2.5946
67781	Ilf2	Q9CXY6	Interleukin enhancer-binding factor 2	1.13476	27.0684	3.5884	0.00630593	0.0222871	-2.6115
11647	Alpl	P09242;E9Q7P8;B1AXF5	Alkaline phosphatase, tissue-nonspecific isozyme;Alkaline phosphatase	-1.97105	23.9574	-3.58629	0.00632624	0.0223293	-2.61481
66646	Rpe	Q8VEE0;B2KGF0	Ribulose-phosphate 3-epimerase	1.20294	26.9956	3.58587	0.00633024	0.0223293	-2.61546
72275	2200002D01Rik	Q9D809		1.629	27.6495	3.58148	0.00637269	0.022457	-2.62236
50798	Gne	Q3UW64;Q91WG8;G3UX23;G3UYD5	Bifunctional UDP-N-acetylglucosamine 2-epimerase/N-acetylmannosamine kinase;UDP-N-acetylglucosamine 2-epimerase (hydrolyzing);N-acetylmannosamine kinase	3.45593	28.2647	3.58058	0.00638136	0.0224656	-2.62376
330192	Vps37b	Q8R0J7	Vacuolar protein sorting-associated protein 37B	1.0425	24.701	3.57697	0.00641657	0.0225676	-2.62943
70835	Prss22	Q7TML0;Q9ER10	Brain-specific serine protease 4	1.32676	24.1108	3.57623	0.00642376	0.0225708	-2.63059
18415	Hspa4l	P48722;P48722-2;E0CY23	Heat shock 70 kDa protein 4L	1.35947	25.4705	3.57336	0.00645189	0.0226233	-2.63509
108841	Rdh13	Q8CEE7	Retinol dehydrogenase 13	1.26401	24.6919	3.57283	0.00645713	0.0226233	-2.63593
11773	Ap2m1	P84091;Q3TWV4	AP-2 complex subunit mu	2.56681	26.2124	3.57236	0.00646171	0.0226233	-2.63666
100163	Pafah2	E9QNW6;Q8VDG7	Platelet-activating factor acetylhydrolase 2, cytoplasmic	1.12554	25.4901	3.57038	0.00648122	0.0226623	-2.63976
70248	Dazap1	Q9JII5;Q9JII5-2;Q3UGB5;D3Z4J1	DAZ-associated protein 1	1.66488	25.0949	3.56965	0.00648837	0.0226653	-2.6409
67732	Iah1	Q9DB29	Isoamyl acetate-hydrolyzing esterase 1 homolog	1.26364	25.0582	3.56885	0.00649636	0.0226677	-2.64217
17191	Mbd2	Q9Z2E1	Methyl-CpG-binding domain protein 2	1.11486	24.6817	3.56831	0.00650164	0.0226677	-2.64301
330177	Taok3	Q8BYC6	Serine/threonine-protein kinase TAO3	2.0036	24.8274	3.56736	0.00651104	0.0226785	-2.6445
20222	Sf3a2	D3YW09;G3UVU2;Q62203	Splicing factor 3A subunit 2	1.63065	26.5116	3.56285	0.00655591	0.0228128	-2.65157
13017	Ctbp2	P56546;P56546-2;Q91YZ2;E9PWQ9	C-terminal-binding protein 2	1.15413	28.6634	3.56195	0.00656498	0.0228223	-2.653
93762	Smarca5	Q91ZW3	SWI/SNF-related matrix-associated actin-dependent regulator of chromatin subfamily A member 5	1.6959	25.8585	3.55941	0.00659042	0.0228887	-2.65699
73836	Slc35b2	Q91ZN5;Q91ZN5-2	Adenosine 3-phospho 5-phosphosulfate transporter 1	1.96327	24.7365	3.55114	0.00667397	0.0231566	-2.66997
266692	Cpne1	Q8C166;B7ZCP4;B7ZCP6;E9Q806;A3KGK7;B7ZCP7	Copine-1	1.2457	27.1477	3.54923	0.00669351	0.023202	-2.67298
12385	Ctnna1	P26231	Catenin alpha-1	1.12429	30.353	3.54285	0.00675888	0.0233836	-2.68299
15530	Hspg2	E9PZ16;B1B0C7		-1.19476	30.2874	-3.53921	0.00679661	0.0234916	-2.68873
13728	Mark2	Q05512;E9QMP6;Q3T9A3;F6ZS70;Q05512-2;Q05512-3;E9Q9N6;E9PYX3;Q05512-4;F6ZEX4	Serine/threonine-protein kinase MARK2	2.62592	25.7599	3.53811	0.00680799	0.0235084	-2.69045
68738	Acss1	Q99NB1	Acetyl-coenzyme A synthetase 2-like, mitochondrial	1.44712	28.0073	3.53628	0.00682707	0.0235518	-2.69333
228061	Agps	Q8C0I1;A2AL50;A2AL49;H3BKN2	Alkyldihydroxyacetonephosphate synthase, peroxisomal	1.37159	24.7522	3.53404	0.00685045	0.0236098	-2.69685
20850	Stat5a	P42230;B2C3G8	Signal transducer and activator of transcription 5A;Signal transducer and activator of transcription	-1.58119	27.1469	-3.52621	0.00693287	0.0238711	-2.70917
57344	As3mt	Q91WU5	Arsenite methyltransferase	1.55764	26.142	3.52349	0.00696175	0.0239476	-2.71345
217069	Trim25	Q61510;Q5SU71;Q5SU72	E3 ubiquitin/ISG15 ligase TRIM25	1.60813	25.6254	3.52021	0.00699672	0.0240413	-2.71861
70186	Fam162a	Q9D6U8	Protein FAM162A	2.68084	27.1989	3.51936	0.00700575	0.0240413	-2.71994
72029	Cnpy3	Q9DAU1;Q9DAU1-2	Protein canopy homolog 3	-1.36159	26.6971	-3.51906	0.00700899	0.0240413	-2.72042
207920	Esrp1	Q3US41;Z4YJI3;F8WGU3;Q3US41-4;Q3US41-3;Q3US41-2;Q3US41-5;Z4YMV4	Epithelial splicing regulatory protein 1	1.75693	26.2935	3.51717	0.00702925	0.0240879	-2.72339
404634	H2afy2	Q8CCK0	Core histone macro-H2A.2	2.15891	24.3143	3.51568	0.00704532	0.0241131	-2.72574
13367	Diaph1	O08808;E9PXV7;E9PV41;Q6NS79;D3Z074	Protein diaphanous homolog 1	1.17025	27.1889	3.51511	0.00705143	0.0241131	-2.72663
14375	Xrcc6	P23475	X-ray repair cross-complementing protein 6	1.66374	25.5946	3.51453	0.00705777	0.0241131	-2.72756
14038	Wfdc18	M0QWG9;P62810	WAP four-disulfide core domain protein 18	4.76095	26.2588	3.51228	0.00708206	0.0241131	-2.73109
208618	Etl4	A2AQ25;E9QAU4;A2AQ25-2	Sickle tail protein	1.57358	25.8297	3.51176	0.00708769	0.0241131	-2.73191
70465	Wdr77	Q99J09;F7D5L2	Methylosome protein 50	1.057	24.6321	3.51127	0.00709297	0.0241131	-2.73268
22680	Zfp207	Q9JMD0;Q9JMD0-4;Q9JMD0-3;Q9JMD0-2;M0QWF0	BUB3-interacting and GLEBS motif-containing protein ZNF207	1.83124	25.8724	3.5103	0.00710351	0.0241131	-2.73421
12908	Crat	P47934;H7BX88;B7ZDD7	Carnitine O-acetyltransferase	1.32371	24.508	3.50892	0.00711859	0.024136	-2.73639
56426	Pdcd10	Q8VE70;F8WI55	Programmed cell death protein 10	2.10044	26.0284	3.50845	0.00712363	0.024136	-2.73712
18770	Pklr	E9Q509;G3X925;P53657	Pyruvate kinase;Pyruvate kinase PKLR	2.26685	24.6479	3.50544	0.00715659	0.0242249	-2.74187
15211	Hexa	P29416	Beta-hexosaminidase subunit alpha	1.35955	27.9747	3.5014	0.00720099	0.0243023	-2.74824
70028	Dopey2	Q3UHQ6;Q3UHQ6-2	Protein dopey-2	2.76971	26.0076	3.50127	0.00720233	0.0243023	-2.74843
16016	Ighg2b	A0A075B5P3;P01867-2;P01867	Ig gamma-2B chain C region	3.21618	27.7773	3.50054	0.00721049	0.0243023	-2.74959
11800	Api5	O35841	Apoptosis inhibitor 5	1.00941	27.6148	3.50029	0.00721316	0.0243023	-2.74998
71578	Sval1	Q9D2X6		1.60701	25.757	3.49739	0.00724534	0.0243651	-2.75456
74006	Dnm1l	Q8K1M6;E9PUD2;Q8K1M6-3;Q8K1M6-2;Q8K1M6-4	Dynamin-1-like protein	1.00321	28.3506	3.49612	0.00725943	0.0243898	-2.75656
246727	Oas3	Q8VI93	2-5-oligoadenylate synthase 3	2.91144	26.2694	3.49479	0.00727419	0.0244166	-2.75865
17970	Ncf2	O70145	Neutrophil cytosol factor 2	2.29272	25.1216	3.49377	0.00728562	0.0244322	-2.76026
74568	Mlkl	Q9D2Y4;Q9D2Y4-2	Mixed lineage kinase domain-like protein	1.02507	24.38	3.48784	0.00735209	0.0246322	-2.76961
328417	Parp4	E9PYK3		1.08707	24.8943	3.48023	0.00743841	0.0248752	-2.78162
20720	Serpine2	Q07235;A0A087WQ70	Glia-derived nexin	-2.99053	26.8782	-3.47588	0.00748818	0.0249835	-2.78848
19060	Ppp5c	Q60676;F7BX26	Serine/threonine-protein phosphatase 5;Serine/threonine-protein phosphatase	1.60999	26.3528	3.47558	0.0074916	0.0249835	-2.78895
59020	Pdzk1	Q9JIL4	Na(+)/H(+) exchange regulatory cofactor NHE-RF3	3.62141	27.309	3.47411	0.00750856	0.025017	-2.79127
102566	Ano10	Q8BH79-2;Q8BH79;Q8BH79-4;Q8BH79-3	Anoctamin-10	1.41662	24.6903	3.47121	0.00754204	0.0250562	-2.79585
627828	Gm6793	J3QNY1;Q8BG05-2;B2RXM2;E9Q7H5	Heterogeneous nuclear ribonucleoprotein A3	1.01835	27.6056	3.47038	0.00755165	0.0250562	-2.79716
668131	Gm8991	J3QNY1;Q8BG05-2;B2RXM2;E9Q7H5	Heterogeneous nuclear ribonucleoprotein A3	1.01835	27.6056	3.47038	0.00755165	0.0250562	-2.79716
668559	Gm9242	J3QNY1;Q8BG05-2;B2RXM2;E9Q7H5	Heterogeneous nuclear ribonucleoprotein A3	1.01835	27.6056	3.47038	0.00755165	0.0250562	-2.79716
53598	Dctn3	Q9Z0Y1;E9Q919	Dynactin subunit 3	2.42046	26.005	3.46948	0.00756204	0.0250562	-2.79857
73130	Tmed5	Q9CXE7	Transmembrane emp24 domain-containing protein 5	2.94565	24.8136	3.46696	0.00759136	0.0251072	-2.80255
72333	Palld	Q9ET54-3;Q9ET54-4;Q9ET54-6;Q9ET54;Q9ET54-5;Q9ET54-2;D3Z1J5	Palladin	-1.35187	26.2331	-3.45619	0.00771796	0.0254792	-2.81956
20911	Stxbp2	Q64324;F8WGM5	Syntaxin-binding protein 2	1.03075	26.9887	3.45262	0.00776046	0.025596	-2.8252
83490	Pik3ap1	Q9EQ32;Q9EQ32-2	Phosphoinositide 3-kinase adapter protein 1	2.39051	24.6814	3.45152	0.00777353	0.0256157	-2.82693
17961	Nat2	P50295	Arylamine N-acetyltransferase 2	2.1675	25.4331	3.44927	0.00780048	0.0256576	-2.83049
66246	Osgep	Q8BWU5;E0CYN9	Probable tRNA N6-adenosine threonylcarbamoyltransferase	1.22222	25.4684	3.44092	0.00790129	0.0259221	-2.84369
23971	Papss1	Q60967;Q6NZM8	Bifunctional 3-phosphoadenosine 5-phosphosulfate synthase 1;Sulfate adenylyltransferase;Adenylyl-sulfate kinase	1.05755	27.4299	3.44082	0.00790248	0.0259221	-2.84384
67763	Prpsap1	Q9D0M1;B1AT82	Phosphoribosyl pyrophosphate synthase-associated protein 1	1.27763	25.1585	3.44012	0.00791106	0.0259267	-2.84496
14268	Fn1	A0A087WR50;P11276;Q3UHL6;A0A087WSN6;B9EHT6;A0A087WS56;B7ZNJ1	Fibronectin;Anastellin	1.52147	29.2129	3.43841	0.00793188	0.0259402	-2.84766
14225	Fkbp1a	P26883;F6X9I3	Peptidyl-prolyl cis-trans isomerase FKBP1A;Peptidyl-prolyl cis-trans isomerase	-1.44461	25.6328	-3.43829	0.00793329	0.0259402	-2.84784
230753	Thrap3	Q569Z6;Q8BZN7	Thyroid hormone receptor-associated protein 3	1.48396	28.2363	3.43719	0.00794671	0.0259492	-2.84958
18704	Pik3c2a	Q61194;F8VPL2;Q61194-2	Phosphatidylinositol 4-phosphate 3-kinase C2 domain-containing subunit alpha	1.70914	25.0877	3.43433	0.00798185	0.0260385	-2.85412
56459	Sae1	Q9R1T2;Q9R1T2-2	SUMO-activating enzyme subunit 1;SUMO-activating enzyme subunit 1, N-terminally processed	2.41484	27.1747	3.4335	0.00799206	0.0260385	-2.85543
56320	Dbn1	Q9QXS6;Q9QXS6-3;Q9QXS6-2	Drebrin	2.28611	24.5033	3.4332	0.00799572	0.0260385	-2.8559
12567	Cdk4	P30285;E9Q9E4;E9PZX7	Cyclin-dependent kinase 4	1.34724	24.0794	3.42782	0.00806225	0.0262078	-2.86441
59026	Huwe1	Q7TMY8;A2AFQ0;Q7TMY8-3;Q7TMY8-4;Q7TMY8-2	E3 ubiquitin-protein ligase HUWE1	1.32277	28.5812	3.42521	0.00809471	0.0262423	-2.86854
56428	Mtch2	Q791V5;A2AFW6;Q9D050	Mitochondrial carrier homolog 2	1.53066	26.763	3.41769	0.00818896	0.0265002	-2.88043
16774	Lama3	Q61789;Q61789-2	Laminin subunit alpha-3	3.34228	27.166	3.41434	0.00823134	0.0266134	-2.88574
97212	Hadha	Q8BMS1	Trifunctional enzyme subunit alpha, mitochondrial;Long-chain enoyl-CoA hydratase;Long chain 3-hydroxyacyl-CoA dehydrogenase	1.00755	30.4857	3.41216	0.00825913	0.0266793	-2.8892
56275	Rbm14	Q8C2Q3;E9QL13;Q8C2Q3-2	RNA-binding protein 14	1.15488	28.6529	3.40654	0.00833102	0.0268394	-2.8981
71702	Cdc5l	Q6A068	Cell division cycle 5-like protein	2.27158	26.1324	3.40501	0.00835071	0.0268788	-2.90052
16563	Kif2a	P28740-2;P28740-1;P28740;E0CZ72;F8VQ42	Kinesin-like protein KIF2A;Kinesin-like protein	1.00585	25.1016	3.40166	0.00839388	0.026971	-2.90582
12260	C1qb	P14106	Complement C1q subcomponent subunit B	1.61437	25.0314	3.40101	0.00840236	0.026971	-2.90685
194590	Reps2	B9EI38;A2AFI8;B1AV20;Q80XA6	RalBP1-associated Eps domain-containing protein 2	1.42292	26.7041	3.39317	0.00850464	0.0271896	-2.91928
71602	Myo1e	E9Q634	Unconventional myosin-Ie	1.42779	25.2257	3.38622	0.00859646	0.0273747	-2.9303
20340	Glg1	Q61543;F8WHM5	Golgi apparatus protein 1	1.18567	30.1286	3.38569	0.00860347	0.0273747	-2.93114
110253	Triobp	Q99KW3;E9QMQ3;Q99KW3-1;Q99KW3-4;Q99KW3-2;G5E8W1	TRIO and F-actin-binding protein	2.16972	24.4501	3.38476	0.00861575	0.0273896	-2.9326
67437	Ssr3	Q9DCF9;Q9DCF9-2	Translocon-associated protein subunit gamma	-1.0818	26.4341	-3.38262	0.0086444	0.0274551	-2.93601
14768	Lancl1	O89112;B2KGR2	LanC-like protein 1	1.94627	25.1932	3.38139	0.00866078	0.0274551	-2.93795
69051	Pycr2	Q922Q4	Pyrroline-5-carboxylate reductase 2	-1.17746	27.483	-3.38118	0.0086636	0.0274551	-2.93828
212032	Hk3	Q3TRM8;E9Q8S8;E9Q3Z4	Hexokinase-3;Hexokinase	2.40265	25.0862	3.37843	0.00870049	0.0275376	-2.94264
27410	Abca3	Q8R420;Q6AXE3	ATP-binding cassette sub-family A member 3	1.95714	25.1399	3.37654	0.00872592	0.0275938	-2.94564
207425	Wdr11	Q8K1X1;G5E8J3	WD repeat-containing protein 11	1.05599	25.2846	3.3753	0.00874272	0.0276227	-2.94761
[truncated: 689 more rows]

## Sheet: EGSEA KEGG
Table EV4
[truncated: 23 more rows]

## Sheet: EGSEA hallmark
Table EV4
[truncated: 23 more rows]

## Sheet: EGSEA GO
Table EV4
[truncated: 23 more rows]

[truncated: 1 more sheets: metabolic KEGG]
