# Supplementary material for: STAT3‐dependent analysis reveals PDK4 as independent predictor of recurrence in prostate cancer
Source: Mol Syst Biol. 2020 Apr 23;16(4):e9247. doi: 10.15252/msb.20199247 (PMC7178451; doi:10.15252/msb.20199247)
Supplement: Supplementary file 7 — Table EV5 [file MSB-16-e9247-s007.xlsx]

## Sheet: Overview
Table EV5
Table overview
Sheet	Description
MSKCC Cox PH models	Results of univariate and multivariate Cox PH models for genes and gene signatures in the MSKCC dataset

## Sheet: MSKCC Cox PH models
Table EV5
Results of univariate and multivariate Cox PH models for genes and gene signatures in the MSKCC dataset
Cox PH models – Gene expression MSKCC PCa dataset
Univariate analysis
Covariate	coef (beta)	HR (exp(coef) )	se(coef)	Lower .95	Upper .95	z	p-value	adj. p-value
STAT3	-1.35358	0.258313	0.301367	0.143094	0.466305	-4.49148	7.07289e-06	4.24374e-05
IDH2	-0.2066	0.813345	0.511802	0.298282	2.2178	-0.403672	0.686454	0.804452
SDHB	-0.390135	0.676965	0.564469	0.223918	2.04665	-0.691153	0.489469	0.652625
HIF1A	-0.564416	0.568692	0.29129	0.321315	1.00652	-1.93764	0.0526671	0.105334
MYC	-0.507848	0.601789	0.384482	0.283252	1.27855	-1.32086	0.186547	0.279821
CNOT1	-0.972633	0.378086	0.365578	0.184676	0.774055	-2.66053	0.00780174	0.0312069
KEGG TCA CYCLE	-3.0348	0.0480842	1.55542	0.00228049	1.01386	-1.95112	0.0510431	0.105334
KEGG OXPHOS	-0.888614	0.411225	2.65037	0.00228078	74.1441	-0.335279	0.737414	0.804452
KEGG RIBOSOME	-0.732288	0.480808	5.07077	2.32127e-05	9959.04	-0.144414	0.885174	0.885174
Hallmark OXPHOS	-2.63996	0.0713638	1.8263	0.00199034	2.55875	-1.44553	0.14831	0.254246
GO Neg. Reg. OXPHOS*	8.83798	6891.09	3.81325	3.91241	1.21375e+07	2.3177	0.0204654	0.0613962
PDK4	-0.981499	0.374749	0.205908	0.250306	0.56106	-4.76669	1.87281e-06	2.24738e-05
*Gene Set name: GO_NEGATIVE_REGULATION_OF_OXIDATIVE_PHOSPHORYLATION
n= 140, number of events= 36 (78 observations deleted due to missingness)
Cox PH models – Gene expression MSKCC PCa dataset
Univariate analysis STAT3/PDK4 expression groups
Covariate	coef (beta)	HR (exp(coef) )	se(coef)	Lower .95	Upper .95	z	p-value
high STAT3/high PDK4	reference
high STAT3/low PDK4	0.804132	2.23476	0.547803	0.763729	6.53914	1.46792	0.142125
low STAT3/high PDK4	-0.180526	0.834831	0.682911	0.218929	3.18342	-0.264347	0.791512
low STAT3/low PDK4	1.52934	4.61513	0.431103	1.98257	10.7434	3.5475	0.000388905
n= 140, number of events= 36 (78 observations deleted due to missingness)
Cox PH models – Gene expression MSKCC PCa dataset
Multivariate analyses
Covariate	coef (beta)	HR (exp(coef) )	se(coef)	Lower .95	Upper .95	z	p-value
PDK4	-0.630605	0.53227	0.229893	0.339193	0.835252	-2.74303	0.0060875
ISUP	0.932536	2.54094	0.150339	1.89246	3.41165	6.2029	5.54334e-10
RiskClinTStage high risk	0.777612	2.17627	0.541526	0.752948	6.29014	1.43596	0.151012
n= 137, number of events= 34 (81 observations deleted due to missingness)
Covariate	coef (beta)	HR (exp(coef) )	se(coef)	Lower .95	Upper .95	z	p-value
PDK4	-0.871867	0.41817	0.223445	0.269871	0.647962	-3.90193	9.543e-05
RiskPathStage high risk	1.53973	4.66334	0.380656	2.21147	9.8336	4.04494	5.23366e-05
PreTxPSA	0.00490048	1.00491	0.00199969	1.00098	1.00886	2.45062	0.014261
n= 138, number of events= 35 (80 observations deleted due to missingness)
Covariate	coef (beta)	HR (exp(coef) )	se(coef)	Lower .95	Upper .95	z	p-value
PDK4	-0.707895	0.49268	0.216987	0.322007	0.753814	-3.26239	0.00110476
ChemoTx	-0.0379122	0.962797	0.453156	0.396103	2.34025	-0.0836626	0.933325
HormTx	2.30063	9.98046	0.487706	3.8372	25.9589	4.71725	2.39058e-06
RadTxType	0.462864	1.58862	0.443259	0.666372	3.78723	1.04423	0.296379
n= 140, number of events= 36 (78 observations deleted due to missingness)
Cox PH models – Primary low/medium risk tumors (MSKCC PCa dataset)
Multivariate analysis
Covariate	coef (beta)	HR (exp(coef) )	se(coef)	Lower .95	Upper .95	z	p-value
PDK4	-0.587247	0.555855	0.270283	0.327263	0.94412	-2.17271	0.029802
ISUP	0.868779	2.384	0.168504	1.71346	3.31694	5.15582	2.52522e-07
n= 125, number of events= 23 (46 observations deleted due to missingness)
