# Supplementary material for: STAT3‐dependent analysis reveals PDK4 as independent predictor of recurrence in prostate cancer
Source: Mol Syst Biol. 2020 Apr 23;16(4):e9247. doi: 10.15252/msb.20199247 (PMC7178451; doi:10.15252/msb.20199247)
Supplement: Supplementary file 8 — Table EV6 [file MSB-16-e9247-s008.xlsx]

## Sheet: Overview
Table EV6
Table overview
Sheet	Description
Results	Raw results of quantitative (q) PCR of chromatin immunoprecipitated 22Rv1 cells after stimulation with IL-6. Standardized curves were used for quantification.
BATF promoter	qPCR of chromatin immunoprecipitated 22Rv1 cells after stimulation with IL-6 using a BATF promoter specific primer pair.
JUNB promoter	qPCR of chromatin immunoprecipitated 22Rv1 cells after stimulation with IL-6 using a JUNB promoter specific primer pair.
PDK4 promoter pr1	qPCR of chromatin immunoprecipitated 22Rv1 cells after stimulation with IL-6 using the first of two PDK4 promoter specific primer pairs.
PDK4 promoter pr2	qPCR of chromatin immunoprecipitated 22Rv1 cells after stimulation with IL-6 using using the second of two PDK4 promoter specific primer pairs.

## Sheet: Results
Block Type	384-Well Block
Calibration Background is expired	No
Calibration Background performed on	2019-09-19 09:29:27 AM CEST
Calibration FAM is expired	No
Calibration FAM performed on	2019-09-19 09:46:24 AM CEST
Calibration MELTDOCTOR is expired	Yes
Calibration MELTDOCTOR performed on	2018-04-10 11:48:28 AM CEST
Calibration NED is expired	Yes
Calibration NED performed on	2018-10-08 16:56:02 PM CEST
Calibration ROI is expired	No
Calibration ROI performed on	2019-09-19 09:21:36 AM CEST
Calibration ROX is expired	No
Calibration ROX performed on	2019-09-19 10:00:40 AM CEST
Calibration SYBR is expired	No
Calibration SYBR performed on	2019-09-19 10:23:39 AM CEST
Calibration TAMRA is expired	No
Calibration TAMRA performed on	2019-09-19 10:31:22 AM CEST
Calibration Uniformity is expired	No
Calibration Uniformity performed on	2019-09-19 09:38:14 AM CEST
Calibration VIC is expired	No
Calibration VIC performed on	2019-09-19 10:14:35 AM CEST
Chemistry	SYBR_GREEN
Experiment Barcode
Experiment Comments
Experiment File Name	2020-03-12 Chip 5 22rv1.eds
Experiment Name	2020-03-12 Chip 5 22rv1
Experiment Run End Time	2020-03-12 15:30:29 PM CET
Experiment Type	Standard Curve
Experiment User Name
Instrument Name	278880254
Instrument Serial Number	278880254
Instrument Type	ViiA 7
Passive Reference
Quantification Cycle Method	Ct
Signal Smoothing On	true
Stage/ Cycle where Analysis is performed	Stage 2, Step 2
Well	Well Position	Reporter	CT	Ct Mean	Ct SD	Ct Threshold	Tm1	Tm2	Tm3			BATF
1	A1	SYBR	Undetermined	27.7112	2.90399	37374.4	61.1224
2	A2	SYBR	Undetermined	27.7112	2.90399	37374.4	60.9881					A1	water	Undetermined
3	A3	SYBR	29.7128	27.7112	2.90399	37374.4	80.4727					A2	water	Undetermined	#DIV/0!
4	A4	SYBR	31.1792	27.7112	2.90399	37374.4	80.6071					B1	Standard 1	24.1094
5	A5	SYBR	Undetermined	27.7112	2.90399	37374.4	61.3912					B2	Standard 1	24.0088	24.0591	1000	3
6	A6	SYBR	Undetermined	27.7112	2.90399	37374.4	61.5256					C1	Standard 1/2	25.2227
7	A7	SYBR	31.5391	27.7112	2.90399	37374.4	84.9071					C2	Standard 1/2	25.1285	25.1756	500	2.69897
8	A8	SYBR	30.7005	27.7112	2.90399	37374.4	84.9071					D1	Standard 1/4	26.1336
9	A9	SYBR	34.8023	27.7112	2.90399	37374.4	77.6508					D2	Standard 1/4	26.0044	26.069	250	2.39794
10	A10	SYBR	34.7332	27.7112	2.90399	37374.4	77.7852					E1	Standard 1/8	27.6227
11	A11	SYBR	32.2292	27.7112	2.90399	37374.4	80.7415					E2	Standard 1/8	27.0044	27.3135	125	2.09691
12	A12	SYBR	31.6906	27.7112	2.90399	37374.4	80.6071					F1	Standard 1/16	28.4509
13	A13	SYBR	Undetermined	27.7112	2.90399	37374.4	61.2568					F2	Standard 1/16	28.4368	28.4439	62.5	1.79588
14	A14	SYBR	Undetermined	27.7112	2.90399	37374.4	61.5256					G1	IN Ctrl	23.8727
15	A15	SYBR	30.3495	27.7112	2.90399	37374.4	77.5164					G2	IN Ctrl	23.8094
16	A16	SYBR	30.5961	27.7112	2.90399	37374.4	77.5164					H1	IN Ctrl +IL6	24.4193
17	A17	SYBR	Undetermined	27.7112	2.90399	37374.4	60.9881					H2	IN Ctrl +IL6	23.8928
18	A18	SYBR	Undetermined	27.7112	2.90399	37374.4	61.2568					I1	IN 456	24.1286
19	A19	SYBR	31.7743	27.7112	2.90399	37374.4	78.7258					I2	IN 456	24.1335
20	A20	SYBR	30.7541	27.7112	2.90399	37374.4	78.7258					J1	IN 456 +IL6	23.996
21	A21	SYBR	Undetermined	27.7112	2.90399	37374.4	61.3912					J2	IN 456 +IL6	24.0117
22	A22	SYBR	Undetermined	27.7112	2.90399	37374.4	61.2568					K1	IN 843	24.2548
23	A23	SYBR	30.8902	27.7112	2.90399	37374.4	81.1446					K2	IN 843	24.3032
24	A24	SYBR	30.2593	27.7112	2.90399	37374.4	81.1446					L1	IN 843 +IL6	24.2539
25	B1	SYBR	24.1094	27.7112	2.90399	37374.4	80.6071					L2	IN 843 +IL6	24.3461
26	B2	SYBR	24.0088	27.7112	2.90399	37374.4	80.6071					M1	IgG Ctrl	31.1069
27	B3	SYBR	30.588	27.7112	2.90399	37374.4	80.6071					M2	IgGCtrl	31.6046
28	B4	SYBR	30.763	27.7112	2.90399	37374.4	80.6071					N1	IgG Ctrl +IL6	30.4003
29	B5	SYBR	24.6524	27.7112	2.90399	37374.4	85.0415					N2	IgG Ctrl +IL6	30.7779
30	B6	SYBR	24.9136	27.7112	2.90399	37374.4	85.0415					O1	IgG 456	31.42
31	B7	SYBR	31.7388	27.7112	2.90399	37374.4	85.0415					O2	IgG 456	30.9594
32	B8	SYBR	32.2764	27.7112	2.90399	37374.4	84.7728					P1	IgG 456 +IL6	32.4487
33	B9	SYBR	24.3978	27.7112	2.90399	37374.4	80.6071					P2	IgG 456 +IL6	30.7991
34	B10	SYBR	24.5283	27.7112	2.90399	37374.4	80.6071					A3	IgG 843	29.7128
35	B11	SYBR	31.9344	27.7112	2.90399	37374.4	80.6071					A4	IgG 843	31.1792
36	B12	SYBR	31.3414	27.7112	2.90399	37374.4	84.504	80.3383	89.2072			B3	IgG 843 +IL6	30.588
37	B13	SYBR	23.7893	27.7112	2.90399	37374.4	77.5164					B4	IgG 843 +IL6	30.763
38	B14	SYBR	23.9408	27.7112	2.90399	37374.4	77.5164					C3	STAT3 Ctrl	28.8496
39	B15	SYBR	30.7943	27.7112	2.90399	37374.4	77.5164					C4	STAT3 Ctrl	28.3531
40	B16	SYBR	30.2962	27.7112	2.90399	37374.4	77.5164					D3	STAT3 Ctrl +IL6	26.9842
41	B17	SYBR	23.7946	27.7112	2.90399	37374.4	78.7258					D4	STAT3 Ctrl +IL6	27.1917
42	B18	SYBR	23.7342	27.7112	2.90399	37374.4	78.7258					E3	STAT3 456	28.8627
43	B19	SYBR	29.956	27.7112	2.90399	37374.4	78.7258					E4	STAT3 456	28.9249
44	B20	SYBR	30.8072	27.7112	2.90399	37374.4	78.7258					F3	STAT3 456 +IL6	28.2163
45	B21	SYBR	23.7673	27.7112	2.90399	37374.4	81.1446					F4	STAT3 456 +IL6	27.8688
46	B22	SYBR	23.9821	27.7112	2.90399	37374.4	81.1446					G3	STAT3 843	28.924
47	B23	SYBR	30.1623	27.7112	2.90399	37374.4	81.1446					G4	STAT3 843	28.7068
48	B24	SYBR	30.7501	27.7112	2.90399	37374.4	81.1446					H3	STAT3 843 +IL6	28.4437
49	C1	SYBR	25.2227	27.7112	2.90399	37374.4	80.4727	87.729				H4	STAT3 843 +IL6	28.8297
50	C2	SYBR	25.1285	27.7112	2.90399	37374.4	80.6071
51	C3	SYBR	28.8496	27.7112	2.90399	37374.4	80.6071
52	C4	SYBR	28.3531	27.7112	2.90399	37374.4	80.6071
53	C5	SYBR	25.6777	27.7112	2.90399	37374.4	85.0415					JUNB
54	C6	SYBR	25.8996	27.7112	2.90399	37374.4	85.0415
55	C7	SYBR	29.5716	27.7112	2.90399	37374.4	84.9071
56	C8	SYBR	29.9881	27.7112	2.90399	37374.4	84.7728					A5	water	Undetermined
57	C9	SYBR	25.7055	27.7112	2.90399	37374.4	80.6071					A6	water	Undetermined	#DIV/0!
58	C10	SYBR	25.6171	27.7112	2.90399	37374.4	80.6071					B5	Standard 1	24.6524
59	C11	SYBR	29.7075	27.7112	2.90399	37374.4	80.6071					B6	Standard 1	24.9136	24.783	1000	3
60	C12	SYBR	29.5782	27.7112	2.90399	37374.4	80.4727					C5	Standard 1/2	25.6777
61	C13	SYBR	24.8371	27.7112	2.90399	37374.4	77.5164					C6	Standard 1/2	25.8996	25.7886	500	2.69897
62	C14	SYBR	25.2436	27.7112	2.90399	37374.4	77.5164					D5	Standard 1/4	26.8406
63	C15	SYBR	28.5828	27.7112	2.90399	37374.4	77.5164					D6	Standard 1/4	27.2089	27.0247	250	2.39794
64	C16	SYBR	28.6658	27.7112	2.90399	37374.4	77.5164					E5	Standard 1/8	27.6884
65	C17	SYBR	24.9801	27.7112	2.90399	37374.4	78.7258					E6	Standard 1/8	27.9776	27.833	125	2.09691
66	C18	SYBR	24.9063	27.7112	2.90399	37374.4	78.7258					F5	Standard 1/16	29.6544
67	C19	SYBR	28.5628	27.7112	2.90399	37374.4	78.7258					F6	Standard 1/16	30.5419	30.0981	62.5	1.79588
68	C20	SYBR	28.998	27.7112	2.90399	37374.4	78.7258					G5	IN Ctrl	24.7457
69	C21	SYBR	24.8559	27.7112	2.90399	37374.4	81.1446					G6	IN Ctrl	24.9454
70	C22	SYBR	24.9419	27.7112	2.90399	37374.4	81.1446					H5	IN Ctrl +IL6	25.0514
71	C23	SYBR	28.4802	27.7112	2.90399	37374.4	81.0102					H6	IN Ctrl +IL6	25.0976
72	C24	SYBR	29.1055	27.7112	2.90399	37374.4	81.1446					I5	IN 456	24.687
73	D1	SYBR	26.1336	27.7112	2.90399	37374.4	80.6071					I6	IN 456	25.0829
74	D2	SYBR	26.0044	27.7112	2.90399	37374.4	80.6071					J5	IN 456 +IL6	24.7138
75	D3	SYBR	26.9842	27.7112	2.90399	37374.4	80.6071					J6	IN 456 +IL6	24.9249
76	D4	SYBR	27.1917	27.7112	2.90399	37374.4	80.6071					K5	IN 843	24.9005
77	D5	SYBR	26.8406	27.7112	2.90399	37374.4	85.3103					K6	IN 843	24.9763
78	D6	SYBR	27.2089	27.7112	2.90399	37374.4	85.0415					L5	IN 843 +IL6	25.1451
79	D7	SYBR	25.8918	27.7112	2.90399	37374.4	85.1759					L6	IN 843 +IL6	25.1967
80	D8	SYBR	26.06	27.7112	2.90399	37374.4	85.0415					M5	IgG Ctrl	31.3942
81	D9	SYBR	26.7931	27.7112	2.90399	37374.4	80.6071					M6	IgGCtrl	32.9127
82	D10	SYBR	26.7852	27.7112	2.90399	37374.4	80.6071					N5	IgG Ctrl +IL6	32.0427
83	D11	SYBR	27.4608	27.7112	2.90399	37374.4	80.7415					N6	IgG Ctrl +IL6	32.2546
84	D12	SYBR	27.7555	27.7112	2.90399	37374.4	80.6071					O5	IgG 456	31.1466
85	D13	SYBR	25.991	27.7112	2.90399	37374.4	77.5164					O6	IgG 456	31.8108
86	D14	SYBR	26.2571	27.7112	2.90399	37374.4	77.5164					P5	IgG 456 +IL6	31.36
87	D15	SYBR	27.0851	27.7112	2.90399	37374.4	77.5164					P6	IgG 456 +IL6	31.3634
88	D16	SYBR	27.2728	27.7112	2.90399	37374.4	77.5164					A7	IgG 843	31.5391
89	D17	SYBR	25.9343	27.7112	2.90399	37374.4	78.7258					A8	IgG 843	30.7005
90	D18	SYBR	25.9405	27.7112	2.90399	37374.4	78.7258					B7	IgG 843 +IL6	31.7388
91	D19	SYBR	26.9696	27.7112	2.90399	37374.4	78.7258					B8	IgG 843 +IL6	32.2764
92	D20	SYBR	26.9606	27.7112	2.90399	37374.4	78.8602					C7	STAT3 Ctrl	29.5716
93	D21	SYBR	26.0122	27.7112	2.90399	37374.4	81.279					C8	STAT3 Ctrl	29.9881
94	D22	SYBR	26.1	27.7112	2.90399	37374.4	81.1446					D7	STAT3 Ctrl +IL6	25.8918
95	D23	SYBR	26.8887	27.7112	2.90399	37374.4	81.1446					D8	STAT3 Ctrl +IL6	26.06
96	D24	SYBR	27.0052	27.7112	2.90399	37374.4	81.1446					E7	STAT3 456	30.0859
97	E1	SYBR	27.6227	27.7112	2.90399	37374.4	80.6071					E8	STAT3 456	29.9663
98	E2	SYBR	27.0044	27.7112	2.90399	37374.4	80.6071					F7	STAT3 456 +IL6	27.304
99	E3	SYBR	28.8627	27.7112	2.90399	37374.4	80.6071					F8	STAT3 456 +IL6	27.4607
100	E4	SYBR	28.9249	27.7112	2.90399	37374.4	80.6071					G7	STAT3 843	29.9125
101	E5	SYBR	27.6884	27.7112	2.90399	37374.4	85.0415					G8	STAT3 843	29.872
102	E6	SYBR	27.9776	27.7112	2.90399	37374.4	85.0415					H7	STAT3 843 +IL6	28.0625
103	E7	SYBR	30.0859	27.7112	2.90399	37374.4	85.0415					H8	STAT3 843 +IL6	28.1412
104	E8	SYBR	29.9663	27.7112	2.90399	37374.4	85.0415
105	E9	SYBR	27.9634	27.7112	2.90399	37374.4	80.7415
106	E10	SYBR	28.1109	27.7112	2.90399	37374.4	80.6071					PDK4 promoter primer 1
107	E11	SYBR	29.5304	27.7112	2.90399	37374.4	80.6071
108	E12	SYBR	29.3367	27.7112	2.90399	37374.4	80.6071					A9	water	34.8023
109	E13	SYBR	26.9646	27.7112	2.90399	37374.4	77.5164					A10	water	34.7332	34.7678
110	E14	SYBR	27.1914	27.7112	2.90399	37374.4	77.5164					B9	Standard 1	24.3978
111	E15	SYBR	28.844	27.7112	2.90399	37374.4	77.6508					B10	Standard 1	24.5283	24.463	1000	3
112	E16	SYBR	29.3046	27.7112	2.90399	37374.4	77.5164					C9	Standard 1/2	25.7055
113	E17	SYBR	26.9838	27.7112	2.90399	37374.4	78.7258					C10	Standard 1/2	25.6171	25.6613	500	2.69897
114	E18	SYBR	26.9167	27.7112	2.90399	37374.4	78.7258					D9	Standard 1/4	26.7931
115	E19	SYBR	28.8932	27.7112	2.90399	37374.4	78.7258					D10	Standard 1/4	26.7852	26.7892	250	2.39794
116	E20	SYBR	28.5506	27.7112	2.90399	37374.4	78.8602					E9	Standard 1/8	27.9634
117	E21	SYBR	26.7293	27.7112	2.90399	37374.4	81.279					E10	Standard 1/8	28.1109	28.0372	125	2.09691
118	E22	SYBR	27.0838	27.7112	2.90399	37374.4	81.1446					F9	Standard 1/16	29.4075
119	E23	SYBR	28.6843	27.7112	2.90399	37374.4	81.1446					F10	Standard 1/16	28.8494	29.1285	62.5	1.79588
120	E24	SYBR	28.8445	27.7112	2.90399	37374.4	81.1446					G9	IN Ctrl	24.492
121	F1	SYBR	28.4509	27.7112	2.90399	37374.4	80.6071					G10	IN Ctrl	24.4655
122	F2	SYBR	28.4368	27.7112	2.90399	37374.4	80.6071					H9	IN Ctrl +IL6	24.537
123	F3	SYBR	28.2163	27.7112	2.90399	37374.4	80.6071					H10	IN Ctrl +IL6	24.6207
124	F4	SYBR	27.8688	27.7112	2.90399	37374.4	80.6071					I9	IN 456	24.7356
125	F5	SYBR	29.6544	27.7112	2.90399	37374.4	85.4446					I10	IN 456	24.4762
126	F6	SYBR	30.5419	27.7112	2.90399	37374.4	84.9071					J9	IN 456 +IL6	24.5051
127	F7	SYBR	27.304	27.7112	2.90399	37374.4	85.1759					J10	IN 456 +IL6	24.484
128	F8	SYBR	27.4607	27.7112	2.90399	37374.4	85.0415					K9	IN 843	24.92
129	F9	SYBR	29.4075	27.7112	2.90399	37374.4	80.4727					K10	IN 843	24.7293
130	F10	SYBR	28.8494	27.7112	2.90399	37374.4	80.6071					L9	IN 843 +IL6	24.8005
131	F11	SYBR	28.6592	27.7112	2.90399	37374.4	80.7415					L10	IN 843 +IL6	24.7941
132	F12	SYBR	28.3508	27.7112	2.90399	37374.4	80.7415					M9	IgG Ctrl	31.8978
133	F13	SYBR	28.3188	27.7112	2.90399	37374.4	77.5164					M10	IgGCtrl	31.797
134	F14	SYBR	28.2762	27.7112	2.90399	37374.4	77.5164					N9	IgG Ctrl +IL6	31.367
135	F15	SYBR	27.9004	27.7112	2.90399	37374.4	77.5164					N10	IgG Ctrl +IL6	30.7996
136	F16	SYBR	28.4402	27.7112	2.90399	37374.4	77.5164					O9	IgG 456	31.7602
137	F17	SYBR	27.6286	27.7112	2.90399	37374.4	78.7258					O10	IgG 456	32.0092
138	F18	SYBR	27.8422	27.7112	2.90399	37374.4	78.8602					P9	IgG 456 +IL6	31.1386
139	F19	SYBR	28.5963	27.7112	2.90399	37374.4	78.8602					P10	IgG 456 +IL6	32.442
140	F20	SYBR	27.771	27.7112	2.90399	37374.4	78.8602					A11	IgG 843	32.2292
141	F21	SYBR	28.1523	27.7112	2.90399	37374.4	81.279					A12	IgG 843	31.6906
142	F22	SYBR	28.3073	27.7112	2.90399	37374.4	81.279					B11	IgG 843 +IL6	31.9344
143	F23	SYBR	27.5635	27.7112	2.90399	37374.4	81.279					B12	IgG 843 +IL6	31.3414
144	F24	SYBR	28.4323	27.7112	2.90399	37374.4	81.279					C11	STAT3 Ctrl	29.7075
145	G1	SYBR	23.8727	27.7112	2.90399	37374.4	80.6071					C12	STAT3 Ctrl	29.5782
146	G2	SYBR	23.8094	27.7112	2.90399	37374.4	80.6071					D11	STAT3 Ctrl +IL6	27.4608
147	G3	SYBR	28.924	27.7112	2.90399	37374.4	80.4727					D12	STAT3 Ctrl +IL6	27.7555
148	G4	SYBR	28.7068	27.7112	2.90399	37374.4	80.4727					E11	STAT3 456	29.5304
149	G5	SYBR	24.7457	27.7112	2.90399	37374.4	85.1759					E12	STAT3 456	29.3367
150	G6	SYBR	24.9454	27.7112	2.90399	37374.4	85.0415					F11	STAT3 456 +IL6	28.6592
151	G7	SYBR	29.9125	27.7112	2.90399	37374.4	85.0415					F12	STAT3 456 +IL6	28.3508
152	G8	SYBR	29.872	27.7112	2.90399	37374.4	85.0415					G11	STAT3 843	29.5814
153	G9	SYBR	24.492	27.7112	2.90399	37374.4	80.7415					G12	STAT3 843	29.4513
154	G10	SYBR	24.4655	27.7112	2.90399	37374.4	80.7415					H11	STAT3 843 +IL6	29.5784
155	G11	SYBR	29.5814	27.7112	2.90399	37374.4	80.8758					H12	STAT3 843 +IL6	28.8241
156	G12	SYBR	29.4513	27.7112	2.90399	37374.4	80.6071
157	G13	SYBR	23.8078	27.7112	2.90399	37374.4	77.6508
158	G14	SYBR	23.9522	27.7112	2.90399	37374.4	77.5164					PDK4 promoter primer 2
159	G15	SYBR	28.5003	27.7112	2.90399	37374.4	77.6508
160	G16	SYBR	28.835	27.7112	2.90399	37374.4	77.5164					A13	water	Undetermined
161	G17	SYBR	23.9029	27.7112	2.90399	37374.4	78.8602					A14	water	Undetermined	#DIV/0!
162	G18	SYBR	23.7556	27.7112	2.90399	37374.4	78.8602					B13	Standard 1	23.7893
163	G19	SYBR	28.9616	27.7112	2.90399	37374.4	78.8602					B14	Standard 1	23.9408	23.865	1000	3
164	G20	SYBR	29.1178	27.7112	2.90399	37374.4	78.8602					C13	Standard 1/2	24.8371
165	G21	SYBR	23.8535	27.7112	2.90399	37374.4	81.279					C14	Standard 1/2	25.2436	25.0404	500	2.69897
166	G22	SYBR	23.9755	27.7112	2.90399	37374.4	81.279					D13	Standard 1/4	25.991
167	G23	SYBR	28.7855	27.7112	2.90399	37374.4	81.279					D14	Standard 1/4	26.2571	26.1241	250	2.39794
168	G24	SYBR	31.3628	27.7112	2.90399	37374.4	81.1446					E13	Standard 1/8	26.9646
169	H1	SYBR	24.4193	27.7112	2.90399	37374.4	80.6071					E14	Standard 1/8	27.1914	27.078	125	2.09691
170	H2	SYBR	23.8928	27.7112	2.90399	37374.4	80.7415					F13	Standard 1/16	28.3188
171	H3	SYBR	28.4437	27.7112	2.90399	37374.4	80.6071					F14	Standard 1/16	28.2762	28.2975	62.5	1.79588
172	H4	SYBR	28.8297	27.7112	2.90399	37374.4	80.6071	88.1322				G13	IN Ctrl	23.8078
173	H5	SYBR	25.0514	27.7112	2.90399	37374.4	85.1759					G14	IN Ctrl	23.9522
174	H6	SYBR	25.0976	27.7112	2.90399	37374.4	85.1759					H13	IN Ctrl +IL6	23.9665
175	H7	SYBR	28.0625	27.7112	2.90399	37374.4	85.1759					H14	IN Ctrl +IL6	24.2975
176	H8	SYBR	28.1412	27.7112	2.90399	37374.4	85.0415					I13	IN 456	23.9288
177	H9	SYBR	24.537	27.7112	2.90399	37374.4	80.7415					I14	IN 456	24.1466
178	H10	SYBR	24.6207	27.7112	2.90399	37374.4	80.6071					J13	IN 456 +IL6	23.6201
179	H11	SYBR	29.5784	27.7112	2.90399	37374.4	80.6071					J14	IN 456 +IL6	23.9947
180	H12	SYBR	28.8241	27.7112	2.90399	37374.4	80.6071					K13	IN 843	23.9858
181	H13	SYBR	23.9665	27.7112	2.90399	37374.4	77.6508					K14	IN 843	24.2015
182	H14	SYBR	24.2975	27.7112	2.90399	37374.4	77.6508					L13	IN 843 +IL6	24.1473
183	H15	SYBR	28.7149	27.7112	2.90399	37374.4	77.6508					L14	IN 843 +IL6	24.2412
184	H16	SYBR	28.5864	27.7112	2.90399	37374.4	77.6508					M13	IgG Ctrl	30.604
185	H17	SYBR	23.9696	27.7112	2.90399	37374.4	78.8602					M14	IgGCtrl	30.8238
186	H18	SYBR	23.9083	27.7112	2.90399	37374.4	78.8602					N13	IgG Ctrl +IL6	30.8427
187	H19	SYBR	28.5188	27.7112	2.90399	37374.4	78.8602					N14	IgG Ctrl +IL6	30.7658
188	H20	SYBR	28.5072	27.7112	2.90399	37374.4	78.8602					O13	IgG 456	30.718
189	H21	SYBR	24.0111	27.7112	2.90399	37374.4	81.279					O14	IgG 456	30.6823
190	H22	SYBR	24.2383	27.7112	2.90399	37374.4	81.279					P13	IgG 456 +IL6	30.2055
191	H23	SYBR	28.1755	27.7112	2.90399	37374.4	81.279					P14	IgG 456 +IL6	30.6431
192	H24	SYBR	28.6214	27.7112	2.90399	37374.4	81.279					A15	IgG 843	30.3495
193	I1	SYBR	24.1286	27.7112	2.90399	37374.4	80.6071					A16	IgG 843	30.5961
194	I2	SYBR	24.1335	27.7112	2.90399	37374.4	80.7415					B15	IgG 843 +IL6	30.7943
195	I3	SYBR	Undetermined	27.7112	2.90399	37374.4	60.9881					B16	IgG 843 +IL6	30.2962
196	I4	SYBR	Undetermined	27.7112	2.90399	37374.4	61.1224					C15	STAT3 Ctrl	28.5828
197	I5	SYBR	24.687	27.7112	2.90399	37374.4	85.1759					C16	STAT3 Ctrl	28.6658
198	I6	SYBR	25.0829	27.7112	2.90399	37374.4	85.1759					D15	STAT3 Ctrl +IL6	27.0851
199	I7	SYBR	37.5317	27.7112	2.90399	37374.4	81.5477					D16	STAT3 Ctrl +IL6	27.2728
200	I8	SYBR	35.6825	27.7112	2.90399	37374.4	81.5477					E15	STAT3 456	28.844
201	I9	SYBR	24.7356	27.7112	2.90399	37374.4	80.7415					E16	STAT3 456	29.3046
202	I10	SYBR	24.4762	27.7112	2.90399	37374.4	80.7415					F15	STAT3 456 +IL6	27.9004
203	I11	SYBR	Undetermined	27.7112	2.90399	37374.4	61.2568					F16	STAT3 456 +IL6	28.4402
204	I12	SYBR	Undetermined	27.7112	2.90399	37374.4	61.2568					G15	STAT3 843	28.5003
205	I13	SYBR	23.9288	27.7112	2.90399	37374.4	77.6508					G16	STAT3 843	28.835
206	I14	SYBR	24.1466	27.7112	2.90399	37374.4	77.6508					H15	STAT3 843 +IL6	28.7149
207	I15	SYBR	Undetermined	27.7112	2.90399	37374.4	61.3912					H16	STAT3 843 +IL6	28.5864
208	I16	SYBR	Undetermined	27.7112	2.90399	37374.4	61.2568
209	I17	SYBR	23.8451	27.7112	2.90399	37374.4	78.8602
210	I18	SYBR	23.7373	27.7112	2.90399	37374.4	78.8602
211	I19	SYBR	Undetermined	27.7112	2.90399	37374.4	61.1224
212	I20	SYBR	Undetermined	27.7112	2.90399	37374.4	60.9881
213	I21	SYBR	23.8591	27.7112	2.90399	37374.4	81.279
214	I22	SYBR	24.0046	27.7112	2.90399	37374.4	81.279
215	I23	SYBR	Undetermined	27.7112	2.90399	37374.4	61.2568
216	I24	SYBR	Undetermined	27.7112	2.90399	37374.4	61.1224
217	J1	SYBR	23.996	27.7112	2.90399	37374.4	80.6071
218	J2	SYBR	24.0117	27.7112	2.90399	37374.4	80.6071
219	J3	SYBR	Undetermined	27.7112	2.90399	37374.4	61.3912
220	J4	SYBR	Undetermined	27.7112	2.90399	37374.4	61.1224
221	J5	SYBR	24.7138	27.7112	2.90399	37374.4	85.1759
222	J6	SYBR	24.9249	27.7112	2.90399	37374.4	85.1759
223	J7	SYBR	Undetermined	27.7112	2.90399	37374.4	61.2568
224	J8	SYBR	Undetermined	27.7112	2.90399	37374.4	61.1224
225	J9	SYBR	24.5051	27.7112	2.90399	37374.4	80.6071
226	J10	SYBR	24.484	27.7112	2.90399	37374.4	80.7415
227	J11	SYBR	Undetermined	27.7112	2.90399	37374.4	61.2568
228	J12	SYBR	Undetermined	27.7112	2.90399	37374.4	61.1224
229	J13	SYBR	23.6201	27.7112	2.90399	37374.4	77.6508
230	J14	SYBR	23.9947	27.7112	2.90399	37374.4	77.6508
231	J15	SYBR	Undetermined	27.7112	2.90399	37374.4	61.2568
232	J16	SYBR	Undetermined	27.7112	2.90399	37374.4	60.9881
233	J17	SYBR	23.7254	27.7112	2.90399	37374.4	78.8602
234	J18	SYBR	23.6812	27.7112	2.90399	37374.4	78.8602
235	J19	SYBR	Undetermined	27.7112	2.90399	37374.4	61.3912
236	J20	SYBR	Undetermined	27.7112	2.90399	37374.4	61.1224
237	J21	SYBR	23.7625	27.7112	2.90399	37374.4	81.279
238	J22	SYBR	23.9303	27.7112	2.90399	37374.4	81.279
239	J23	SYBR	Undetermined	27.7112	2.90399	37374.4	61.1224
240	J24	SYBR	Undetermined	27.7112	2.90399	37374.4	61.2568
241	K1	SYBR	24.2548	27.7112	2.90399	37374.4	80.6071
242	K2	SYBR	24.3032	27.7112	2.90399	37374.4	80.7415
243	K3	SYBR	Undetermined	27.7112	2.90399	37374.4	60.9881
244	K4	SYBR	Undetermined	27.7112	2.90399	37374.4	61.1224
245	K5	SYBR	24.9005	27.7112	2.90399	37374.4	85.1759
246	K6	SYBR	24.9763	27.7112	2.90399	37374.4	85.1759
247	K7	SYBR	Undetermined	27.7112	2.90399	37374.4	61.1224
248	K8	SYBR	Undetermined	27.7112	2.90399	37374.4	61.1224
249	K9	SYBR	24.92	27.7112	2.90399	37374.4	80.7415
250	K10	SYBR	24.7293	27.7112	2.90399	37374.4	80.7415
251	K11	SYBR	Undetermined	27.7112	2.90399	37374.4	61.3912
252	K12	SYBR	Undetermined	27.7112	2.90399	37374.4	60.9881
253	K13	SYBR	23.9858	27.7112	2.90399	37374.4	77.6508
254	K14	SYBR	24.2015	27.7112	2.90399	37374.4	77.6508
255	K15	SYBR	Undetermined	27.7112	2.90399	37374.4	61.3912
256	K16	SYBR	Undetermined	27.7112	2.90399	37374.4	61.1224
257	K17	SYBR	24.0134	27.7112	2.90399	37374.4	78.8602
258	K18	SYBR	23.8622	27.7112	2.90399	37374.4	78.8602
259	K19	SYBR	Undetermined	27.7112	2.90399	37374.4	60.9881
260	K20	SYBR	Undetermined	27.7112	2.90399	37374.4	61.1224
261	K21	SYBR	23.8896	27.7112	2.90399	37374.4	81.279
262	K22	SYBR	24.1409	27.7112	2.90399	37374.4	81.279
263	K23	SYBR	Undetermined	27.7112	2.90399	37374.4	61.3912
264	K24	SYBR	Undetermined	27.7112	2.90399	37374.4	61.1224
265	L1	SYBR	24.2539	27.7112	2.90399	37374.4	80.6071
266	L2	SYBR	24.3461	27.7112	2.90399	37374.4	80.6071
267	L3	SYBR	Undetermined	27.7112	2.90399	37374.4	61.1224
268	L4	SYBR	Undetermined	27.7112	2.90399	37374.4	61.1224
269	L5	SYBR	25.1451	27.7112	2.90399	37374.4	85.0415
270	L6	SYBR	25.1967	27.7112	2.90399	37374.4	85.0415
271	L7	SYBR	Undetermined	27.7112	2.90399	37374.4	61.1224
272	L8	SYBR	Undetermined	27.7112	2.90399	37374.4	61.2568
273	L9	SYBR	24.8005	27.7112	2.90399	37374.4	80.6071
274	L10	SYBR	24.7941	27.7112	2.90399	37374.4	80.6071
275	L11	SYBR	Undetermined	27.7112	2.90399	37374.4	61.2568
276	L12	SYBR	Undetermined	27.7112	2.90399	37374.4	61.1224
277	L13	SYBR	24.1473	27.7112	2.90399	37374.4	77.5164
278	L14	SYBR	24.2412	27.7112	2.90399	37374.4	77.6508
279	L15	SYBR	Undetermined	27.7112	2.90399	37374.4	61.1224
280	L16	SYBR	Undetermined	27.7112	2.90399	37374.4	61.2568
281	L17	SYBR	23.8907	27.7112	2.90399	37374.4	78.8602
282	L18	SYBR	23.9072	27.7112	2.90399	37374.4	78.8602
283	L19	SYBR	Undetermined	27.7112	2.90399	37374.4	61.5256
284	L20	SYBR	Undetermined	27.7112	2.90399	37374.4	61.5256
285	L21	SYBR	24.2596	27.7112	2.90399	37374.4	81.279
286	L22	SYBR	24.2778	27.7112	2.90399	37374.4	81.279
287	L23	SYBR	Undetermined	27.7112	2.90399	37374.4	61.3912
288	L24	SYBR	Undetermined	27.7112	2.90399	37374.4	61.2568
289	M1	SYBR	31.1069	27.7112	2.90399	37374.4	80.6071
290	M2	SYBR	31.6046	27.7112	2.90399	37374.4	80.6071
291	M3	SYBR	Undetermined	27.7112	2.90399	37374.4	61.1224
292	M4	SYBR	Undetermined	27.7112	2.90399	37374.4	61.1224
293	M5	SYBR	31.3942	27.7112	2.90399	37374.4	85.0415
294	M6	SYBR	32.9127	27.7112	2.90399	37374.4	84.6384
295	M7	SYBR	Undetermined	27.7112	2.90399	37374.4	61.1224
296	M8	SYBR	Undetermined	27.7112	2.90399	37374.4	61.2568
297	M9	SYBR	31.8978	27.7112	2.90399	37374.4	80.6071
298	M10	SYBR	31.797	27.7112	2.90399	37374.4	80.7415
299	M11	SYBR	Undetermined	27.7112	2.90399	37374.4	61.2568
300	M12	SYBR	Undetermined	27.7112	2.90399	37374.4	60.9881
301	M13	SYBR	30.604	27.7112	2.90399	37374.4	77.5164
302	M14	SYBR	30.8238	27.7112	2.90399	37374.4	77.5164
303	M15	SYBR	Undetermined	27.7112	2.90399	37374.4	61.2568
304	M16	SYBR	Undetermined	27.7112	2.90399	37374.4	61.3912
305	M17	SYBR	30.4653	27.7112	2.90399	37374.4	78.8602
306	M18	SYBR	31.598	27.7112	2.90399	37374.4	78.8602
307	M19	SYBR	Undetermined	27.7112	2.90399	37374.4	61.2568
308	M20	SYBR	Undetermined	27.7112	2.90399	37374.4	61.1224
309	M21	SYBR	31.2283	27.7112	2.90399	37374.4	81.279
310	M22	SYBR	30.6057	27.7112	2.90399	37374.4	81.279
311	M23	SYBR	Undetermined	27.7112	2.90399	37374.4	61.3912
312	M24	SYBR	Undetermined	27.7112	2.90399	37374.4	61.1224
313	N1	SYBR	30.4003	27.7112	2.90399	37374.4	80.6071
314	N2	SYBR	30.7779	27.7112	2.90399	37374.4	80.6071
315	N3	SYBR	Undetermined	27.7112	2.90399	37374.4	61.2568
316	N4	SYBR	Undetermined	27.7112	2.90399	37374.4	61.1224
317	N5	SYBR	32.0427	27.7112	2.90399	37374.4	85.0415	82.354	79.1289
318	N6	SYBR	32.2546	27.7112	2.90399	37374.4	84.9071	81.279
319	N7	SYBR	Undetermined	27.7112	2.90399	37374.4	61.1224
320	N8	SYBR	Undetermined	27.7112	2.90399	37374.4	61.1224
321	N9	SYBR	31.367	27.7112	2.90399	37374.4	80.6071
322	N10	SYBR	30.7996	27.7112	2.90399	37374.4	80.3383
323	N11	SYBR	Undetermined	27.7112	2.90399	37374.4	61.6599
324	N12	SYBR	Undetermined	27.7112	2.90399	37374.4	60.8537
325	N13	SYBR	30.8427	27.7112	2.90399	37374.4	77.5164
326	N14	SYBR	30.7658	27.7112	2.90399	37374.4	77.6508
327	N15	SYBR	Undetermined	27.7112	2.90399	37374.4	61.1224
328	N16	SYBR	Undetermined	27.7112	2.90399	37374.4	61.2568
329	N17	SYBR	30.7814	27.7112	2.90399	37374.4	78.8602
330	N18	SYBR	30.1812	27.7112	2.90399	37374.4	78.8602
331	N19	SYBR	Undetermined	27.7112	2.90399	37374.4	61.2568
332	N20	SYBR	Undetermined	27.7112	2.90399	37374.4	61.2568
333	N21	SYBR	29.8172	27.7112	2.90399	37374.4	81.279
334	N22	SYBR	30.4902	27.7112	2.90399	37374.4	81.279
335	N23	SYBR	Undetermined	27.7112	2.90399	37374.4	61.1224
336	N24	SYBR	Undetermined	27.7112	2.90399	37374.4	61.1224
337	O1	SYBR	31.42	27.7112	2.90399	37374.4	80.4727
338	O2	SYBR	30.9594	27.7112	2.90399	37374.4	80.6071
339	O3	SYBR	Undetermined	27.7112	2.90399	37374.4	61.1224
340	O4	SYBR	Undetermined	27.7112	2.90399	37374.4	61.1224
341	O5	SYBR	31.1466	27.7112	2.90399	37374.4	84.9071
342	O6	SYBR	31.8108	27.7112	2.90399	37374.4	84.9071
343	O7	SYBR	Undetermined	27.7112	2.90399	37374.4	61.2568
344	O8	SYBR	Undetermined	27.7112	2.90399	37374.4	61.3912
345	O9	SYBR	31.7602	27.7112	2.90399	37374.4	80.6071
346	O10	SYBR	32.0092	27.7112	2.90399	37374.4	80.6071
347	O11	SYBR	Undetermined	27.7112	2.90399	37374.4	61.1224
348	O12	SYBR	Undetermined	27.7112	2.90399	37374.4	60.9881
349	O13	SYBR	30.718	27.7112	2.90399	37374.4	77.6508
350	O14	SYBR	30.6823	27.7112	2.90399	37374.4	77.5164
351	O15	SYBR	Undetermined	27.7112	2.90399	37374.4	61.1224
352	O16	SYBR	Undetermined	27.7112	2.90399	37374.4	61.5256
353	O17	SYBR	30.2926	27.7112	2.90399	37374.4	78.8602
354	O18	SYBR	30.1919	27.7112	2.90399	37374.4	78.8602
355	O19	SYBR	Undetermined	27.7112	2.90399	37374.4	61.3912
356	O20	SYBR	Undetermined	27.7112	2.90399	37374.4	60.9881
357	O21	SYBR	30.3043	27.7112	2.90399	37374.4	81.279
358	O22	SYBR	30.7253	27.7112	2.90399	37374.4	81.1446
359	O23	SYBR	Undetermined	27.7112	2.90399	37374.4	61.1224
360	O24	SYBR	Undetermined	27.7112	2.90399	37374.4	61.1224
361	P1	SYBR	32.4487	27.7112	2.90399	37374.4	80.6071
362	P2	SYBR	30.7991	27.7112	2.90399	37374.4	80.6071
363	P3	SYBR	Undetermined	27.7112	2.90399	37374.4	60.9881
364	P4	SYBR	Undetermined	27.7112	2.90399	37374.4	60.9881
365	P5	SYBR	31.36	27.7112	2.90399	37374.4	84.9071
366	P6	SYBR	31.3634	27.7112	2.90399	37374.4	84.9071
367	P7	SYBR	Undetermined	27.7112	2.90399	37374.4	61.1224
368	P8	SYBR	Undetermined	27.7112	2.90399	37374.4	60.9881
369	P9	SYBR	31.1386	27.7112	2.90399	37374.4	80.7415
370	P10	SYBR	32.442	27.7112	2.90399	37374.4	80.7415
371	P11	SYBR	Undetermined	27.7112	2.90399	37374.4	61.2568
372	P12	SYBR	Undetermined	27.7112	2.90399	37374.4	60.9881
373	P13	SYBR	30.2055	27.7112	2.90399	37374.4	77.6508
374	P14	SYBR	30.6431	27.7112	2.90399	37374.4	77.5164
375	P15	SYBR	Undetermined	27.7112	2.90399	37374.4	60.9881
376	P16	SYBR	Undetermined	27.7112	2.90399	37374.4	61.1224
377	P17	SYBR	30.9325	27.7112	2.90399	37374.4	78.8602
378	P18	SYBR	31.2894	27.7112	2.90399	37374.4	78.8602
379	P19	SYBR	Undetermined	27.7112	2.90399	37374.4	61.1224
380	P20	SYBR	Undetermined	27.7112	2.90399	37374.4	61.1224
381	P21	SYBR	30.1192	27.7112	2.90399	37374.4	81.279
382	P22	SYBR	30.7274	27.7112	2.90399	37374.4	81.279
383	P23	SYBR	Undetermined	27.7112	2.90399	37374.4	61.2568
384	P24	SYBR	Undetermined	27.7112	2.90399	37374.4	61.2568

## Sheet: BATF promoter
	Detector	Cp	real amount	log real		y = -3.6234x + 34.901
IN Ctrl	BATF	23.8727	3.04364	1105.7
IN Ctrl	BATF	23.8094	3.0611	1151.06
IN Ctrl +IL6	BATF	24.4193	2.89277	781.218
IN Ctrl +IL6	BATF	23.8928	3.03808	1091.65
IN 456	BATF	24.1286	2.97302	939.769
IN 456	BATF	24.1335	2.97166	936.826
IN 456 +IL6	BATF	23.996	3.00959	1022.34
IN 456 +IL6	BATF	24.0117	3.00528	1012.22
IN 843	BATF	24.2548	2.93818	867.314
IN 843	BATF	24.3032	2.92481	841.028
IN 843 +IL6	BATF	24.2539	2.93843	867.817
IN 843 +IL6	BATF	24.3461	2.91299	818.446
IgG Ctrl	BATF	31.1069	1.0471	11.1454
IgGCtrl	BATF	31.6046	0.909744	8.12352
IgG Ctrl +IL6	BATF	30.4003	1.24211	17.4626
IgG Ctrl +IL6	BATF	30.7779	1.13791	13.7375
IgG 456	BATF	31.42	0.960704	9.13489
IgG 456	BATF	30.9594	1.08782	12.241
IgG 456 +IL6	BATF	32.4487	0.676801	4.75117
IgG 456 +IL6	BATF	30.7991	1.13205	13.5535
IgG 843	BATF	29.7128	1.43185	27.0301
IgG 843	BATF	31.1792	1.02715	10.645
IgG 843 +IL6	BATF	30.588	1.19031	15.4993
IgG 843 +IL6	BATF	30.763	1.14202	13.8682
STAT3 Ctrl	BATF	28.8496	1.67008	46.7816
STAT3 Ctrl	BATF	28.3531	1.80712	64.1383
STAT3 Ctrl +IL6	BATF	26.9842	2.1849	153.074
STAT3 Ctrl +IL6	BATF	27.1917	2.12764	134.166
STAT3 456	BATF	28.8627	1.66648	46.396
STAT3 456	BATF	28.9249	1.64931	44.5973
STAT3 456 +IL6	BATF	28.2163	1.84486	69.9616
STAT3 456 +IL6	BATF	27.8688	1.94076	87.2497
STAT3 843	BATF	28.924	1.64957	44.6238
STAT3 843	BATF	28.7068	1.7095	51.2269
STAT3 843 +IL6	BATF	28.4437	1.78212	60.5512
STAT3 843 +IL6	BATF	28.8297	1.67557	47.3776
	IN Ctrl	IN Ctrl +IL6	IN 456	IN 456 +IL6	IN 843	IN 843 +IL6	IgG Ctrl	IgG Ctrl +IL6	IgG 456	IgG 456 +IL6	IgG 843	IgG 843 +IL6	STAT3 Ctrl	STAT3 Ctrl +IL6	STAT3 456	STAT3 456 +IL6	STAT3 843	STAT3 843 +IL6
	1105.7	781.218	939.769	1022.34	867.314	867.817	11.1454	17.4626	9.13489	4.75117	27.0301	15.4993	46.7816	153.074	46.396	69.9616	44.6238	60.5512
	1151.06	1091.65	936.826	1012.22	841.028	818.446	8.12352	13.7375	12.241	13.5535	10.645	13.8682	64.1383	134.166	44.5973	87.2497	51.2269	47.3776
A	1128.38	936.433	938.297	1017.28	854.171	843.132	9.63448	15.6001	10.6879	9.15232	18.8375	14.6837	55.46	143.62	45.4966	78.6057	47.9253	53.9644
SD	32.0742	219.507	2.08122	7.15456	18.5868	34.9106	2.13683	2.63402	2.19634	6.22417	11.586	1.15338	12.273	13.3703	1.27188	12.2246	4.66905	9.31514
							IgG Ctrl	IgG Ctrl +IL6	IgG 456	IgG 456 +IL6	IgG 843	IgG 843 +IL6	STAT3 Ctrl	STAT3 Ctrl +IL6	STAT3 456	STAT3 456 +IL6	STAT3 843	STAT3 843 +IL6
						% of input	0.00426917	0.00832951	0.00569539	0.00449843	0.0110268	0.00870784	0.0245751	0.0766845	0.0242443	0.0386352	0.0280537	0.0320023
						SD	0.000946857	0.00140641	0.00117039	0.00305922	0.006782	0.000683984	0.00543835	0.00713895	0.000677762	0.00600845	0.00273309	0.00552413

## Sheet: JUNB promoter
	Detector	Cp	real amount	log real		y = -4.2104x + 37.202
IN Ctrl	JUNB	23.8727	3.16581	1464.9
IN Ctrl	JUNB	23.8094	3.18083	1516.47
IN Ctrl +IL6	JUNB	24.4193	3.03598	1086.36
IN Ctrl +IL6	JUNB	23.8928	3.16103	1448.86
IN 456	JUNB	24.1286	3.10504	1273.61
IN 456	JUNB	24.1335	3.10386	1270.18
IN 456 +IL6	JUNB	23.996	3.13651	1369.34
IN 456 +IL6	JUNB	24.0117	3.13279	1357.67
IN 843	JUNB	24.2548	3.07505	1188.64
IN 843	JUNB	24.3032	3.06355	1157.57
IN 843 +IL6	JUNB	24.2539	3.07527	1189.23
IN 843 +IL6	JUNB	24.3461	3.05337	1130.77
IgG Ctrl	JUNB	31.1069	1.44762	28.0297
IgGCtrl	JUNB	31.6046	1.32941	21.3508
IgG Ctrl +IL6	JUNB	30.4003	1.61544	41.2517
IgG Ctrl +IL6	JUNB	30.7779	1.52577	33.5559
IgG 456	JUNB	31.42	1.37327	23.6194
IgG 456	JUNB	30.9594	1.48266	30.3851
IgG 456 +IL6	JUNB	32.4487	1.12895	13.457
IgG 456 +IL6	JUNB	30.7991	1.52073	33.1687
IgG 843	JUNB	29.7128	1.77873	60.0797
IgG 843	JUNB	31.1792	1.43045	26.9432
IgG 843 +IL6	JUNB	30.588	1.57087	37.2277
IgG 843 +IL6	JUNB	30.763	1.52931	33.8303
STAT3 Ctrl	JUNB	28.8496	1.98374	96.3258
STAT3 Ctrl	JUNB	28.3531	2.10168	126.38
STAT3 Ctrl +IL6	JUNB	26.9842	2.42679	267.174
STAT3 Ctrl +IL6	JUNB	27.1917	2.37752	238.515
STAT3 456	JUNB	28.8627	1.98065	95.6421
STAT3 456	JUNB	28.9249	1.96587	92.4424
STAT3 456 +IL6	JUNB	28.2163	2.13416	136.194
STAT3 456 +IL6	JUNB	27.8688	2.21669	164.7
STAT3 843	JUNB	28.924	1.96609	92.4897
STAT3 843	JUNB	28.7068	2.01767	104.152
STAT3 843 +IL6	JUNB	28.4437	2.08017	120.273
STAT3 843 +IL6	JUNB	28.8297	1.98847	97.3809
	IN Ctrl	IN Ctrl +IL6	IN 456	IN 456 +IL6	IN 843	IN 843 +IL6	IgG Ctrl	IgG Ctrl +IL6	IgG 456	IgG 456 +IL6	IgG 843	IgG 843 +IL6	STAT3 Ctrl	STAT3 Ctrl +IL6	STAT3 456	STAT3 456 +IL6	STAT3 843	STAT3 843 +IL6
	1464.9	1086.36	1273.61	1369.34	1188.64	1189.23	28.0297	41.2517	23.6194	13.457	60.0797	37.2277	96.3258	267.174	95.6421	136.194	92.4897	120.273
	1516.47	1448.86	1270.18	1357.67	1157.57	1130.77	21.3508	33.5559	30.3851	33.1687	26.9432	33.8303	126.38	238.515	92.4424	164.7	104.152	97.3809
A	1490.68	1267.61	1271.89	1363.5	1173.1	1160	24.6903	37.4038	27.0023	23.3128	43.5114	35.529	111.353	252.844	94.0422	150.447	98.321	108.827
SD	36.4665	256.325	2.42785	8.25263	21.9684	41.3376	4.72269	5.44176	4.78405	13.9383	23.431	2.4023	21.2517	20.2645	2.26255	20.1563	8.24671	16.1873
							IgG Ctrl	IgG Ctrl +IL6	IgG 456	IgG 456 +IL6	IgG 843	IgG 843 +IL6	STAT3 Ctrl	STAT3 Ctrl +IL6	STAT3 456	STAT3 456 +IL6	STAT3 843	STAT3 843 +IL6
						% of input	0.00828153	0.0147536	0.010615	0.00854886	0.0185454	0.0153142	0.0373497	0.0997325	0.0369694	0.0551693	0.0419064	0.0469082
						SD	0.00158407	0.00214646	0.00188068	0.0051112	0.00998678	0.00103547	0.00712817	0.00799318	0.000889444	0.00739138	0.00351491	0.00697726

## Sheet: PDK4 promoter pr1
	Detector	Cp	real amount	log real		y = -3.8889x + 36.141
IN Ctrl	PDK4 Pr1	23.8727	3.1547	1427.91
IN Ctrl	PDK4 Pr1	23.8094	3.17097	1482.41
IN Ctrl +IL6	PDK4 Pr1	24.4193	3.01414	1033.08
IN Ctrl +IL6	PDK4 Pr1	23.8928	3.14953	1410.99
IN 456	PDK4 Pr1	24.1286	3.08891	1227.17
IN 456	PDK4 Pr1	24.1335	3.08764	1223.59
IN 456 +IL6	PDK4 Pr1	23.996	3.12298	1327.34
IN 456 +IL6	PDK4 Pr1	24.0117	3.11896	1315.1
IN 843	PDK4 Pr1	24.2548	3.05644	1138.78
IN 843	PDK4 Pr1	24.3032	3.04399	1106.59
IN 843 +IL6	PDK4 Pr1	24.2539	3.05667	1139.4
IN 843 +IL6	PDK4 Pr1	24.3461	3.03297	1078.88
IgG Ctrl	PDK4 Pr1	31.1069	1.29447	19.7
IgGCtrl	PDK4 Pr1	31.6046	1.16649	14.6721
IgG Ctrl +IL6	PDK4 Pr1	30.4003	1.47616	29.934
IgG Ctrl +IL6	PDK4 Pr1	30.7779	1.37908	23.9375
IgG 456	PDK4 Pr1	31.42	1.21397	16.3671
IgG 456	PDK4 Pr1	30.9594	1.33241	21.4984
IgG 456 +IL6	PDK4 Pr1	32.4487	0.949451	8.90125
IgG 456 +IL6	PDK4 Pr1	30.7991	1.37362	23.6385
IgG 843	PDK4 Pr1	29.7128	1.65295	44.9728
IgG 843	PDK4 Pr1	31.1792	1.27588	18.8746
IgG 843 +IL6	PDK4 Pr1	30.588	1.4279	26.7857
IgG 843 +IL6	PDK4 Pr1	30.763	1.38291	24.1495
STAT3 Ctrl	PDK4 Pr1	28.8496	1.87491	74.9745
STAT3 Ctrl	PDK4 Pr1	28.3531	2.0026	100.6
STAT3 Ctrl +IL6	PDK4 Pr1	26.9842	2.35459	226.252
STAT3 Ctrl +IL6	PDK4 Pr1	27.1917	2.30124	200.097
STAT3 456	PDK4 Pr1	28.8627	1.87156	74.3985
STAT3 456	PDK4 Pr1	28.9249	1.85556	71.7074
STAT3 456 +IL6	PDK4 Pr1	28.2163	2.03777	109.085
STAT3 456 +IL6	PDK4 Pr1	27.8688	2.12712	134.005
STAT3 843	PDK4 Pr1	28.924	1.85581	71.7472
STAT3 843	PDK4 Pr1	28.7068	1.91164	81.5914
STAT3 843 +IL6	PDK4 Pr1	28.4437	1.97931	95.3479
STAT3 843 +IL6	PDK4 Pr1	28.8297	1.88004	75.864
	IN Ctrl	IN Ctrl +IL6	IN 456	IN 456 +IL6	IN 843	IN 843 +IL6	IgG Ctrl	IgG Ctrl +IL6	IgG 456	IgG 456 +IL6	IgG 843	IgG 843 +IL6	STAT3 Ctrl	STAT3 Ctrl +IL6	STAT3 456	STAT3 456 +IL6	STAT3 843	STAT3 843 +IL6
	1427.91	1033.08	1227.17	1327.34	1138.78	1139.4	19.7	29.934	16.3671	8.90125	44.9728	26.7857	74.9745	226.252	74.3985	109.085	71.7472	95.3479
	1482.41	1410.99	1223.59	1315.1	1106.59	1078.88	14.6721	23.9375	21.4984	23.6385	18.8746	24.1495	100.6	200.097	71.7074	134.005	81.5914	75.864
A	1455.16	1222.04	1225.38	1321.22	1122.68	1109.14	17.186	26.9357	18.9327	16.2699	31.9237	25.4676	87.7874	213.174	73.053	121.545	76.6693	85.6059
SD	38.5398	267.224	2.53244	8.65779	22.7621	42.7911	3.55532	4.24019	3.62839	10.4208	18.4542	1.86411	18.1203	18.4941	1.90284	17.6213	6.96089	13.7772
							IgG Ctrl	IgG Ctrl +IL6	IgG 456	IgG 456 +IL6	IgG 843	IgG 843 +IL6	STAT3 Ctrl	STAT3 Ctrl +IL6	STAT3 456	STAT3 456 +IL6	STAT3 843	STAT3 843 +IL6
						% of input	0.00590521	0.0110208	0.00772524	0.00615715	0.0142176	0.0114808	0.0301642	0.0872207	0.0298082	0.0459974	0.0341455	0.0385912
						SD	0.00122163	0.00173488	0.00148051	0.00394365	0.00821877	0.000840343	0.00622621	0.00756692	0.000776429	0.00666858	0.00310011	0.00621077

## Sheet: PDK4 promoter pr2
	Detector	Cp	real amount	log real		y = -3.6218x + 34.766
IN Ctrl	PDK4 Pr2	23.8078	3.02561	1060.74
IN Ctrl	PDK4 Pr2	23.9522	2.98576	967.732
IN Ctrl +IL6	PDK4 Pr2	23.9665	2.98179	958.945
IN Ctrl +IL6	PDK4 Pr2	24.2975	2.89042	776.991
IN 456	PDK4 Pr2	23.9288	2.99221	982.226
IN 456	PDK4 Pr2	24.1466	2.93209	855.242
IN 456 +IL6	PDK4 Pr2	23.6201	3.07743	1195.18
IN 456 +IL6	PDK4 Pr2	23.9947	2.974	941.9
IN 843	PDK4 Pr2	23.9858	2.97647	947.264
IN 843	PDK4 Pr2	24.2015	2.91693	825.903
IN 843 +IL6	PDK4 Pr2	24.1473	2.93188	854.827
IN 843 +IL6	PDK4 Pr2	24.2412	2.90596	805.307
IgG Ctrl	PDK4 Pr2	30.604	1.14916	14.0982
IgGCtrl	PDK4 Pr2	30.8238	1.08846	12.2591
IgG Ctrl +IL6	PDK4 Pr2	30.8427	1.08324	12.1126
IgG Ctrl +IL6	PDK4 Pr2	30.7658	1.10447	12.7195
IgG 456	PDK4 Pr2	30.718	1.11769	13.1126
IgG 456	PDK4 Pr2	30.6823	1.12752	13.4129
IgG 456 +IL6	PDK4 Pr2	30.2055	1.25918	18.1628
IgG 456 +IL6	PDK4 Pr2	30.6431	1.13835	13.7514
IgG 843	PDK4 Pr2	30.3495	1.21942	16.5737
IgG 843	PDK4 Pr2	30.5961	1.15133	14.1686
IgG 843 +IL6	PDK4 Pr2	30.7943	1.09662	12.4916
IgG 843 +IL6	PDK4 Pr2	30.2962	1.23413	17.1445
STAT3 Ctrl	PDK4 Pr2	28.5828	1.70721	50.9581
STAT3 Ctrl	PDK4 Pr2	28.6658	1.68429	48.3386
STAT3 Ctrl +IL6	PDK4 Pr2	27.0851	2.12074	132.051
STAT3 Ctrl +IL6	PDK4 Pr2	27.2728	2.06891	117.196
STAT3 456	PDK4 Pr2	28.844	1.63511	43.1627
STAT3 456	PDK4 Pr2	29.3046	1.50793	32.2056
STAT3 456 +IL6	PDK4 Pr2	27.9004	1.89564	78.6399
STAT3 456 +IL6	PDK4 Pr2	28.4402	1.74659	55.7938
STAT3 843	PDK4 Pr2	28.5003	1.72999	53.7023
STAT3 843	PDK4 Pr2	28.835	1.63511	43.1624
STAT3 843 +IL6	PDK4 Pr2	28.7149	1.67074	46.8528
STAT3 843 +IL6	PDK4 Pr2	28.5864	1.70623	50.8432
	IN Ctrl	IN Ctrl +IL6	IN 456	IN 456 +IL6	IN 843	IN 843 +IL6	IgG Ctrl	IgG Ctrl +IL6	IgG 456	IgG 456 +IL6	IgG 843	IgG 843 +IL6	STAT3 Ctrl	STAT3 Ctrl +IL6	STAT3 456	STAT3 456 +IL6	STAT3 843	STAT3 843 +IL6
	1060.74	958.945	982.226	1195.18	947.264	854.827	14.0982	12.1126	13.1126	18.1628	16.5737	12.4916	50.9581	132.051	43.1627	78.6399	53.7023	46.8528
	967.732	776.991	855.242	941.9	825.903	805.307	12.2591	12.7195	13.4129	13.7514	14.1686	17.1445	48.3386	117.196	32.2056	55.7938	43.41	50.8432
A	1014.24	867.968	918.734	1068.54	886.584	830.067	13.1787	12.416	13.2627	15.9571	15.3711	14.8181	49.6483	124.624	37.6842	67.2169	48.5562	48.848
SD	65.7665	128.661	89.7917	179.098	85.815	35.0156	1.30043	0.429153	0.212308	3.11932	1.70064	3.29014	1.85229	10.5043	7.74783	16.1546	7.27775	2.82165
							IgG Ctrl	IgG Ctrl +IL6	IgG 456	IgG 456 +IL6	IgG 843	IgG 843 +IL6	STAT3 Ctrl	STAT3 Ctrl +IL6	STAT3 456	STAT3 456 +IL6	STAT3 843	STAT3 843 +IL6
						% of input	0.00649685	0.00715236	0.00721794	0.00746677	0.00866875	0.00892582	0.0244757	0.0717904	0.0205087	0.0314526	0.0273839	0.0294241
						SD	0.00064109	0.000247217	0.000115544	0.00145961	0.000959098	0.00198185	0.000913146	0.00605107	0.00421658	0.00755919	0.00410438	0.00169965
