# Supplementary material for: STAT3‐dependent analysis reveals PDK4 as independent predictor of recurrence in prostate cancer
Source: Mol Syst Biol. 2020 Apr 23;16(4):e9247. doi: 10.15252/msb.20199247 (PMC7178451; doi:10.15252/msb.20199247)
Supplement: Supplementary file 9 — Source Data for Expanded View/Source Data for Expanded View and Appendix [file MSB-16-e9247-s012.zip]

Archive with 5 entries (3 files):
- MSB-19-9247R_SourceDateforAppendixFigS6C-D/
- MSB-19-9247R_SourceDateforAppendixFigS6C-D/MSB-19-9247R_SourceDateforAppendixFigS6C.pdf
- MSB-19-9247R_SourceDateforAppendixFigS6C-D/MSB-19-9247R_SourceDateforAppendixFigS6D.xlsx
- MSB-19-9247R_SourceDateforFigureEV3_EV5_AppFigS2/
- MSB-19-9247R_SourceDateforFigureEV3_EV5_AppFigS2/MSB-19-9247R_SourceDateforFigureEV3_EV5_AppFigS2.xlsx
