# Supplementary material for: STAT3‐dependent analysis reveals PDK4 as independent predictor of recurrence in prostate cancer
Source: Mol Syst Biol. 2020 Apr 23;16(4):e9247. doi: 10.15252/msb.20199247 (PMC7178451; doi:10.15252/msb.20199247)
Supplement: Supplementary file 9 — Source Data for Expanded View/Source Data for Expanded View and Appendix [file MSB-16-e9247-s012.zip › MSB-19-9247R_SourceDateforAppendixFigS6C-D/MSB-19-9247R_SourceDateforAppendixFigS6D.xlsx]

## Sheet: total STAT3
SabineLagger Vetmed 2020-03-04 15hr 59min
	Channel	Band No.	Band Label	Mol. Wt. (KDa)	Relative Front	Volume (Int)	Abs. Quant.	Rel. Quant.	Band %	Lane %	Norm. Factor	Norm. Vol. (Int)
Lane 1	Stain Free Gel	1		N/A	0.065217	1392528	N/A	N/A	1.729	1.63988	1	1392528
	Stain Free Gel	2		N/A	0.108696	998233	N/A	N/A	1.23943	1.17555	1	998233
	Stain Free Gel	3		N/A	0.121118	1319833	N/A	N/A	1.63874	1.55427	1	1319833
	Stain Free Gel	4		N/A	0.161491	1745551	N/A	N/A	2.16732	2.05561	1	1745551
	Stain Free Gel	5		N/A	0.187888	1482040	N/A	N/A	1.84014	1.74529	1	1482040
	Stain Free Gel	6		N/A	0.218944	7050812	N/A	N/A	8.75446	8.30322	1	7050812
	Stain Free Gel	7		N/A	0.253106	1247875	N/A	N/A	1.54939	1.46953	1	1247875
	Stain Free Gel	8		N/A	0.270186	6072880	N/A	N/A	7.54024	7.15158	1	6072880
	Stain Free Gel	9		N/A	0.32764	805742	N/A	N/A	1.00043	0.948863	1	805742
	Stain Free Gel	10		N/A	0.377329	8451380	N/A	N/A	10.4934	9.95256	1	8451380
	Stain Free Gel	11		N/A	0.403727	1809804	N/A	N/A	2.2471	2.13127	1	1809804
	Stain Free Gel	12		N/A	0.419255	331717	N/A	N/A	0.411868	0.390639	1	331717
	Stain Free Gel	13		N/A	0.442547	1334908	N/A	N/A	1.65745	1.57202	1	1334908
	Stain Free Gel	14		N/A	0.470497	12967716	N/A	N/A	16.101	15.2711	1	12967716
	Stain Free Gel	15		N/A	0.48913	1429311	N/A	N/A	1.77467	1.68319	1	1429311
	Stain Free Gel	16		N/A	0.52795	2767502	N/A	N/A	3.4362	3.25908	1	2767502
	Stain Free Gel	17		N/A	0.565217	4822459	N/A	N/A	5.98768	5.67905	1	4822459
	Stain Free Gel	18		N/A	0.622671	7555322	N/A	N/A	9.38087	8.89734	1	7555322
	Stain Free Gel	19		N/A	0.649068	2925555	N/A	N/A	3.63244	3.44521	1	2925555
	Stain Free Gel	20		N/A	0.698758	3335461	N/A	N/A	4.14139	3.92793	1	3335461
	Stain Free Gel	21		N/A	0.737578	2647371	N/A	N/A	3.28704	3.11761	1	2647371
	Stain Free Gel	22		N/A	0.762422	1438490	N/A	N/A	1.78607	1.694	1	1438490
	Stain Free Gel	23		N/A	0.801242	1231125	N/A	N/A	1.52859	1.44981	1	1231125
	Stain Free Gel	24		N/A	0.819876	480658	N/A	N/A	0.596797	0.566035	1	480658
	Stain Free Gel	25		N/A	0.852484	1234676	N/A	N/A	1.533	1.45399	1	1234676
	Stain Free Gel	26		N/A	0.90528	1032470	N/A	N/A	1.28194	1.21586	1	1032470
	Stain Free Gel	27		N/A	0.925466	2628209	N/A	N/A	3.26325	3.09505	1	2628209
	Chemi	1		N/A	0.295938	30446991	N/A	N/A	100	86.3876	1	30446991
Lane 2	Stain Free Gel	1		N/A	0.001555	423038	N/A	N/A	0.333765	0.316783	0.63588	269001
	Stain Free Gel	2		N/A	0.066874	2317530	N/A	N/A	1.82847	1.73543	0.63588	1473670
	Stain Free Gel	3		N/A	0.127527	4656433	N/A	N/A	3.6738	3.48687	0.63588	2960931
	Stain Free Gel	4		N/A	0.174184	5439127	N/A	N/A	4.29132	4.07297	0.63588	3458630
	Stain Free Gel	5		N/A	0.192846	3403265	N/A	N/A	2.68508	2.54846	0.63588	2164067
	Stain Free Gel	6		N/A	0.227061	17153541	N/A	N/A	13.5337	12.8451	0.63588	10907589
	Stain Free Gel	7		N/A	0.273717	15273119	N/A	N/A	12.0501	11.4369	0.63588	9711867
	Stain Free Gel	8		N/A	0.306376	2420040	N/A	N/A	1.90934	1.8122	0.63588	1538854
	Stain Free Gel	9		N/A	0.332815	1277556	N/A	N/A	1.00796	0.95667	0.63588	812371
	Stain Free Gel	10		N/A	0.385692	11955078	N/A	N/A	9.43222	8.9523	0.63588	7601992
	Stain Free Gel	11		N/A	0.412131	1460265	N/A	N/A	1.15211	1.09349	0.63588	928552
	Stain Free Gel	12		N/A	0.424572	567691	N/A	N/A	0.447892	0.425103	0.63588	360983
	Stain Free Gel	13		N/A	0.472784	9418793	N/A	N/A	7.43117	7.05306	0.63588	5989219
	Stain Free Gel	14		N/A	0.48056	9599827	N/A	N/A	7.574	7.18862	0.63588	6104335
	Stain Free Gel	15		N/A	0.499222	1502944	N/A	N/A	1.18578	1.12545	0.63588	955691
	Stain Free Gel	16		N/A	0.536547	3597766	N/A	N/A	2.83854	2.69411	0.63588	2287746
	Stain Free Gel	17		N/A	0.573872	4892809	N/A	N/A	3.86029	3.66387	0.63588	3111238
	Stain Free Gel	18		N/A	0.63297	9497853	N/A	N/A	7.49354	7.11226	0.63588	6039492
	Stain Free Gel	19		N/A	0.656299	4248470	N/A	N/A	3.35193	3.18138	0.63588	2701516
	Stain Free Gel	20		N/A	0.706065	4227365	N/A	N/A	3.33527	3.16557	0.63588	2688095
	Stain Free Gel	21		N/A	0.748056	1713257	N/A	N/A	1.35171	1.28294	0.63588	1089425
	Stain Free Gel	22		N/A	0.774495	1796471	N/A	N/A	1.41737	1.34525	0.63588	1142339
	Stain Free Gel	23		N/A	0.81182	1408072	N/A	N/A	1.11093	1.0544	0.63588	895364
	Stain Free Gel	24		N/A	0.832037	553822	N/A	N/A	0.43695	0.414718	0.63588	352164
	Stain Free Gel	25		N/A	0.866252	2025946	N/A	N/A	1.59841	1.51709	0.63588	1288258
	Stain Free Gel	26		N/A	0.897356	1920220	N/A	N/A	1.515	1.43792	0.63588	1221029
	Stain Free Gel	27		N/A	0.912908	1208546	N/A	N/A	0.953509	0.904994	0.63588	768489
	Stain Free Gel	28		N/A	0.937792	2788339	N/A	N/A	2.19992	2.08799	0.63588	1773048
	Chemi	1		N/A	0.299807	31719573	N/A	N/A	100	75.8201	0.63588	20169834
Lane 3	Stain Free Gel	1		N/A	0.003115	544509	N/A	N/A	0.572595	0.546959	0.852987	464458
	Stain Free Gel	2		N/A	0.065421	1734630	N/A	N/A	1.8241	1.74243	0.852987	1479616
	Stain Free Gel	3		N/A	0.124611	2771053	N/A	N/A	2.91398	2.78352	0.852987	2363671
	Stain Free Gel	4		N/A	0.17134	3702420	N/A	N/A	3.89339	3.71908	0.852987	3158115
	Stain Free Gel	5		N/A	0.191589	2815407	N/A	N/A	2.96063	2.82807	0.852987	2401504
	Stain Free Gel	6		N/A	0.224299	12539519	N/A	N/A	13.1863	12.5959	0.852987	10696042
	Stain Free Gel	7		N/A	0.255452	3083541	N/A	N/A	3.24259	3.09741	0.852987	2630219
	Stain Free Gel	8		N/A	0.271028	7727981	N/A	N/A	8.12659	7.76275	0.852987	6591865
	Stain Free Gel	9		N/A	0.308411	3209099	N/A	N/A	3.37462	3.22354	0.852987	2737318
	Stain Free Gel	10		N/A	0.384735	10085108	N/A	N/A	10.6053	10.1305	0.852987	8602463
	Stain Free Gel	11		N/A	0.412773	1885179	N/A	N/A	1.98242	1.89366	0.852987	1608032
	Stain Free Gel	12		N/A	0.476636	17790041	N/A	N/A	18.7077	17.8701	0.852987	15174668
	Stain Free Gel	13		N/A	0.535826	2879459	N/A	N/A	3.02798	2.89242	0.852987	2456140
	Stain Free Gel	14		N/A	0.574766	3839770	N/A	N/A	4.03783	3.85705	0.852987	3275272
	Stain Free Gel	15		N/A	0.633956	6976241	N/A	N/A	7.33608	7.00763	0.852987	5950640
	Stain Free Gel	16		N/A	0.660436	2603687	N/A	N/A	2.73799	2.6154	0.852987	2220910
	Stain Free Gel	17		N/A	0.708723	3106991	N/A	N/A	3.26725	3.12097	0.852987	2650222
	Stain Free Gel	18		N/A	0.752336	1788632	N/A	N/A	1.88089	1.79668	0.852987	1525679
	Stain Free Gel	19		N/A	0.780374	1197156	N/A	N/A	1.25891	1.20254	0.852987	1021158
	Stain Free Gel	20		N/A	0.819315	1101279	N/A	N/A	1.15808	1.10623	0.852987	939376
	Stain Free Gel	21		N/A	0.872274	1447066	N/A	N/A	1.52171	1.45358	0.852987	1234328
	Stain Free Gel	22		N/A	0.922118	723399	N/A	N/A	0.760712	0.726654	0.852987	617049
	Stain Free Gel	23		N/A	0.94704	1542809	N/A	N/A	1.62239	1.54975	0.852987	1315995
	Chemi	1		N/A	0.29207	2759640	N/A	N/A	100	30.1713	0.852987	2353936
Lane 4	Stain Free Gel	1		N/A	0.010903	1195481	N/A	N/A	1.07843	1.036	0.735886	879738
	Stain Free Gel	2		N/A	0.074766	2286107	N/A	N/A	2.06227	1.98114	0.735886	1682315
	Stain Free Gel	3		N/A	0.129283	3088030	N/A	N/A	2.78567	2.67608	0.735886	2272439
	Stain Free Gel	4		N/A	0.176012	5032437	N/A	N/A	4.5397	4.36111	0.735886	3703301
	Stain Free Gel	5		N/A	0.193146	3105785	N/A	N/A	2.80169	2.69147	0.735886	2285504
	Stain Free Gel	6		N/A	0.225857	14924853	N/A	N/A	13.4635	12.9339	0.735886	10982996
	Stain Free Gel	7		N/A	0.257009	3502760	N/A	N/A	3.1598	3.03549	0.735886	2577633
	Stain Free Gel	8		N/A	0.272586	9099136	N/A	N/A	8.20822	7.8853	0.735886	6695930
	Stain Free Gel	9		N/A	0.308411	3915815	N/A	N/A	3.53241	3.39344	0.735886	2881595
	Stain Free Gel	10		N/A	0.384735	10662112	N/A	N/A	9.61816	9.23977	0.735886	7846103
	Stain Free Gel	11		N/A	0.41433	2150633	N/A	N/A	1.94006	1.86374	0.735886	1582621
	Stain Free Gel	12		N/A	0.44704	1412494	N/A	N/A	1.27419	1.22407	0.735886	1039435
	Stain Free Gel	13		N/A	0.478193	18542786	N/A	N/A	16.7272	16.0692	0.735886	13645384
	Stain Free Gel	14		N/A	0.534268	3430534	N/A	N/A	3.09464	2.9729	0.735886	2524483
	Stain Free Gel	15		N/A	0.571651	4750233	N/A	N/A	4.28513	4.11655	0.735886	3495631
	Stain Free Gel	16		N/A	0.635514	8607691	N/A	N/A	7.7649	7.45942	0.735886	6334282
	Stain Free Gel	17		N/A	0.658879	3751531	N/A	N/A	3.38421	3.25107	0.735886	2760700
	Stain Free Gel	18		N/A	0.71028	3240388	N/A	N/A	2.92312	2.80812	0.735886	2384557
	Stain Free Gel	19		N/A	0.752336	1495239	N/A	N/A	1.34884	1.29577	0.735886	1100326
	Stain Free Gel	20		N/A	0.783489	976458	N/A	N/A	0.880851	0.846197	0.735886	718562
	Stain Free Gel	21		N/A	0.820872	1264290	N/A	N/A	1.1405	1.09563	0.735886	930373
	Stain Free Gel	22		N/A	0.875389	1489946	N/A	N/A	1.34406	1.29119	0.735886	1096431
	Stain Free Gel	23		N/A	0.925234	873010	N/A	N/A	0.787532	0.75655	0.735886	642436
	Stain Free Gel	24		N/A	0.948598	2056163	N/A	N/A	1.85484	1.78187	0.735886	1513102
	Chemi	1		N/A	0.288201	8730442	N/A	N/A	100	58.0367	0.735886	6424613
Lane 5	Stain Free Gel	1		N/A	0.01092	520121	N/A	N/A	1.1052	0.997452	1.62847	847002
	Stain Free Gel	2		N/A	0.076443	1191997	N/A	N/A	2.53287	2.28593	1.62847	1941133
	Stain Free Gel	3		N/A	0.143526	368299	N/A	N/A	0.782597	0.706298	1.62847	599764
	Stain Free Gel	4		N/A	0.196568	3031750	N/A	N/A	6.44215	5.81408	1.62847	4937119
	Stain Free Gel	5		N/A	0.227769	6040519	N/A	N/A	12.8355	11.5841	1.62847	9836815
	Stain Free Gel	6		N/A	0.279251	2413407	N/A	N/A	5.12824	4.62826	1.62847	3930165
	Stain Free Gel	7		N/A	0.383775	5364422	N/A	N/A	11.3988	10.2875	1.62847	8735810
	Stain Free Gel	8		N/A	0.404056	2929709	N/A	N/A	6.22533	5.61839	1.62847	4770948
	Stain Free Gel	9		N/A	0.449298	1267774	N/A	N/A	2.69389	2.43125	1.62847	2064534
	Stain Free Gel	10		N/A	0.475819	10976744	N/A	N/A	23.3244	21.0504	1.62847	17875319
	Stain Free Gel	11		N/A	0.528861	599449	N/A	N/A	1.27377	1.14958	1.62847	976185
	Stain Free Gel	12		N/A	0.574103	2013953	N/A	N/A	4.27944	3.86222	1.62847	3279665
	Stain Free Gel	13		N/A	0.636505	7087394	N/A	N/A	15.06	13.5917	1.62847	11541622
	Stain Free Gel	14		N/A	0.712949	1296182	N/A	N/A	2.75425	2.48573	1.62847	2110795
	Stain Free Gel	15		N/A	0.826833	646148	N/A	N/A	1.373	1.23914	1.62847	1052233
	Stain Free Gel	16		N/A	0.884555	1313267	N/A	N/A	2.79055	2.51849	1.62847	2138618
	Chemi	1		N/A	0.284333	4463309	N/A	N/A	100	49.8172	1.62847	7268373
Lane 6	Stain Free Gel	1		N/A	0.010937	770366	N/A	N/A	1.19451	1.1277	1.24306	957607
	Stain Free Gel	2		N/A	0.076563	1341608	N/A	N/A	2.08026	1.96392	1.24306	1667693
	Stain Free Gel	3		N/A	0.128125	1076958	N/A	N/A	1.6699	1.57651	1.24306	1338718
	Stain Free Gel	4		N/A	0.176563	1137727	N/A	N/A	1.76412	1.66547	1.24306	1414257
	Stain Free Gel	5		N/A	0.195312	1389781	N/A	N/A	2.15495	2.03444	1.24306	1727575
	Stain Free Gel	6		N/A	0.225	6754270	N/A	N/A	10.473	9.88727	1.24306	8395932
	Stain Free Gel	7		N/A	0.257812	795625	N/A	N/A	1.23367	1.16468	1.24306	989006
	Stain Free Gel	8		N/A	0.273438	3963184	N/A	N/A	6.14519	5.80152	1.24306	4926457
	Stain Free Gel	9		N/A	0.309375	1338258	N/A	N/A	2.07506	1.95901	1.24306	1663529
	Stain Free Gel	10		N/A	0.382812	8204753	N/A	N/A	12.722	12.0106	1.24306	10198963
	Stain Free Gel	11		N/A	0.407813	2294549	N/A	N/A	3.55786	3.35889	1.24306	2852251
	Stain Free Gel	12		N/A	0.475	14941469	N/A	N/A	23.1678	21.8721	1.24306	18573076
	Stain Free Gel	13		N/A	0.532813	2346340	N/A	N/A	3.63816	3.4347	1.24306	2916631
	Stain Free Gel	14		N/A	0.571875	2961936	N/A	N/A	4.59269	4.33584	1.24306	3681851
	Stain Free Gel	15		N/A	0.632812	5255346	N/A	N/A	8.14878	7.69306	1.24306	6532687
	Stain Free Gel	16		N/A	0.659375	2549149	N/A	N/A	3.95263	3.73158	1.24306	3168733
	Stain Free Gel	17		N/A	0.7125	2081221	N/A	N/A	3.22708	3.04661	1.24306	2587073
	Stain Free Gel	18		N/A	0.760938	1201712	N/A	N/A	1.86334	1.75913	1.24306	1493794
	Stain Free Gel	19		N/A	0.785937	1065769	N/A	N/A	1.65255	1.56013	1.24306	1324810
	Stain Free Gel	20		N/A	0.826562	931970	N/A	N/A	1.44508	1.36427	1.24306	1158490
	Stain Free Gel	21		N/A	0.848437	323878	N/A	N/A	0.502195	0.47411	1.24306	402598
	Stain Free Gel	22		N/A	0.884375	1173773	N/A	N/A	1.82002	1.71823	1.24306	1459065
	Stain Free Gel	23		N/A	0.934375	592816	N/A	N/A	0.919202	0.867796	1.24306	736903
	Chemi	1		N/A	0.27853	7728700	N/A	N/A	100	62.2189	1.24306	9607203

## Sheet: pSTAT3
SabineLagger Vetmed 2020-03-04 16hr 16min
	Channel	Band No.	Band Label	Mol. Wt. (KDa)	Relative Front	Volume (Int)	Abs. Quant.	Rel. Quant.	Band %	Lane %	Norm. Factor	Norm. Vol. (Int)
Lane 1	Stain Free Gel	1		N/A	0.065217	1392528	N/A	N/A	1.68059	1.57382	1	1392528
	Stain Free Gel	2		N/A	0.108696	998233	N/A	N/A	1.20473	1.12819	1	998233
	Stain Free Gel	3		N/A	0.121118	1319833	N/A	N/A	1.59285	1.49166	1	1319833
	Stain Free Gel	4		N/A	0.161491	1745551	N/A	N/A	2.10664	1.9728	1	1745551
	Stain Free Gel	5		N/A	0.187888	1482040	N/A	N/A	1.78862	1.67498	1	1482040
	Stain Free Gel	6		N/A	0.218944	7050812	N/A	N/A	8.50934	7.96873	1	7050812
	Stain Free Gel	7		N/A	0.253106	1247875	N/A	N/A	1.50601	1.41033	1	1247875
	Stain Free Gel	8		N/A	0.270186	6072880	N/A	N/A	7.32912	6.86348	1	6072880
	Stain Free Gel	9		N/A	0.32764	805742	N/A	N/A	0.972418	0.910638	1	805742
	Stain Free Gel	10		N/A	0.377329	8451380	N/A	N/A	10.1996	9.55163	1	8451380
	Stain Free Gel	11		N/A	0.403727	1809737	N/A	N/A	2.1841	2.04534	1	1809737
	Stain Free Gel	12		N/A	0.419255	331583	N/A	N/A	0.400174	0.37475	1	331583
	Stain Free Gel	13		N/A	0.442547	1334908	N/A	N/A	1.61105	1.50869	1	1334908
	Stain Free Gel	14		N/A	0.470497	12967783	N/A	N/A	15.6503	14.656	1	12967783
	Stain Free Gel	15		N/A	0.48913	1429311	N/A	N/A	1.72498	1.61539	1	1429311
	Stain Free Gel	16		N/A	0.52795	2767502	N/A	N/A	3.33999	3.12779	1	2767502
	Stain Free Gel	17		N/A	0.565217	4822459	N/A	N/A	5.82003	5.45028	1	4822459
	Stain Free Gel	18		N/A	0.622671	7555322	N/A	N/A	9.11822	8.53892	1	7555322
	Stain Free Gel	19		N/A	0.649068	2925555	N/A	N/A	3.53074	3.30642	1	2925555
	Stain Free Gel	20		N/A	0.698758	3335461	N/A	N/A	4.02543	3.76969	1	3335461
	Stain Free Gel	21		N/A	0.737578	2647371	N/A	N/A	3.19501	2.99202	1	2647371
	Stain Free Gel	22		N/A	0.762422	1438490	N/A	N/A	1.73606	1.62576	1	1438490
	Stain Free Gel	23		N/A	0.801242	1354606	N/A	N/A	1.63482	1.53096	1	1354606
	Stain Free Gel	24		N/A	0.819876	662362	N/A	N/A	0.799378	0.748592	1	662362
	Stain Free Gel	25		N/A	0.854037	1807526	N/A	N/A	2.18143	2.04284	1	1807526
	Stain Free Gel	26		N/A	0.903727	1734094	N/A	N/A	2.09281	1.95985	1	1734094
	Stain Free Gel	27		N/A	0.925466	3368693	N/A	N/A	4.06554	3.80725	1	3368693
	Chemi	1		N/A	0.271829	44336	N/A	N/A	100	0.28501	1	44336
Lane 2	Stain Free Gel	1		N/A	0.001555	423038	N/A	N/A	0.328568	0.311033	0.650545	275205
	Stain Free Gel	2		N/A	0.066874	2317530	N/A	N/A	1.79999	1.70393	0.650545	1507656
	Stain Free Gel	3		N/A	0.127527	4656433	N/A	N/A	3.61658	3.42358	0.650545	3029217
	Stain Free Gel	4		N/A	0.174184	5439127	N/A	N/A	4.22449	3.99904	0.650545	3538394
	Stain Free Gel	5		N/A	0.192846	3403265	N/A	N/A	2.64327	2.5022	0.650545	2213975
	Stain Free Gel	6		N/A	0.227061	17153541	N/A	N/A	13.3229	12.6119	0.650545	11159143
	Stain Free Gel	7		N/A	0.273717	15273119	N/A	N/A	11.8624	11.2294	0.650545	9935844
	Stain Free Gel	8		N/A	0.306376	2420040	N/A	N/A	1.87961	1.7793	0.650545	1574343
	Stain Free Gel	9		N/A	0.332815	1277556	N/A	N/A	0.992259	0.939306	0.650545	831107
	Stain Free Gel	10		N/A	0.385692	11955078	N/A	N/A	9.28534	8.78981	0.650545	7777311
	Stain Free Gel	11		N/A	0.412131	1460265	N/A	N/A	1.13417	1.07364	0.650545	949967
	Stain Free Gel	12		N/A	0.424572	567691	N/A	N/A	0.440917	0.417387	0.650545	369308
	Stain Free Gel	13		N/A	0.472784	9418793	N/A	N/A	7.31544	6.92504	0.650545	6127344
	Stain Free Gel	14		N/A	0.48056	9599827	N/A	N/A	7.45605	7.05814	0.650545	6245115
	Stain Free Gel	15		N/A	0.499222	1502944	N/A	N/A	1.16732	1.10502	0.650545	977732
	Stain Free Gel	16		N/A	0.536547	3597766	N/A	N/A	2.79433	2.64521	0.650545	2340507
	Stain Free Gel	17		N/A	0.573872	4892809	N/A	N/A	3.80017	3.59737	0.650545	3182990
	Stain Free Gel	18		N/A	0.63297	9497853	N/A	N/A	7.37685	6.98317	0.650545	6178776
	Stain Free Gel	19		N/A	0.656299	4248470	N/A	N/A	3.29973	3.12363	0.650545	2763819
	Stain Free Gel	20		N/A	0.706065	4227365	N/A	N/A	3.28333	3.10811	0.650545	2750089
	Stain Free Gel	21		N/A	0.748056	1713257	N/A	N/A	1.33066	1.25965	0.650545	1114550
	Stain Free Gel	22		N/A	0.774495	1796471	N/A	N/A	1.39529	1.32083	0.650545	1168684
	Stain Free Gel	23		N/A	0.81182	1609943	N/A	N/A	1.25042	1.18369	0.650545	1047339
	Stain Free Gel	24		N/A	0.832037	893311	N/A	N/A	0.693822	0.656795	0.650545	581138
	Stain Free Gel	25		N/A	0.866252	2705929	N/A	N/A	2.10166	1.9895	0.650545	1760327
	Stain Free Gel	26		N/A	0.897356	2203429	N/A	N/A	1.71137	1.62004	0.650545	1433428
	Stain Free Gel	27		N/A	0.912908	1413298	N/A	N/A	1.09769	1.03911	0.650545	919413
	Stain Free Gel	28		N/A	0.937792	3084077	N/A	N/A	2.39536	2.26753	0.650545	2006329
	Chemi	1		N/A	0.281713	15865556	N/A	N/A	100	35.872	0.650545	10321251
Lane 3	Stain Free Gel	1		N/A	0.003115	544509	N/A	N/A	0.571829	0.545605	0.886592	482757
	Stain Free Gel	2		N/A	0.065421	1734630	N/A	N/A	1.82166	1.73812	0.886592	1537908
	Stain Free Gel	3		N/A	0.124611	2771053	N/A	N/A	2.91009	2.77663	0.886592	2456792
	Stain Free Gel	4		N/A	0.17134	3702420	N/A	N/A	3.88818	3.70987	0.886592	3282534
	Stain Free Gel	5		N/A	0.191589	2815407	N/A	N/A	2.95666	2.82108	0.886592	2496116
	Stain Free Gel	6		N/A	0.224299	12539519	N/A	N/A	13.1687	12.5648	0.886592	11117433
	Stain Free Gel	7		N/A	0.255452	3083541	N/A	N/A	3.23825	3.08975	0.886592	2733841
	Stain Free Gel	8		N/A	0.271028	7727981	N/A	N/A	8.11572	7.74354	0.886592	6851563
	Stain Free Gel	9		N/A	0.308411	3209099	N/A	N/A	3.37011	3.21556	0.886592	2845160
	Stain Free Gel	10		N/A	0.384735	10085108	N/A	N/A	10.5911	10.1054	0.886592	8941372
	Stain Free Gel	11		N/A	0.412773	1885179	N/A	N/A	1.97976	1.88898	0.886592	1671384
	Stain Free Gel	12		N/A	0.476636	17790041	N/A	N/A	18.6826	17.8259	0.886592	15772502
	Stain Free Gel	13		N/A	0.535826	2879459	N/A	N/A	3.02393	2.88526	0.886592	2552904
	Stain Free Gel	14		N/A	0.574766	3839770	N/A	N/A	4.03242	3.8475	0.886592	3404308
	Stain Free Gel	15		N/A	0.633956	6976241	N/A	N/A	7.32626	6.99029	0.886592	6185077
	Stain Free Gel	16		N/A	0.660436	2603687	N/A	N/A	2.73432	2.60893	0.886592	2308407
	Stain Free Gel	17		N/A	0.708723	3106991	N/A	N/A	3.26288	3.11325	0.886592	2754632
	Stain Free Gel	18		N/A	0.752336	1788632	N/A	N/A	1.87837	1.79223	0.886592	1585786
	Stain Free Gel	19		N/A	0.780374	1197089	N/A	N/A	1.25715	1.1995	0.886592	1061329
	Stain Free Gel	20		N/A	0.819315	1134243	N/A	N/A	1.19115	1.13653	0.886592	1005610
	Stain Free Gel	21		N/A	0.872274	1541603	N/A	N/A	1.61895	1.54471	0.886592	1366772
	Stain Free Gel	22		N/A	0.922118	723399	N/A	N/A	0.759694	0.724856	0.886592	641359
	Stain Free Gel	23		N/A	0.94704	1542809	N/A	N/A	1.62022	1.54592	0.886592	1367841
	Chemi	1		N/A	0.276771	18020	N/A	N/A	100	0.111252	0.886592	15976
Lane 4	Stain Free Gel	1		N/A	0.010903	1195481	N/A	N/A	1.08855	1.0489	0.776319	928074
	Stain Free Gel	2		N/A	0.074766	2286107	N/A	N/A	2.08163	2.00579	0.776319	1774747
	Stain Free Gel	3		N/A	0.129283	3088030	N/A	N/A	2.81183	2.70939	0.776319	2397295
	Stain Free Gel	4		N/A	0.176012	5032437	N/A	N/A	4.58233	4.41538	0.776319	3906774
	Stain Free Gel	5		N/A	0.193146	3105785	N/A	N/A	2.828	2.72497	0.776319	2411078
	Stain Free Gel	6		N/A	0.225857	14924853	N/A	N/A	13.59	13.0948	0.776319	11586442
	Stain Free Gel	7		N/A	0.257009	3502760	N/A	N/A	3.18947	3.07327	0.776319	2719258
	Stain Free Gel	8		N/A	0.272586	9099136	N/A	N/A	8.28529	7.98344	0.776319	7063829
	Stain Free Gel	9		N/A	0.308411	3915815	N/A	N/A	3.56558	3.43568	0.776319	3039920
	Stain Free Gel	10		N/A	0.384735	10662112	N/A	N/A	9.70848	9.35477	0.776319	8277196
	Stain Free Gel	11		N/A	0.41433	2150633	N/A	N/A	1.95828	1.88693	0.776319	1669576
	Stain Free Gel	12		N/A	0.44704	1412494	N/A	N/A	1.28616	1.2393	0.776319	1096545
	Stain Free Gel	13		N/A	0.478193	18542786	N/A	N/A	16.8843	16.2692	0.776319	14395111
	Stain Free Gel	14		N/A	0.534268	3430534	N/A	N/A	3.1237	3.0099	0.776319	2663187
	Stain Free Gel	15		N/A	0.571651	4750233	N/A	N/A	4.32536	4.16778	0.776319	3687694
	Stain Free Gel	16		N/A	0.635514	8607691	N/A	N/A	7.83781	7.55225	0.776319	6682311
	Stain Free Gel	17		N/A	0.658879	3751531	N/A	N/A	3.41599	3.29154	0.776319	2912383
	Stain Free Gel	18		N/A	0.71028	2702512	N/A	N/A	2.4608	2.37114	0.776319	2098010
	Stain Free Gel	19		N/A	0.752336	1125265	N/A	N/A	1.02462	0.98729	0.776319	873564
	Stain Free Gel	20		N/A	0.783489	853111	N/A	N/A	0.776807	0.748506	0.776319	662286
	Stain Free Gel	21		N/A	0.820872	1264290	N/A	N/A	1.15121	1.10927	0.776319	981491
	Stain Free Gel	22		N/A	0.875389	1489946	N/A	N/A	1.35668	1.30726	0.776319	1156672
	Stain Free Gel	23		N/A	0.925234	873010	N/A	N/A	0.794927	0.765966	0.776319	677733
	Stain Free Gel	24		N/A	0.948598	2056163	N/A	N/A	1.87226	1.80405	0.776319	1596237
	Chemi	1		N/A	0.271829	1129956	N/A	N/A	100	6.56036	0.776319	877205
Lane 5	Stain Free Gel	1		N/A	0.01092	520121	N/A	N/A	0.793979	0.685207	1.16565	606277
	Stain Free Gel	2		N/A	0.076443	1445793	N/A	N/A	2.20704	1.90468	1.16565	1685284
	Stain Free Gel	3		N/A	0.135725	3156839	N/A	N/A	4.819	4.15881	1.16565	3679760
	Stain Free Gel	4		N/A	0.196568	7798264	N/A	N/A	11.9043	10.2734	1.16565	9090025
	Stain Free Gel	5		N/A	0.227769	11600648	N/A	N/A	17.7087	15.2827	1.16565	13522264
	Stain Free Gel	6		N/A	0.273011	6483523	N/A	N/A	9.89727	8.54138	1.16565	7557501
	Stain Free Gel	7		N/A	0.383775	5364422	N/A	N/A	8.18894	7.06708	1.16565	6253024
	Stain Free Gel	8		N/A	0.404056	2929709	N/A	N/A	4.47228	3.85959	1.16565	3415007
	Stain Free Gel	9		N/A	0.449298	1267774	N/A	N/A	1.93529	1.67016	1.16565	1477777
	Stain Free Gel	10		N/A	0.475819	10976744	N/A	N/A	16.7563	14.4607	1.16565	12795012
	Stain Free Gel	11		N/A	0.528861	599449	N/A	N/A	0.915075	0.789713	1.16565	698746
	Stain Free Gel	12		N/A	0.574103	2013953	N/A	N/A	3.07435	2.65318	1.16565	2347558
	Stain Free Gel	13		N/A	0.636505	7087394	N/A	N/A	10.8191	9.33692	1.16565	8261401
	Stain Free Gel	14		N/A	0.712949	1296182	N/A	N/A	1.97866	1.70759	1.16565	1510891
	Stain Free Gel	15		N/A	0.828393	725744	N/A	N/A	1.10787	0.956094	1.16565	845961
	Stain Free Gel	16		N/A	0.886115	2241619	N/A	N/A	3.42189	2.9531	1.16565	2612937
	Chemi	1		N/A	0.275124	78132	N/A	N/A	100	1.0624	1.16565	91074
Lane 6	Stain Free Gel	1		N/A	0.010937	770366	N/A	N/A	0.935926	0.876928	1.0072	775914
	Stain Free Gel	2		N/A	0.076563	1482978	N/A	N/A	1.80169	1.68811	1.0072	1493659
	Stain Free Gel	3		N/A	0.13125	2997647	N/A	N/A	3.64187	3.4123	1.0072	3019238
	Stain Free Gel	4		N/A	0.176563	3577867	N/A	N/A	4.34679	4.07278	1.0072	3603637
	Stain Free Gel	5		N/A	0.196875	2975537	N/A	N/A	3.61501	3.38713	1.0072	2996969
	Stain Free Gel	6		N/A	0.225	11264643	N/A	N/A	13.6855	12.8228	1.0072	11345779
	Stain Free Gel	7		N/A	0.25625	2663987	N/A	N/A	3.23651	3.03249	1.0072	2683175
	Stain Free Gel	8		N/A	0.273438	7303067	N/A	N/A	8.87257	8.31328	1.0072	7355669
	Stain Free Gel	9		N/A	0.309375	2609248	N/A	N/A	3.17	2.97018	1.0072	2628041
	Stain Free Gel	10		N/A	0.382812	8204753	N/A	N/A	9.96804	9.33969	1.0072	8263849
	Stain Free Gel	11		N/A	0.407813	2294549	N/A	N/A	2.78767	2.61195	1.0072	2311076
	Stain Free Gel	12		N/A	0.475	14941469	N/A	N/A	18.1526	17.0083	1.0072	15049088
	Stain Free Gel	13		N/A	0.532813	2346340	N/A	N/A	2.85059	2.6709	1.0072	2363240
	Stain Free Gel	14		N/A	0.571875	2961936	N/A	N/A	3.59849	3.37165	1.0072	2983270
	Stain Free Gel	15		N/A	0.632812	5255346	N/A	N/A	6.38478	5.9823	1.0072	5293198
	Stain Free Gel	16		N/A	0.659375	2549149	N/A	N/A	3.09699	2.90176	1.0072	2567509
	Stain Free Gel	17		N/A	0.7125	2081221	N/A	N/A	2.5285	2.36911	1.0072	2096211
	Stain Free Gel	18		N/A	0.760938	1201712	N/A	N/A	1.45997	1.36794	1.0072	1210367
	Stain Free Gel	19		N/A	0.785937	1065702	N/A	N/A	1.29473	1.21312	1.0072	1073377
	Stain Free Gel	20		N/A	0.828125	1005737	N/A	N/A	1.22188	1.14486	1.0072	1012981
	Stain Free Gel	21		N/A	0.848437	403005	N/A	N/A	0.489615	0.458751	1.0072	405907
	Stain Free Gel	22		N/A	0.884375	1528069	N/A	N/A	1.85647	1.73944	1.0072	1539075
	Stain Free Gel	23		N/A	0.934375	826244	N/A	N/A	1.00381	0.940535	1.0072	832195
	Chemi	1		N/A	0.261944	1708364	N/A	N/A	100	16.1627	1.0072	1720668

## Sheet: Analysis
	Ctrl	Ctrl +IL6	STAT3 KD 456	STAT3 KD 456 +IL6	STAT3 KD 834	STAT3 KD 834 +IL6
pSTAT3	44336	10321251	15976	877205	91074	1720668
STAT3	30446991	20169834	2353936	6424613	7268373	9607203
pSTAT3/STAT3	0.00145617	0.511717	0.00678693	0.136538	0.0125302	0.179102
	1	351.413	4.66081	93.7653	8.60489	122.995
