# Supplementary material for: STAT3‐dependent analysis reveals PDK4 as independent predictor of recurrence in prostate cancer
Source: Mol Syst Biol. 2020 Apr 23;16(4):e9247. doi: 10.15252/msb.20199247 (PMC7178451; doi:10.15252/msb.20199247)
Supplement: Supplementary file 9 — Source Data for Expanded View/Source Data for Expanded View and Appendix [file MSB-16-e9247-s012.zip › MSB-19-9247R_SourceDateforFigureEV3_EV5_AppFigS2/MSB-19-9247R_SourceDateforFigureEV3_EV5_AppFigS2.xlsx]

## Sheet: FigEV3 and EV5
Source data for Fig EV3 and Fig EV 5
PDK4 and STAT3 log count per million values and gene set activity levels ("signatures") assessed by ssGSEA.
Data sets: TCGA PRAD, NCI = The Netherlands Cancer Institute, VPC = The Vancouver Prostate center, RAS = The Russian Accademy of Science
PATIENT_ID	SET	PDK4	STAT3	KEGG_OXPHOS	KEGG_RIBOSOME	STAT3_TARGETS_UP	AZARE_STAT3_TARGETS
TCGA-EJ-7331-01A	TCGA	6.39088	8.5933	0.83556	1.38131	0.680336	1.10511
TCGA-HC-8266-01A	TCGA	5.93927	8.35127	0.877692	1.40161	0.729031	1.12148
TCGA-EJ-8469-01A	TCGA	3.16994	8.10153	0.864163	1.41615	0.601256	0.980556
TCGA-2A-A8VO-01A	TCGA	4.61473	7.86783	0.9721	1.43502	0.619474	0.961103
TCGA-M7-A723-01A	TCGA	7.09907	7.80392	1.01941	1.42738	0.662617	1.03867
TCGA-KK-A8IA-01A	TCGA	4.82503	7.91516	0.946005	1.41463	0.556657	0.987021
TCGA-EJ-8470-01A	TCGA	5.37637	8.76716	0.882249	1.40938	0.74475	1.10405
TCGA-FC-A8O0-01A	TCGA	5.08145	8.17035	0.968839	1.41166	0.53131	1.00909
TCGA-ZG-A9L9-01A	TCGA	3.73165	7.25698	0.999481	1.43845	0.650224	1.02359
TCGA-J4-A67O-01A	TCGA	8.0847	6.86766	1.06928	1.44612	0.65104	0.972242
TCGA-CH-5751-01A	TCGA	7.28792	8.03106	0.799528	1.40932	0.67801	1.0282
TCGA-YL-A9WH-01A	TCGA	3.13803	8.31237	0.95369	1.41766	0.611556	1.00442
TCGA-YL-A9WK-01A	TCGA	7.87475	7.54008	0.948825	1.41763	0.635308	0.969873
TCGA-EJ-7314-01A	TCGA	7.85144	8.37322	0.887548	1.41795	0.644161	1.06106
TCGA-V1-A8ML-01A	TCGA	5.53426	7.38247	0.997235	1.42428	0.604208	0.983534
TCGA-VP-A875-01A	TCGA	1.97181	7.71641	0.902844	1.43076	0.54248	0.896354
TCGA-YL-A9WI-01A	TCGA	2.04062	7.27165	0.927931	1.43151	0.594371	0.917405
TCGA-CH-5762-01A	TCGA	7.06656	8.21532	0.809974	1.39831	0.730182	1.12633
TCGA-YL-A9WL-01A	TCGA	2.76838	7.87443	0.941413	1.41893	0.572994	0.959859
TCGA-EJ-7115-01A	TCGA	5.64523	8.20375	0.868287	1.40516	0.636523	1.04769
TCGA-G9-6498-01A	TCGA	6.11226	8.11479	0.997492	1.42784	0.745216	1.07284
TCGA-TP-A8TT-01A	TCGA	6.42272	8.47135	0.911174	1.40512	0.704565	1.03181
TCGA-EJ-7125-01A	TCGA	4.60903	8.32158	0.912562	1.40025	0.646093	0.980484
TCGA-HC-A631-01A	TCGA	8.33699	8.4483	0.972592	1.41231	0.579392	1.01958
TCGA-FC-A66V-01A	TCGA	7.41931	7.66087	1.03299	1.42694	0.608639	0.955048
TCGA-ZG-A9L2-01A	TCGA	4.6694	7.84351	0.910739	1.4229	0.658322	1.02753
TCGA-2A-A8VV-01A	TCGA	6.21142	7.87163	0.955464	1.43154	0.547139	0.976867
TCGA-XK-AAK1-01A	TCGA	3.63666	7.60817	1.03956	1.43424	0.553382	0.817798
TCGA-M7-A725-01A	TCGA	1.89587	8.23751	0.956632	1.40013	0.60739	1.00201
TCGA-4L-AA1F-01A	TCGA	6.75678	8.35024	0.904061	1.39701	0.792207	1.15807
TCGA-KK-A6E5-01A	TCGA	4.03326	7.87329	0.968104	1.42431	0.607642	0.98927
TCGA-YL-A8SI-01A	TCGA	5.64445	8.1672	0.946395	1.42653	0.642959	1.06901
TCGA-V1-A8WW-01A	TCGA	4.5306	8.06523	0.941961	1.39848	0.637915	1.02698
TCGA-HC-A6HY-01A	TCGA	4.61507	7.33596	1.00006	1.43018	0.567153	0.900906
TCGA-KK-A8IG-01A	TCGA	4.9668	7.98877	0.961522	1.42566	0.656094	1.04813
TCGA-EJ-5511-01A	TCGA	4.90358	8.25904	0.829839	1.40338	0.598536	1.00323
TCGA-2A-AAYF-01A	TCGA	3.8487	8.02351	0.96807	1.4183	0.579723	0.909418
TCGA-VN-A88R-01A	TCGA	4.452	7.59858	1.03284	1.42555	0.50106	0.899619
TCGA-EJ-5519-01A	TCGA	4.47634	8.04638	0.836642	1.37392	0.621374	1.00138
TCGA-EJ-5521-01A	TCGA	4.80837	8.45099	0.990175	1.40923	0.688655	1.06691
TCGA-EJ-A65G-01A	TCGA	5.91437	7.51048	0.966954	1.42132	0.534486	0.897395
TCGA-2A-A8VL-01A	TCGA	9.10173	8.06488	0.965726	1.41251	0.569163	0.994782
TCGA-QU-A6IM-01A	TCGA	5.76049	7.00129	1.03897	1.43455	0.626974	0.886515
TCGA-J4-A67N-01A	TCGA	4.58004	7.44778	1.03877	1.44125	0.611661	0.891971
TCGA-ZG-A8QX-01A	TCGA	5.0013	7.94005	1.01183	1.43495	0.591913	0.97338
TCGA-EJ-7784-01A	TCGA	5.16185	8.06649	0.812856	1.4032	0.593432	1.01075
TCGA-KK-A8I8-01A	TCGA	6.45129	7.21758	0.957607	1.43968	0.565193	0.971389
TCGA-KK-A8IK-01A	TCGA	5.4045	7.13551	1.00415	1.44311	0.518847	0.856392
TCGA-G9-6373-01A	TCGA	7.24294	7.77406	0.979204	1.42506	0.677861	1.05044
TCGA-KK-A7B4-01A	TCGA	3.26311	7.76025	0.92534	1.41356	0.600946	0.971353
TCGA-HC-7232-01A	TCGA	6.16812	8.35702	0.906091	1.38385	0.604848	1.06548
TCGA-J4-A83I-01A	TCGA	5.5814	8.47262	0.866634	1.40236	0.615284	1.02788
TCGA-G9-6361-01A	TCGA	6.91428	7.76927	0.940258	1.42805	0.627371	1.01422
TCGA-H9-7775-01A	TCGA	5.26884	8.21934	0.904968	1.40805	0.569823	1.01759
TCGA-G9-6496-01A	TCGA	6.14064	6.88734	0.989603	1.42156	0.618813	0.987529
TCGA-CH-5737-01A	TCGA	6.51147	8.17715	0.92301	1.39716	0.610055	0.980801
TCGA-EJ-5496-01A	TCGA	6.18742	8.13297	0.8732	1.41412	0.585869	1.02599
TCGA-KK-A7B1-01A	TCGA	6.43035	8.31776	0.936155	1.41982	0.656734	1.0973
TCGA-G9-6385-01A	TCGA	6.68204	8.27173	0.901276	1.40485	0.626677	1.09025
TCGA-KC-A7FA-01A	TCGA	6.31726	7.66436	0.96954	1.41914	0.644397	0.966564
TCGA-HC-A76W-01A	TCGA	7.23077	8.01516	0.926398	1.43006	0.679192	1.0968
TCGA-HC-7212-01A	TCGA	4.84492	8.007	0.842679	1.39055	0.624962	0.985749
TCGA-HI-7170-01A	TCGA	8.07612	8.4212	0.931861	1.40704	0.782625	1.16228
TCGA-V1-A8MK-01A	TCGA	7.38307	8.22091	0.940902	1.40817	0.618492	1.05677
TCGA-M7-A720-01A	TCGA	7.28491	8.43611	0.933696	1.40971	0.620912	1.06799
TCGA-KK-A8I9-01A	TCGA	5.04142	8.81749	0.934724	1.42054	0.73823	1.15607
TCGA-J4-A67K-01A	TCGA	4.6059	6.49758	1.02304	1.44918	0.653659	0.962704
TCGA-G9-6338-01A	TCGA	9.44339	7.88269	1.05283	1.4255	0.65097	1.02329
TCGA-HC-7080-01A	TCGA	3.18997	7.9149	0.928018	1.39611	0.524888	0.867533
TCGA-CH-5766-01A	TCGA	5.33024	8.38993	0.847838	1.38318	0.690098	1.04716
TCGA-EJ-A7NG-01A	TCGA	6.84269	8.49608	0.898687	1.41088	0.663248	1.13468
TCGA-EJ-7789-01A	TCGA	1.70004	7.063	0.944204	1.42715	0.485146	0.878169
TCGA-EJ-5525-01A	TCGA	5.22188	7.52933	0.852277	1.42004	0.635703	1.0652
TCGA-EJ-7328-01A	TCGA	7.394	8.24369	0.895006	1.42471	0.744365	1.1399
TCGA-KC-A7FE-01A	TCGA	5.7666	8.1362	0.956299	1.41678	0.663617	1.07841
TCGA-EJ-A7NK-01A	TCGA	5.5572	8.21395	0.909559	1.40844	0.626317	1.08118
TCGA-EJ-A6RC-01A	TCGA	5.93403	8.14237	0.92409	1.41988	0.658728	1.0521
TCGA-XJ-A83H-01A	TCGA	6.98195	8.05354	0.913912	1.40934	0.669732	1.05341
TCGA-EJ-5530-01A	TCGA	3.71148	8.36127	0.80992	1.39801	0.626689	0.982817
TCGA-J9-A8CK-01A	TCGA	7.39641	7.4116	0.962315	1.42264	0.654833	1.07463
TCGA-J9-A52E-01A	TCGA	5.53254	6.98933	0.958991	1.4206	0.732246	1.09529
TCGA-XK-AAJT-01A	TCGA	7.4439	7.91447	0.97651	1.42569	0.65269	1.07281
TCGA-EJ-A65F-01A	TCGA	4.59422	8.01477	0.914417	1.41454	0.619577	0.971495
TCGA-XQ-A8TB-01A	TCGA	5.17086	8.3759	0.879687	1.42112	0.657419	1.06653
TCGA-VN-A88M-01A	TCGA	5.58096	7.27472	0.991007	1.43993	0.584233	0.908028
TCGA-HC-7821-01A	TCGA	5.18325	8.0693	0.866743	1.39081	0.616211	0.983056
TCGA-XJ-A83F-01A	TCGA	5.41583	7.56416	0.997443	1.43351	0.616912	0.917028
TCGA-X4-A8KQ-01A	TCGA	5.38132	7.60275	0.991611	1.43063	0.700243	1.09831
TCGA-KK-A7AY-01A	TCGA	4.12563	7.48067	1.05544	1.44703	0.598198	0.867882
TCGA-G9-6333-01A	TCGA	6.16875	7.91239	0.937083	1.38696	0.63197	1.03947
TCGA-V1-A9OL-01A	TCGA	4.2303	8.50109	0.939651	1.40311	0.592354	0.980636
TCGA-HC-A6AN-01A	TCGA	4.24545	7.999	1.04071	1.43859	0.576354	0.912054
TCGA-CH-5768-01A	TCGA	4.32993	8.04449	0.866896	1.42935	0.598198	1.03969
TCGA-CH-5764-01A	TCGA	5.88892	8.37934	0.838305	1.41583	0.663377	1.08183
TCGA-J9-A52C-01A	TCGA	7.59478	8.1493	0.93932	1.41703	0.790476	1.13922
TCGA-EJ-7327-01A	TCGA	4.98177	8.3121	0.787318	1.38228	0.630782	1.07882
TCGA-KK-A6E7-01A	TCGA	3.60893	7.93883	1.05002	1.41324	0.55286	0.89956
TCGA-J4-A67S-01A	TCGA	6.12501	7.40155	1.00443	1.4316	0.589602	0.890124
TCGA-HC-A6AQ-01A	TCGA	4.69284	7.20115	1.04376	1.44109	0.573827	0.903811
TCGA-J9-A8CN-01A	TCGA	6.53551	8.02367	0.986536	1.42526	0.625879	0.941821
TCGA-HC-7752-01A	TCGA	3.8018	7.03512	0.949578	1.42202	0.542541	0.841305
TCGA-KK-A7AZ-01A	TCGA	4.15476	7.15925	0.995625	1.44156	0.511039	0.880677
TCGA-G9-7523-01A	TCGA	7.03356	8.15336	0.96294	1.41932	0.690255	1.08751
TCGA-EJ-A8FN-01A	TCGA	4.66082	8.017	0.978384	1.42701	0.583092	0.960486
TCGA-EJ-7794-01A	TCGA	5.04475	8.76096	0.824143	1.39141	0.685434	1.1221
TCGA-CH-5763-01A	TCGA	7.24107	8.49732	0.818784	1.38777	0.710645	1.18575
TCGA-Y6-A9XI-01A	TCGA	3.82151	7.88412	0.933012	1.40997	0.56762	0.944489
TCGA-KK-A6DY-01A	TCGA	5.99763	8.4592	0.878984	1.40756	0.697936	1.10589
TCGA-ZG-A9LS-01A	TCGA	5.36954	8.02976	0.945255	1.42671	0.716785	1.0537
TCGA-EJ-7793-01A	TCGA	6.39579	8.48836	0.903398	1.4084	0.571408	1.03162
TCGA-YL-A8HJ-01A	TCGA	6.32236	7.85678	0.856714	1.41889	0.704307	1.10231
TCGA-2A-AAYO-01A	TCGA	3.80675	8.16412	0.985356	1.42592	0.664949	0.942976
TCGA-HC-A8D1-01A	TCGA	6.75384	7.8496	0.891928	1.41179	0.654787	1.0897
TCGA-ZG-A9ND-01A	TCGA	5.90269	7.89399	0.974724	1.41441	0.553706	0.907306
TCGA-KK-A8I5-01A	TCGA	7.56089	8.43974	0.920313	1.4224	0.639652	1.01228
TCGA-KK-A8IL-01A	TCGA	5.98406	9.18365	0.893663	1.42219	0.741433	1.18203
TCGA-M7-A722-01A	TCGA	2.07546	6.62152	1.08519	1.45555	0.50471	0.780425
TCGA-HC-A9TE-01A	TCGA	3.47822	7.78553	0.943441	1.39704	0.68872	1.06219
TCGA-SU-A7E7-01A	TCGA	7.37528	8.42805	0.847547	1.40323	0.709261	1.08204
TCGA-KK-A7AV-01A	TCGA	5.34907	8.01513	0.937175	1.42274	0.701806	1.05143
TCGA-EJ-A7NN-01A	TCGA	4.46238	8.352	0.919127	1.40005	0.643533	1.04597
TCGA-J4-A83N-01A	TCGA	6.32522	7.60355	0.959616	1.42702	0.60781	0.998603
TCGA-G9-6353-01A	TCGA	7.64993	8.23968	0.951419	1.40562	0.601304	1.03791
TCGA-EJ-A8FP-01A	TCGA	7.90007	8.44653	0.887293	1.40041	0.664629	1.11075
TCGA-XK-AAJ3-01A	TCGA	3.48096	8.51644	0.978668	1.4235	0.5661	0.928783
TCGA-V1-A9O7-01A	TCGA	8.18814	8.30789	0.931338	1.42006	0.72921	1.11653
TCGA-EJ-A65M-01A	TCGA	4.73989	7.62091	1.03605	1.43993	0.618757	0.940018
TCGA-EJ-7123-01A	TCGA	3.64593	8.63007	0.903523	1.41031	0.616881	0.97746
TCGA-ZG-A9LN-01A	TCGA	5.20057	7.43172	0.947804	1.4293	0.77023	1.05201
TCGA-J9-A8CM-01A	TCGA	5.46308	7.93507	0.949009	1.43723	0.660064	1.03534
TCGA-EJ-5516-01A	TCGA	8.08089	8.44057	0.829614	1.38673	0.719107	1.13346
TCGA-CH-5745-01A	TCGA	7.01242	8.67477	0.809136	1.39642	0.706197	1.06871
TCGA-WW-A8ZI-01A	TCGA	3.84277	7.88936	0.928914	1.3999	0.552783	0.964554
TCGA-VP-A876-01A	TCGA	5.90021	7.6522	0.911658	1.43262	0.559919	0.924346
TCGA-KC-A7F3-01A	TCGA	6.66474	8.33955	0.953955	1.43465	0.686341	1.0881
TCGA-CH-5740-01A	TCGA	5.51308	7.46175	0.922952	1.41959	0.624546	0.967606
TCGA-EJ-A46I-01A	TCGA	4.00496	8.16709	0.847434	1.39656	0.622788	1.07054
TCGA-KK-A7AQ-01A	TCGA	3.46691	8.13711	0.996048	1.43007	0.566294	0.897413
TCGA-G9-6339-01A	TCGA	5.64691	7.46836	1.01571	1.42726	0.64546	1.0279
TCGA-HI-7169-01A	TCGA	9.19335	7.45019	1.02349	1.42144	0.6206	1.00969
TCGA-V1-A9O9-01A	TCGA	5.24504	8.33779	0.876892	1.41439	0.72243	1.05634
TCGA-VP-A872-01A	TCGA	4.93817	8.5432	0.94211	1.39263	0.689284	1.10027
TCGA-QU-A6IL-01A	TCGA	5.1134	6.61395	1.03827	1.44559	0.639265	0.874495
TCGA-HC-A6HX-01A	TCGA	6.67175	6.9468	1.04158	1.43164	0.64431	0.927331
TCGA-G9-7510-01A	TCGA	7.11782	8.50044	0.940343	1.4065	0.679108	1.0562
TCGA-HC-7747-01A	TCGA	4.81837	8.2197	0.935345	1.41664	0.711075	1.07956
TCGA-G9-6379-01A	TCGA	5.87068	7.47626	1.05713	1.4377	0.703746	0.996612
TCGA-VP-A878-01A	TCGA	6.57401	8.36174	0.919073	1.41415	0.692048	1.08138
TCGA-VN-A88N-01A	TCGA	5.14426	8.09958	0.956984	1.41412	0.564644	0.956435
TCGA-KK-A6E8-01A	TCGA	3.71332	7.04141	1.04705	1.44049	0.545793	0.84533
TCGA-XK-AAJA-01A	TCGA	5.06155	7.88533	0.89288	1.41156	0.591247	0.933675
TCGA-EJ-A65E-01A	TCGA	6.49177	7.85142	0.954225	1.40509	0.581645	0.958292
TCGA-G9-7509-01A	TCGA	7.61916	7.9428	0.910626	1.41007	0.593577	0.997146
TCGA-KK-A8IC-01A	TCGA	8.25722	8.17961	0.900906	1.39955	0.717595	1.10989
TCGA-XJ-A9DK-01A	TCGA	8.35032	8.15581	0.933159	1.41413	0.652005	1.096
TCGA-HC-7749-01A	TCGA	5.49653	7.92808	0.923102	1.40873	0.584656	1.00238
TCGA-HC-7078-01A	TCGA	5.54635	8.09583	0.927108	1.41715	0.636638	1.05042
TCGA-ZG-A9LM-01A	TCGA	5.18447	7.06567	0.983599	1.43511	0.637241	1.00993
TCGA-H9-A6BX-01A	TCGA	6.92216	8.19018	0.900199	1.39584	0.720259	1.13046
TCGA-KC-A4BR-01A	TCGA	8.03392	8.55788	0.906885	1.41224	0.712966	1.14513
TCGA-EJ-5515-01A	TCGA	5.93916	8.40728	0.870412	1.38005	0.577548	1.0922
TCGA-CH-5765-01A	TCGA	5.34278	7.61053	0.859824	1.40943	0.602754	1.00439
TCGA-KK-A5A1-01A	TCGA	4.44015	7.81932	0.944854	1.43892	0.601326	0.970917
TCGA-G9-6347-01A	TCGA	4.2437	7.09244	1.0693	1.43915	0.640563	0.958779
TCGA-EJ-AB27-01A	TCGA	5.76847	8.13334	0.938118	1.41285	0.663342	1.03623
TCGA-ZG-A9LU-01A	TCGA	6.81744	7.60951	1.00174	1.42882	0.670152	1.04598
TCGA-VN-A88O-01A	TCGA	4.53849	8.48122	0.956038	1.42023	0.62867	0.958157
TCGA-KK-A7B0-01A	TCGA	3.05223	7.33538	1.05643	1.44151	0.681668	0.947181
TCGA-HC-8216-01A	TCGA	5.10417	7.53197	0.954399	1.41417	0.627551	1.04435
TCGA-KK-A6E2-01A	TCGA	3.21249	7.49204	0.875291	1.4237	0.570105	0.894865
TCGA-J4-A6M7-01A	TCGA	5.68633	7.72025	0.900972	1.41585	0.569058	0.936162
TCGA-YL-A8S9-01A	TCGA	4.57425	7.20662	0.970923	1.43504	0.512917	0.825426
TCGA-EJ-A8FO-01A	TCGA	7.83009	8.44773	0.91477	1.40049	0.580267	1.03145
TCGA-V1-A8X3-01A	TCGA	5.1735	7.62603	0.893202	1.41153	0.609019	0.993754
TCGA-KK-A6E1-01A	TCGA	4.30135	8.05776	0.95361	1.39883	0.589307	0.936819
TCGA-HC-A9TH-01A	TCGA	3.16154	8.6324	0.915675	1.39579	0.69656	1.10722
TCGA-KK-A8IB-01A	TCGA	5.10255	8.08133	0.994771	1.43663	0.71597	1.07451
TCGA-XK-AAIW-01A	TCGA	2.68066	7.04906	0.912365	1.43011	0.541367	0.89114
TCGA-ZG-A9KY-01A	TCGA	4.49122	7.9962	0.89863	1.40173	0.619788	0.860762
TCGA-EJ-5499-01A	TCGA	4.48727	8.04236	0.91507	1.42487	0.684929	1.13487
TCGA-G9-7519-01A	TCGA	6.26004	7.66988	1.01194	1.41492	0.598242	0.951748
TCGA-HC-7738-01A	TCGA	5.68877	8.04915	0.913575	1.41018	0.605247	0.985622
TCGA-EJ-A46B-01A	TCGA	7.14702	8.23409	0.933711	1.39336	0.543466	1.00348
TCGA-HC-7742-01A	TCGA	7.65204	8.49258	0.920404	1.37671	0.628395	1.04657
TCGA-ZG-A9LY-01A	TCGA	5.00413	8.08983	0.922875	1.41923	0.63788	1.11093
TCGA-G9-6365-01A	TCGA	5.55971	7.86404	0.949875	1.42517	0.646832	1.10449
TCGA-HC-A4ZV-01A	TCGA	5.76662	7.34033	0.900489	1.42683	0.676923	1.03265
TCGA-HC-7209-01A	TCGA	5.27733	8.00519	0.861503	1.3928	0.662555	1.09306
TCGA-TK-A8OK-01A	TCGA	7.31257	8.03436	0.898383	1.39967	0.70315	1.09045
TCGA-V1-A9OF-01A	TCGA	5.55125	8.04446	0.963189	1.4203	0.491297	0.963878
TCGA-G9-6364-01A	TCGA	4.98879	8.14229	0.89083	1.38786	0.633267	1.03249
TCGA-V1-A9O5-01A	TCGA	4.57265	8.66501	0.945704	1.39059	0.63582	1.02739
TCGA-KC-A7F5-01A	TCGA	3.9621	6.84992	1.00734	1.43886	0.508045	0.806196
TCGA-2A-A8VX-01A	TCGA	3.97817	6.44304	0.99292	1.43787	0.534008	0.892988
TCGA-2A-A8VT-01A	TCGA	4.3354	8.24561	0.859728	1.38105	0.57831	0.975416
TCGA-QU-A6IP-01A	TCGA	5.02309	7.65477	0.965428	1.42569	0.615585	0.981557
TCGA-EJ-7791-01A	TCGA	5.88781	8.92211	0.836717	1.379	0.679269	1.10656
TCGA-J9-A52D-01A	TCGA	4.0599	7.86635	0.97043	1.42263	0.455545	0.834352
TCGA-KK-A6E0-01A	TCGA	5.63289	8.22504	0.988179	1.41016	0.531066	0.935539
TCGA-HI-7171-01A	TCGA	5.10719	7.59134	0.932153	1.42291	0.600209	1.00573
TCGA-EJ-A46E-01A	TCGA	8.83958	8.07628	0.823593	1.39567	0.677084	1.11044
TCGA-G9-6499-01A	TCGA	7.19112	8.64185	0.977749	1.42005	0.672952	1.07106
TCGA-J9-A8CL-01A	TCGA	4.92399	7.30119	0.93866	1.41647	0.604779	1.03189
TCGA-HC-7744-01A	TCGA	3.79361	8.1628	0.910769	1.42312	0.630974	1.03707
TCGA-ZG-A9NI-01A	TCGA	4.67234	7.37046	1.02041	1.43424	0.600386	0.974484
TCGA-KC-A7FD-01A	TCGA	4.48705	9.39288	0.921282	1.42385	0.605504	1.03667
TCGA-TP-A8TV-01A	TCGA	4.51873	8.17611	0.958212	1.42783	0.503725	0.893577
TCGA-G9-6342-01A	TCGA	7.36768	8.13154	0.912428	1.39275	0.666439	1.05047
TCGA-J4-A83K-01A	TCGA	6.53908	8.05885	0.911162	1.41539	0.612069	1.02781
TCGA-VP-A87K-01A	TCGA	5.19334	7.93516	0.908726	1.42095	0.515924	0.890122
TCGA-HC-7737-01A	TCGA	9.92876	8.50547	0.837166	1.38185	0.738506	1.10391
TCGA-EJ-8468-01A	TCGA	7.86315	8.20771	0.868589	1.37097	0.641672	1.04926
TCGA-J4-A83M-01A	TCGA	4.88206	8.11205	0.874698	1.41419	0.639543	0.989995
TCGA-EJ-5506-01A	TCGA	6.60148	8.49918	0.850634	1.38255	0.582613	1.09938
TCGA-XJ-A9DQ-01A	TCGA	7.99501	7.51468	0.952052	1.42236	0.583663	1.0158
TCGA-EJ-A7NH-01A	TCGA	6.9106	7.92689	0.906988	1.40957	0.572346	0.997808
TCGA-EJ-5507-01A	TCGA	3.99571	8.56281	0.876801	1.37997	0.639667	1.0761
TCGA-J4-A67T-01A	TCGA	6.80188	9.25561	0.894044	1.40824	0.675202	1.11374
TCGA-HC-8256-01A	TCGA	4.70655	7.84437	0.937728	1.41289	0.539031	0.935279
TCGA-YL-A9WY-01A	TCGA	5.68447	8.73281	0.932446	1.40967	0.703871	1.09251
TCGA-FC-7708-01A	TCGA	7.42853	8.91794	0.84156	1.38388	0.746258	1.13184
TCGA-EJ-A46G-01A	TCGA	4.02173	7.98601	0.845707	1.40032	0.62182	0.93662
TCGA-FC-7961-01A	TCGA	6.94049	8.7237	0.94684	1.4016	0.621424	1.02398
TCGA-XJ-A83G-01A	TCGA	4.92864	7.62498	1.01791	1.43034	0.583475	0.932929
TCGA-G9-6366-01A	TCGA	4.37327	8.14572	0.97025	1.39439	0.552886	0.930219
TCGA-HC-7210-01A	TCGA	6.93115	8.62471	0.812851	1.33338	0.684665	1.0922
TCGA-CH-5792-01A	TCGA	4.99454	8.65668	0.846819	1.39013	0.74895	1.12722
TCGA-HC-8265-01A	TCGA	6.56781	7.84851	0.925709	1.42807	0.666443	0.996735
TCGA-G9-A9S7-01A	TCGA	5.17589	7.74753	0.987979	1.42795	0.581911	0.924495
TCGA-EJ-A7NJ-01A	TCGA	6.06984	8.37448	0.9245	1.38294	0.594803	1.02226
TCGA-KK-A6E3-01A	TCGA	4.71771	7.06233	1.05781	1.42937	0.621576	0.969367
TCGA-HC-7819-01A	TCGA	6.36576	7.92718	0.892773	1.41633	0.559956	0.968611
TCGA-EJ-A8FS-01A	TCGA	3.88931	7.67159	0.944093	1.42205	0.505442	0.882886
TCGA-EJ-5503-01A	TCGA	7.15713	8.65981	0.874224	1.38259	0.691369	1.10439
TCGA-EJ-A8FU-01A	TCGA	8.19534	8.39039	0.893788	1.39652	0.661253	1.11024
TCGA-XJ-A9DI-01A	TCGA	7.55213	8.17293	0.865356	1.41168	0.727207	1.14606
TCGA-KK-A7B3-01A	TCGA	5.36475	7.72212	0.945418	1.41899	0.630155	0.991492
TCGA-G9-6343-01A	TCGA	5.9139	7.44585	1.0182	1.43251	0.592676	0.941553
TCGA-HC-A76X-01A	TCGA	5.1909	7.45844	0.939705	1.43296	0.544575	0.910338
TCGA-G9-A9S4-01A	TCGA	4.29841	6.83275	0.981704	1.42633	0.578127	0.877679
TCGA-G9-6378-01A	TCGA	6.71807	7.68205	0.975154	1.41883	0.627686	1.04715
TCGA-YL-A8HL-01A	TCGA	6.24217	8.26591	0.894486	1.38474	0.565465	0.961591
TCGA-HC-7081-01A	TCGA	5.33262	8.69784	0.87509	1.37461	0.664378	1.08289
TCGA-ZG-A9MC-01A	TCGA	5.22615	8.62926	0.840318	1.40923	0.790802	1.15751
TCGA-XK-AAIR-01A	TCGA	4.59514	8.28051	0.919558	1.41676	0.643117	1.07858
TCGA-ZG-A9N3-01A	TCGA	3.09772	7.84169	0.984293	1.42741	0.677994	1.03199
TCGA-EJ-8474-01A	TCGA	4.99429	7.09388	0.9172	1.43104	0.620588	1.00969
TCGA-ZG-A8QZ-01A	TCGA	5.3038	8.09287	0.920297	1.42134	0.680381	1.10901
TCGA-CH-5771-01A	TCGA	5.36765	8.28532	0.842451	1.39205	0.732045	1.12194
TCGA-V1-A8WL-01A	TCGA	6.93566	8.15761	0.940144	1.41579	0.646683	1.04171
TCGA-EJ-7786-01A	TCGA	5.91394	8.05	0.870313	1.39937	0.590186	1.04167
TCGA-G9-A9S0-01A	TCGA	2.94293	8.20912	1.02588	1.41585	0.577801	0.991069
TCGA-EJ-5508-01A	TCGA	7.07554	8.51464	0.812376	1.4061	0.698583	1.14704
TCGA-ZG-A9L6-01A	TCGA	7.26102	8.08248	0.913738	1.40796	0.614535	1.07585
TCGA-CH-5744-01A	TCGA	4.9791	8.1762	0.882375	1.37062	0.655005	0.996462
TCGA-G9-6336-01A	TCGA	6.9126	8.43686	0.964326	1.41842	0.647173	1.10536
TCGA-M7-A71Z-01A	TCGA	4.50067	7.0808	1.04079	1.44209	0.537932	0.790906
TCGA-VP-A87C-01A	TCGA	5.20679	8.47476	0.850097	1.40196	0.787733	1.10821
TCGA-HC-7211-01A	TCGA	5.87778	9.1511	0.805983	1.35806	0.758478	1.16226
TCGA-EJ-5522-01A	TCGA	4.44908	8.55786	0.814563	1.38647	0.646898	1.08666
TCGA-KK-A6E4-01A	TCGA	2.69443	6.72205	1.03333	1.44964	0.567527	0.854468
TCGA-HC-8258-01A	TCGA	6.61613	8.33691	0.928175	1.40749	0.666528	1.01706
TCGA-QU-A6IO-01A	TCGA	4.21841	6.77472	1.03798	1.43484	0.594742	0.868413
TCGA-J4-A67Q-01A	TCGA	5.07299	7.14194	1.03718	1.43924	0.62925	0.988162
TCGA-G9-6369-01A	TCGA	5.71784	7.69522	1.04137	1.40513	0.560749	0.881586
TCGA-MG-AAMC-01A	TCGA	7.65122	6.68803	1.02191	1.43795	0.575976	0.892024
TCGA-CH-5743-01A	TCGA	7.92453	8.45429	0.829099	1.40305	0.766317	1.21258
TCGA-EJ-A65D-01A	TCGA	-0.105922	6.47142	1.05295	1.4496	0.49245	0.779484
TCGA-2A-A8W1-01A	TCGA	4.13989	7.17126	1.02462	1.41913	0.533006	0.874815
TCGA-EJ-A6RA-01A	TCGA	6.08791	7.93555	0.99572	1.42887	0.587506	0.988818
TCGA-XA-A8JR-01A	TCGA	5.60435	7.85065	0.961314	1.42617	0.614006	1.04334
TCGA-G9-6363-01A	TCGA	5.03948	7.63625	1.0259	1.44218	0.667619	1.05721
TCGA-CH-5748-01A	TCGA	4.27972	8.22587	0.866057	1.40984	0.590429	1.01688
TCGA-G9-6332-01A	TCGA	2.60822	7.71661	0.984056	1.42676	0.546361	0.92344
TCGA-EJ-7785-01A	TCGA	5.72029	8.26648	0.76279	1.35746	0.695467	1.10199
TCGA-XK-AAJR-01A	TCGA	6.3219	8.07417	0.931324	1.40967	0.563326	1.01474
TCGA-EJ-A46H-01A	TCGA	7.17163	8.43637	0.765249	1.34867	0.771502	1.19639
TCGA-EJ-5497-01A	TCGA	6.40012	8.37906	0.825253	1.3906	0.669266	1.10565
TCGA-XQ-A8TA-01A	TCGA	3.03598	6.45624	0.955787	1.42842	0.484209	0.894116
TCGA-M7-A721-01A	TCGA	6.34324	8.24827	0.927475	1.41011	0.648926	1.02427
TCGA-HC-7745-01A	TCGA	6.46912	8.29469	0.904081	1.4049	0.697448	1.13168
TCGA-J4-8198-01A	TCGA	6.0456	7.93087	0.86938	1.41558	0.600091	1.00621
TCGA-HC-A8D0-01A	TCGA	6.83039	7.82412	0.945724	1.43273	0.664258	1.10012
TCGA-YL-A8HM-01A	TCGA	4.14112	7.64372	0.996649	1.44552	0.513618	0.880674
TCGA-CH-5750-01A	TCGA	6.76832	7.43308	0.855133	1.4188	0.70254	1.04645
TCGA-V1-A8MG-01A	TCGA	5.64042	8.02755	0.926042	1.42838	0.59851	1.02894
TCGA-CH-5791-01A	TCGA	3.17776	8.36857	0.879175	1.40739	0.655716	1.05513
TCGA-EJ-5532-01A	TCGA	4.72539	8.32137	0.902036	1.39097	0.609612	1.02806
TCGA-G9-6384-01A	TCGA	6.98865	8.41899	0.822317	1.39454	0.674915	1.08557
TCGA-V1-A9OT-01A	TCGA	3.93954	7.13106	0.960438	1.4305	0.557234	0.92503
TCGA-CH-5767-01A	TCGA	5.22332	8.11612	0.919456	1.40515	0.605377	1.00576
TCGA-QU-A6IN-01A	TCGA	2.18331	6.40486	1.03596	1.44628	0.555379	0.825648
TCGA-HC-7230-01A	TCGA	6.72177	8.48238	0.871153	1.39864	0.610771	0.978352
TCGA-VN-A943-01A	TCGA	2.01665	8.01515	0.979534	1.42339	0.493546	0.8253
TCGA-XK-AAJP-01A	TCGA	2.6805	7.60681	0.947323	1.4242	0.549172	0.905626
TCGA-HI-7168-01A	TCGA	8.25085	7.56948	0.914269	1.40616	0.696964	1.09827
TCGA-V1-A9ZG-01A	TCGA	6.39769	8.26188	0.943455	1.41274	0.692433	1.06965
TCGA-EJ-7792-01A	TCGA	6.07375	8.39636	0.860524	1.39491	0.69728	1.09425
TCGA-Y6-A8TL-01A	TCGA	5.47644	8.16523	0.937591	1.43014	0.601037	1.00159
TCGA-KK-A8IH-01A	TCGA	3.8133	8.15073	0.936997	1.41922	0.631527	1.01876
TCGA-HC-A632-01A	TCGA	4.58149	7.74134	0.899652	1.42836	0.596169	0.972477
TCGA-XJ-A9DX-01A	TCGA	5.59558	7.8218	0.962816	1.41446	0.566692	0.893014
TCGA-EJ-5510-01A	TCGA	6.06028	8.50373	0.885118	1.4007	0.696269	1.10832
TCGA-HC-7820-01A	TCGA	5.87604	7.7774	0.902532	1.40421	0.547537	0.968283
TCGA-HC-7818-01A	TCGA	5.87728	8.67829	0.871169	1.40851	0.725338	1.13653
TCGA-HC-8259-01A	TCGA	4.75751	7.66491	0.934145	1.41915	0.534235	0.905161
TCGA-KK-A8IF-01A	TCGA	4.57317	7.12985	0.969239	1.44238	0.58605	0.848361
TCGA-YJ-A8SW-01A	TCGA	5.73595	8.30149	0.90449	1.4063	0.584035	0.960856
TCGA-V1-A8MF-01A	TCGA	7.26857	7.75579	0.996613	1.4337	0.672819	1.02548
TCGA-EJ-AB20-01A	TCGA	7.30152	7.21877	0.976743	1.42939	0.643162	1.04374
TCGA-G9-7522-01A	TCGA	7.46047	8.49654	0.928473	1.39659	0.659767	1.05402
TCGA-CH-5739-01A	TCGA	6.33019	8.4754	0.823335	1.41112	0.677553	1.05247
TCGA-HC-7213-01A	TCGA	2.3888	8.64602	0.903187	1.38854	0.665087	1.13149
TCGA-EJ-A46F-01A	TCGA	3.25551	6.77337	1.05474	1.45088	0.536852	0.773958
TCGA-CH-5790-01A	TCGA	3.96278	8.31758	0.838688	1.40555	0.62425	1.04411
TCGA-J4-A83J-01A	TCGA	7.69539	8.31967	0.923044	1.39896	0.675536	1.00167
TCGA-HC-7077-01A	TCGA	4.65655	8.23336	0.892575	1.38814	0.534563	0.88647
TCGA-EJ-A7NM-01A	TCGA	5.65083	8.20192	0.924348	1.42951	0.6265	0.99899
TCGA-KC-A4BL-01A	TCGA	6.82176	8.42134	0.851768	1.3994	0.722385	1.15113
TCGA-FC-A6HD-01A	TCGA	3.75897	6.4144	1.07727	1.44873	0.548464	0.809078
TCGA-EJ-7797-01A	TCGA	5.81217	8.36805	0.862519	1.41378	0.66914	1.0876
TCGA-J4-A67R-01A	TCGA	6.94575	7.39478	1.01741	1.43538	0.691059	1.02674
TCGA-J4-A83L-01A	TCGA	6.31307	8.41813	0.900815	1.40294	0.649721	1.04815
TCGA-J4-8200-01A	TCGA	7.54177	8.1889	0.955966	1.42029	0.630423	1.08089
TCGA-EJ-7321-01A	TCGA	6.03497	8.09799	0.877176	1.42472	0.645036	1.00567
TCGA-CH-5738-01A	TCGA	6.84893	8.55639	0.823216	1.404	0.787767	1.16945
TCGA-KK-A6E6-01A	TCGA	5.3765	8.24774	0.95285	1.41997	0.668155	1.05616
TCGA-J9-A52B-01A	TCGA	8.27071	7.67754	0.953979	1.41434	0.647321	0.961134
TCGA-J4-A6G1-01A	TCGA	5.21436	8.11254	0.903806	1.42151	0.791837	1.12746
TCGA-KC-A4BN-01A	TCGA	7.68586	9.20339	0.855145	1.3989	0.66835	1.07779
TCGA-G9-6377-01A	TCGA	6.39277	8.25066	0.96174	1.42431	0.734543	1.06471
TCGA-KK-A7AP-01A	TCGA	4.78881	6.65384	0.945646	1.43463	0.529839	0.899832
TCGA-KK-A8IM-01A	TCGA	3.58848	8.37865	0.883756	1.40799	0.613748	1.07341
TCGA-2A-AAYU-01A	TCGA	5.45959	8.01175	0.909408	1.41456	0.55718	0.980819
TCGA-V1-A9Z9-01A	TCGA	5.81607	8.3522	0.956541	1.41687	0.607078	1.04808
TCGA-2A-A8W3-01A	TCGA	7.75662	7.55903	0.876895	1.41586	0.627098	1.02922
TCGA-VN-A88P-01A	TCGA	5.92721	8.36497	0.977658	1.4311	0.62434	0.993622
TCGA-EJ-5495-01A	TCGA	6.67531	8.55495	0.829806	1.39755	0.72256	1.14282
TCGA-G9-6351-01A	TCGA	6.61852	8.17223	0.930504	1.39382	0.612567	1.03228
TCGA-HC-A6AO-01A	TCGA	4.21441	7.6611	1.06019	1.4459	0.688461	0.990123
TCGA-CH-5788-01A	TCGA	4.47773	8.13167	0.885726	1.42138	0.583736	0.979861
TCGA-G9-6348-01A	TCGA	7.81325	7.90797	0.972763	1.4242	0.716973	1.14677
TCGA-KK-A8II-01A	TCGA	5.57954	8.13829	0.896839	1.40214	0.563646	0.900619
TCGA-VN-A88Q-01A	TCGA	7.27044	8.34739	0.913388	1.41101	0.674291	1.02114
TCGA-V1-A9ZI-01A	TCGA	6.77738	7.31567	0.986175	1.43323	0.556585	0.98766
TCGA-HC-A6AP-01A	TCGA	5.21677	7.26113	1.05949	1.44423	0.652617	0.96706
TCGA-HC-7079-01A	TCGA	4.44219	8.60742	0.757836	1.38516	0.941207	1.24387
TCGA-KC-A4BV-01A	TCGA	4.39872	7.58631	0.86838	1.39656	0.609901	1.00826
TCGA-VP-A87J-01A	TCGA	5.15962	8.6441	0.923822	1.39218	0.606202	0.968519
TCGA-YL-A8HO-01A	TCGA	4.64678	7.52266	0.956785	1.42031	0.655489	1.02916
TCGA-FC-A4JI-01A	TCGA	4.79561	7.70378	0.930138	1.41918	0.627107	0.953412
TCGA-G9-6362-01A	TCGA	5.97751	7.51461	1.03375	1.43197	0.579169	0.907792
TCGA-ZG-A8QY-01A	TCGA	4.56239	7.81055	0.981161	1.42291	0.585761	1.00942
TCGA-HC-8261-01A	TCGA	4.09041	8.22387	0.952065	1.41459	0.603958	0.964633
TCGA-EJ-8472-01A	TCGA	3.8534	7.42979	0.919804	1.40031	0.608561	1.03863
TCGA-HC-A6AS-01A	TCGA	6.71676	7.60792	1.03667	1.43654	0.675961	0.980283
TCGA-XK-AAJU-01A	TCGA	5.93343	8.52043	0.918912	1.41331	0.631863	1.07114
TCGA-EJ-5505-01A	TCGA	5.92799	8.04636	0.896726	1.4005	0.526173	1.02275
TCGA-CH-5752-01A	TCGA	3.54849	8.02148	0.858547	1.41315	0.573745	0.976467
TCGA-EJ-5512-01A	TCGA	6.19054	8.10742	0.888947	1.42826	0.615731	1.08129
TCGA-KK-A59Z-01A	TCGA	7.12688	8.18648	0.933437	1.42078	0.697656	1.08724
TCGA-HC-A6AL-01A	TCGA	5.21591	7.35709	1.0444	1.44166	0.623462	0.901851
TCGA-EJ-7315-01A	TCGA	2.97583	8.6896	0.885116	1.39233	0.670977	1.0225
TCGA-VP-A87E-01A	TCGA	7.34544	8.38433	0.9086	1.40967	0.765709	1.10876
TCGA-KK-A7AU-01A	TCGA	3.4303	7.70391	0.954887	1.41868	0.474452	0.819147
TCGA-G9-6367-01A	TCGA	7.68652	8.10223	0.962594	1.39164	0.625797	1.06158
TCGA-EJ-7781-01A	TCGA	4.55543	8.30203	0.817761	1.36807	0.653398	1.06497
TCGA-EJ-5518-01A	TCGA	6.55463	8.50798	0.882743	1.38636	0.678746	1.04437
TCGA-V1-A8MU-01A	TCGA	6.12102	8.10837	0.941852	1.40984	0.668846	1.07397
TCGA-VP-A87B-01A	TCGA	3.1653	7.32751	0.914515	1.42702	0.548011	0.9604
TCGA-G9-6371-01A	TCGA	5.10864	7.80659	0.941581	1.41988	0.586336	0.961606
TCGA-J4-A67M-01A	TCGA	5.00092	7.4609	1.03061	1.43684	0.700993	1.00732
TCGA-ZG-A9L0-01A	TCGA	5.14028	8.04611	0.92844	1.42264	0.695844	1.1608
TCGA-YL-A8SA-01A	TCGA	4.69405	8.10245	0.91308	1.39707	0.589654	0.931319
TCGA-CH-5772-01A	TCGA	5.12121	7.99888	0.942331	1.4166	0.581834	0.96229
TCGA-HC-7233-01A	TCGA	5.69097	8.67871	0.877142	1.41334	0.693475	1.08205
TCGA-J9-A8CP-01A	TCGA	5.57628	8.12992	0.959121	1.41327	0.614649	1.01338
TCGA-EJ-A65B-01A	TCGA	6.13223	7.37707	1.06328	1.43028	0.653665	0.962324
TCGA-HC-A8CY-01A	TCGA	4.81094	6.91142	0.907904	1.40955	0.611285	0.910098
TCGA-HC-7231-01A	TCGA	5.18801	8.68674	0.888054	1.4093	0.670005	1.06264
TCGA-G9-7525-01A	TCGA	5.39831	7.86699	0.985792	1.43376	0.588639	0.986418
TCGA-ZG-A9LZ-01A	TCGA	5.97758	7.92421	0.956705	1.42935	0.653196	1.04872
TCGA-CH-5741-01A	TCGA	4.58941	7.86687	0.943083	1.41689	0.5894	0.914709
TCGA-EJ-7782-01A	TCGA	3.1992	8.53294	0.843885	1.37186	0.636447	1.00505
TCGA-HC-8213-01A	TCGA	5.24905	7.83363	0.957661	1.43999	0.555597	0.963736
TCGA-HC-8262-01A	TCGA	6.10993	8.06443	0.913311	1.4226	0.582514	1.00986
TCGA-HC-7740-01A	TCGA	7.02037	8.16009	0.874898	1.38798	0.691835	1.12838
TCGA-HC-8257-01A	TCGA	3.59597	7.9917	0.919876	1.42977	0.588423	0.985055
TCGA-V1-A9Z7-01A	TCGA	5.0795	7.90563	0.979572	1.43593	0.588494	0.975107
TCGA-ZG-A9LB-01A	TCGA	6.07316	7.57482	1.03298	1.4479	0.734011	1.03353
TCGA-YL-A8HK-01A	TCGA	6.79563	8.45173	0.875769	1.39644	0.6963	1.13331
TCGA-EJ-5517-01A	TCGA	5.23889	7.92323	0.923887	1.40984	0.621497	1.01054
TCGA-EJ-7788-01A	TCGA	5.29401	8.59182	0.875755	1.41562	0.59536	1.027
TCGA-V1-A9OY-01A	TCGA	7.17492	8.25441	0.940223	1.4286	0.633231	1.02001
TCGA-V1-A8MM-01A	TCGA	3.67459	7.47784	0.982221	1.43618	0.574871	0.914165
TCGA-X4-A8KS-01A	TCGA	4.91647	7.42825	1.00374	1.4316	0.613846	0.995273
TCGA-M7-A724-01A	TCGA	3.49212	6.56922	1.02875	1.43788	0.497812	0.760369
TCGA-EJ-A46D-01A	TCGA	7.17368	7.86534	0.935796	1.42288	0.611785	1.01699
TCGA-V1-A9OH-01A	TCGA	6.3149	7.88651	0.959159	1.42965	0.612634	1.03803
TCGA-VP-AA1N-01A	TCGA	7.08177	7.66239	1.00095	1.42573	0.685085	1.00292
TCGA-HC-8260-01A	TCGA	7.47926	8.39813	0.911532	1.41134	0.59033	1.0567
TCGA-J4-A67L-01A	TCGA	4.6872	7.30307	1.04023	1.42741	0.63038	0.98851
TCGA-KK-A8ID-01A	TCGA	3.61439	7.24043	0.945576	1.41857	0.589339	0.846793
TCGA-EJ-5498-01A	TCGA	7.39271	8.54037	0.836405	1.39581	0.730701	1.15199
TCGA-EJ-5509-01A	TCGA	6.2035	8.34075	0.868655	1.41141	0.683556	1.0857
TCGA-KK-A59V-01A	TCGA	4.30125	6.98736	0.9822	1.43664	0.697696	0.991977
TCGA-VP-A879-01A	TCGA	6.3796	8.24105	0.893587	1.41	0.594722	1.04716
TCGA-G9-6329-01A	TCGA	6.35659	7.76063	0.976066	1.42089	0.688326	1.08147
TCGA-EJ-5526-01A	TCGA	7.17908	8.33964	0.799727	1.39723	0.676007	1.1038
TCGA-VN-A88I-01A	TCGA	5.86501	8.13611	0.918658	1.40984	0.694857	1.13929
TCGA-KK-A8I4-01A	TCGA	6.17609	8.33041	0.910414	1.41103	0.760735	1.13735
TCGA-HC-7075-01A	TCGA	3.75663	8.08525	0.923897	1.40948	0.575057	0.9411
TCGA-J4-AATZ-01A	TCGA	4.98977	8.66661	0.908792	1.39557	0.606885	0.980687
TCGA-YL-A9WX-01A	TCGA	7.66968	8.65739	0.82914	1.40056	0.697406	1.12281
TCGA-V1-A9OA-01A	TCGA	6.74404	8.04503	0.89846	1.42968	0.647472	1.10416
TCGA-CH-5761-01A	TCGA	3.32568	8.51125	0.842621	1.36179	0.607309	1.02417
TCGA-XK-AAIV-01A	TCGA	3.87784	8.51157	0.950982	1.38484	0.716444	1.07663
TCGA-EJ-5531-01A	TCGA	5.10398	8.57138	0.888127	1.40165	0.712637	1.11698
TCGA-CH-5794-01A	TCGA	6.00524	8.03513	0.893571	1.41024	0.635683	1.07785
TCGA-H9-A6BY-01A	TCGA	3.56839	6.69415	1.04094	1.4475	0.47884	0.825323
TCGA-EJ-A7NF-01A	TCGA	4.32325	6.6976	0.962077	1.43585	0.546112	0.92203
TCGA-YL-A8SB-01A	TCGA	4.3558	7.78485	0.892021	1.41237	0.618752	1.08021
TCGA-VP-A87D-01A	TCGA	3.31199	7.96723	0.86808	1.40766	0.545121	0.937245
TCGA-KK-A7B2-01A	TCGA	7.35315	7.81507	0.997304	1.43324	0.738306	1.10794
TCGA-J4-AAU2-01A	TCGA	5.85234	7.86105	0.942601	1.41707	0.593969	0.949771
TCGA-V1-A9ZK-01A	TCGA	5.76312	8.5382	0.928585	1.40666	0.625023	1.03743
TCGA-KC-A7F6-01A	TCGA	6.77079	7.85105	0.949106	1.42954	0.64342	1.05381
TCGA-HC-A48F-01A	TCGA	4.01166	7.97171	0.906954	1.4057	0.589491	0.957994
TCGA-ZG-A8QW-01A	TCGA	4.67991	8.25156	0.982932	1.42446	0.676654	1.0832
TCGA-EJ-5494-01A	TCGA	5.67272	8.32239	0.882822	1.40351	0.676458	1.01956
TCGA-J4-AATV-01A	TCGA	8.51313	8.61033	0.897995	1.40792	0.775134	1.15389
TCGA-V1-A9Z8-01A	TCGA	5.28811	8.23955	0.999071	1.42839	0.647807	1.05513
TCGA-VP-A87H-01A	TCGA	5.98134	7.90308	0.915388	1.42833	0.639807	1.03011
TCGA-HC-7748-01A	TCGA	5.82698	8.75156	0.803281	1.36077	0.681645	1.07928
TCGA-EJ-5524-01A	TCGA	5.89485	8.16864	0.849205	1.3795	0.666486	1.09135
TCGA-G9-6370-01A	TCGA	8.96095	8.31306	0.896581	1.39886	0.709165	1.13931
TCGA-EJ-7317-01A	TCGA	4.61968	8.08899	0.929104	1.40407	0.549766	0.969749
TCGA-KK-A7AW-01A	TCGA	2.19029	6.65068	1.08338	1.45072	0.643899	0.819064
TCGA-V1-A9OX-01A	TCGA	5.46975	7.89504	0.996309	1.42571	0.653442	1.02899
TCGA-VN-A88L-01A	TCGA	9.23625	7.61717	0.936759	1.41797	0.639553	1.00932
TCGA-EJ-5542-01A	TCGA	5.54474	8.61813	0.837992	1.39444	0.634522	1.08869
TCGA-CH-5753-01A	TCGA	8.70296	8.59137	0.813335	1.39169	0.657609	1.05211
TCGA-V1-A9ZR-01A	TCGA	6.84411	7.89406	0.915068	1.43513	0.677669	1.06124
TCGA-CH-5754-01A	TCGA	3.81248	8.40097	0.905453	1.39932	0.709976	1.04615
TCGA-KK-A59X-01A	TCGA	3.27964	7.66678	1.04687	1.40699	0.604774	0.944917
TCGA-EJ-5527-01A	TCGA	5.33227	8.52357	0.824081	1.40129	0.692022	1.13666
TCGA-YL-A9WJ-01A	TCGA	5.06602	8.16874	0.908165	1.39934	0.673337	1.07882
TCGA-G9-6494-01A	TCGA	6.96719	7.68983	0.924946	1.39434	0.587869	0.981518
TCGA-EJ-7783-01A	TCGA	7.305	8.3399	0.786156	1.38934	0.689243	1.12339
TCGA-V1-A8WV-01A	TCGA	4.97196	7.5917	0.921401	1.41412	0.615196	1.05222
TCGA-HC-7736-01A	TCGA	8.13577	8.51839	0.814004	1.37848	0.706912	1.10335
TCGA-ZG-A9L5-01A	TCGA	3.44326	7.26124	0.930712	1.42547	0.531861	0.935094
TCGA-EJ-7330-01A	TCGA	6.88369	8.66607	0.82893	1.3772	0.678669	1.11511
TCGA-CH-5746-01A	TCGA	4.66256	8.34184	0.853692	1.41184	0.619053	1.07823
TCGA-CH-5769-01A	TCGA	5.15175	8.32916	0.927032	1.42281	0.676513	1.13492
TCGA-YL-A8S8-01A	TCGA	4.82626	7.91769	0.895458	1.42265	0.623631	1.00366
TCGA-EJ-5504-01A	TCGA	4.87423	8.16456	0.89541	1.40838	0.639476	1.04619
TCGA-KK-A8IJ-01A	TCGA	6.25295	8.53721	0.908212	1.39257	0.619339	1.03736
TCGA-KK-A59Y-01A	TCGA	3.80864	8.0159	0.9868	1.40207	0.597574	0.964183
TCGA-M7-A71Y-01A	TCGA	8.02999	7.76989	0.973361	1.42369	0.629457	1.04055
TCGA-G9-6354-01A	TCGA	5.05738	7.39539	1.02065	1.42904	0.567943	0.904146
TCGA-ZG-A9M4-01A	TCGA	4.2163	8.24566	0.92144	1.39798	0.607312	1.04633
TCGA-V1-A8WS-01A	TCGA	5.78946	7.76767	0.926649	1.42544	0.548611	0.988472
TCGA-CH-5789-01A	TCGA	7.46043	8.80298	0.822798	1.3582	0.720437	1.15562
TCGA-KK-A8I7-01A	TCGA	5.31169	8.13178	0.930777	1.41088	0.691867	1.09175
TCGA-EJ-5501-01A	TCGA	4.21562	8.63308	0.863124	1.40263	0.647118	1.08161
TCGA-J4-A6G3-01A	TCGA	5.82678	8.53289	0.865761	1.3941	0.769269	1.14049
TCGA-YL-A8SC-01A	TCGA	6.73142	8.45954	0.910661	1.40149	0.612375	1.00517
TCGA-G9-6356-01A	TCGA	6.12676	8.31575	0.911539	1.41325	0.708103	1.13171
TCGA-FC-A5OB-01A	TCGA	4.14523	8.0966	0.977841	1.41068	0.473916	0.911504
TCGA-HC-7750-01A	TCGA	6.08973	7.91897	0.928573	1.4141	0.63174	1.07154
TCGA-VN-A88K-01A	TCGA	9.0854	8.19974	0.940994	1.42273	0.632659	0.939041
TCGA-V1-A8WN-01A	TCGA	7.27831	8.45836	0.846225	1.39335	0.6166	1.08267
TCGA-ZG-A9L1-01A	TCGA	5.22069	7.93155	0.901058	1.40368	0.601494	0.987243
TCGA-EJ-A65J-01A	TCGA	4.4497	8.19806	0.945898	1.37192	0.616666	0.938045
TCGA-EJ-5502-01A	TCGA	5.04476	8.9657	0.821093	1.38155	0.746932	1.17934
TCGA-EJ-5514-01A	TCGA	4.15123	9.10566	0.827119	1.39162	0.668188	1.10854
TCGA-KK-A8I6-01A	TCGA	5.52259	7.80796	0.930753	1.40913	0.609326	1.02379
TCGA-V1-A9OQ-01A	TCGA	4.90694	7.4148	1.02582	1.44512	0.585711	0.912781
TCGA-G9-7521-01A	TCGA	5.3578	9.70327	0.93055	1.36171	0.642875	1.03385
TCGA-ZG-A9L4-01A	TCGA	7.66029	7.98902	0.950435	1.41972	0.69039	1.08695
Sample_1	RAS	5.89287	8.07708	1.11497	1.56577	0.786731	1.34565
Sample_2	RAS	5.97021	8.23924	1.08554	1.59816	0.859046	1.4642
Sample_3	RAS	8.08639	8.08639	1.14339	1.58405	0.834008	1.31976
Sample_4	RAS	6.21152	7.95449	1.12578	1.59442	0.912213	1.44264
Sample_5	RAS	5.46504	7.9093	1.0817	1.58177	0.679404	1.29389
Sample_6	RAS	6.29824	7.56866	1.25274	1.61371	0.882078	1.39265
Sample_7	RAS	3.52918	7.87175	1.15663	1.6314	0.751957	1.19233
Sample_8	RAS	8.06767	8.47908	1.1016	1.58751	0.856709	1.38606
Sample_9	RAS	5.48338	7.73215	1.13461	1.61927	0.70078	1.22244
Sample_10	RAS	7.45	7.48516	1.15238	1.61856	0.841922	1.34915
Sample_11	RAS	9.71227	8.36981	1.15139	1.58308	0.789357	1.27133
Sample_12	RAS	5.42102	8.03934	1.12843	1.58869	0.779438	1.32521
Sample_13	RAS	7.2989	8.32437	1.14025	1.58537	0.813884	1.36413
Sample_14	RAS	8.73231	8.28689	1.16596	1.57561	0.718412	1.27943
Sample_15	RAS	3.42125	8.15016	1.21653	1.59642	0.733395	1.24434
Sample_16	RAS	4.85568	8.21334	1.19512	1.59076	1.00877	1.34463
Sample_17	RAS	8.03588	7.67765	1.08819	1.60157	0.790333	1.29571
Sample_18	RAS	2.30679	7.30096	1.23296	1.63695	0.759546	1.1446
Sample_19	RAS	5.17793	8.3582	1.07215	1.56463	0.870748	1.36234
Sample_20	RAS	8.6443	6.56235	1.11192	1.60554	0.806488	1.32733
Sample_21	RAS	5.12664	8.23937	1.02057	1.56424	0.788172	1.36446
Sample_22	RAS	3.4523	7.73365	1.19183	1.62299	0.708677	1.12745
Sample_23	RAS	6.60306	7.94661	1.14976	1.62016	0.8329	1.37051
Sample_24	RAS	4.09098	8.19008	1.13674	1.57921	0.831624	1.27594
Sample_25	RAS	5.68338	7.64474	1.13723	1.60576	0.793789	1.25128
Sample_26	RAS	4.53387	7.62772	1.22152	1.60314	0.933539	1.38979
Sample_27	RAS	5.35123	8.21774	1.09398	1.58424	0.749107	1.33098
Sample_28	RAS	4.2035	8.36512	1.07888	1.57459	0.836119	1.37235
Sample_29	RAS	3.83221	7.58985	1.13823	1.61149	0.79706	1.25652
Sample_30	RAS	4.84737	7.6203	1.17132	1.63025	0.714833	1.21669
Sample_31	RAS	5.3137	8.07636	1.13304	1.56906	0.810528	1.30512
Sample_32	RAS	4.73507	5.77761	1.31852	1.6794	0.759609	1.32653
Sample_33	RAS	7.76296	7.74326	1.17239	1.60505	0.82893	1.34547
P223T	NCI	5.62304	8.38718	1.12668	1.55958	0.829046	1.35059
P265T	NCI	4.5993	8.50911	1.08678	1.56342	0.862064	1.40679
P252T	NCI	6.00524	8.11534	1.15487	1.59614	0.837801	1.3727
P227T	NCI	6.43875	8.19135	1.10391	1.58558	0.853301	1.37487
P348T	NCI	6.24014	7.88535	1.18833	1.60153	0.841279	1.33699
P228T	NCI	5.27278	7.79393	1.17414	1.59327	0.845239	1.37126
P423T	NCI	5.12264	7.1068	1.27873	1.64365	0.800359	1.31743
P229T	NCI	4.63274	8.60576	1.14998	1.5905	0.874588	1.35049
P297T	NCI	5.56632	8.29828	1.12375	1.58581	0.860901	1.37855
P245T	NCI	5.50905	8.03577	1.21034	1.61354	0.800886	1.34119
P268T	NCI	5.13104	8.05032	1.11604	1.59489	0.964806	1.36509
P329T	NCI	4.36862	7.01287	1.22371	1.62018	0.841986	1.30162
P257T	NCI	3.44448	7.94111	1.2469	1.62817	0.80943	1.23043
P276T	NCI	5.50519	8.3672	1.1086	1.58536	0.821488	1.27901
P294T	NCI	5.19913	7.65777	1.22215	1.64214	0.769807	1.32137
P300T	NCI	4.38402	8.37527	1.1532	1.59739	0.917851	1.36512
P310T	NCI	4.94441	7.95254	1.13284	1.60639	0.777226	1.27634
P534T	NCI	3.29959	6.83121	1.28937	1.64391	0.670598	1.18401
P660T	NCI	4.5747	8.22002	1.10229	1.59854	0.830156	1.33113
P674T	NCI	3.0949	7.90985	1.13377	1.59048	0.727831	1.2562
P680T	NCI	4.96071	7.77462	1.14296	1.6021	0.876186	1.31892
P695T	NCI	5.15827	7.97926	1.14016	1.62128	0.828081	1.31386
P710T	NCI	4.05967	8.00475	1.1719	1.62552	0.847868	1.36878
P309T	NCI	3.45564	6.28934	1.26294	1.6706	0.730068	1.28999
P343T	NCI	4.40253	7.6704	1.25085	1.65081	0.773772	1.27153
P349T	NCI	4.78912	7.26452	1.20148	1.62522	0.863271	1.33846
P426T	NCI	6.06234	7.30019	1.18971	1.60975	0.769526	1.30539
P452T	NCI	5.96148	7.26075	1.22532	1.61531	0.837661	1.37683
P737T	NCI	5.91782	7.62017	1.14422	1.6243	0.802778	1.27906
P747T	NCI	2.82969	7.91523	1.19678	1.59878	0.743722	1.23984
P779T	NCI	5.37963	8.21227	1.11922	1.59234	0.902424	1.43593
P811T	NCI	5.72424	8.2893	1.10972	1.56471	0.804134	1.34651
P823T	NCI	4.6482	7.05611	1.19945	1.61487	0.741932	1.24202
P832T	NCI	3.65682	7.36406	1.15137	1.59997	0.779899	1.28537
P327T	NCI	6.12719	7.93459	1.22361	1.62345	0.784379	1.32028
P427T	NCI	4.83073	7.62923	1.17078	1.63631	0.837574	1.34787
P433T	NCI	3.93497	6.46182	1.25083	1.65984	0.748517	1.24389
P449T	NCI	3.63211	8.49856	1.10716	1.59996	0.872488	1.40815
P450T	NCI	4.36731	6.61888	1.28742	1.65165	0.717414	1.24387
P456T	NCI	4.86348	7.15983	1.18959	1.63708	0.795954	1.29774
P457T	NCI	6.29868	7.32247	1.30654	1.64489	0.801576	1.30871
P488T	NCI	3.96399	8.1453	1.18222	1.62357	0.816454	1.35027
P500T	NCI	4.67122	8.13399	1.16969	1.62056	0.890154	1.41533
P506T	NCI	4.23013	7.34995	1.19568	1.64083	0.842916	1.26536
P507T	NCI	3.30615	7.23432	1.24887	1.63493	0.829929	1.23017
P509T	NCI	3.9266	7.90472	1.16543	1.62406	0.78437	1.27596
P305T	NCI	5.00836	8.27612	1.11514	1.59128	0.866173	1.36877
P313T	NCI	6.59361	8.18314	1.1448	1.59811	0.886119	1.39185
P324T	NCI	3.76423	7.72468	1.20949	1.60987	0.8512	1.3041
P431T	NCI	4.06008	8.39912	1.15921	1.55339	0.758257	1.25517
P444T	NCI	6.66464	7.05436	1.25823	1.64294	0.790193	1.33788
P464T	NCI	3.19088	6.69131	1.23425	1.66206	0.799725	1.26419
P466T	NCI	4.5074	7.24946	1.25185	1.63943	0.689381	1.1055
P531T	NCI	7.02733	7.4592	1.27063	1.64579	0.840234	1.31338
P533T	NCI	3.7337	8.3253	1.10358	1.59186	0.836391	1.34259
P536T	NCI	5.14687	8.41782	1.08127	1.56185	0.825746	1.34977
P717T	NCI	4.57366	8.63447	1.11392	1.5503	0.841723	1.3695
P730T	NCI	4.49456	8.36037	1.09401	1.58331	0.874418	1.40186
P255T	NCI	3.9979	7.56738	1.265	1.6256	0.764093	1.30564
P261T	NCI	4.82905	7.70628	1.22914	1.64138	0.861639	1.36454
P301T	NCI	4.08051	8.20022	1.16893	1.60891	0.845451	1.30456
P475T	NCI	4.17134	6.92999	1.31488	1.63358	0.857229	1.34015
P540T	NCI	4.33994	7.20047	1.28043	1.63848	0.827013	1.33786
P555T	NCI	3.63966	7.74084	1.22346	1.62655	0.795519	1.26404
P559T	NCI	4.39463	6.81319	1.28947	1.63504	0.879008	1.35459
P593T	NCI	6.30918	8.37864	1.19694	1.60064	0.869024	1.35747
P603T	NCI	4.38311	8.18015	1.26369	1.62324	0.941301	1.4447
P611T	NCI	4.62269	7.98859	1.18176	1.61352	0.882786	1.38429
P618T	NCI	4.83451	7.8838	1.23709	1.62323	0.876453	1.35912
P643T	NCI	4.3999	8.50995	1.13539	1.59171	0.88205	1.38683
P298T	NCI	4.29199	8.40057	1.13738	1.58948	0.866154	1.37385
P342T	NCI	4.61959	7.84818	1.23669	1.60892	0.847073	1.37239
P352T	NCI	5.72518	7.5068	1.25665	1.65028	0.887286	1.41966
P355T	NCI	3.13908	7.82092	1.16309	1.59335	0.89041	1.3581
P416T	NCI	5.34943	7.65456	1.22229	1.63037	0.863974	1.37129
P462T	NCI	4.70153	8.38138	1.20893	1.58519	0.850197	1.33638
P511T	NCI	4.51485	7.26808	1.25666	1.64115	0.837987	1.33255
P513T	NCI	5.68103	8.296	1.18705	1.58856	0.803416	1.35637
P541T	NCI	2.94096	8.31022	1.2278	1.61058	0.816638	1.22684
P544T	NCI	5.03069	8.40847	1.1324	1.58375	0.899644	1.3653
P552T	NCI	3.5916	7.11492	1.30221	1.62776	0.826318	1.23852
P560T	NCI	4.37452	7.65082	1.24344	1.62337	0.857243	1.36539
P230T	NCI	5.13345	6.79073	1.30381	1.66263	0.753127	1.29546
P254T	NCI	4.62694	6.39773	1.29833	1.65495	0.765101	1.23945
P263T	NCI	5.93233	6.90103	1.30753	1.64804	0.774947	1.28312
P272T	NCI	5.71837	6.62761	1.31914	1.64781	0.836965	1.25932
P274T	NCI	5.17651	6.02295	1.29818	1.65634	0.773395	1.32457
P279T	NCI	5.05726	6.17897	1.28189	1.65007	0.690671	1.24871
P262T	NCI	4.62024	7.43743	1.27767	1.62926	0.967719	1.41108
P266T	NCI	4.49104	7.98559	1.18841	1.60985	0.83991	1.37126
P527T	NCI	2.96349	7.61687	1.29044	1.64235	0.850819	1.28615
611LT	VPC	6.11047	7.81818	1.00563	1.68054	0.862017	1.44142
867RP	VPC	4.24263	7.79015	1.28361	1.77351	0.920423	1.51397
924LP	VPC	5.78832	6.19488	1.31138	1.81111	0.830441	1.38247
1039LP	VPC	7.20754	8.16321	1.1911	1.75319	1.04528	1.60028
1045LP	VPC	7.69735	7.87931	1.21958	1.77562	0.972307	1.60483
1095LP	VPC	5.67337	7.99669	1.17921	1.75722	0.968345	1.55531
1136RP	VPC	7.85254	8.06496	1.19682	1.76454	0.959342	1.60025
1135RP	VPC	5.32063	7.53834	1.302	1.79223	0.954146	1.5404
703LP	VPC	4.6799	8.07195	1.30244	1.78462	1.01259	1.55628
482RT	VPC	5.91178	7.85683	1.00825	1.68269	0.972956	1.51707
601RP	VPC	5.89727	8.06798	1.2447	1.77035	0.888076	1.50737
1046LP	VPC	5.95955	8.22411	1.16926	1.76279	0.975069	1.57948
1056LP	VPC	7.45218	7.89219	1.12349	1.719	1.09185	1.61484
1067RT	VPC	4.57623	7.01505	1.26148	1.7823	0.888299	1.43284
1078LP	VPC	6.26635	8.36117	1.33752	1.76732	0.913443	1.46873
1085LT	VPC	6.62596	7.89423	1.1728	1.75371	0.971235	1.5729
1101RT	VPC	7.24937	7.38914	1.25097	1.76827	0.997095	1.58652
1108LP	VPC	7.21989	7.41955	1.28097	1.78931	0.967073	1.5455
997RP	VPC	6.70112	7.46736	1.29499	1.78438	0.946656	1.54062
1036LP	VPC	7.79626	7.92281	1.30024	1.7665	0.96566	1.50808
686RP	VPC	5.788	7.04847	1.31989	1.80365	0.889767	1.47869
537RP	VPC	6.47787	7.90587	1.18472	1.74995	0.891412	1.54094
481RP	VPC	6.95817	8.33748	1.16825	1.7124	0.926497	1.58123
452LP	VPC	5.52403	8.00408	1.18053	1.7389	0.881666	1.53654
420LP	VPC	6.57098	7.94921	1.20758	1.75465	1.01748	1.59306
419LP	VPC	4.77722	7.70703	1.21867	1.76095	1.0184	1.56933
302LP	VPC	7.38595	7.88394	1.23555	1.78133	0.955419	1.58544
422RP	VPC	6.08738	8.42716	1.137	1.72304	0.996928	1.51733
531RP	VPC	7.26637	8.13032	1.15122	1.75254	0.890288	1.52347
239LP	VPC	7.65969	7.75147	1.19368	1.7604	0.87966	1.53773
261RP	VPC	8.76877	8.36819	1.17153	1.72447	0.917536	1.61524
242LP	VPC	7.33807	8.24883	1.18578	1.71987	1.03028	1.65979
597RP	VPC	5.48931	8.16074	1.14012	1.74784	0.957096	1.55849
494LP	VPC	7.71202	8.14987	1.21702	1.72677	0.930379	1.56435
647RP	VPC	6.14633	7.83175	1.23607	1.77311	0.928913	1.544
731LT	VPC	6.07726	7.93049	1.17765	1.73051	0.99259	1.54928
761RT	VPC	5.16314	6.70745	1.41916	1.82197	0.867964	1.3978
427LT	VPC	5.29597	7.49566	1.2856	1.79201	0.882233	1.39945
308LT2	VPC	4.61075	8.00019	1.15878	1.71884	0.887538	1.39518
627RT	VPC	4.94372	7.54268	1.36679	1.81048	0.821975	1.4353
243LP	VPC	9.64441	8.40904	1.12472	1.70761	0.962277	1.6367
278RP	VPC	7.61889	8.33658	1.22077	1.74553	1.06189	1.6805
412RP	VPC	5.94595	7.70068	1.32255	1.78097	0.847989	1.48262

## Sheet: gene_sets_used
	KEGG_RIBOSOME		KEGG_OXPHOS (KEGG_OXYDATIVE_PHOSPHORYLATION)		AZARE_STAT3_TARGETS		*CUSTOM* STAT3_TARGETS_UP
	RPL35		COX6CP3		NNMT		FOS
	RPL10L		COX17		DHX9		HIF1A
	RPL22L1		TCIRG1		TNC		MYC
	FAU		ATP5PD		ITGB6		SOX2
	RPL13A		ATP5MG		COPA		NANOG
	RPL36		UQCR11		CHP		TWIST1
	RSL24D1P11		COX6B2		NUP160		ZEB
	MRPL13		NDUFA11		SRSF6		POU2F1
	RPSA		ATP6V1G3		MMP3		BCL2
	RPL10A		COX4I1		G3BP2		MCL1
	RPS27L		COX5B		TWF1		BCL2L1
	RPL26L1		COX6A1		TP63		BIRC5
	RSL24D1		COX6A2		S100A9		HSPA4
	RPL3		COX6B1		CLIC4		HSP90AA1
	RPL3L		COX6C		DDX3X		HSP90AB1
	RPL4		COX7A1		MCL1		CCND1
	RPL5		COX7A2		CDK17		IL10
	AC004086.1		COX7B		CDV3		IL23A
	RPL7		COX7C		NUP188		TGFB1
	RPL7A		COX8A		B4GALT1		PTGS2
	RPL8		COX10		CCND2		MMP1
	RPL9		COX11		FN1		MMP2
	RPL10		COX15		THBS1		MMP3
	RPL11		CYC1		PCDH7		MMP9
	RPL12		ATP6V0E2				FSCN1
	RPL13		COX7B2				VIM
	RPL15		ATP6V0A2				RHOU
	RPL17		ATP6V0D2				ICAM1
	RPL18		ATP6V1C2				LCN2
	RPL18A		PPA2				POMC
	RPL19		UQCRQ				SAA1
	RPL21		UQCR10				VEGFA
	RPL22		COX8C				FGF2
	RPL23A		NDUFS7				HGF
	RPL24		ATP5MC1P5				AKT1
	RPL26		UQCRHL				PIM1
	RPL27		MT-ATP6				TNFRSF1B
	RPL30		MT-ATP8				S1PR1
	RPL27A		MT-CO1				MUC1
	RPL28		MT-CO2				FOXO1
	RPL29		MT-CO3				FOXO3
	RPL31		MT-CYB				FOXP3
	RPL32		MT-ND1				CDKN1A
	RPL34		MT-ND2				PIK3R1
	RPL35A		MT-ND3				CRP
	RPL36AL		MT-ND4				STAT1
	RPL37		MT-ND4L				RORC
	RPL37A		MT-ND5				RORA
	RPL38		MT-ND6				BATF
	RPL39		NDUFA1				IRF4
	RPL41		NDUFA2				IL6R
	RPL36A		NDUFA3				IL23R
	RPLP0		NDUFA4				IL17A
	RPLP1		NDUFA5				IL17F
	RPLP2		NDUFA6				TIMP1
	RPS2		NDUFA7				JUNB
	RPS3		NDUFA8				NOS2
	RPS3A		NDUFA9
	RPS4X		NDUFA10
	RPS4Y1		NDUFAB1
	RPS5		NDUFB1
	RPS6		NDUFB2
	RPS7		NDUFB3
	RPS8		NDUFB4
	RPS9		NDUFB5
	RPS10		NDUFB6
	RPS11		NDUFB7
	RPS12		NDUFB8
	RPS13		NDUFB9
	RPS15		NDUFB10
	RPS15A		NDUFC1
	RPS16		NDUFC2
	RPS17		NDUFS1
	RPS18		NDUFS2
	RPS19		NDUFS3
	RPS20		NDUFV1
	RPS21		NDUFS4
	RPS23		NDUFS5
	RPS24		NDUFS6
	RPS25		NDUFS8
	RPS26		NDUFV2
	RPS27		NDUFV3
	RPS27A		ATP12A
	RPS28		ATP4A
	RPS29		ATP4B
	UBA52		ATP5F1A
	RPL14		ATP5F1B
	RPL23		ATP6V0A4
			ATP5F1C
			ATP5F1D
			ATP6V1D
			ATP5F1E
			ATP5PB
			ATP5MC1
			ATP6V1H
			ATP5MC2
			ATP5MC3
			ATP5ME
			ATP5PF
			ATP6V1A
			ATP6V1B1
			ATP6V1B2
			ATP6V0C
			ATP6V1C1
			ATP6V1E1
			ATP6V0B
			ATP6V1G2
			ATP6V0A1
			ATP6AP1
			ATP5PO
			PPA1
			NDUFA4L2
			SDHA
			SDHB
			SDHC
			SDHD
			LHPP
			UQCRB
			UQCRC1
			UQCRC2
			UQCRFS1
			UQCRH
			COX4I2
			ATP6V0E1
			ATP6V1E2
			ATP6V0D1
			COX7A2L
			ATP6V1F
			COX5A
			ATP6V1G1
			ATP5MF
