# Supplementary material for: STAT3‐dependent analysis reveals PDK4 as independent predictor of recurrence in prostate cancer
Source: Mol Syst Biol. 2020 Apr 23;16(4):e9247. doi: 10.15252/msb.20199247 (PMC7178451; doi:10.15252/msb.20199247)
Supplement: Supplementary file 11 — Source Data for Figure 4 [file MSB-16-e9247-s009.xlsx]

## Sheet: Fig 4E
Sample	Group	Batch	protein [mg]	Alanine [nmol/mg prot]	alpha-Ketoglutarate [nmol/mg prot]	Fumarate [nmol/mg prot]	Glutamate [nmol/mg prot]	Glutamine [nmol/mg prot]	Glycine [nmol/mg prot]	Lactate [nmol/mg prot]	Malate [nmol/mg prot]	Citrate [nmol/mg prot]	Pyruvate [nmol/mg prot]	Succinate [nmol/mg prot]
11251	WT	1	12.1548	59.6103	0.152204	0.596473	14.6074	5.20372	2.16376	21.6582	1.62899	12.1228	0.160431	0.148573
11252	PtKO	1	10.0669	69.3906	0.263238	1.19699	28.5738	18.6005	13.4252	67.6721	3.28303	14.1006	1.29632	0.488934
11253	WT	1	10.553	63.9819	0.175306	0.644367	17.4121	5.32077	2.65328	22.0317	1.6962	15.6022	0.33166	0.160732
11254	WT	1	11.6109	62.5017	0.176558	0.67609	15.9678	4.96517	1.92492	20.0846	1.81726	10.1327	0.236847	0.128326
11272	PtKO	1	13.7127	68.3855	0.258884	1.37464	30.3696	20.893	15.9232	66.1467	3.46394	23.9449	1.5606	0.474903
11273	PtKO	1	15.2278	59.3587	0.213426	1.18534	24.5079	18.4958	10.9438	61.5882	2.85663	24.6885	0.958776	0.399337
12632	Ptp53	2	5.76204	72.4292	1.017	4.24155	61.3255	22.912	18.601	59.3852	6.80314	17.3931	2.2978	0.465654
12633	WT	2	9.16065	54.328	0.227058	2.57187	20.8981	5.53891	6.11092	24.8323	5.10662	78.656	0.87985	0.203297
4634	PtSt3KO	2	5.64088	58.0619	0.365191	3.49591	36.0547	22.8723	19.029	62.3095	6.42808	48.6733	3.02435	0.681159
4635	PtSt3KO	2	6.30137	53.7915	0.574478	4.46887	29.984	19.9417	20.5606	58.5936	7.80465	49.6336	2.66291	0.677232
4636	PtSt3KO	2	2.413	74.2147	0.779114	6.00912	40.63	27.1032	18.4004	106.813	10.7998	32.3001	4.21053	0.893196
703	PtKO	2	3.94063	65.2028	0.822203	5.0601	33.6038	18.4945	12.7797	74.0541	8.95796	33.4616	3.83187	0.960367
704	PtKO	2	2.27918	72.1486	0.517729	4.36121	44.2264	24.6228	20.6916	94.2092	8.8716	28.6331	3.71185	1.48269
706	WT	2	9.40586	53.9536	0.287055	2.11995	21.8119	8.09283	5.61777	30.3917	4.06555	21.7609	1.29919	0.156981
