# Supplementary material for: STAT3‐dependent analysis reveals PDK4 as independent predictor of recurrence in prostate cancer
Source: Mol Syst Biol. 2020 Apr 23;16(4):e9247. doi: 10.15252/msb.20199247 (PMC7178451; doi:10.15252/msb.20199247)
Supplement: Supplementary file 12 — Source Data for Figure 5 [file MSB-16-e9247-s010.xlsx]

## Sheet: Fig 5
Source data for Fig 5A, C and E
TMA 1 Expression levels of IDH2, SDHB and STAT3 (nuclear and cytoplasmatic) in normal, overall in tumors and in Gleason grades
nuc. = nuclear, cyt. = cytoplasmatic
patientID	IDH2_Normal	IDH2_Tumor	IDH2_Gleason_3	IDH2_Gleason_4	IDH2_Gleason_5	SDHB_Normal	SDHB_Tumor	SDHB_Gleason_3	SDHB_Gleason_4	SDHB_Gleason_5	STAT3_Normal_nuc.	STAT3_Tumor_nuc.	STAT3_Gleason_3_nuc.	STAT3_Gleason_4_nuc.	STAT3_Gleason_5_nuc.	STAT3_Normal_cyt.	STAT3_Tumor_cyt.	STAT3_Gleason_3_cyt.	STAT3_Gleason_4_cyt.	STAT3_Gleason_5_cyt.
TMA1_1	1.8	3	3	3	3	2	1.05	1.5	0.6	NA	0	0.2	0.2	NA	NA	0.05	1	1	NA	NA
TMA1_2	0.6	3	3	3	3	2	2.1	2.4	0.9	3	1.6	0.5	0.4	0.5	0.6	1.8	1.5	1	1.5	2
TMA1_3	2	1.5	1.5	1.5	NA	NA	0.6	0.6	NA	NA	NA	0	0	NA	NA	NA	0	0	NA	NA
TMA1_4	2	2.36667	2	2.55	NA	2	2	2	NA	NA	0.2	0	0	NA	NA	0.3	0.1	0.1	NA	NA
TMA1_5	NA	2.5	2.5	NA	NA	NA	2	2	NA	NA	NA	0.275	0.275	NA	NA	NA	1	1	NA	NA
TMA1_6	NA	NA	NA	NA	NA	NA	NA	NA	NA	NA	0	0.55	0.55	NA	NA	0.3	1	1	NA	NA
TMA1_7	2	1.63333	1.45	2	NA	2	1	NA	1	NA	2.4	1.35	1.5	0.6	1.8	1.6	1	1	1	1
TMA1_8	2.4	3	NA	NA	3	0.3	3	NA	3	3	1.2	1.3	NA	1.2	1.5	2	2.33333	NA	2	3
TMA1_9	1	1.75	1.75	NA	NA	1	1.66667	1.5	2	NA	NA	0.3	0.3	NA	NA	NA	0	0	NA	NA
TMA1_10	NA	3	NA	NA	3	2	0.9	NA	0.9	NA	0.2	0.233333	NA	0.2	0.25	0.05	0.633333	NA	0.5	0.7
TMA1_11	0.6	2	2	2	NA	0.6	2	2	2	NA	2.4	0.433333	0.1	0.6	NA	1.8	0.666667	1	0.5	NA
TMA1_12	2	1.95	1.95	NA	NA	0.6	1.35	1.35	NA	NA	0	0	0	NA	NA	0	0.05	0.05	NA	NA
TMA1_13	1.6	3	NA	3	3	1	2.4	NA	2.4	NA	1.4	0.1	NA	0.1	NA	1.8	0.2	NA	0.2	NA
TMA1_14	3	2	2	NA	NA	2	1	1	1	NA	2.4	0	0	0	NA	2	0	0	0	NA
TMA1_15	2	2.46667	NA	2.2	3	2	1.6	NA	1.35	2.1	0.5	0.05	0	0.1	NA	1.6	0.5	0.1	0.9	NA
TMA1_16	0.6	2	1	3	NA	1	1	1	NA	NA	NA	2.7	NA	NA	2.7	NA	2	NA	NA	2
TMA1_17	0.6	3	3	NA	NA	0.9	2.4	2.4	NA	NA	1.8	0.1	0.1	NA	NA	2	0.75	0.75	NA	NA
TMA1_18	3	3	NA	3	3	1.8	1.66667	NA	1	3	0.3	0.1	NA	0.1	NA	0.4	0.3	NA	0.3	NA
TMA1_19	1	1.75	2	1.5	NA	NA	NA	NA	NA	NA	1.2	0.025	NA	0.025	NA	0.3	0.25	NA	0.25	NA
TMA1_20	1.8	2.4	2.4	NA	NA	2	2	2	NA	NA	2.4	1.3	1.3	NA	NA	1.6	0.8	0.8	NA	NA
TMA1_21	NA	2.1	1.8	1.8	2.7	NA	2.05	2	NA	2.1	NA	0	NA	0	NA	NA	0	NA	0	NA
TMA1_22	2	3	3	NA	NA	2	2.7	2.7	NA	NA	1.8	0.2	0.2	0.2	NA	2	1	1	1	NA
TMA1_23	0.6	NA	NA	NA	NA	NA	NA	NA	NA	NA	1.2	NA	NA	NA	NA	1	NA	NA	NA	NA
TMA1_24	1.2	2.7	3	2.55	NA	1.2	2.075	1.65	2.5	NA	1.8	0.25	0	0.375	NA	1	0.366667	0	0.55	NA
TMA1_25	1.5	1.5	1.5	NA	NA	2	1.5	1.5	NA	NA	0.4	1	1	NA	NA	0.8	0.7	0.7	NA	NA
TMA1_26	NA	3	NA	3	NA	NA	2	2	NA	NA	NA	1	NA	1	1	NA	2	NA	2	2
TMA1_27	2	1.2	NA	1.2	NA	1.5	1.4	NA	1.4	NA	0.5	1.2	NA	0.6	2.4	1.6	1.9	NA	1.5	2.7
TMA1_28	2	3	3	3	NA	2	2.4	2.4	NA	NA	0.3	0.166667	0.05	0.4	NA	0.2	0.5	0.35	0.8	NA
TMA1_29	2	1.8	NA	1.8	NA	0.6	1.2	NA	1.2	NA	1.8	0.1	0.1	NA	NA	2	0.05	0.05	NA	NA
TMA1_30	NA	NA	NA	NA	NA	NA	NA	NA	NA	NA	NA	0.3	NA	0.3	NA	NA	1	NA	1	NA
TMA1_31	0.6	2	2	2	NA	2	0.4	0.4	NA	NA	0.5	NA	NA	NA	NA	0.9	NA	NA	NA	NA
TMA1_32	0.9	2.2	2.2	NA	NA	1	1.05	1.05	NA	NA	1.4	0.2	0.2	NA	NA	2	0.45	0.45	NA	NA
TMA1_33	2.4	1.3	1.3	NA	NA	1.5	2	2	2	NA	0.5	0.8	0.8	NA	NA	0.5	1	1	NA	NA
TMA1_34	2	2.8	2.7	NA	3	NA	3	NA	3	3	0	0	0	0	NA	NA	0.6	0.8	0.4	NA
TMA1_35	NA	1	1	1	NA	NA	NA	NA	NA	NA	NA	0	0	0	NA	NA	0	0	0	NA
TMA1_36	2	2	1	NA	3	0.2	1.5	NA	0.3	2.7	0	0.2	0.2	NA	NA	0	2	2	NA	NA
TMA1_37	3	3	3	3	NA	1	3	3	NA	3	NA	0.8	0.8	0.8	NA	NA	1.46667	1.3	1.8	NA
TMA1_38	2	1.5	NA	1.5	NA	2	2.6	3	1.8	3	NA	0.52	0	0.55	0.75	NA	0.98	0	0.95	1.5
TMA1_39	0.6	3	NA	3	NA	1	0.6	NA	0.6	NA	1.4	0.05	NA	0.05	NA	0.2	0.7	NA	0.7	NA
TMA1_40	0.6	2.75	2.5	3	NA	2	2	2	2	NA	1.2	0.216667	0.025	0.6	NA	1.2	0.266667	0	0.8	NA
TMA1_41	2	2.5	NA	2.5	NA	1	1.6	NA	1.6	NA	2.4	0	NA	0	NA	2	0.45	NA	0.45	NA
TMA1_42	1	1.5	1.5	NA	NA	NA	NA	NA	NA	NA	0	0.25	0	0.375	NA	0	0.733333	0.5	0.85	NA
TMA1_43	2	3	3	NA	NA	NA	3	3	NA	NA	0.8	0	0	NA	NA	0.9	0.05	0.05	NA	NA
TMA1_44	2	1.75	1.75	NA	NA	1	0.7	0.7	NA	NA	1.2	0.55	0.5	0.6	NA	0.2	0.55	0.8	0.3	NA
TMA1_45	2	2.03333	2.05	2	NA	0.1	1.86667	1.8	2	NA	0.7	0.166667	0.05	0.4	NA	2	0.7	0.25	1.6	NA
TMA1_46	2	3	3	NA	3	0.3	3	NA	3	3	0	0	0	0	NA	0	0	0	0	NA
TMA1_47	2	2	2	NA	NA	0.6	1	1	1	NA	0.6	0.075	0.075	NA	NA	0.8	0.35	0.35	NA	NA
TMA1_48	2	NA	NA	NA	NA	NA	NA	NA	NA	NA	NA	NA	NA	NA	NA	NA	NA	NA	NA	NA
TMA1_49	1.5	2.4	NA	2.4	NA	1	1	1	1	NA	1.8	0.466667	0.4	0.6	NA	3	0.866667	0.9	0.8	NA
TMA1_50	NA	NA	NA	NA	NA	NA	NA	NA	NA	NA	NA	1.6	NA	1.6	NA	NA	1	NA	1	NA
TMA1_51	0.6	3	NA	3	NA	1	0.9	NA	0.9	NA	1.4	0	NA	0	NA	0.8	0	NA	0	NA
TMA1_52	0.6	2.8	2.7	3	NA	1	1.05	1.05	NA	NA	1.6	0.075	0.075	NA	NA	2	0.075	0.075	NA	NA
TMA1_53	2	2.5	2.5	NA	NA	1	1	1	NA	NA	0.5	0	0	NA	NA	1	0.225	0.225	NA	NA
TMA1_54	2	1.96667	1.45	3	NA	2	2	2	NA	NA	1	0.25	0.225	0.3	NA	1.6	0.6	0.2	1	NA
TMA1_55	2	2	2	NA	NA	1	2	2	NA	NA	0	0.05	0	0.1	NA	0.05	0.75	0.5	1	NA
TMA1_56	2	3	NA	3	NA	1	3	NA	3	NA	1.6	0.05	NA	0.05	NA	1.8	1	NA	1	NA
TMA1_57	2	1.75	NA	1.75	NA	2	2	2	2	NA	0.1	0.1	NA	0.1	NA	0.4	0.15	NA	0.15	NA
TMA1_58	2	2.66667	2	3	3	0.2	2.7	2.4	3	NA	0.4	0	0	NA	NA	0.2	1	1	NA	NA
TMA1_59	1	2.1	2.1	NA	NA	1	2.1	2.1	NA	NA	0.3	0	0	NA	NA	0.8	0.05	0.05	NA	NA
TMA1_60	NA	2.66667	2.5	3	NA	0.6	2	2	2	NA	1.8	0.8	0.8	NA	NA	2	0.7	0.7	NA	NA
TMA1_61	1	NA	NA	NA	NA	NA	NA	NA	NA	NA	0	NA	NA	NA	NA	0	NA	NA	NA	NA
TMA1_62	1	0.65	0.65	NA	NA	NA	NA	NA	NA	NA	NA	0.133333	0.1	0.2	NA	NA	0.133333	0.1	0.2	NA
TMA1_63	NA	2.5	2	3	NA	1	1	1	1	NA	0	0.9	NA	0.9	NA	0	1	NA	1	NA
TMA1_64	1.6	3	NA	3	3	1	2.33333	2	3	NA	1.4	0.075	0.1	0.05	NA	1.8	0.5	1	0	NA
TMA1_65	1	2	2	NA	NA	0.2	NA	NA	NA	NA	1.8	1	1	NA	NA	2	1	1	NA	NA
TMA1_66	2	NA	NA	NA	NA	2	NA	NA	NA	NA	1	0.3	0.3	NA	NA	2	1	1	NA	NA
TMA1_67	1	0.8	0.8	NA	NA	1	1.8	NA	1.8	NA	0.2	0.1	0.1	NA	NA	0.05	0.3	0.3	NA	NA
TMA1_68	2	NA	NA	NA	NA	NA	1	1	NA	NA	2.4	0	0	NA	NA	2	0.1	0.1	NA	NA
TMA1_69	2	3	3	3	3	0.6	2	NA	2	NA	0.4	0.95	NA	0.1	1.8	1	1	NA	1	1
TMA1_70	2	1.95	1.95	NA	NA	0.4	1.7	1.7	NA	NA	0.4	0.05	0.05	NA	NA	0.8	0.6	0.6	NA	NA
TMA1_71	1.5	2.6	2.5	2	3	NA	3	3	NA	NA	2.1	0	0	NA	NA	2.7	0	0	NA	NA
TMA1_72	2	2	2	2	NA	NA	NA	NA	NA	NA	0	NA	NA	NA	NA	0	NA	NA	NA	NA
TMA1_73	2	1.2	NA	1.2	NA	NA	NA	NA	NA	NA	NA	NA	NA	NA	NA	NA	NA	NA	NA	NA
TMA1_74	2	2.1	2.1	NA	NA	0.2	1.2	1.1	1.4	NA	0	0	0	0	NA	0	0	0	0	NA
TMA1_75	0.9	2.4	2.4	NA	NA	2.4	2.5	2.5	NA	NA	0.4	0.1	0.1	NA	NA	0.1	1	1	NA	NA
TMA1_76	2	1.2	NA	1.2	NA	1	2.4	NA	2.4	NA	0	0	NA	0	NA	0	0.9	NA	0.9	NA
TMA1_77	2	2.1	2.1	NA	NA	2	3	3	NA	NA	0	0	0	NA	NA	0.1	0	0	NA	NA
TMA1_78	0.6	3	3	3	NA	0.4	2	2	2	NA	0.4	0.366667	0.1	0.5	NA	1.2	0.466667	0.2	0.6	NA
TMA1_79	NA	3	NA	NA	3	NA	NA	NA	NA	NA	NA	0.6	NA	0.6	NA	NA	0.9	NA	0.9	NA
TMA1_80	1.5	2.625	2.25	3	NA	0.9	2	2	2	NA	2.7	0.616667	0.05	0.9	NA	1.8	1.13333	0.8	1.3	NA
TMA1_81	1	3	3	NA	NA	0.3	2	2	NA	NA	0.2	0.5	0.5	NA	NA	0.6	1.4	1.4	NA	NA
TMA1_82	NA	1.9	1.9	NA	NA	1.5	1.3	1.3	NA	NA	NA	0.05	0.05	NA	NA	NA	0.1	0.1	NA	NA
TMA1_83	2	3	3	NA	3	1	3	3	NA	3	0.7	0.7	1.4	0.4	0.6	0.5	1.6	2	1.3	1.8
